# Supplementary material for: Large‐Scale Genomics Reveals Three‐Source Ancestry and Layered Adaptation to High Altitude in Tibetan Chickens
Source: Adv Sci (Weinh). 2026 May 12;13(42):e22994. doi: 10.1002/advs.202522994 (PMC13335608; doi:10.1002/advs.202522994)
Supplement: Supplementary file 2 — Supporting File 2: advs75536‐sup‐0002‐Tables.zip. [file ADVS-13-e22994-s001.zip]

Archive with 62 entries (61 files):
- Supplemental_tables/
- __MACOSX/._Supplemental_tables
- Supplemental_tables/Table_S11_LAI_reference.xlsx
- __MACOSX/Supplemental_tables/._Table_S11_LAI_reference.xlsx
- Supplemental_tables/Table_S1B.xlsx
- __MACOSX/Supplemental_tables/._Table_S1B.xlsx
- Supplemental_tables/Table_S1C_sample_metadata.xlsx
- __MACOSX/Supplemental_tables/._Table_S1C_sample_metadata.xlsx
- Supplemental_tables/Table_S10_D_statistics.xlsx
- __MACOSX/Supplemental_tables/._Table_S10_D_statistics.xlsx
- Supplemental_tables/Table_S22_ROH_QTL_enrichment.xlsx
- __MACOSX/Supplemental_tables/._Table_S22_ROH_QTL_enrichment.xlsx
- Supplemental_tables/.DS_Store
- __MACOSX/Supplemental_tables/._.DS_Store
- Supplemental_tables/Table_S9_qpGraph_fit.xlsx
- __MACOSX/Supplemental_tables/._Table_S9_qpGraph_fit.xlsx
- Supplemental_tables/Table_S16_GSEA_results.xlsx
- __MACOSX/Supplemental_tables/._Table_S16_GSEA_results.xlsx
- Supplemental_tables/Table_S20_route_specificity.xlsx
- __MACOSX/Supplemental_tables/._Table_S20_route_specificity.xlsx
- Supplemental_tables/Table_S15_permutation_enrichment.xlsx
- __MACOSX/Supplemental_tables/._Table_S15_permutation_enrichment.xlsx
- Supplemental_tables/Table_S3_f4_statistics.xlsx
- __MACOSX/Supplemental_tables/._Table_S3_f4_statistics.xlsx
- Supplemental_tables/Table_S8_SHF_diagnosis.xlsx
- __MACOSX/Supplemental_tables/._Table_S8_SHF_diagnosis.xlsx
- Supplemental_tables/Table_S14_pvalues_TIB_vs_SYA.xlsx
- __MACOSX/Supplemental_tables/._Table_S14_pvalues_TIB_vs_SYA.xlsx
- Supplemental_tables/Table_S18_strong_candidates.xlsx
- __MACOSX/Supplemental_tables/._Table_S18_strong_candidates.xlsx
- Supplemental_tables/Table_S6_framework_validation.xlsx
- __MACOSX/Supplemental_tables/._Table_S6_framework_validation.xlsx
- Supplemental_tables/Table_S7c_treeness_f4.xlsx
- __MACOSX/Supplemental_tables/._Table_S7c_treeness_f4.xlsx
- Supplemental_tables/Table_S21_ROH_genes.xlsx
- __MACOSX/Supplemental_tables/._Table_S21_ROH_genes.xlsx
- Supplemental_tables/Table_S7b_treeness_crossval.xlsx
- __MACOSX/Supplemental_tables/._Table_S7b_treeness_crossval.xlsx
- Supplemental_tables/Table_S2_f3_statistics.xlsx
- __MACOSX/Supplemental_tables/._Table_S2_f3_statistics.xlsx
- Supplemental_tables/Table_S14_pvalues_TIB_vs_NWC.xlsx
- __MACOSX/Supplemental_tables/._Table_S14_pvalues_TIB_vs_NWC.xlsx
- Supplemental_tables/Table_S23_route_Fbranch_jackknife.xlsx
- __MACOSX/Supplemental_tables/._Table_S23_route_Fbranch_jackknife.xlsx
- Supplemental_tables/Table_S12_admixture_dating.xlsx
- __MACOSX/Supplemental_tables/._Table_S12_admixture_dating.xlsx
- Supplemental_tables/Table_S14_pvalues_TIB_vs_SHF.xlsx
- __MACOSX/Supplemental_tables/._Table_S14_pvalues_TIB_vs_SHF.xlsx
- Supplemental_tables/Table_S13_fastsimcoal2_CI.xlsx
- __MACOSX/Supplemental_tables/._Table_S13_fastsimcoal2_CI.xlsx
- Supplemental_tables/Table_S5_qpWave_independence.xlsx
- __MACOSX/Supplemental_tables/._Table_S5_qpWave_independence.xlsx
- Supplemental_tables/Table_S19_complementarity_test.xlsx
- __MACOSX/Supplemental_tables/._Table_S19_complementarity_test.xlsx
- Supplemental_tables/Table_S4_qpAdm_models.xlsx
- __MACOSX/Supplemental_tables/._Table_S4_qpAdm_models.xlsx
- Supplemental_tables/Table_S1_Population_metadata.xlsx
- __MACOSX/Supplemental_tables/._Table_S1_Population_metadata.xlsx
- Supplemental_tables/Table_S7a_treeness_violations.xlsx
- __MACOSX/Supplemental_tables/._Table_S7a_treeness_violations.xlsx
- Supplemental_tables/Table_S17_three_layer_summary.xlsx
- __MACOSX/Supplemental_tables/._Table_S17_three_layer_summary.xlsx
