# Supplementary material for: Large‐Scale Genomics Reveals Three‐Source Ancestry and Layered Adaptation to High Altitude in Tibetan Chickens
Source: Adv Sci (Weinh). 2026 May 12;13(42):e22994. doi: 10.1002/advs.202522994 (PMC13335608; doi:10.1002/advs.202522994)
Supplement: Supplementary file 2 — Supporting File 2: advs75536‐sup‐0002‐Tables.zip. [file ADVS-13-e22994-s001.zip › Supplemental_tables/Table_S11_LAI_reference.xlsx]

## Sheet: Table_S11_LAI_reference
Supplementary Table S11. Local ancestry inference reference panel composition and leave-one-out accuracy.
Note: Reference panels selected by top ADMIXTURE K=3 Q coefficients per breed. Initial 81 per ancestry; after holdout (4 per ancestry for pseudo-admixed validation, Section 4.6.2) and QC filtering, 79/78/80 remained as active panels. F_ST between panels: SYA-NWC = 0.0326; SYA-SHF = 0.0388; SHF-NWC = 0.0361.
Ancestry	Breeds included	n	Selection criterion	LOO accuracy
SYA	LJ, NC, SJ, STC, WLS, XS	79	Top ADMIXTURE K=3 Q coefficients	92.9%
SHF	BJST, INDIA, MJL, INDIA2	78	Top ADMIXTURE K=3 Q coefficients	88.7%
NWC	BYC, HTC, JYC, TP	80	Top ADMIXTURE K=3 Q coefficients	89.2%
