# Supplementary material for: Large‐Scale Genomics Reveals Three‐Source Ancestry and Layered Adaptation to High Altitude in Tibetan Chickens
Source: Adv Sci (Weinh). 2026 May 12;13(42):e22994. doi: 10.1002/advs.202522994 (PMC13335608; doi:10.1002/advs.202522994)
Supplement: Supplementary file 2 — Supporting File 2: advs75536‐sup‐0002‐Tables.zip. [file ADVS-13-e22994-s001.zip › Supplemental_tables/Table_S1B.xlsx]

## Sheet: Table S_pop
Population information						A: Structure & phylogeny					B: Admixture modeling							C: Spatial & temporal						D: Selection & function
Population	FID	Tier	n	Anc. block		PCA	ADM	ML tree	f- branch		f₃	f₄	qp Adm	qp Wave	Twi sst	Tree mix		LAI	EE MS	Dating	Geo- reg.	route-specific F-branch		F_ST	π- ratio	XP- EHH	ROH	GO/ KEGG
Tibetan chickens (Target)
TIB (pooled)	—	2	320	TIB		—	—	—	—		✓	✓	✓	✓	✓	✓		✓	—	✓	—	—		✓	✓	✓	✓	✓
Chentang Black Chicken	CTC	1	56	SHF-lin.		✓	✓	✓	✓		—	—	—	—	—	—		✓	✓	—	✓	—		—	—	—	—	—
Gongbu Tibet Chicken	GB; GH	1	26	SHF-lin.		✓	✓	✓	✓		—	—	—	—	—	—		✓	✓	—	✓	—		—	—	—	—	—
Linzhi Tibet Chicken	LZ	1	9	SHF-lin.		✓	✓	✓	✓		—	—	—	—	—	—		✓	✓	—	✓	—		—	—	—	—	—
Longzi County Black Chicken	lzhc	1	56	SHF-lin.		✓	✓	✓	✓		—	—	—	—	—	—		✓	✓	—	✓	—		—	—	—	—	—
LuoBa Chicken	LBC	1	25	SHF-lin.		✓	✓	✓	✓		—	—	—	—	—	—		✓	✓	—	✓	—		—	—	—	—	—
Mangkang Chicken	MKC	1	50	SYA-lin.		✓	✓	✓	✓		—	—	—	—	—	—		✓	✓	—	✓	—		—	—	—	—	—
Shigatse Tibetan Chicken	RTC	1	20	SHF-lin.		✓	✓	✓	✓		—	—	—	—	—	—		✓	✓	—	✓	—		—	—	—	—	—
Shannan Tibet Chicken	ZHJ	1	17	SHF-lin.		✓	✓	✓	✓		—	—	—	—	—	—		✓	✓	—	✓	—		—	—	—	—	—
Zuogong Tibet Chicken	ZGC	1	50	SYA-lin.		✓	✓	✓	✓		—	—	—	—	—	—		✓	✓	—	✓	—		—	—	—	—	—
Nixi Chicken	NC	1	11	SYA-lin.		✓	✓	✓	✓		—	—	—	—	—	—		✓	✓	—	✓	—		—	—	—	—	—
Sichuan–Yunnan Adjacent lineage (SYA; Source)
SYA (pooled)	—	2	323	SYA		—	—	—	—		✓	✓	✓	✓	✓	✓		Ref	—	—	—	—		✓	✓	✓	✓	✓
Banna Gamecock	DC	1	10	—		✓	✓	✓	—		—	—	—	—	—	—		—	✓	—	—	✓		—	—	—	—	—
Daweishan Chicken	DWS	1	6	—		✓	✓	✓	—		—	—	—	—	—	—		—	✓	—	—	✓		—	—	—	—	—
Diqing Chicken	DQ; DN	1	11	—		✓	✓	✓	—		—	—	—	—	—	—		—	✓	—	—	✓		—	—	—	—	—
Dulong Chicken	DL	1	6	—		✓	✓	✓	—		—	—	—	—	—	—		—	✓	—	—	✓		—	—	—	—	—
Lijiang Chicken	LJ	1	21	—		✓	✓	✓	—		—	—	—	—	—	—		—	✓	—	—	✓		—	—	—	—	—
Lijia Silkie Chicken	SJ	1	30	—		✓	✓	✓	—		—	—	—	—	—	—		—	✓	—	—	✓		—	—	—	—	—
White-feath. Camellia	WC	1	8	—		✓	✓	✓	—		—	—	—	—	—	—		—	✓	—	—	✓		—	—	—	—	—
Wuliang Mtn Chicken	WLS	1	24	—		✓	✓	✓	—		—	—	—	—	—	—		—	✓	—	—	✓		—	—	—	—	—
Xishuangbanna Chicken	XSBN	1	4	—		✓	✓	✓	—		—	—	—	—	—	—		—	✓	—	—	✓		—	—	—	—	—
Yimen Chicken	YM	1	10	—		✓	✓	✓	—		—	—	—	—	—	—		—	✓	—	—	✓		—	—	—	—	—
Yulong Mtn Silkie	XS	1	29	—		✓	✓	✓	—		—	—	—	—	—	—		—	✓	—	—	✓		—	—	—	—	—
Zhaotong Chicken	ZT	1	10	—		✓	✓	✓	—		—	—	—	—	—	—		—	✓	—	—	✓		—	—	—	—	—
Zhenyuan Chicken	ZY	1	26	—		✓	✓	✓	—		—	—	—	—	—	—		—	✓	—	—	✓		—	—	—	—	—
Aba Chicken	ABA–ABD	1	27	—		✓	✓	✓	—		—	—	—	—	—	—		—	✓	—	—	✓		—	—	—	—	—
Luning Chicken	LN	1	28	—		✓	✓	✓	—		—	—	—	—	—	—		—	✓	—	—	✓		—	—	—	—	—
Miyi Chicken	MIC	1	13	—		✓	✓	✓	—		—	—	—	—	—	—		—	✓	—	—	✓		—	—	—	—	—
Shimian Caoke Chicken	CK; CKH; CKW	1	30	—		✓	✓	✓	—		—	—	—	—	—	—		—	✓	—	—	✓		—	—	—	—	—
Xiangcheng Chicken	STC	1	20	—		✓	✓	✓	—		—	—	—	—	—	—		—	✓	—	—	✓		—	—	—	—	—
Dwarf White Chicken	DW	1	10	—		✓	✓	✓	—		—	—	—	—	—	—		—	✓	—	—	✓		—	—	—	—	—
Southern Himalayan Foothills lineage (SHF; Source)
SHF (pooled)	—	2	82	SHF		—	—	—	—		✓	✓	✓	✓	✓	✓		Ref	—	—	—	—		✓	✓	✓	✓	✓
Bangladesh Chicken	MJL	1	8	—		✓	✓	✓	—		—	—	—	—	—	—		—	✓	—	—	✓		—	—	—	—	—
India Chicken (set 1)	INDIA2	1	20	—		✓	✓	✓	—		—	—	—	—	—	—		—	✓	—	—	✓		—	—	—	—	—
India Chicken (set 2)	INDIA; INDIA2	1	25	—		✓	✓	✓	—		—	—	—	—	—	—		—	✓	—	—	✓		—	—	—	—	—
Pakistan Chicken	BJST	1	29	—		✓	✓	✓	—		—	—	—	—	—	—		—	✓	—	—	✓		—	—	—	—	—
Northwestern Chinese lineage (NWC; Source)
NWC (pooled)	—	2	132	NWC		—	—	—	—		✓	✓	✓	✓	✓	✓		Ref	—	—	—	—		✓	✓	✓	✓	✓
Bian Chicken	bc	1	10	—		✓	✓	✓	—		—	—	—	—	—	—		—	✓	—	—	—		—	—	—	—	—
Jingyuan Chicken	JYC	1	19	—		✓	✓	✓	—		—	—	—	—	—	—		—	✓	—	—	—		—	—	—	—	—
Taiping Chicken	TPM; TPF	1	27	—		✓	✓	✓	—		—	—	—	—	—	—		—	✓	—	—	—		—	—	—	—	—
Haidong Chicken	HD	1	6	—		✓	✓	✓	—		—	—	—	—	—	—		—	✓	—	—	—		—	—	—	—	—
Baicheng Oil Chicken	BYC	1	20	—		✓	✓	✓	—		—	—	—	—	—	—		—	✓	—	—	—		—	—	—	—	—
Hetian Chicken	HTC; HTCA–N–ypt	1	42	—		✓	✓	✓	—		—	—	—	—	—	—		—	✓	—	—	—		—	—	—	—	—
Turpan Chicken	TD	1	8	—		✓	✓	✓	—		—	—	—	—	—	—		—	✓	—	—	—		—	—	—	—	—
Other domestic reference
Afghanistan Chicken	AFH	—	4	—		✓	✓	✓	—		—	—	—	—	—	—		—	✓	—	—	—		—	—	—	—	—
Iran Chicken	YL	—	44	—		✓	✓	✓	—		—	—	—	—	—	—		—	✓	—	—	—		—	—	—	—	—
Outgroups (wild / distant reference)
Red Junglefowl (Yunnan)	T	OG	10	OG		✓	✓	✓ʳ	—		—	✓ᴼ	—	✓ᴿ	✓	✓		—	✓	—	—	—		—	—	—	—	—
Red Junglefowl (India — SRJ)	SRJ	OG	3	OG		✓	✓	✓	—		—	—	—	✓ᴿ	—	—		—	✓	—	—	—		—	—	—	—	—
Red Junglefowl (India — MRJ)	MRJ	OG	67	OG		✓	✓	✓	—		—	—	—	✓ᴿ	—	—		—	✓	—	—	—		—	—	—	—	—
Red Junglefowl (Thailand)	thailand	OG	1	OG		✓	✓	✓	—		—	—	—	—	—	—		—	✓	—	—	—		—	—	—	—	—
Red Junglefowl (Mangshi)	magnshi	OG	18	OG		✓	✓	✓	—		—	—	—	—	—	—		—	✓	—	—	—		—	—	—	—	—
Red Junglefowl (Guangxi — JRJ)	JRJ	OG	21	OG		✓	✓	✓	—		—	—	—	—	—	—		—	✓	—	—	—		—	—	—	—	—
Red Junglefowl (Ruili)	jiexiang	OG	12	OG		✓	✓	✓	—		—	—	—	—	—	—		—	✓	—	—	—		—	—	—	—	—
Red Junglefowl (Indonesia)	indonesia1	OG	1	OG		✓	✓	✓	—		—	—	—	—	—	—		—	✓	—	—	—		—	—	—	—	—
Green Junglefowl	GJF; GJ	OG	10	OG		✓	✓	✓	—		—	—	—	—	—	—		—	✓	—	—	—		—	—	—	—	—
Ceylon Junglefowl	LCJ	OG	1	OG		✓	✓	✓	—		—	—	—	—	—	—		—	✓	—	—	—		—	—	—	—	—
Vietnamese Chicken	VN	OG	5	OG		✓	✓	✓	—		—	—	—	✓ᴿ	✓	✓		—	✓	—	—	—		—	—	—	—	—
																						—
Table S_pop. Population-by-analysis inclusion matrix.																						—
Populations are organized at two analytical tiers. Tier 2 (colored rows, bold): ancestry blocks pooled for frequency-based analyses.
Tier 1 (white rows, indented): breed-level populations retained for individual-based analyses. OG = Outgroup.
Within-TIB lineage assignment (SYA-lin. / SHF-lin.) is based on PCA, ADMIXTURE, and ML-tree clustering (Figures 1B–E).
Analysis group definitions:
A (Structure & phylogeny): PCA, ADMIXTURE (ADM), within-Tibet ML tree, f-branch heatmap.
B (Admixture modeling): f₃, f₄, qpAdm, qpWave rank test, Twisst topology weighting, Treemix.
C (Spatial & temporal): LAI via Flare ('Ref' = reference panel), EEMS, tract-length dating, geographic regression, route-specific F-branch (Section 4.8.1).
D (Selection & function): Weir–Cockerham F_ST, nucleotide-diversity ratio (π-ratio), XP-EHH, ROH, GO/KEGG enrichment.
Symbols: ✓ = included; — = not included; Ref = LAI reference panel (not target);
✓ᴿ = right (outgroup) population in qpAdm/qpWave; ✓ᴼ = fixed outgroup in f₄; ✓ʳ = tree root.
Red italic 'n=?' = placeholder (fill with actual per-sub-FID count from .fam).
†GB and GH (n = 17 and n = 9, respectively) are listed as a single row (n = 26); in the qpAdm subpopulation analysis (Section 4.4), GH (n = 9) was treated as an independent subpopulation.
NOTE: The ✓/— marks are PRE-FILLED as a template based on the manuscript methods.
