# Supplementary material for: Large‐Scale Genomics Reveals Three‐Source Ancestry and Layered Adaptation to High Altitude in Tibetan Chickens
Source: Adv Sci (Weinh). 2026 May 12;13(42):e22994. doi: 10.1002/advs.202522994 (PMC13335608; doi:10.1002/advs.202522994)
Supplement: Supplementary file 2 — Supporting File 2: advs75536‐sup‐0002‐Tables.zip. [file ADVS-13-e22994-s001.zip › Supplemental_tables/Table_S1C_sample_metadata.xlsx]

## Sheet: Table_S1C_sample_metadata
Supplementary Table S1b. Sample metadata and sampling locations for Tibetan chicken and reference populations
FID	IID	Species_Name	Names	OriginalID	Sampling location	latitude	longitude	Data source
ZY	ZY026	Gallus gallus domesticus	Zhenyuan Chicken	J-ZY026	Zhenyuan County, Yunnan Province, China	24.00022859	101.1074455	https://doi.org/10.1111/eva.13503
ZY	ZY025	Gallus gallus domesticus	Zhenyuan Chicken	J-ZY025	Zhenyuan County, Yunnan Province, China	24.00022859	101.1074455	https://doi.org/10.1111/eva.13503
ZY	ZY024	Gallus gallus domesticus	Zhenyuan Chicken	J-ZY024	Zhenyuan County, Yunnan Province, China	24.00022859	101.1074455	https://doi.org/10.1111/eva.13503
ZY	ZY023	Gallus gallus domesticus	Zhenyuan Chicken	J-ZY023	Zhenyuan County, Yunnan Province, China	24.00022859	101.1074455	https://doi.org/10.1111/eva.13503
ZY	ZY022	Gallus gallus domesticus	Zhenyuan Chicken	J-ZY022	Zhenyuan County, Yunnan Province, China	24.00022859	101.1074455	https://doi.org/10.1111/eva.13503
ZY	ZY021	Gallus gallus domesticus	Zhenyuan Chicken	J-ZY021	Zhenyuan County, Yunnan Province, China	24.00022859	101.1074455	https://doi.org/10.1111/eva.13503
ZY	ZY020	Gallus gallus domesticus	Zhenyuan Chicken	J-ZY020	Zhenyuan County, Yunnan Province, China	24.00022859	101.1074455	https://doi.org/10.1111/eva.13503
ZY	ZY019	Gallus gallus domesticus	Zhenyuan Chicken	J-ZY019	Zhenyuan County, Yunnan Province, China	24.00022859	101.1074455	https://doi.org/10.1111/eva.13503
ZY	ZY018	Gallus gallus domesticus	Zhenyuan Chicken	J-ZY018	Zhenyuan County, Yunnan Province, China	24.00022859	101.1074455	https://doi.org/10.1111/eva.13503
ZY	ZY017	Gallus gallus domesticus	Zhenyuan Chicken	J-ZY017	Zhenyuan County, Yunnan Province, China	24.00022859	101.1074455	https://doi.org/10.1111/eva.13503
ZY	ZY016	Gallus gallus domesticus	Zhenyuan Chicken	J-ZY016	Zhenyuan County, Yunnan Province, China	24.00022859	101.1074455	https://doi.org/10.1111/eva.13503
ZY	ZY015	Gallus gallus domesticus	Zhenyuan Chicken	J-ZY015	Zhenyuan County, Yunnan Province, China	24.00022859	101.1074455	https://doi.org/10.1111/eva.13503
ZY	ZY014	Gallus gallus domesticus	Zhenyuan Chicken	J-ZY014	Zhenyuan County, Yunnan Province, China	24.00022859	101.1074455	https://doi.org/10.1111/eva.13503
ZY	ZY013	Gallus gallus domesticus	Zhenyuan Chicken	J-ZY013	Zhenyuan County, Yunnan Province, China	24.00022859	101.1074455	https://doi.org/10.1111/eva.13503
ZY	ZY012	Gallus gallus domesticus	Zhenyuan Chicken	J-ZY012	Zhenyuan County, Yunnan Province, China	24.00022859	101.1074455	https://doi.org/10.1111/eva.13503
ZY	ZY011	Gallus gallus domesticus	Zhenyuan Chicken	J-ZY011	Zhenyuan County, Yunnan Province, China	24.00022859	101.1074455	https://doi.org/10.1111/eva.13503
ZY	ZY010	Gallus gallus domesticus	Zhenyuan Chicken	J-ZY010	Zhenyuan County, Yunnan Province, China	24.00022859	101.1074455	https://doi.org/10.1111/eva.13503
ZY	ZY009	Gallus gallus domesticus	Zhenyuan Chicken	J-ZY009	Zhenyuan County, Yunnan Province, China	24.00022859	101.1074455	https://doi.org/10.1111/eva.13503
ZY	ZY008	Gallus gallus domesticus	Zhenyuan Chicken	J-ZY008	Zhenyuan County, Yunnan Province, China	24.00022859	101.1074455	https://doi.org/10.1111/eva.13503
ZY	ZY007	Gallus gallus domesticus	Zhenyuan Chicken	J-ZY007	Zhenyuan County, Yunnan Province, China	24.00022859	101.1074455	https://doi.org/10.1111/eva.13503
ZY	ZY006	Gallus gallus domesticus	Zhenyuan Chicken	J-ZY006	Zhenyuan County, Yunnan Province, China	24.00022859	101.1074455	https://doi.org/10.1111/eva.13503
ZY	ZY005	Gallus gallus domesticus	Zhenyuan Chicken	J-ZY005	Zhenyuan County, Yunnan Province, China	24.00022859	101.1074455	https://doi.org/10.1111/eva.13503
ZY	ZY004	Gallus gallus domesticus	Zhenyuan Chicken	J-ZY004	Zhenyuan County, Yunnan Province, China	24.00022859	101.1074455	https://doi.org/10.1111/eva.13503
ZY	ZY003	Gallus gallus domesticus	Zhenyuan Chicken	J-ZY003	Zhenyuan County, Yunnan Province, China	24.00022859	101.1074455	https://doi.org/10.1111/eva.13503
ZY	ZY002	Gallus gallus domesticus	Zhenyuan Chicken	J-ZY002	Zhenyuan County, Yunnan Province, China	24.00022859	101.1074455	https://doi.org/10.1111/eva.13503
ZY	ZY001	Gallus gallus domesticus	Zhenyuan Chicken	J-ZY001	Zhenyuan County, Yunnan Province, China	24.00022859	101.1074455	https://doi.org/10.1111/eva.13503
ZT	ZT32	Gallus gallus domesticus	Zhaotong Chicken	J-ZT32	Zhaotong, Yunnan Province, China	27.34302348	103.7005173	https://doi.org/10.1111/eva.13503
ZT	ZT27	Gallus gallus domesticus	Zhaotong Chicken	J-ZT27	Zhaotong, Yunnan Province, China	27.34302348	103.7005173	https://doi.org/10.1111/eva.13503
ZT	ZT26	Gallus gallus domesticus	Zhaotong Chicken	J-ZT26	Zhaotong, Yunnan Province, China	27.34302348	103.7005173	https://doi.org/10.1111/eva.13503
ZT	ZT25	Gallus gallus domesticus	Zhaotong Chicken	J-ZT25	Zhaotong, Yunnan Province, China	27.34302348	103.7005173	https://doi.org/10.1111/eva.13503
ZT	ZT23	Gallus gallus domesticus	Zhaotong Chicken	J-ZT23	Zhaotong, Yunnan Province, China	27.34302348	103.7005173	https://doi.org/10.1111/eva.13503
ZT	ZT10	Gallus gallus domesticus	Zhaotong Chicken	J-ZT10	Zhaotong, Yunnan Province, China	27.34302348	103.7005173	https://doi.org/10.1111/eva.13503
ZT	ZT06	Gallus gallus domesticus	Zhaotong Chicken	J-ZT06	Zhaotong, Yunnan Province, China	27.34302348	103.7005173	https://doi.org/10.1111/eva.13503
ZT	ZT03	Gallus gallus domesticus	Zhaotong Chicken	J-ZT03	Zhaotong, Yunnan Province, China	27.34302348	103.7005173	https://doi.org/10.1111/eva.13503
ZT	ZT02	Gallus gallus domesticus	Zhaotong Chicken	J-ZT02	Zhaotong, Yunnan Province, China	27.34302348	103.7005173	https://doi.org/10.1111/eva.13503
ZT	ZT01	Gallus gallus domesticus	Zhaotong Chicken	J-ZT01	Zhaotong, Yunnan Province, China	27.34302348	103.7005173	https://doi.org/10.1111/eva.13503
ZHJ	ZHJ8	Gallus gallus domesticus	Shannan Tibet Chicken	J-ZHJ8	Shannan, Tibet Autonomous Region, China	29.23728843	91.77264037	https://doi.org/10.1111/eva.13503
ZHJ	ZHJ7	Gallus gallus domesticus	Shannan Tibet Chicken	J-ZHJ7	Shannan, Tibet Autonomous Region, China	29.23728843	91.77264037	https://doi.org/10.1111/eva.13503
ZHJ	ZHJ5	Gallus gallus domesticus	Shannan Tibet Chicken	J-ZHJ5	Shannan, Tibet Autonomous Region, China	29.23728843	91.77264037	https://doi.org/10.1111/eva.13503
ZHJ	ZHJ4	Gallus gallus domesticus	Shannan Tibet Chicken	J-ZHJ4	Shannan, Tibet Autonomous Region, China	29.23728843	91.77264037	https://doi.org/10.1111/eva.13503
ZHJ	ZHJ3	Gallus gallus domesticus	Shannan Tibet Chicken	J-ZHJ3	Shannan, Tibet Autonomous Region, China	29.23728843	91.77264037	https://doi.org/10.1111/eva.13503
ZHJ	ZHJ21	Gallus gallus domesticus	Shannan Tibet Chicken	J-ZHJ21	Shannan, Tibet Autonomous Region, China	29.23728843	91.77264037	https://doi.org/10.1111/eva.13503
ZHJ	ZHJ20	Gallus gallus domesticus	Shannan Tibet Chicken	J-ZHJ20	Shannan, Tibet Autonomous Region, China	29.23728843	91.77264037	https://doi.org/10.1111/eva.13503
ZHJ	ZHJ19	Gallus gallus domesticus	Shannan Tibet Chicken	J-ZHJ19	Shannan, Tibet Autonomous Region, China	29.23728843	91.77264037	https://doi.org/10.1111/eva.13503
ZHJ	ZHJ18	Gallus gallus domesticus	Shannan Tibet Chicken	J-ZHJ18	Shannan, Tibet Autonomous Region, China	29.23728843	91.77264037	https://doi.org/10.1111/eva.13503
ZHJ	ZHJ17	Gallus gallus domesticus	Shannan Tibet Chicken	J-ZHJ17	Shannan, Tibet Autonomous Region, China	29.23728843	91.77264037	https://doi.org/10.1111/eva.13503
ZHJ	ZHJ16	Gallus gallus domesticus	Shannan Tibet Chicken	J-ZHJ16	Shannan, Tibet Autonomous Region, China	29.23728843	91.77264037	https://doi.org/10.1111/eva.13503
ZHJ	ZHJ15	Gallus gallus domesticus	Shannan Tibet Chicken	J-ZHJ15	Shannan, Tibet Autonomous Region, China	29.23728843	91.77264037	https://doi.org/10.1111/eva.13503
ZHJ	ZHJ13	Gallus gallus domesticus	Shannan Tibet Chicken	J-ZHJ13	Shannan, Tibet Autonomous Region, China	29.23728843	91.77264037	https://doi.org/10.1111/eva.13503
ZHJ	ZHJ12	Gallus gallus domesticus	Shannan Tibet Chicken	J-ZHJ12	Shannan, Tibet Autonomous Region, China	29.23728843	91.77264037	https://doi.org/10.1111/eva.13503
ZHJ	ZHJ11	Gallus gallus domesticus	Shannan Tibet Chicken	J-ZHJ11	Shannan, Tibet Autonomous Region, China	29.23728843	91.77264037	https://doi.org/10.1111/eva.13503
ZHJ	ZHJ10	Gallus gallus domesticus	Shannan Tibet Chicken	J-ZHJ10	Shannan, Tibet Autonomous Region, China	29.23728843	91.77264037	https://doi.org/10.1111/eva.13503
ZHJ	ZHJ1	Gallus gallus domesticus	Shannan Tibet Chicken	J-ZHJ1	Shannan, Tibet Autonomous Region, China	29.23728843	91.77264037	https://doi.org/10.1111/eva.13503
ZGC	ZGC9	Gallus gallus domesticus	Zuogong Tibet chicken	zgc9	Zuogong County, Chamdo City, Tibet Autonomous Region, China	29.66416546	97.85032999	Generated in this study
ZGC	ZGC8	Gallus gallus domesticus	Zuogong Tibet chicken	zgc8	Zuogong County, Chamdo City, Tibet Autonomous Region, China	29.66416546	97.85032999	Generated in this study
ZGC	ZGC7	Gallus gallus domesticus	Zuogong Tibet chicken	zgc7	Zuogong County, Chamdo City, Tibet Autonomous Region, China	29.66416546	97.85032999	Generated in this study
ZGC	ZGC6	Gallus gallus domesticus	Zuogong Tibet chicken	zgc6	Zuogong County, Chamdo City, Tibet Autonomous Region, China	29.66416546	97.85032999	Generated in this study
ZGC	ZGC50	Gallus gallus domesticus	Zuogong Tibet chicken	zgc50	Zuogong County, Chamdo City, Tibet Autonomous Region, China	29.66416546	97.85032999	Generated in this study
ZGC	ZGC5	Gallus gallus domesticus	Zuogong Tibet chicken	zgc5	Zuogong County, Chamdo City, Tibet Autonomous Region, China	29.66416546	97.85032999	Generated in this study
ZGC	ZGC49	Gallus gallus domesticus	Zuogong Tibet chicken	zgc49	Zuogong County, Chamdo City, Tibet Autonomous Region, China	29.66416546	97.85032999	Generated in this study
ZGC	ZGC48	Gallus gallus domesticus	Zuogong Tibet chicken	zgc48	Zuogong County, Chamdo City, Tibet Autonomous Region, China	29.66416546	97.85032999	Generated in this study
ZGC	ZGC47	Gallus gallus domesticus	Zuogong Tibet chicken	zgc47	Zuogong County, Chamdo City, Tibet Autonomous Region, China	29.66416546	97.85032999	Generated in this study
ZGC	ZGC46	Gallus gallus domesticus	Zuogong Tibet chicken	zgc46	Zuogong County, Chamdo City, Tibet Autonomous Region, China	29.66416546	97.85032999	Generated in this study
ZGC	ZGC45	Gallus gallus domesticus	Zuogong Tibet chicken	zgc45	Zuogong County, Chamdo City, Tibet Autonomous Region, China	29.66416546	97.85032999	Generated in this study
ZGC	ZGC44	Gallus gallus domesticus	Zuogong Tibet chicken	zgc44	Zuogong County, Chamdo City, Tibet Autonomous Region, China	29.66416546	97.85032999	Generated in this study
ZGC	ZGC43	Gallus gallus domesticus	Zuogong Tibet chicken	zgc43	Zuogong County, Chamdo City, Tibet Autonomous Region, China	29.66416546	97.85032999	Generated in this study
ZGC	ZGC42	Gallus gallus domesticus	Zuogong Tibet chicken	zgc42	Zuogong County, Chamdo City, Tibet Autonomous Region, China	29.66416546	97.85032999	Generated in this study
ZGC	ZGC41	Gallus gallus domesticus	Zuogong Tibet chicken	zgc41	Zuogong County, Chamdo City, Tibet Autonomous Region, China	29.66416546	97.85032999	Generated in this study
ZGC	ZGC40	Gallus gallus domesticus	Zuogong Tibet chicken	zgc40	Zuogong County, Chamdo City, Tibet Autonomous Region, China	29.66416546	97.85032999	Generated in this study
ZGC	ZGC4	Gallus gallus domesticus	Zuogong Tibet chicken	zgc4	Zuogong County, Chamdo City, Tibet Autonomous Region, China	29.66416546	97.85032999	Generated in this study
ZGC	ZGC39	Gallus gallus domesticus	Zuogong Tibet chicken	zgc39	Zuogong County, Chamdo City, Tibet Autonomous Region, China	29.66416546	97.85032999	Generated in this study
ZGC	ZGC38	Gallus gallus domesticus	Zuogong Tibet chicken	zgc38	Zuogong County, Chamdo City, Tibet Autonomous Region, China	29.66416546	97.85032999	Generated in this study
ZGC	ZGC37	Gallus gallus domesticus	Zuogong Tibet chicken	zgc37	Zuogong County, Chamdo City, Tibet Autonomous Region, China	29.66416546	97.85032999	Generated in this study
ZGC	ZGC36	Gallus gallus domesticus	Zuogong Tibet chicken	zgc36	Zuogong County, Chamdo City, Tibet Autonomous Region, China	29.66416546	97.85032999	Generated in this study
ZGC	ZGC35	Gallus gallus domesticus	Zuogong Tibet chicken	zgc35	Zuogong County, Chamdo City, Tibet Autonomous Region, China	29.66416546	97.85032999	Generated in this study
ZGC	ZGC34	Gallus gallus domesticus	Zuogong Tibet chicken	zgc34	Zuogong County, Chamdo City, Tibet Autonomous Region, China	29.66416546	97.85032999	Generated in this study
ZGC	ZGC33	Gallus gallus domesticus	Zuogong Tibet chicken	zgc33	Zuogong County, Chamdo City, Tibet Autonomous Region, China	29.66416546	97.85032999	Generated in this study
ZGC	ZGC32	Gallus gallus domesticus	Zuogong Tibet chicken	zgc32	Zuogong County, Chamdo City, Tibet Autonomous Region, China	29.66416546	97.85032999	Generated in this study
ZGC	ZGC31	Gallus gallus domesticus	Zuogong Tibet chicken	zgc31	Zuogong County, Chamdo City, Tibet Autonomous Region, China	29.66416546	97.85032999	Generated in this study
ZGC	ZGC30	Gallus gallus domesticus	Zuogong Tibet chicken	zgc30	Zuogong County, Chamdo City, Tibet Autonomous Region, China	29.66416546	97.85032999	Generated in this study
ZGC	ZGC3	Gallus gallus domesticus	Zuogong Tibet chicken	zgc3	Zuogong County, Chamdo City, Tibet Autonomous Region, China	29.66416546	97.85032999	Generated in this study
ZGC	ZGC29	Gallus gallus domesticus	Zuogong Tibet chicken	zgc29	Zuogong County, Chamdo City, Tibet Autonomous Region, China	29.66416546	97.85032999	Generated in this study
ZGC	ZGC28	Gallus gallus domesticus	Zuogong Tibet chicken	zgc28	Zuogong County, Chamdo City, Tibet Autonomous Region, China	29.66416546	97.85032999	Generated in this study
ZGC	ZGC27	Gallus gallus domesticus	Zuogong Tibet chicken	zgc27	Zuogong County, Chamdo City, Tibet Autonomous Region, China	29.66416546	97.85032999	Generated in this study
ZGC	ZGC26	Gallus gallus domesticus	Zuogong Tibet chicken	zgc26	Zuogong County, Chamdo City, Tibet Autonomous Region, China	29.66416546	97.85032999	Generated in this study
ZGC	ZGC25	Gallus gallus domesticus	Zuogong Tibet chicken	zgc25	Zuogong County, Chamdo City, Tibet Autonomous Region, China	29.66416546	97.85032999	Generated in this study
ZGC	ZGC24	Gallus gallus domesticus	Zuogong Tibet chicken	zgc24	Zuogong County, Chamdo City, Tibet Autonomous Region, China	29.66416546	97.85032999	Generated in this study
ZGC	ZGC23	Gallus gallus domesticus	Zuogong Tibet chicken	zgc23	Zuogong County, Chamdo City, Tibet Autonomous Region, China	29.66416546	97.85032999	Generated in this study
ZGC	ZGC22	Gallus gallus domesticus	Zuogong Tibet chicken	zgc22	Zuogong County, Chamdo City, Tibet Autonomous Region, China	29.66416546	97.85032999	Generated in this study
ZGC	ZGC21	Gallus gallus domesticus	Zuogong Tibet chicken	zgc21	Zuogong County, Chamdo City, Tibet Autonomous Region, China	29.66416546	97.85032999	Generated in this study
ZGC	ZGC20	Gallus gallus domesticus	Zuogong Tibet chicken	zgc20	Zuogong County, Chamdo City, Tibet Autonomous Region, China	29.66416546	97.85032999	Generated in this study
ZGC	ZGC2	Gallus gallus domesticus	Zuogong Tibet chicken	zgc2	Zuogong County, Chamdo City, Tibet Autonomous Region, China	29.66416546	97.85032999	Generated in this study
ZGC	ZGC19	Gallus gallus domesticus	Zuogong Tibet chicken	zgc19	Zuogong County, Chamdo City, Tibet Autonomous Region, China	29.66416546	97.85032999	Generated in this study
ZGC	ZGC18	Gallus gallus domesticus	Zuogong Tibet chicken	zgc18	Zuogong County, Chamdo City, Tibet Autonomous Region, China	29.66416546	97.85032999	Generated in this study
ZGC	ZGC17	Gallus gallus domesticus	Zuogong Tibet chicken	zgc17	Zuogong County, Chamdo City, Tibet Autonomous Region, China	29.66416546	97.85032999	Generated in this study
ZGC	ZGC16	Gallus gallus domesticus	Zuogong Tibet chicken	zgc16	Zuogong County, Chamdo City, Tibet Autonomous Region, China	29.66416546	97.85032999	Generated in this study
ZGC	ZGC15	Gallus gallus domesticus	Zuogong Tibet chicken	zgc15	Zuogong County, Chamdo City, Tibet Autonomous Region, China	29.66416546	97.85032999	Generated in this study
ZGC	ZGC14	Gallus gallus domesticus	Zuogong Tibet chicken	zgc14	Zuogong County, Chamdo City, Tibet Autonomous Region, China	29.66416546	97.85032999	Generated in this study
ZGC	ZGC13	Gallus gallus domesticus	Zuogong Tibet chicken	zgc13	Zuogong County, Chamdo City, Tibet Autonomous Region, China	29.66416546	97.85032999	Generated in this study
ZGC	ZGC12	Gallus gallus domesticus	Zuogong Tibet chicken	zgc12	Zuogong County, Chamdo City, Tibet Autonomous Region, China	29.66416546	97.85032999	Generated in this study
ZGC	ZGC11	Gallus gallus domesticus	Zuogong Tibet chicken	zgc11	Zuogong County, Chamdo City, Tibet Autonomous Region, China	29.66416546	97.85032999	Generated in this study
ZGC	ZGC10	Gallus gallus domesticus	Zuogong Tibet chicken	zgc10	Zuogong County, Chamdo City, Tibet Autonomous Region, China	29.66416546	97.85032999	Generated in this study
ZGC	ZGC1	Gallus gallus domesticus	Zuogong Tibet chicken	zgc1	Zuogong County, Chamdo City, Tibet Autonomous Region, China	29.66416546	97.85032999	Generated in this study
YN	YN5	Gallus gallus domesticus	Vietnam Chicken	ypt2071_L1_I038	Nguyen Dang Chung, Vietnam	21.1712136	105.8797523	https://www.nature.com/articles/s41422-020-0349-y
YN	YN4	Gallus gallus domesticus	Vietnam Chicken	ypt2069_L6_I006	Nguyen Dang Chung, Vietnam	21.1712136	105.8797523	https://www.nature.com/articles/s41422-020-0349-y
YN	YN3	Gallus gallus domesticus	Vietnam Chicken	ypt2063_L6_I005	Nguyen Dang Chung, Vietnam	21.1712136	105.8797523	https://www.nature.com/articles/s41422-020-0349-y
YN	YN2	Gallus gallus domesticus	Vietnam Chicken	ypt2053_L6_I004	Nguyen Dang Chung, Vietnam	21.1712136	105.8797523	https://www.nature.com/articles/s41422-020-0349-y
YN	YN1	Gallus gallus domesticus	Vietnam Chicken	ypt2043_L1_I037	Nguyen Dang Chung, Vietnam	21.1712136	105.8797523	https://www.nature.com/articles/s41422-020-0349-y
YM	YM9	Gallus gallus domesticus	Yimen Chicken	J-YM9	Yimen County, Yuxi City, Yunnan Province, China	24.670396	102.1617354	https://doi.org/10.1111/eva.13503
YM	YM40	Gallus gallus domesticus	Yimen Chicken	J-YM40	Yimen County, Yuxi City, Yunnan Province, China	24.670396	102.1617354	https://doi.org/10.1111/eva.13503
YM	YM39	Gallus gallus domesticus	Yimen Chicken	J-YM39	Yimen County, Yuxi City, Yunnan Province, China	24.670396	102.1617354	https://doi.org/10.1111/eva.13503
YM	YM33	Gallus gallus domesticus	Yimen Chicken	J-YM33	Yimen County, Yuxi City, Yunnan Province, China	24.670396	102.1617354	https://doi.org/10.1111/eva.13503
YM	YM28	Gallus gallus domesticus	Yimen Chicken	J-YM28	Yimen County, Yuxi City, Yunnan Province, China	24.670396	102.1617354	https://doi.org/10.1111/eva.13503
YM	YM16	Gallus gallus domesticus	Yimen Chicken	J-YM16	Yimen County, Yuxi City, Yunnan Province, China	24.670396	102.1617354	https://doi.org/10.1111/eva.13503
YM	YM10	Gallus gallus domesticus	Yimen Chicken	J-YM10	Yimen County, Yuxi City, Yunnan Province, China	24.670396	102.1617354	https://doi.org/10.1111/eva.13503
YM	YM06	Gallus gallus domesticus	Yimen Chicken	J-YM06	Yimen County, Yuxi City, Yunnan Province, China	24.670396	102.1617354	https://doi.org/10.1111/eva.13503
YM	YM03	Gallus gallus domesticus	Yimen Chicken	J-YM03	Yimen County, Yuxi City, Yunnan Province, China	24.670396	102.1617354	https://doi.org/10.1111/eva.13503
YM	YM02	Gallus gallus domesticus	Yimen Chicken	J-YM02	Yimen County, Yuxi City, Yunnan Province, China	24.670396	102.1617354	https://doi.org/10.1111/eva.13503
YL	YL9	Gallus gallus domesticus	Iran Chicken	22S_L6_I029	Zabol, Iran	31.03049202	61.49192187	https://www.nature.com/articles/s41422-020-0349-y
YL	YL8	Gallus gallus domesticus	Iran Chicken	21S_L6_I028	Zabol, Iran	31.03049202	61.49192187	https://www.nature.com/articles/s41422-020-0349-y
YL	YL7	Gallus gallus domesticus	Iran Chicken	1S_add_L4_I001	Zahedan, Iran	29.4926315	60.86067363	https://www.nature.com/articles/s41422-020-0349-y
YL	YL6	Gallus gallus domesticus	Iran Chicken	16S_L5_I023	Zabol, Iran	31.03049202	61.49192187	https://www.nature.com/articles/s41422-020-0349-y
YL	YL5	Gallus gallus domesticus	Iran Chicken	15S_L6_I022	Zahedan, Iran	29.4926315	60.86067363	https://www.nature.com/articles/s41422-020-0349-y
YL	YL44	Gallus gallus domesticus	Iran Chicken	ypt982_L4_I045	Zabol, Iran	31.03049202	61.49192187	https://www.nature.com/articles/s41422-020-0349-y
YL	YL43	Gallus gallus domesticus	Iran Chicken	ypt981_L2_I044	Zabol, Iran	31.03049202	61.49192187	https://www.nature.com/articles/s41422-020-0349-y
YL	YL42	Gallus gallus domesticus	Iran Chicken	ypt980_L3_I043	Zabol, Iran	31.03049202	61.49192187	https://www.nature.com/articles/s41422-020-0349-y
YL	YL41	Gallus gallus domesticus	Iran Chicken	ypt979_L6_I042	Zabol, Iran	31.03049202	61.49192187	https://www.nature.com/articles/s41422-020-0349-y
YL	YL40	Gallus gallus domesticus	Iran Chicken	ypt978_L2_I052	Zabol, Iran	31.03049202	61.49192187	https://www.nature.com/articles/s41422-020-0349-y
YL	YL4	Gallus gallus domesticus	Iran Chicken	14S_L2_I021	Zahedan, Iran	29.4926315	60.86067363	https://www.nature.com/articles/s41422-020-0349-y
YL	YL39	Gallus gallus domesticus	Iran Chicken	ypt932	Zahedan, Iran	29.4926315	60.86067363	https://www.nature.com/articles/s41422-020-0349-y
YL	YL38	Gallus gallus domesticus	Iran Chicken	ypt931	Zahedan, Iran	29.4926315	60.86067363	https://www.nature.com/articles/s41422-020-0349-y
YL	YL37	Gallus gallus domesticus	Iran Chicken	ypt930	Zahedan, Iran	29.4926315	60.86067363	https://www.nature.com/articles/s41422-020-0349-y
YL	YL36	Gallus gallus domesticus	Iran Chicken	ypt929	Zahedan, Iran	29.4926315	60.86067363	https://www.nature.com/articles/s41422-020-0349-y
YL	YL35	Gallus gallus domesticus	Iran Chicken	ypt928	Zahedan, Iran	29.4926315	60.86067363	https://www.nature.com/articles/s41422-020-0349-y
YL	YL34	Gallus gallus domesticus	Iran Chicken	ypt891	Zabol, Iran	31.03049202	61.49192187	https://www.nature.com/articles/s41422-020-0349-y
YL	YL33	Gallus gallus domesticus	Iran Chicken	ypt890	Zabol, Iran	31.03049202	61.49192187	https://www.nature.com/articles/s41422-020-0349-y
YL	YL32	Gallus gallus domesticus	Iran Chicken	9S_add_L4_I008	Zahedan, Iran	29.4926315	60.86067363	https://www.nature.com/articles/s41422-020-0349-y
YL	YL31	Gallus gallus domesticus	Iran Chicken	81S_L1_I005	Northwest of Pakistan	32.44350696	69.8751693	https://www.nature.com/articles/s41422-020-0349-y
YL	YL30	Gallus gallus domesticus	Iran Chicken	80S_L3_I004	Northwest of Pakistan	32.44350696	69.8751693	https://www.nature.com/articles/s41422-020-0349-y
YL	YL3	Gallus gallus domesticus	Iran Chicken	13S_L7_I012	Zahedan, Iran	29.4926315	60.86067363	https://www.nature.com/articles/s41422-020-0349-y
YL	YL29	Gallus gallus domesticus	Iran Chicken	7S_L4_I007	Zahedan, Iran	29.4926315	60.86067363	https://www.nature.com/articles/s41422-020-0349-y
YL	YL28	Gallus gallus domesticus	Iran Chicken	79S_L2_I031	Northwest of Pakistan	32.44350696	69.8751693	https://www.nature.com/articles/s41422-020-0349-y
YL	YL27	Gallus gallus domesticus	Iran Chicken	78S_L4_I030	Northwest of Pakistan	32.44350696	69.8751693	https://www.nature.com/articles/s41422-020-0349-y
YL	YL26	Gallus gallus domesticus	Iran Chicken	77S_L4_I029	Northwest of Pakistan	32.44350696	69.8751693	https://www.nature.com/articles/s41422-020-0349-y
YL	YL25	Gallus gallus domesticus	Iran Chicken	76S_L1_I028	Zabol, Iran	31.03049202	61.49192187	https://www.nature.com/articles/s41422-020-0349-y
YL	YL24	Gallus gallus domesticus	Iran Chicken	75S_L3_I027	Zabol, Iran	31.03049202	61.49192187	https://www.nature.com/articles/s41422-020-0349-y
YL	YL23	Gallus gallus domesticus	Iran Chicken	6S_add_L4_I006	Zahedan, Iran	29.4926315	60.86067363	https://www.nature.com/articles/s41422-020-0349-y
YL	YL22	Gallus gallus domesticus	Iran Chicken	5S_L4_I005	Zahedan, Iran	29.4926315	60.86067363	https://www.nature.com/articles/s41422-020-0349-y
YL	YL21	Gallus gallus domesticus	Iran Chicken	4S_L4_I004	Zahedan, Iran	29.4926315	60.86067363	https://www.nature.com/articles/s41422-020-0349-y
YL	YL20	Gallus gallus domesticus	Iran Chicken	43S_L4_I056	Afghanistan	35.00711735	69.27382903	https://www.nature.com/articles/s41422-020-0349-y
YL	YL2	Gallus gallus domesticus	Iran Chicken	11S_add_L4_I010	Zahedan, Iran	29.4926315	60.86067363	https://www.nature.com/articles/s41422-020-0349-y
YL	YL19	Gallus gallus domesticus	Iran Chicken	42S_L3_I055	Afghanistan	35.00711735	69.27382903	https://www.nature.com/articles/s41422-020-0349-y
YL	YL18	Gallus gallus domesticus	Iran Chicken	41S_L5_I045	Afghanistan	35.00711735	69.27382903	https://www.nature.com/articles/s41422-020-0349-y
YL	YL17	Gallus gallus domesticus	Iran Chicken	40S_L2_I054	Afghanistan	35.00711735	69.27382903	https://www.nature.com/articles/s41422-020-0349-y
YL	YL16	Gallus gallus domesticus	Iran Chicken	39S_L6_I053	Afghanistan	35.00711735	69.27382903	https://www.nature.com/articles/s41422-020-0349-y
YL	YL15	Gallus gallus domesticus	Iran Chicken	2S_add_L4_I002	Zahedan, Iran	29.4917325	60.86342325	https://www.nature.com/articles/s41422-020-0349-y
YL	YL14	Gallus gallus domesticus	Iran Chicken	27S_L4_I034	Zabol, Iran	31.03049202	61.49192187	https://www.nature.com/articles/s41422-020-0349-y
YL	YL13	Gallus gallus domesticus	Iran Chicken	26S_L4_I033	Zabol, Iran	31.03049202	61.49192187	https://www.nature.com/articles/s41422-020-0349-y
YL	YL12	Gallus gallus domesticus	Iran Chicken	25S_L3_I032	Zabol, Iran	31.03049202	61.49192187	https://www.nature.com/articles/s41422-020-0349-y
YL	YL11	Gallus gallus domesticus	Iran Chicken	24S_L4_I031	Zabol, Iran	31.03049202	61.49192187	https://www.nature.com/articles/s41422-020-0349-y
YL	YL10	Gallus gallus domesticus	Iran Chicken	23S_L2_I030	Zabol, Iran	31.03049202	61.49192187	https://www.nature.com/articles/s41422-020-0349-y
YL	YL1	Gallus gallus domesticus	Iran Chicken	10S_L1_I052	Zahedan, Iran	29.49173506	60.85826659	https://www.nature.com/articles/s41422-020-0349-y
XSBN	XSBN4	Gallus gallus domesticus	Xishuangbanna Chicken	Yt522-1-700_CAGATC_L005	Xishuangbanna, Yunnan Province, China	21.98136887	100.8127058	https://www.nature.com/articles/s41422-020-0349-y
XSBN	XSBN3	Gallus gallus domesticus	Xishuangbanna Chicken	Yt521-2-700_GTGAAA_L001	Xishuangbanna, Yunnan Province, China	21.98136887	100.8127058	https://www.nature.com/articles/s41422-020-0349-y
XSBN	XSBN2	Gallus gallus domesticus	Xishuangbanna Chicken	13_0810_Yt526-1-700up_GTCCGC_L008	Xishuangbanna, Yunnan Province, China	21.98136887	100.8127058	https://www.nature.com/articles/s41422-020-0349-y
XSBN	XSBN1	Gallus gallus domesticus	Xishuangbanna Chicken	13_0702_Yt517-1-650_CGATGT_L006	Xishuangbanna, Yunnan Province, China	21.98136887	100.8127058	https://www.nature.com/articles/s41422-020-0349-y
XS	XS9	Gallus gallus domesticus	Yulong Snow Mountain silkie Chicken	XS9-98	Lijiang City, Yunnan Province, China	26.85862583	100.2306575	Generated in this study
XS	XS8	Gallus gallus domesticus	Yulong Snow Mountain silkie Chicken	XS8-88	Lijiang City, Yunnan Province, China	26.85862583	100.2306575	Generated in this study
XS	XS62	Gallus gallus domesticus	Yulong Snow Mountain silkie Chicken	XS62-29	Lijiang City, Yunnan Province, China	26.85862583	100.2306575	Generated in this study
XS	XS6	Gallus gallus domesticus	Yulong Snow Mountain silkie Chicken	XS6-77	Lijiang City, Yunnan Province, China	26.85862583	100.2306575	Generated in this study
XS	XS58	Gallus gallus domesticus	Yulong Snow Mountain silkie Chicken	XS58-128	Lijiang City, Yunnan Province, China	26.85862583	100.2306575	Generated in this study
XS	XS57	Gallus gallus domesticus	Yulong Snow Mountain silkie Chicken	XS57-83	Lijiang City, Yunnan Province, China	26.85862583	100.2306575	Generated in this study
XS	XS55	Gallus gallus domesticus	Yulong Snow Mountain silkie Chicken	XS55-82	Lijiang City, Yunnan Province, China	26.85862583	100.2306575	Generated in this study
XS	XS54	Gallus gallus domesticus	Yulong Snow Mountain silkie Chicken	XS54-127	Lijiang City, Yunnan Province, China	26.85862583	100.2306575	Generated in this study
XS	XS51	Gallus gallus domesticus	Yulong Snow Mountain silkie Chicken	XS51-45	Lijiang City, Yunnan Province, China	26.85862583	100.2306575	Generated in this study
XS	XS50	Gallus gallus domesticus	Yulong Snow Mountain silkie Chicken	XS50-71	Lijiang City, Yunnan Province, China	26.85862583	100.2306575	Generated in this study
XS	XS5	Gallus gallus domesticus	Yulong Snow Mountain silkie Chicken	XS5-32	Lijiang City, Yunnan Province, China	26.85862583	100.2306575	Generated in this study
XS	XS45	Gallus gallus domesticus	Yulong Snow Mountain silkie Chicken	XS45-84	Lijiang City, Yunnan Province, China	26.85862583	100.2306575	Generated in this study
XS	XS43	Gallus gallus domesticus	Yulong Snow Mountain silkie Chicken	XS43-122	Lijiang City, Yunnan Province, China	26.85862583	100.2306575	Generated in this study
XS	XS41	Gallus gallus domesticus	Yulong Snow Mountain silkie Chicken	XS41-66	Lijiang City, Yunnan Province, China	26.85862583	100.2306575	Generated in this study
XS	XS4	Gallus gallus domesticus	Yulong Snow Mountain silkie Chicken	XS4-42	Lijiang City, Yunnan Province, China	26.85862583	100.2306575	Generated in this study
XS	XS36	Gallus gallus domesticus	Yulong Snow Mountain silkie Chicken	XS36-91	Lijiang City, Yunnan Province, China	26.85862583	100.2306575	Generated in this study
XS	XS35	Gallus gallus domesticus	Yulong Snow Mountain silkie Chicken	XS35-104	Lijiang City, Yunnan Province, China	26.85862583	100.2306575	Generated in this study
XS	XS33	Gallus gallus domesticus	Yulong Snow Mountain silkie Chicken	XS33-124	Lijiang City, Yunnan Province, China	26.85862583	100.2306575	Generated in this study
XS	XS29	Gallus gallus domesticus	Yulong Snow Mountain silkie Chicken	XS29-60	Lijiang City, Yunnan Province, China	26.85862583	100.2306575	Generated in this study
XS	XS24	Gallus gallus domesticus	Yulong Snow Mountain silkie Chicken	XS24-69	Lijiang City, Yunnan Province, China	26.85862583	100.2306575	Generated in this study
XS	XS22	Gallus gallus domesticus	Yulong Snow Mountain silkie Chicken	XS22-25	Lijiang City, Yunnan Province, China	26.85862583	100.2306575	Generated in this study
XS	XS20	Gallus gallus domesticus	Yulong Snow Mountain silkie Chicken	XS20-102	Lijiang City, Yunnan Province, China	26.85862583	100.2306575	Generated in this study
XS	XS2	Gallus gallus domesticus	Yulong Snow Mountain silkie Chicken	XS2-101	Lijiang City, Yunnan Province, China	26.85862583	100.2306575	Generated in this study
XS	XS19	Gallus gallus domesticus	Yulong Snow Mountain silkie Chicken	XS19-123	Lijiang City, Yunnan Province, China	26.85862583	100.2306575	Generated in this study
XS	XS18	Gallus gallus domesticus	Yulong Snow Mountain silkie Chicken	XS18-74	Lijiang City, Yunnan Province, China	26.85862583	100.2306575	Generated in this study
XS	XS17	Gallus gallus domesticus	Yulong Snow Mountain silkie Chicken	XS17-97	Lijiang City, Yunnan Province, China	26.85862583	100.2306575	Generated in this study
XS	XS15	Gallus gallus domesticus	Yulong Snow Mountain silkie Chicken	XS15-30	Lijiang City, Yunnan Province, China	26.85862583	100.2306575	Generated in this study
XS	XS13	Gallus gallus domesticus	Yulong Snow Mountain silkie Chicken	XS13-100	Lijiang City, Yunnan Province, China	26.85862583	100.2306575	Generated in this study
XS	XS10	Gallus gallus domesticus	Yulong Snow Mountain silkie Chicken	XS10-125	Lijiang City, Yunnan Province, China	26.85862583	100.2306575	Generated in this study
INDIA2	Xcelris97	Gallus gallus domesticus	India Chicken	Xcelris_97	Bihar(hybrid), India	26.15241089	85.24132762	https://www.nature.com/articles/s41422-020-0349-y
INDIA2	Xcelris8B	Gallus gallus domesticus	India Chicken	Xcelris_8B	kokrajthi (asom +WB), India	22.52485573	88.35632059	https://www.nature.com/articles/s41422-020-0349-y
INDIA2	Xcelris8A	Gallus gallus domesticus	India Chicken	Xcelris_8A	kokrajthi (asom +WB), India	22.52485573	88.35632059	https://www.nature.com/articles/s41422-020-0349-y
INDIA2	Xcelris6B	Gallus gallus domesticus	India Chicken	Xcelris_6B	punjab, India	31.66004241	75.9015278	https://www.nature.com/articles/s41422-020-0349-y
INDIA2	Xcelris6A	Gallus gallus domesticus	India Chicken	Xcelris_6A	punjab, India	31.66004241	75.9015278	https://www.nature.com/articles/s41422-020-0349-y
INDIA2	Xcelris5B	Gallus gallus domesticus	India Chicken	Xcelris_5B	border area of AP, TN & KNT (VELLORE), India	13.07756713	79.1179207	https://www.nature.com/articles/s41422-020-0349-y
INDIA2	Xcelris5A	Gallus gallus domesticus	India Chicken	Xcelris_5A	border area of AP, TN & KNT (VELLORE), India	13.07756713	79.1179207	https://www.nature.com/articles/s41422-020-0349-y
INDIA2	Xcelris4A	Gallus gallus domesticus	India Chicken	Xcelris_4A	gujrat, India	21.37241796	73.51874943	https://www.nature.com/articles/s41422-020-0349-y
INDIA2	Xcelris394	Gallus gallus domesticus	India Chicken	Xcelris_394	Uttarakhand(hybrid), India	27.63277004	80.10421938	https://www.nature.com/articles/s41422-020-0349-y
INDIA2	Xcelris2B	Gallus gallus domesticus	India Chicken	Xcelris_2B	nicobar, India	7.140952551	93.78679701	https://www.nature.com/articles/s41422-020-0349-y
INDIA2	Xcelris2A	Gallus gallus domesticus	India Chicken	Xcelris_2A	nicobar, India	7.140952551	93.78679701	https://www.nature.com/articles/s41422-020-0349-y
INDIA2	Xcelris1B	Gallus gallus domesticus	India Chicken	Xcelris_1B	West Bengal, India	23.83515049	87.92313858	https://www.nature.com/articles/s41422-020-0349-y
INDIA2	Xcelris1A	Gallus gallus domesticus	India Chicken	Xcelris_1A	West Bengal, India	23.83515049	87.92313858	https://www.nature.com/articles/s41422-020-0349-y
INDIA2	Xcelris14B	Gallus gallus domesticus	India Chicken	Xcelris_14B	assam, India	26.44883523	92.9948244	https://www.nature.com/articles/s41422-020-0349-y
INDIA2	Xcelris14A	Gallus gallus domesticus	India Chicken	Xcelris_14A	assam, India	26.44883523	92.9948244	https://www.nature.com/articles/s41422-020-0349-y
INDIA2	Xcelris13B	Gallus gallus domesticus	India Chicken	Xcelris_13B	maharashtra, India	19.5036155	76.3295023	https://www.nature.com/articles/s41422-020-0349-y
INDIA2	Xcelris12A	Gallus gallus domesticus	India Chicken	Xcelris_12A	kashmir, India	33.30215611	75.3366713	https://www.nature.com/articles/s41422-020-0349-y
INDIA2	Xcelris127	Gallus gallus domesticus	India Chicken	Xcelris_127	Uttar Pradesh(hybrid), India	27.63277004	80.10421938	https://www.nature.com/articles/s41422-020-0349-y
INDIA2	Xcelris10A	Gallus gallus domesticus	India Chicken	Xcelris_10A	India	21.80024801	77.77337663	https://www.nature.com/articles/s41422-020-0349-y
WLS	WLS92	Gallus gallus domesticus	Wuliang Mountain Chicken	J-WLS92	Wuliang Mountain, Yunnan Province, China	24.855867	100.3885082	https://doi.org/10.1111/eva.13503
WLS	WLS90	Gallus gallus domesticus	Wuliang Mountain Chicken	J-WLS90	Wuliang Mountain, Yunnan Province, China	24.855867	100.3885082	https://doi.org/10.1111/eva.13503
WLS	WLS88	Gallus gallus domesticus	Wuliang Mountain Chicken	J-WLS88	Wuliang Mountain, Yunnan Province, China	24.855867	100.3885082	https://doi.org/10.1111/eva.13503
WLS	WLS86	Gallus gallus domesticus	Wuliang Mountain Chicken	J-WLS86	Wuliang Mountain, Yunnan Province, China	24.855867	100.3885082	https://doi.org/10.1111/eva.13503
WLS	WLS6	Gallus gallus domesticus	Wuliang Mountain Chicken	J-WLS6	Wuliang Mountain, Yunnan Province, China	24.855867	100.3885082	https://doi.org/10.1111/eva.13503
WLS	WLS56	Gallus gallus domesticus	Wuliang Mountain Chicken	J-WLS56	Wuliang Mountain, Yunnan Province, China	24.855867	100.3885082	https://doi.org/10.1111/eva.13503
WLS	WLS5	Gallus gallus domesticus	Wuliang Mountain Chicken	J-WLS5	Wuliang Mountain, Yunnan Province, China	24.855867	100.3885082	https://doi.org/10.1111/eva.13503
WLS	WLS44	Gallus gallus domesticus	Wuliang Mountain Chicken	J-WLS44	Wuliang Mountain, Yunnan Province, China	24.855867	100.3885082	https://doi.org/10.1111/eva.13503
WLS	WLS36	Gallus gallus domesticus	Wuliang Mountain Chicken	J-WLS36	Wuliang Mountain, Yunnan Province, China	24.855867	100.3885082	https://doi.org/10.1111/eva.13503
WLS	WLS35	Gallus gallus domesticus	Wuliang Mountain Chicken	J-WLS35	Wuliang Mountain, Yunnan Province, China	24.855867	100.3885082	https://doi.org/10.1111/eva.13503
WLS	WLS34	Gallus gallus domesticus	Wuliang Mountain Chicken	J-WLS34	Wuliang Mountain, Yunnan Province, China	24.855867	100.3885082	https://doi.org/10.1111/eva.13503
WLS	WLS32	Gallus gallus domesticus	Wuliang Mountain Chicken	J-WLS32	Wuliang Mountain, Yunnan Province, China	24.855867	100.3885082	https://doi.org/10.1111/eva.13503
WLS	WLS3	Gallus gallus domesticus	Wuliang Mountain Chicken	J-WLS3	Wuliang Mountain, Yunnan Province, China	24.855867	100.3885082	https://doi.org/10.1111/eva.13503
WLS	WLS28	Gallus gallus domesticus	Wuliang Mountain Chicken	J-WLS28	Wuliang Mountain, Yunnan Province, China	24.855867	100.3885082	https://doi.org/10.1111/eva.13503
WLS	WLS27	Gallus gallus domesticus	Wuliang Mountain Chicken	J-WLS27	Wuliang Mountain, Yunnan Province, China	24.855867	100.3885082	https://doi.org/10.1111/eva.13503
WLS	WLS25	Gallus gallus domesticus	Wuliang Mountain Chicken	J-WLS25	Wuliang Mountain, Yunnan Province, China	24.855867	100.3885082	https://doi.org/10.1111/eva.13503
WLS	WLS23	Gallus gallus domesticus	Wuliang Mountain Chicken	J-WLS23	Wuliang Mountain, Yunnan Province, China	24.855867	100.3885082	https://doi.org/10.1111/eva.13503
WLS	WLS22	Gallus gallus domesticus	Wuliang Mountain Chicken	J-WLS22	Wuliang Mountain, Yunnan Province, China	24.855867	100.3885082	https://doi.org/10.1111/eva.13503
WLS	WLS20	Gallus gallus domesticus	Wuliang Mountain Chicken	J-WLS20	Wuliang Mountain, Yunnan Province, China	24.855867	100.3885082	https://doi.org/10.1111/eva.13503
WLS	WLS19	Gallus gallus domesticus	Wuliang Mountain Chicken	J-WLS19	Wuliang Mountain, Yunnan Province, China	24.855867	100.3885082	https://doi.org/10.1111/eva.13503
WLS	WLS18	Gallus gallus domesticus	Wuliang Mountain Chicken	J-WLS18	Wuliang Mountain, Yunnan Province, China	24.855867	100.3885082	https://doi.org/10.1111/eva.13503
WLS	WLS17	Gallus gallus domesticus	Wuliang Mountain Chicken	J-WLS17	Wuliang Mountain, Yunnan Province, China	24.855867	100.3885082	https://doi.org/10.1111/eva.13503
WLS	WLS12	Gallus gallus domesticus	Wuliang Mountain Chicken	J-WLS12	Wuliang Mountain, Yunnan Province, China	24.855867	100.3885082	https://doi.org/10.1111/eva.13503
WC	WC371	Gallus gallus domesticus	White-feathered camellia chicken	J-WC371	Xishuangbanna, Yunnan Province, China	22	100.79	https://doi.org/10.1111/eva.13503
WC	WC364	Gallus gallus domesticus	White-feathered camellia chicken	J-WC364	Xishuangbanna, Yunnan Province, China	22	100.79	https://doi.org/10.1111/eva.13503
WC	WC362	Gallus gallus domesticus	White-feathered camellia chicken	J-WC362	Xishuangbanna, Yunnan Province, China	22	100.79	https://doi.org/10.1111/eva.13503
WC	WC361	Gallus gallus domesticus	White-feathered camellia chicken	J-WC361	Xishuangbanna, Yunnan Province, China	22	100.79	https://doi.org/10.1111/eva.13503
WC	WC360	Gallus gallus domesticus	White-feathered camellia chicken	J-WC360	Xishuangbanna, Yunnan Province, China	22	100.79	https://doi.org/10.1111/eva.13503
WC	WC352	Gallus gallus domesticus	White-feathered camellia chicken	J-WC352	Xishuangbanna, Yunnan Province, China	22	100.79	https://doi.org/10.1111/eva.13503
WC	WC351	Gallus gallus domesticus	White-feathered camellia chicken	J-WC351	Xishuangbanna, Yunnan Province, China	22	100.79	https://doi.org/10.1111/eva.13503
WC	WC350	Gallus gallus domesticus	White-feathered camellia chicken	J-WC350	Xishuangbanna, Yunnan Province, China	22	100.79	https://doi.org/10.1111/eva.13503
TPM	TP58M	Gallus gallus domesticus	Taiping chicken	TP58M	Kang County, Longnan City, Gansu Province, China	32.96916983	105.7855409	Generated in this study
TPM	TP56M	Gallus gallus domesticus	Taiping chicken	TP56M	Kang County, Longnan City, Gansu Province, China	32.96916983	105.7855409	Generated in this study
TPM	TP53M	Gallus gallus domesticus	Taiping chicken	TP53M	Kang County, Longnan City, Gansu Province, China	32.96916983	105.7855409	Generated in this study
TPM	TP51M	Gallus gallus domesticus	Taiping chicken	TP51M	Kang County, Longnan City, Gansu Province, China	32.96916983	105.7855409	Generated in this study
TPF	TP50F	Gallus gallus domesticus	Taiping chicken	TP50F	Kang County, Longnan City, Gansu Province, China	32.96916983	105.7855409	Generated in this study
TPF	TP46F	Gallus gallus domesticus	Taiping chicken	TP46F	Kang County, Longnan City, Gansu Province, China	32.96916983	105.7855409	Generated in this study
TPF	TP43F	Gallus gallus domesticus	Taiping chicken	TP43F	Kang County, Longnan City, Gansu Province, China	32.96916983	105.7855409	Generated in this study
TPF	TP41F	Gallus gallus domesticus	Taiping chicken	TP41F	Kang County, Longnan City, Gansu Province, China	32.96916983	105.7855409	Generated in this study
TPF	TP40F	Gallus gallus domesticus	Taiping chicken	TP40F	Kang County, Longnan City, Gansu Province, China	32.96916983	105.7855409	Generated in this study
TPM	TP38M	Gallus gallus domesticus	Taiping chicken	TP38M	Kang County, Longnan City, Gansu Province, China	32.96916983	105.7855409	Generated in this study
TPM	TP37M	Gallus gallus domesticus	Taiping chicken	TP37M	Kang County, Longnan City, Gansu Province, China	32.96916983	105.7855409	Generated in this study
TPM	TP36M	Gallus gallus domesticus	Taiping chicken	TP36M	Kang County, Longnan City, Gansu Province, China	32.96916983	105.7855409	Generated in this study
TPF	TP34F	Gallus gallus domesticus	Taiping chicken	TP34F	Kang County, Longnan City, Gansu Province, China	32.96916983	105.7855409	Generated in this study
TPF	TP31F	Gallus gallus domesticus	Taiping chicken	TP31F	Kang County, Longnan City, Gansu Province, China	32.96916983	105.7855409	Generated in this study
TPM	TP27M	Gallus gallus domesticus	Taiping chicken	TP27M	Kang County, Longnan City, Gansu Province, China	32.96916983	105.7855409	Generated in this study
TPM	TP26M	Gallus gallus domesticus	Taiping chicken	TP26M	Kang County, Longnan City, Gansu Province, China	32.96916983	105.7855409	Generated in this study
TPM	TP23M	Gallus gallus domesticus	Taiping chicken	TP23M	Kang County, Longnan City, Gansu Province, China	32.96916983	105.7855409	Generated in this study
TPM	TP20M	Gallus gallus domesticus	Taiping chicken	TP20M	Kang County, Longnan City, Gansu Province, China	32.96916983	105.7855409	Generated in this study
TPM	TP18M	Gallus gallus domesticus	Taiping chicken	TP18M	Kang County, Longnan City, Gansu Province, China	32.96916983	105.7855409	Generated in this study
TPM	TP16M	Gallus gallus domesticus	Taiping chicken	TP16M	Kang County, Longnan City, Gansu Province, China	32.96916983	105.7855409	Generated in this study
TPF	TP15F	Gallus gallus domesticus	Taiping chicken	TP15F	Kang County, Longnan City, Gansu Province, China	32.96916983	105.7855409	Generated in this study
TPF	TP11F	Gallus gallus domesticus	Taiping chicken	TP11F	Kang County, Longnan City, Gansu Province, China	32.96916983	105.7855409	Generated in this study
TPF	TP07F	Gallus gallus domesticus	Taiping chicken	TP07F	Kang County, Longnan City, Gansu Province, China	32.96916983	105.7855409	Generated in this study
TPF	TP05F	Gallus gallus domesticus	Taiping chicken	TP05F	Kang County, Longnan City, Gansu Province, China	32.96916983	105.7855409	Generated in this study
TPF	TP04F	Gallus gallus domesticus	Taiping chicken	TP04F	Kang County, Longnan City, Gansu Province, China	32.96916983	105.7855409	Generated in this study
TPF	TP03F	Gallus gallus domesticus	Taiping chicken	TP03F	Kang County, Longnan City, Gansu Province, China	32.96916983	105.7855409	Generated in this study
TPF	TP02F	Gallus gallus domesticus	Taiping chicken	TP02F	Kang County, Longnan City, Gansu Province, China	32.96916983	105.7855409	Generated in this study
thailand	thailand1	Gallus gallus spadiceus	Red junglefowl	ypt2889_L6_I121	Thailand: Chiang Mai Province	18.6951714	98.4462684	https://www.nature.com/articles/s41422-020-0349-y
TD	TD9	Gallus gallus domesticus	Xinjiang Turpan chicken	TD9	Turpan City, Xinjiang Uygur Autonomous Region, China	42.95488972	89.18722365	https://www.nature.com/articles/s41422-020-0349-y
TD	TD6	Gallus gallus domesticus	Xinjiang Turpan chicken	TD6	Turpan City, Xinjiang Uygur Autonomous Region, China	42.95488972	89.18722365	https://www.nature.com/articles/s41422-020-0349-y
TD	TD30	Gallus gallus domesticus	Xinjiang Turpan chicken	TD30	Turpan City, Xinjiang Uygur Autonomous Region, China	42.95488972	89.18722365	https://www.nature.com/articles/s41422-020-0349-y
TD	TD27	Gallus gallus domesticus	Xinjiang Turpan chicken	TD27	Turpan City, Xinjiang Uygur Autonomous Region, China	42.95488972	89.18722365	https://www.nature.com/articles/s41422-020-0349-y
TD	TD22	Gallus gallus domesticus	Xinjiang Turpan chicken	TD22	Turpan City, Xinjiang Uygur Autonomous Region, China	42.95488972	89.18722365	https://www.nature.com/articles/s41422-020-0349-y
TD	TD15	Gallus gallus domesticus	Xinjiang Turpan chicken	TD15	Turpan City, Xinjiang Uygur Autonomous Region, China	42.95488972	89.18722365	https://www.nature.com/articles/s41422-020-0349-y
TD	TD12	Gallus gallus domesticus	Xinjiang Turpan chicken	TD12	Turpan City, Xinjiang Uygur Autonomous Region, China	42.95488972	89.18722365	https://www.nature.com/articles/s41422-020-0349-y
TD	TD1	Gallus gallus domesticus	Xinjiang Turpan chicken	TD1	Turpan City, Xinjiang Uygur Autonomous Region, China	42.95488972	89.18722365	https://www.nature.com/articles/s41422-020-0349-y
T	T60	Gallus gallus spadiceus	Red junglefowl	J-T60	Xishuangbanna Primeval Forest Park, Yunnan Province, China	22	100.79	https://doi.org/10.1111/eva.13503
T	T59	Gallus gallus spadiceus	Red junglefowl	J-T59	Xishuangbanna Primeval Forest Park, Yunnan Province, China	22	100.79	https://doi.org/10.1111/eva.13503
T	T57	Gallus gallus spadiceus	Red junglefowl	J-T57	Xishuangbanna Primeval Forest Park, Yunnan Province, China	22	100.79	https://doi.org/10.1111/eva.13503
T	T24	Gallus gallus spadiceus	Red junglefowl	J-T24	Xishuangbanna Primeval Forest Park, Yunnan Province, China	22	100.79	https://doi.org/10.1111/eva.13503
T	T09	Gallus gallus spadiceus	Red junglefowl	J-T09	Xishuangbanna Primeval Forest Park, Yunnan Province, China	22	100.79	https://doi.org/10.1111/eva.13503
T	T07	Gallus gallus spadiceus	Red junglefowl	J-T07	Xishuangbanna Primeval Forest Park, Yunnan Province, China	22	100.79	https://doi.org/10.1111/eva.13503
T	T04	Gallus gallus spadiceus	Red junglefowl	J-T04	Xishuangbanna Primeval Forest Park, Yunnan Province, China	22	100.79	https://doi.org/10.1111/eva.13503
T	T03	Gallus gallus spadiceus	Red junglefowl	J-T03	Xishuangbanna Primeval Forest Park, Yunnan Province, China	22	100.79	https://doi.org/10.1111/eva.13503
T	T02	Gallus gallus spadiceus	Red junglefowl	J-T02	Xishuangbanna Primeval Forest Park, Yunnan Province, China	22	100.79	https://doi.org/10.1111/eva.13503
T	T01	Gallus gallus spadiceus	Red junglefowl	J-T01	Xishuangbanna Primeval Forest Park, Yunnan Province, China	22	100.79	https://doi.org/10.1111/eva.13503
STC	STC48	Gallus gallus domesticus	Xiangcheng chicken	STC48	Xiangcheng County, Garze Tibetan Autonomous Prefecture, Sichuan Province, China	28.9326213	99.79233815	Generated in this study
STC	STC44	Gallus gallus domesticus	Xiangcheng chicken	STC44	Xiangcheng County, Garze Tibetan Autonomous Prefecture, Sichuan Province, China	28.9326213	99.79233815	Generated in this study
STC	STC42	Gallus gallus domesticus	Xiangcheng chicken	STC42	Xiangcheng County, Garze Tibetan Autonomous Prefecture, Sichuan Province, China	28.9326213	99.79233815	Generated in this study
STC	STC41	Gallus gallus domesticus	Xiangcheng chicken	STC41	Xiangcheng County, Garze Tibetan Autonomous Prefecture, Sichuan Province, China	28.9326213	99.79233815	Generated in this study
STC	STC40	Gallus gallus domesticus	Xiangcheng chicken	STC40	Xiangcheng County, Garze Tibetan Autonomous Prefecture, Sichuan Province, China	28.9326213	99.79233815	Generated in this study
STC	STC32	Gallus gallus domesticus	Xiangcheng chicken	STC32	Xiangcheng County, Garze Tibetan Autonomous Prefecture, Sichuan Province, China	28.9326213	99.79233815	Generated in this study
STC	STC30	Gallus gallus domesticus	Xiangcheng chicken	STC30	Xiangcheng County, Garze Tibetan Autonomous Prefecture, Sichuan Province, China	28.9326213	99.79233815	Generated in this study
STC	STC29	Gallus gallus domesticus	Xiangcheng chicken	STC29	Xiangcheng County, Garze Tibetan Autonomous Prefecture, Sichuan Province, China	28.9326213	99.79233815	Generated in this study
STC	STC28	Gallus gallus domesticus	Xiangcheng chicken	STC28	Xiangcheng County, Garze Tibetan Autonomous Prefecture, Sichuan Province, China	28.9326213	99.79233815	Generated in this study
STC	STC27	Gallus gallus domesticus	Xiangcheng chicken	STC27	Xiangcheng County, Garze Tibetan Autonomous Prefecture, Sichuan Province, China	28.9326213	99.79233815	Generated in this study
STC	STC23	Gallus gallus domesticus	Xiangcheng chicken	STC23	Xiangcheng County, Garze Tibetan Autonomous Prefecture, Sichuan Province, China	28.9326213	99.79233815	Generated in this study
STC	STC20	Gallus gallus domesticus	Xiangcheng chicken	STC20	Xiangcheng County, Garze Tibetan Autonomous Prefecture, Sichuan Province, China	28.9326213	99.79233815	Generated in this study
STC	STC17	Gallus gallus domesticus	Xiangcheng chicken	STC17	Xiangcheng County, Garze Tibetan Autonomous Prefecture, Sichuan Province, China	28.9326213	99.79233815	Generated in this study
STC	STC16	Gallus gallus domesticus	Xiangcheng chicken	STC16	Xiangcheng County, Garze Tibetan Autonomous Prefecture, Sichuan Province, China	28.9326213	99.79233815	Generated in this study
STC	STC14	Gallus gallus domesticus	Xiangcheng chicken	STC14	Xiangcheng County, Garze Tibetan Autonomous Prefecture, Sichuan Province, China	28.9326213	99.79233815	Generated in this study
STC	STC13	Gallus gallus domesticus	Xiangcheng chicken	STC13	Xiangcheng County, Garze Tibetan Autonomous Prefecture, Sichuan Province, China	28.9326213	99.79233815	Generated in this study
STC	STC10	Gallus gallus domesticus	Xiangcheng chicken	STC10	Xiangcheng County, Garze Tibetan Autonomous Prefecture, Sichuan Province, China	28.9326213	99.79233815	Generated in this study
STC	STC08	Gallus gallus domesticus	Xiangcheng chicken	STC08	Xiangcheng County, Garze Tibetan Autonomous Prefecture, Sichuan Province, China	28.9326213	99.79233815	Generated in this study
STC	STC05	Gallus gallus domesticus	Xiangcheng chicken	STC05	Xiangcheng County, Garze Tibetan Autonomous Prefecture, Sichuan Province, China	28.9326213	99.79233815	Generated in this study
STC	STC02	Gallus gallus domesticus	Xiangcheng chicken	STC02	Xiangcheng County, Garze Tibetan Autonomous Prefecture, Sichuan Province, China	28.9326213	99.79233815	Generated in this study
SRJ	SRJ3	Gallus gallus spadiceus	Red junglefowl	Xcelris_174	Manipur, India	24.7208818	93.9229386	https://www.nature.com/articles/s41422-020-0349-y
SRJ	SRJ4	Gallus gallus spadiceus	Red junglefowl	Xcelris_175	Manipur, India	24.7208818	93.9229386	https://www.nature.com/articles/s41422-020-0349-y
SRJ	SRJ5	Gallus gallus spadiceus	Red junglefowl	Xcelris_176	Manipur, India	24.7208818	93.9229386	https://www.nature.com/articles/s41422-020-0349-y
SJ	SJ9	Gallus gallus domesticus	Lijia silkie Chicken	SJ9-100	Weixi Lisu Autonomous County, Diqing Tibetan Autonomous Prefecture, Yunnan Province, China	27.51819396	99.43756467	Generated in this study
SJ	SJ8	Gallus gallus domesticus	Lijia silkie Chicken	SJ8-84	Weixi Lisu Autonomous County, Diqing Tibetan Autonomous Prefecture, Yunnan Province, China	27.51819396	99.43756467	Generated in this study
SJ	SJ60	Gallus gallus domesticus	Lijia silkie Chicken	SJ60-AB46	Weixi Lisu Autonomous County, Diqing Tibetan Autonomous Prefecture, Yunnan Province, China	27.51819396	99.43756467	Generated in this study
SJ	SJ58	Gallus gallus domesticus	Lijia silkie Chicken	SJ58-64	Weixi Lisu Autonomous County, Diqing Tibetan Autonomous Prefecture, Yunnan Province, China	27.51819396	99.43756467	Generated in this study
SJ	SJ52	Gallus gallus domesticus	Lijia silkie Chicken	SJ52-43	Weixi Lisu Autonomous County, Diqing Tibetan Autonomous Prefecture, Yunnan Province, China	27.51819396	99.43756467	Generated in this study
SJ	SJ5	Gallus gallus domesticus	Lijia silkie Chicken	SJ5-45	Weixi Lisu Autonomous County, Diqing Tibetan Autonomous Prefecture, Yunnan Province, China	27.51819396	99.43756467	Generated in this study
SJ	SJ45	Gallus gallus domesticus	Lijia silkie Chicken	SJ45-78	Weixi Lisu Autonomous County, Diqing Tibetan Autonomous Prefecture, Yunnan Province, China	27.51819396	99.43756467	Generated in this study
SJ	SJ44	Gallus gallus domesticus	Lijia silkie Chicken	SJ44-66	Weixi Lisu Autonomous County, Diqing Tibetan Autonomous Prefecture, Yunnan Province, China	27.51819396	99.43756467	Generated in this study
SJ	SJ43	Gallus gallus domesticus	Lijia silkie Chicken	SJ43-62	Weixi Lisu Autonomous County, Diqing Tibetan Autonomous Prefecture, Yunnan Province, China	27.51819396	99.43756467	Generated in this study
SJ	SJ42	Gallus gallus domesticus	Lijia silkie Chicken	SJ42-88	Weixi Lisu Autonomous County, Diqing Tibetan Autonomous Prefecture, Yunnan Province, China	27.51819396	99.43756467	Generated in this study
SJ	SJ4	Gallus gallus domesticus	Lijia silkie Chicken	SJ4-65	Weixi Lisu Autonomous County, Diqing Tibetan Autonomous Prefecture, Yunnan Province, China	27.51819396	99.43756467	Generated in this study
SJ	SJ39	Gallus gallus domesticus	Lijia silkie Chicken	SJ39-77	Weixi Lisu Autonomous County, Diqing Tibetan Autonomous Prefecture, Yunnan Province, China	27.51819396	99.43756467	Generated in this study
SJ	SJ36	Gallus gallus domesticus	Lijia silkie Chicken	SJ36-92	Weixi Lisu Autonomous County, Diqing Tibetan Autonomous Prefecture, Yunnan Province, China	27.51819396	99.43756467	Generated in this study
SJ	SJ35	Gallus gallus domesticus	Lijia silkie Chicken	SJ35-AB43	Weixi Lisu Autonomous County, Diqing Tibetan Autonomous Prefecture, Yunnan Province, China	27.51819396	99.43756467	Generated in this study
SJ	SJ33	Gallus gallus domesticus	Lijia silkie Chicken	SJ33-61	Weixi Lisu Autonomous County, Diqing Tibetan Autonomous Prefecture, Yunnan Province, China	27.51819396	99.43756467	Generated in this study
SJ	SJ32	Gallus gallus domesticus	Lijia silkie Chicken	SJ32-68	Weixi Lisu Autonomous County, Diqing Tibetan Autonomous Prefecture, Yunnan Province, China	27.51819396	99.43756467	Generated in this study
SJ	SJ3	Gallus gallus domesticus	Lijia silkie Chicken	SJ3-73	Weixi Lisu Autonomous County, Diqing Tibetan Autonomous Prefecture, Yunnan Province, China	27.51819396	99.43756467	Generated in this study
SJ	SJ29	Gallus gallus domesticus	Lijia silkie Chicken	SJ29-90	Weixi Lisu Autonomous County, Diqing Tibetan Autonomous Prefecture, Yunnan Province, China	27.51819396	99.43756467	Generated in this study
SJ	SJ28	Gallus gallus domesticus	Lijia silkie Chicken	SJ28-80	Weixi Lisu Autonomous County, Diqing Tibetan Autonomous Prefecture, Yunnan Province, China	27.51819396	99.43756467	Generated in this study
SJ	SJ26	Gallus gallus domesticus	Lijia silkie Chicken	SJ26-60	Weixi Lisu Autonomous County, Diqing Tibetan Autonomous Prefecture, Yunnan Province, China	27.51819396	99.43756467	Generated in this study
SJ	SJ22	Gallus gallus domesticus	Lijia silkie Chicken	SJ22-44	Weixi Lisu Autonomous County, Diqing Tibetan Autonomous Prefecture, Yunnan Province, China	27.51819396	99.43756467	Generated in this study
SJ	SJ20	Gallus gallus domesticus	Lijia silkie Chicken	SJ20-101	Weixi Lisu Autonomous County, Diqing Tibetan Autonomous Prefecture, Yunnan Province, China	27.51819396	99.43756467	Generated in this study
SJ	SJ2	Gallus gallus domesticus	Lijia silkie Chicken	SJ2-48	Weixi Lisu Autonomous County, Diqing Tibetan Autonomous Prefecture, Yunnan Province, China	27.51819396	99.43756467	Generated in this study
SJ	SJ19	Gallus gallus domesticus	Lijia silkie Chicken	SJ19-57	Weixi Lisu Autonomous County, Diqing Tibetan Autonomous Prefecture, Yunnan Province, China	27.51819396	99.43756467	Generated in this study
SJ	SJ17	Gallus gallus domesticus	Lijia silkie Chicken	SJ17-41	Weixi Lisu Autonomous County, Diqing Tibetan Autonomous Prefecture, Yunnan Province, China	27.51819396	99.43756467	Generated in this study
SJ	SJ14	Gallus gallus domesticus	Lijia silkie Chicken	SJ14-98	Weixi Lisu Autonomous County, Diqing Tibetan Autonomous Prefecture, Yunnan Province, China	27.51819396	99.43756467	Generated in this study
SJ	SJ13	Gallus gallus domesticus	Lijia silkie Chicken	SJ13-67	Weixi Lisu Autonomous County, Diqing Tibetan Autonomous Prefecture, Yunnan Province, China	27.51819396	99.43756467	Generated in this study
SJ	SJ12	Gallus gallus domesticus	Lijia silkie Chicken	SJ12-104	Weixi Lisu Autonomous County, Diqing Tibetan Autonomous Prefecture, Yunnan Province, China	27.51819396	99.43756467	Generated in this study
SJ	SJ11	Gallus gallus domesticus	Lijia silkie Chicken	SJ11-42	Weixi Lisu Autonomous County, Diqing Tibetan Autonomous Prefecture, Yunnan Province, China	27.51819396	99.43756467	Generated in this study
SJ	SJ1	Gallus gallus domesticus	Lijia silkie Chicken	SJ1-103	Weixi Lisu Autonomous County, Diqing Tibetan Autonomous Prefecture, Yunnan Province, China	27.51819396	99.43756467	Generated in this study
RTC	RTC9	Gallus gallus domesticus	Shigatse Tibetan chicken	RTC9	Shigatse City, Tibet Autonomous Region, China	29.29037066	88.90088509	Generated in this study
RTC	RTC8	Gallus gallus domesticus	Shigatse Tibetan chicken	RTC8	Shigatse City, Tibet Autonomous Region, China	29.29037066	88.90088509	Generated in this study
RTC	RTC7	Gallus gallus domesticus	Shigatse Tibetan chicken	RTC7	Shigatse City, Tibet Autonomous Region, China	29.29037066	88.90088509	Generated in this study
RTC	RTC6	Gallus gallus domesticus	Shigatse Tibetan chicken	RTC6	Shigatse City, Tibet Autonomous Region, China	29.29037066	88.90088509	Generated in this study
RTC	RTC50	Gallus gallus domesticus	Shigatse Tibetan chicken	RTC50	Shigatse City, Tibet Autonomous Region, China	29.29037066	88.90088509	Generated in this study
RTC	RTC5	Gallus gallus domesticus	Shigatse Tibetan chicken	RTC5	Shigatse City, Tibet Autonomous Region, China	29.29037066	88.90088509	Generated in this study
RTC	RTC49	Gallus gallus domesticus	Shigatse Tibetan chicken	RTC49	Shigatse City, Tibet Autonomous Region, China	29.29037066	88.90088509	Generated in this study
RTC	RTC47	Gallus gallus domesticus	Shigatse Tibetan chicken	RTC47	Shigatse City, Tibet Autonomous Region, China	29.29037066	88.90088509	Generated in this study
RTC	RTC45	Gallus gallus domesticus	Shigatse Tibetan chicken	RTC45	Shigatse City, Tibet Autonomous Region, China	29.29037066	88.90088509	Generated in this study
RTC	RTC44	Gallus gallus domesticus	Shigatse Tibetan chicken	RTC44	Shigatse City, Tibet Autonomous Region, China	29.29037066	88.90088509	Generated in this study
RTC	RTC43	Gallus gallus domesticus	Shigatse Tibetan chicken	RTC43	Shigatse City, Tibet Autonomous Region, China	29.29037066	88.90088509	Generated in this study
RTC	RTC41	Gallus gallus domesticus	Shigatse Tibetan chicken	RTC41	Shigatse City, Tibet Autonomous Region, China	29.29037066	88.90088509	Generated in this study
RTC	RTC40	Gallus gallus domesticus	Shigatse Tibetan chicken	RTC40	Shigatse City, Tibet Autonomous Region, China	29.29037066	88.90088509	Generated in this study
RTC	RTC4	Gallus gallus domesticus	Shigatse Tibetan chicken	RTC4	Shigatse City, Tibet Autonomous Region, China	29.29037066	88.90088509	Generated in this study
RTC	RTC37	Gallus gallus domesticus	Shigatse Tibetan chicken	RTC37	Shigatse City, Tibet Autonomous Region, China	29.29037066	88.90088509	Generated in this study
RTC	RTC35	Gallus gallus domesticus	Shigatse Tibetan chicken	RTC35	Shigatse City, Tibet Autonomous Region, China	29.29037066	88.90088509	Generated in this study
RTC	RTC3	Gallus gallus domesticus	Shigatse Tibetan chicken	RTC3	Shigatse City, Tibet Autonomous Region, China	29.29037066	88.90088509	Generated in this study
RTC	RTC2	Gallus gallus domesticus	Shigatse Tibetan chicken	RTC2	Shigatse City, Tibet Autonomous Region, China	29.29037066	88.90088509	Generated in this study
RTC	RTC15	Gallus gallus domesticus	Shigatse Tibetan chicken	RTC15	Shigatse City, Tibet Autonomous Region, China	29.29037066	88.90088509	Generated in this study
RTC	RTC13	Gallus gallus domesticus	Shigatse Tibetan chicken	RTC13	Shigatse City, Tibet Autonomous Region, China	29.29037066	88.90088509	Generated in this study
NC	NC49	Gallus gallus domesticus	Nixi chicken	J-NC49	Diqing Tibetan Autonomous Prefecture, Yunnan Province, China	27.81973545	99.70004426	https://doi.org/10.1111/eva.13503
NC	NC48	Gallus gallus domesticus	Nixi chicken	J-NC48	Diqing Tibetan Autonomous Prefecture, Yunnan Province, China	27.81973545	99.70004426	https://doi.org/10.1111/eva.13503
NC	NC47	Gallus gallus domesticus	Nixi chicken	J-NC47	Diqing Tibetan Autonomous Prefecture, Yunnan Province, China	27.81973545	99.70004426	https://doi.org/10.1111/eva.13503
NC	NC44	Gallus gallus domesticus	Nixi chicken	J-NC44	Diqing Tibetan Autonomous Prefecture, Yunnan Province, China	27.81973545	99.70004426	https://doi.org/10.1111/eva.13503
NC	NC43	Gallus gallus domesticus	Nixi chicken	J-NC43	Diqing Tibetan Autonomous Prefecture, Yunnan Province, China	27.81973545	99.70004426	https://doi.org/10.1111/eva.13503
NC	NC41	Gallus gallus domesticus	Nixi chicken	J-NC41	Diqing Tibetan Autonomous Prefecture, Yunnan Province, China	27.81973545	99.70004426	https://doi.org/10.1111/eva.13503
NC	NC40	Gallus gallus domesticus	Nixi chicken	J-NC40	Diqing Tibetan Autonomous Prefecture, Yunnan Province, China	27.81973545	99.70004426	https://doi.org/10.1111/eva.13503
NC	NC39	Gallus gallus domesticus	Nixi chicken	J-NC39	Diqing Tibetan Autonomous Prefecture, Yunnan Province, China	27.81973545	99.70004426	https://doi.org/10.1111/eva.13503
NC	NC38	Gallus gallus domesticus	Nixi chicken	J-NC38	Diqing Tibetan Autonomous Prefecture, Yunnan Province, China	27.81973545	99.70004426	https://doi.org/10.1111/eva.13503
NC	NC27	Gallus gallus domesticus	Nixi chicken	J-NC27	Diqing Tibetan Autonomous Prefecture, Yunnan Province, China	27.81973545	99.70004426	https://doi.org/10.1111/eva.13503
NC	NC21	Gallus gallus domesticus	Nixi chicken	J-NC21	Diqing Tibetan Autonomous Prefecture, Yunnan Province, China	27.81973545	99.70004426	https://doi.org/10.1111/eva.13503
MRJ	MRJ9	Gallus gallus murghi	Red junglefowl	Xcelris_120	Uttar Pradesh, India	26.98277599	80.80802538	https://www.nature.com/articles/s41422-020-0349-y
MRJ	MRJ8	Gallus gallus murghi	Red junglefowl	Xcelris_12	Andhra Pradesh, India	15.78966925	79.72891324	https://www.nature.com/articles/s41422-020-0349-y
MRJ	MRJ7	Gallus gallus murghi	Red junglefowl	Xcelris_114	Nagaland, India	26.01383699	94.53818683	https://www.nature.com/articles/s41422-020-0349-y
MRJ	MRJ68	Gallus gallus murghi	Red junglefowl	Xcelris_MT-99	Bihar, India	25.84597761	85.82150627	https://www.nature.com/articles/s41422-020-0349-y
MRJ	MRJ67	Gallus gallus murghi	Red junglefowl	Xcelris_MT-9	Meghalaya, India	25.4619753	90.86051396	https://www.nature.com/articles/s41422-020-0349-y
MRJ	MRJ66	Gallus gallus murghi	Red junglefowl	Xcelris_MT-85	Jammu & Kashmir, India	33.30215611	75.3366713	https://www.nature.com/articles/s41422-020-0349-y
MRJ	MRJ65	Gallus gallus murghi	Red junglefowl	Xcelris_MT-6	Meghalaya, India	25.4619753	90.86051396	https://www.nature.com/articles/s41422-020-0349-y
MRJ	MRJ64	Gallus gallus murghi	Red junglefowl	Xcelris_MT-48	Himachal, India	31.97596264	76.27697729	https://www.nature.com/articles/s41422-020-0349-y
MRJ	MRJ63	Gallus gallus murghi	Red junglefowl	Xcelris_MT-46	Himachal Pradesh, India	31.89365634	76.30705653	https://www.nature.com/articles/s41422-020-0349-y
MRJ	MRJ62	Gallus gallus murghi	Red junglefowl	Xcelris_MT-38	Himachal Pradesh, India	31.89365634	76.30705653	https://www.nature.com/articles/s41422-020-0349-y
MRJ	MRJ61	Gallus gallus murghi	Red junglefowl	Xcelris_MT-18	Himachal, India	31.97596264	76.27697729	https://www.nature.com/articles/s41422-020-0349-y
MRJ	MRJ60	Gallus gallus murghi	Red junglefowl	Xcelris_MT-134	West Bengal, India	23.71830436	87.72238061	https://www.nature.com/articles/s41422-020-0349-y
MRJ	MRJ6	Gallus gallus murghi	Red junglefowl	Xcelris_113	Asom, India	26.29457861	92.92812388	https://www.nature.com/articles/s41422-020-0349-y
MRJ	MRJ59	Gallus gallus murghi	Red junglefowl	Xcelris_98	Bihar, India	25.84597761	85.82150627	https://www.nature.com/articles/s41422-020-0349-y
MRJ	MRJ58	Gallus gallus murghi	Red junglefowl	Xcelris_90	Jammu & Kashmir, India	33.37937493	75.34886204	https://www.nature.com/articles/s41422-020-0349-y
MRJ	MRJ57	Gallus gallus murghi	Red junglefowl	Xcelris_84	Uttarakhand, India	30.10207606	79.01863849	https://www.nature.com/articles/s41422-020-0349-y
MRJ	MRJ56	Gallus gallus murghi	Red junglefowl	Xcelris_8	Orissa, India	20.46701058	84.37512714	https://www.nature.com/articles/s41422-020-0349-y
MRJ	MRJ55	Gallus gallus murghi	Red junglefowl	Xcelris_77	Uttarakhand, India	30.10207606	79.01863849	https://www.nature.com/articles/s41422-020-0349-y
MRJ	MRJ54	Gallus gallus murghi	Red junglefowl	Xcelris_7	Orissa, India	20.46701058	84.37512714	https://www.nature.com/articles/s41422-020-0349-y
MRJ	MRJ53	Gallus gallus murghi	Red junglefowl	Xcelris_67	Uttarakhand, India	30.10207606	79.01863849	https://www.nature.com/articles/s41422-020-0349-y
MRJ	MRJ52	Gallus gallus murghi	Red junglefowl	Xcelris_5	Chattisgarh, India	22.00100185	81.79885424	https://www.nature.com/articles/s41422-020-0349-y
MRJ	MRJ51	Gallus gallus murghi	Red junglefowl	Xcelris_44	Himachal Pradesh, India	31.89365634	76.30705653	https://www.nature.com/articles/s41422-020-0349-y
MRJ	MRJ50	Gallus gallus murghi	Red junglefowl	Xcelris_392	Mizorum, India	23.67870643	93.1807494	https://www.nature.com/articles/s41422-020-0349-y
MRJ	MRJ5	Gallus gallus murghi	Red junglefowl	Xcelris_112	Mizorum, India	23.67870643	93.1807494	https://www.nature.com/articles/s41422-020-0349-y
MRJ	MRJ49	Gallus gallus murghi	Red junglefowl	Xcelris_385	Haryana, India	29.18252444	76.37498378	https://www.nature.com/articles/s41422-020-0349-y
MRJ	MRJ48	Gallus gallus murghi	Red junglefowl	Xcelris_384	Haryana, India	29.18252444	76.37498378	https://www.nature.com/articles/s41422-020-0349-y
MRJ	MRJ47	Gallus gallus murghi	Red junglefowl	Xcelris_383	Haryana, India	29.18252444	76.37498378	https://www.nature.com/articles/s41422-020-0349-y
MRJ	MRJ46	Gallus gallus murghi	Red junglefowl	Xcelris_382	Haryana, India	29.18252444	76.37498378	https://www.nature.com/articles/s41422-020-0349-y
MRJ	MRJ45	Gallus gallus murghi	Red junglefowl	Xcelris_381	Haryana, India	29.18252444	76.37498378	https://www.nature.com/articles/s41422-020-0349-y
MRJ	MRJ44	Gallus gallus murghi	Red junglefowl	Xcelris_380	Haryana, India	29.18252444	76.37498378	https://www.nature.com/articles/s41422-020-0349-y
MRJ	MRJ43	Gallus gallus murghi	Red junglefowl	Xcelris_379	Haryana, India	29.18252444	76.37498378	https://www.nature.com/articles/s41422-020-0349-y
MRJ	MRJ42	Gallus gallus murghi	Red junglefowl	Xcelris_378	Haryana, India	29.18252444	76.37498378	https://www.nature.com/articles/s41422-020-0349-y
MRJ	MRJ41	Gallus gallus murghi	Red junglefowl	Xcelris_377	Haryana, India	29.18252444	76.37498378	https://www.nature.com/articles/s41422-020-0349-y
MRJ	MRJ40	Gallus gallus murghi	Red junglefowl	Xcelris_36	Himachal Pradesh, India	31.89365634	76.30705653	https://www.nature.com/articles/s41422-020-0349-y
MRJ	MRJ4	Gallus gallus murghi	Red junglefowl	Xcelris_105	Bihar, India	25.84597761	85.82150627	https://www.nature.com/articles/s41422-020-0349-y
MRJ	MRJ39	Gallus gallus murghi	Red junglefowl	Xcelris_341	Haryana, India	29.18252444	76.37498378	https://www.nature.com/articles/s41422-020-0349-y
MRJ	MRJ38	Gallus gallus murghi	Red junglefowl	Xcelris_340	Haryana, India	29.18252444	76.37498378	https://www.nature.com/articles/s41422-020-0349-y
MRJ	MRJ37	Gallus gallus murghi	Red junglefowl	Xcelris_339	Haryana, India	29.18252444	76.37498378	https://www.nature.com/articles/s41422-020-0349-y
MRJ	MRJ36	Gallus gallus murghi	Red junglefowl	Xcelris_336	Haryana, India	29.18252444	76.37498378	https://www.nature.com/articles/s41422-020-0349-y
MRJ	MRJ35	Gallus gallus murghi	Red junglefowl	Xcelris_335	Haryana, India	29.18252444	76.37498378	https://www.nature.com/articles/s41422-020-0349-y
MRJ	MRJ34	Gallus gallus murghi	Red junglefowl	Xcelris_333	Haryana, India	29.18252444	76.37498378	https://www.nature.com/articles/s41422-020-0349-y
MRJ	MRJ33	Gallus gallus murghi	Red junglefowl	Xcelris_332	Haryana, India	29.18252444	76.37498378	https://www.nature.com/articles/s41422-020-0349-y
MRJ	MRJ32	Gallus gallus murghi	Red junglefowl	Xcelris_331	Haryana, India	29.18252444	76.37498378	https://www.nature.com/articles/s41422-020-0349-y
MRJ	MRJ31	Gallus gallus murghi	Red junglefowl	Xcelris_3	Chattisgarh, India	22.00100185	81.79885424	https://www.nature.com/articles/s41422-020-0349-y
MRJ	MRJ30	Gallus gallus murghi	Red junglefowl	Xcelris_282	New Delhi, India	28.56762506	77.17267433	https://www.nature.com/articles/s41422-020-0349-y
MRJ	MRJ3	Gallus gallus murghi	Red junglefowl	Xcelris_104	Bihar, India	25.84597761	85.82150627	https://www.nature.com/articles/s41422-020-0349-y
MRJ	MRJ29	Gallus gallus murghi	Red junglefowl	Xcelris_280	New Delhi, India	28.56762506	77.17267433	https://www.nature.com/articles/s41422-020-0349-y
MRJ	MRJ28	Gallus gallus murghi	Red junglefowl	Xcelris_279	New Delhi, India	28.56762506	77.17267433	https://www.nature.com/articles/s41422-020-0349-y
MRJ	MRJ27	Gallus gallus murghi	Red junglefowl	Xcelris_278	New Delhi, India	28.56762506	77.17267433	https://www.nature.com/articles/s41422-020-0349-y
MRJ	MRJ26	Gallus gallus murghi	Red junglefowl	Xcelris_276	New Delhi, India	28.56762506	77.17267433	https://www.nature.com/articles/s41422-020-0349-y
MRJ	MRJ25	Gallus gallus murghi	Red junglefowl	Xcelris_275	New Delhi, India	28.56762506	77.17267433	https://www.nature.com/articles/s41422-020-0349-y
MRJ	MRJ24	Gallus gallus murghi	Red junglefowl	Xcelris_227	Jharkhand, India	23.59406043	85.02010144	https://www.nature.com/articles/s41422-020-0349-y
MRJ	MRJ23	Gallus gallus murghi	Red junglefowl	Xcelris_226	Jharkhand, India	23.59406043	85.02010144	https://www.nature.com/articles/s41422-020-0349-y
MRJ	MRJ22	Gallus gallus murghi	Red junglefowl	Xcelris_224	Jharkhand, India	23.59406043	85.02010144	https://www.nature.com/articles/s41422-020-0349-y
MRJ	MRJ21	Gallus gallus murghi	Red junglefowl	Xcelris_222	Jharkhand, India	23.59406043	85.02010144	https://www.nature.com/articles/s41422-020-0349-y
MRJ	MRJ20	Gallus gallus murghi	Red junglefowl	Xcelris_221	Jharkhand, India	23.59406043	85.02010144	https://www.nature.com/articles/s41422-020-0349-y
MRJ	MRJ2	Gallus gallus murghi	Red junglefowl	Xcelris_101	Bihar, India	25.84597761	85.82150627	https://www.nature.com/articles/s41422-020-0349-y
MRJ	MRJ18	Gallus gallus murghi	Red junglefowl	Xcelris_144	Tripura, India	23.76453946	91.74698092	https://www.nature.com/articles/s41422-020-0349-y
MRJ	MRJ17	Gallus gallus murghi	Red junglefowl	Xcelris_143	Tripura, India	23.76453946	91.74698092	https://www.nature.com/articles/s41422-020-0349-y
MRJ	MRJ16	Gallus gallus murghi	Red junglefowl	Xcelris_142	Tripura, India	23.76453946	91.74698092	https://www.nature.com/articles/s41422-020-0349-y
MRJ	MRJ15	Gallus gallus murghi	Red junglefowl	Xcelris_141	Tripura, India	23.76453946	91.74698092	https://www.nature.com/articles/s41422-020-0349-y
MRJ	MRJ14	Gallus gallus murghi	Red junglefowl	Xcelris_14	Andhra Pradesh, India	20.46701058	84.37512714	https://www.nature.com/articles/s41422-020-0349-y
MRJ	MRJ13	Gallus gallus murghi	Red junglefowl	Xcelris_137	West Bengal, India	23.45528078	87.81723068	https://www.nature.com/articles/s41422-020-0349-y
MRJ	MRJ12	Gallus gallus murghi	Red junglefowl	Xcelris_13	Andhra Pradesh, India	15.60226902	79.54752199	https://www.nature.com/articles/s41422-020-0349-y
MRJ	MRJ11	Gallus gallus murghi	Red junglefowl	Xcelris_129	Uttar Pradesh, India	27.26641352	80.18157204	https://www.nature.com/articles/s41422-020-0349-y
MRJ	MRJ10	Gallus gallus murghi	Red junglefowl	Xcelris_128	Uttar Pradesh, India	27.26641352	80.18157204	https://www.nature.com/articles/s41422-020-0349-y
MRJ	MRJ1	Gallus gallus murghi	Red junglefowl	Xcelris_10	Orissa, India	20.46701058	84.37512714	https://www.nature.com/articles/s41422-020-0349-y
MKC	MKC9	Gallus gallus domesticus	Mangkang chicken	MKC9	Mangkang County, Chamdo City, Tibet Autonomous Region, China	29.66357207	98.57900119	Generated in this study
MKC	MKC8	Gallus gallus domesticus	Mangkang chicken	MKC8	Mangkang County, Chamdo City, Tibet Autonomous Region, China	29.66357207	98.57900119	Generated in this study
MKC	MKC7	Gallus gallus domesticus	Mangkang chicken	MKC7	Mangkang County, Chamdo City, Tibet Autonomous Region, China	29.66357207	98.57900119	Generated in this study
MKC	MKC6	Gallus gallus domesticus	Mangkang chicken	MKC6	Mangkang County, Chamdo City, Tibet Autonomous Region, China	29.66357207	98.57900119	Generated in this study
MKC	MKC50	Gallus gallus domesticus	Mangkang chicken	MKC50	Mangkang County, Chamdo City, Tibet Autonomous Region, China	29.66357207	98.57900119	Generated in this study
MKC	MKC5	Gallus gallus domesticus	Mangkang chicken	MKC5	Mangkang County, Chamdo City, Tibet Autonomous Region, China	29.66357207	98.57900119	Generated in this study
MKC	MKC49	Gallus gallus domesticus	Mangkang chicken	MKC49	Mangkang County, Chamdo City, Tibet Autonomous Region, China	29.66357207	98.57900119	Generated in this study
MKC	MKC48	Gallus gallus domesticus	Mangkang chicken	MKC48	Mangkang County, Chamdo City, Tibet Autonomous Region, China	29.66357207	98.57900119	Generated in this study
MKC	MKC47	Gallus gallus domesticus	Mangkang chicken	MKC47	Mangkang County, Chamdo City, Tibet Autonomous Region, China	29.66357207	98.57900119	Generated in this study
MKC	MKC46	Gallus gallus domesticus	Mangkang chicken	MKC46	Mangkang County, Chamdo City, Tibet Autonomous Region, China	29.66357207	98.57900119	Generated in this study
MKC	MKC45	Gallus gallus domesticus	Mangkang chicken	MKC45	Mangkang County, Chamdo City, Tibet Autonomous Region, China	29.66357207	98.57900119	Generated in this study
MKC	MKC44	Gallus gallus domesticus	Mangkang chicken	MKC44	Mangkang County, Chamdo City, Tibet Autonomous Region, China	29.66357207	98.57900119	Generated in this study
MKC	MKC43	Gallus gallus domesticus	Mangkang chicken	MKC43	Mangkang County, Chamdo City, Tibet Autonomous Region, China	29.66357207	98.57900119	Generated in this study
MKC	MKC42	Gallus gallus domesticus	Mangkang chicken	MKC42	Mangkang County, Chamdo City, Tibet Autonomous Region, China	29.66357207	98.57900119	Generated in this study
MKC	MKC41	Gallus gallus domesticus	Mangkang chicken	MKC41	Mangkang County, Chamdo City, Tibet Autonomous Region, China	29.66357207	98.57900119	Generated in this study
MKC	MKC40	Gallus gallus domesticus	Mangkang chicken	MKC40	Mangkang County, Chamdo City, Tibet Autonomous Region, China	29.66357207	98.57900119	Generated in this study
MKC	MKC4	Gallus gallus domesticus	Mangkang chicken	MKC4	Mangkang County, Chamdo City, Tibet Autonomous Region, China	29.66357207	98.57900119	Generated in this study
MKC	MKC39	Gallus gallus domesticus	Mangkang chicken	MKC39	Mangkang County, Chamdo City, Tibet Autonomous Region, China	29.66357207	98.57900119	Generated in this study
MKC	MKC38	Gallus gallus domesticus	Mangkang chicken	MKC38	Mangkang County, Chamdo City, Tibet Autonomous Region, China	29.66357207	98.57900119	Generated in this study
MKC	MKC37	Gallus gallus domesticus	Mangkang chicken	MKC37	Mangkang County, Chamdo City, Tibet Autonomous Region, China	29.66357207	98.57900119	Generated in this study
MKC	MKC36	Gallus gallus domesticus	Mangkang chicken	MKC36	Mangkang County, Chamdo City, Tibet Autonomous Region, China	29.66357207	98.57900119	Generated in this study
MKC	MKC35	Gallus gallus domesticus	Mangkang chicken	MKC35	Mangkang County, Chamdo City, Tibet Autonomous Region, China	29.66357207	98.57900119	Generated in this study
MKC	MKC34	Gallus gallus domesticus	Mangkang chicken	MKC34	Mangkang County, Chamdo City, Tibet Autonomous Region, China	29.66357207	98.57900119	Generated in this study
MKC	MKC33	Gallus gallus domesticus	Mangkang chicken	MKC33	Mangkang County, Chamdo City, Tibet Autonomous Region, China	29.66357207	98.57900119	Generated in this study
MKC	MKC32	Gallus gallus domesticus	Mangkang chicken	MKC32	Mangkang County, Chamdo City, Tibet Autonomous Region, China	29.66357207	98.57900119	Generated in this study
MKC	MKC31	Gallus gallus domesticus	Mangkang chicken	MKC31	Mangkang County, Chamdo City, Tibet Autonomous Region, China	29.66357207	98.57900119	Generated in this study
MKC	MKC30	Gallus gallus domesticus	Mangkang chicken	MKC30	Mangkang County, Chamdo City, Tibet Autonomous Region, China	29.66357207	98.57900119	Generated in this study
MKC	MKC3	Gallus gallus domesticus	Mangkang chicken	MKC3	Mangkang County, Chamdo City, Tibet Autonomous Region, China	29.66357207	98.57900119	Generated in this study
MKC	MKC29	Gallus gallus domesticus	Mangkang chicken	MKC29	Mangkang County, Chamdo City, Tibet Autonomous Region, China	29.66357207	98.57900119	Generated in this study
MKC	MKC28	Gallus gallus domesticus	Mangkang chicken	MKC28	Mangkang County, Chamdo City, Tibet Autonomous Region, China	29.66357207	98.57900119	Generated in this study
MKC	MKC27	Gallus gallus domesticus	Mangkang chicken	MKC27	Mangkang County, Chamdo City, Tibet Autonomous Region, China	29.66357207	98.57900119	Generated in this study
MKC	MKC26	Gallus gallus domesticus	Mangkang chicken	MKC26	Mangkang County, Chamdo City, Tibet Autonomous Region, China	29.66357207	98.57900119	Generated in this study
MKC	MKC25	Gallus gallus domesticus	Mangkang chicken	MKC25	Mangkang County, Chamdo City, Tibet Autonomous Region, China	29.66357207	98.57900119	Generated in this study
MKC	MKC24	Gallus gallus domesticus	Mangkang chicken	MKC24	Mangkang County, Chamdo City, Tibet Autonomous Region, China	29.66357207	98.57900119	Generated in this study
MKC	MKC23	Gallus gallus domesticus	Mangkang chicken	MKC23	Mangkang County, Chamdo City, Tibet Autonomous Region, China	29.66357207	98.57900119	Generated in this study
MKC	MKC22	Gallus gallus domesticus	Mangkang chicken	MKC22	Mangkang County, Chamdo City, Tibet Autonomous Region, China	29.66357207	98.57900119	Generated in this study
MKC	MKC21	Gallus gallus domesticus	Mangkang chicken	MKC21	Mangkang County, Chamdo City, Tibet Autonomous Region, China	29.66357207	98.57900119	Generated in this study
MKC	MKC20	Gallus gallus domesticus	Mangkang chicken	MKC20	Mangkang County, Chamdo City, Tibet Autonomous Region, China	29.66357207	98.57900119	Generated in this study
MKC	MKC2	Gallus gallus domesticus	Mangkang chicken	MKC2	Mangkang County, Chamdo City, Tibet Autonomous Region, China	29.66357207	98.57900119	Generated in this study
MKC	MKC19	Gallus gallus domesticus	Mangkang chicken	MKC19	Mangkang County, Chamdo City, Tibet Autonomous Region, China	29.66357207	98.57900119	Generated in this study
MKC	MKC18	Gallus gallus domesticus	Mangkang chicken	MKC18	Mangkang County, Chamdo City, Tibet Autonomous Region, China	29.66357207	98.57900119	Generated in this study
MKC	MKC17	Gallus gallus domesticus	Mangkang chicken	MKC17	Mangkang County, Chamdo City, Tibet Autonomous Region, China	29.66357207	98.57900119	Generated in this study
MKC	MKC16	Gallus gallus domesticus	Mangkang chicken	MKC16	Mangkang County, Chamdo City, Tibet Autonomous Region, China	29.66357207	98.57900119	Generated in this study
MKC	MKC15	Gallus gallus domesticus	Mangkang chicken	MKC15	Mangkang County, Chamdo City, Tibet Autonomous Region, China	29.66357207	98.57900119	Generated in this study
MKC	MKC14	Gallus gallus domesticus	Mangkang chicken	MKC14	Mangkang County, Chamdo City, Tibet Autonomous Region, China	29.66357207	98.57900119	Generated in this study
MKC	MKC13	Gallus gallus domesticus	Mangkang chicken	MKC13	Mangkang County, Chamdo City, Tibet Autonomous Region, China	29.66357207	98.57900119	Generated in this study
MKC	MKC12	Gallus gallus domesticus	Mangkang chicken	MKC12	Mangkang County, Chamdo City, Tibet Autonomous Region, China	29.66357207	98.57900119	Generated in this study
MKC	MKC11	Gallus gallus domesticus	Mangkang chicken	MKC11	Mangkang County, Chamdo City, Tibet Autonomous Region, China	29.66357207	98.57900119	Generated in this study
MKC	MKC10	Gallus gallus domesticus	Mangkang chicken	MKC10	Mangkang County, Chamdo City, Tibet Autonomous Region, China	29.66357207	98.57900119	Generated in this study
MKC	MKC1	Gallus gallus domesticus	Mangkang chicken	MKC1	Mangkang County, Chamdo City, Tibet Autonomous Region, China	29.66357207	98.57900119	Generated in this study
MJL	MJL8	Gallus gallus domesticus	Bangladesh Chicken	ypt263_L3_I031	South of Bangladesh	25.16609849	89.38521049	https://www.nature.com/articles/s41422-020-0349-y
MJL	MJL7	Gallus gallus domesticus	Bangladesh Chicken	ypt262_L3_I030	South of Bangladesh	25.16609849	89.38521049	https://www.nature.com/articles/s41422-020-0349-y
MJL	MJL6	Gallus gallus domesticus	Bangladesh Chicken	ypt259_L2_I029	South of Bangladesh	25.16609849	89.38521049	https://www.nature.com/articles/s41422-020-0349-y
MJL	MJL5	Gallus gallus domesticus	Bangladesh Chicken	ypt175_L2_I023	North of Bangladesh	25.16609849	89.38521049	https://www.nature.com/articles/s41422-020-0349-y
MJL	MJL4	Gallus gallus domesticus	Bangladesh Chicken	ypt173_L2_I022	North of Bangladesh	25.16609849	89.38521049	https://www.nature.com/articles/s41422-020-0349-y
MJL	MJL3	Gallus gallus domesticus	Bangladesh Chicken	ypt171_L2_I021	North of Bangladesh	25.16609849	89.38521049	https://www.nature.com/articles/s41422-020-0349-y
MJL	MJL2	Gallus gallus domesticus	Bangladesh Chicken	ypt170_L2_I012	North of Bangladesh	25.16609849	89.38521049	https://www.nature.com/articles/s41422-020-0349-y
MJL	MJL1	Gallus gallus domesticus	Bangladesh Chicken	ypt169_L3_I011	North of Bangladesh	25.16609849	89.38521049	https://www.nature.com/articles/s41422-020-0349-y
MIC	MIC8	Gallus gallus domesticus	Miyi chicken	AW8-95	Panzhihua City, Sichuan Province, China	26.57675666	101.7258498	Generated in this study
MIC	MIC5	Gallus gallus domesticus	Miyi chicken	AB5-AB45	Panzhihua City, Sichuan Province, China	26.57675666	101.7258498	Generated in this study
MIC	MIC4	Gallus gallus domesticus	Miyi chicken	AB4-94	Panzhihua City, Sichuan Province, China	26.57675666	101.7258498	Generated in this study
MIC	MIC3	Gallus gallus domesticus	Miyi chicken	AB3-AB41	Panzhihua City, Sichuan Province, China	26.57675666	101.7258498	Generated in this study
MIC	MIC2	Gallus gallus domesticus	Miyi chicken	AW2-1	Panzhihua City, Sichuan Province, China	26.57675666	101.7258498	Generated in this study
MIC	MIC17	Gallus gallus domesticus	Miyi chicken	AW17-83	Panzhihua City, Sichuan Province, China	26.57675666	101.7258498	Generated in this study
MIC	MIC16	Gallus gallus domesticus	Miyi chicken	AW16-81	Panzhihua City, Sichuan Province, China	26.57675666	101.7258498	Generated in this study
MIC	MIC15	Gallus gallus domesticus	Miyi chicken	AW15-15	Panzhihua City, Sichuan Province, China	26.57675666	101.7258498	Generated in this study
MIC	MIC14	Gallus gallus domesticus	Miyi chicken	AW14-91	Panzhihua City, Sichuan Province, China	26.57675666	101.7258498	Generated in this study
MIC	MIC13	Gallus gallus domesticus	Miyi chicken	AW13-76	Panzhihua City, Sichuan Province, China	26.57675666	101.7258498	Generated in this study
MIC	MIC12	Gallus gallus domesticus	Miyi chicken	AW12-86	Panzhihua City, Sichuan Province, China	26.57675666	101.7258498	Generated in this study
MIC	MIC11	Gallus gallus domesticus	Miyi chicken	AW11-75	Panzhihua City, Sichuan Province, China	26.57675666	101.7258498	Generated in this study
MIC	MIC1	Gallus gallus domesticus	Miyi chicken	AB1-16	Panzhihua City, Sichuan Province, China	26.57675666	101.7258498	Generated in this study
magnshi	magnshi18	Gallus gallus spadiceus	Red junglefowl	ypt3041_L4_I105	Mangshi, Yunnan Province, China	24.4369028	98.5886667	https://www.nature.com/articles/s41422-020-0349-y
magnshi	magnshi17	Gallus gallus spadiceus	Red junglefowl	ypt3040_L2_I104	Mangshi, Yunnan Province, China	24.4369028	98.5886667	https://www.nature.com/articles/s41422-020-0349-y
magnshi	magnshi16	Gallus gallus spadiceus	Red junglefowl	ypt3038_L2_I103	Mangshi, Yunnan Province, China	24.4369028	98.5886667	https://www.nature.com/articles/s41422-020-0349-y
magnshi	magnshi15	Gallus gallus spadiceus	Red junglefowl	ypt3028_L3_I102	Mangshi, Yunnan Province, China	24.4369028	98.5886667	https://www.nature.com/articles/s41422-020-0349-y
magnshi	magnshi14	Gallus gallus spadiceus	Red junglefowl	ypt3017_L3_I101	Mangshi, Yunnan Province, China	24.4369028	98.5886667	https://www.nature.com/articles/s41422-020-0349-y
magnshi	magnshi13	Gallus gallus spadiceus	Red junglefowl	ypt3016_L4_I124	Mangshi, Yunnan Province, China	24.4369028	98.5886667	https://www.nature.com/articles/s41422-020-0349-y
magnshi	magnshi12	Gallus gallus spadiceus	Red junglefowl	ypt3012_L4_I123	Mangshi, Yunnan Province, China	24.4369028	98.5886667	https://www.nature.com/articles/s41422-020-0349-y
magnshi	magnshi11	Gallus gallus spadiceus	Red junglefowl	ypt3011_L4_I122	Mangshi, Yunnan Province, China	24.4369028	98.5886667	https://www.nature.com/articles/s41422-020-0349-y
magnshi	magnshi10	Gallus gallus spadiceus	Red junglefowl	ypt3010_L3_I121	Mangshi, Yunnan Province, China	24.4369028	98.5886667	https://www.nature.com/articles/s41422-020-0349-y
magnshi	magnshi9	Gallus gallus spadiceus	Red junglefowl	ypt3009_L3_I120	Mangshi, Yunnan Province, China	24.4369028	98.5886667	https://www.nature.com/articles/s41422-020-0349-y
magnshi	magnshi8	Gallus gallus spadiceus	Red junglefowl	ypt3008_L3_I119	Mangshi, Yunnan Province, China	24.4369028	98.5886667	https://www.nature.com/articles/s41422-020-0349-y
magnshi	magnshi7	Gallus gallus spadiceus	Red junglefowl	ypt3007_L2_I118	Mangshi, Yunnan Province, China	24.4369028	98.5886667	https://www.nature.com/articles/s41422-020-0349-y
magnshi	magnshi6	Gallus gallus spadiceus	Red junglefowl	ypt3006_L3_I117	Mangshi, Yunnan Province, China	24.4369028	98.5886667	https://www.nature.com/articles/s41422-020-0349-y
magnshi	magnshi5	Gallus gallus spadiceus	Red junglefowl	ypt3005_L3_I116	Mangshi, Yunnan Province, China	24.4369028	98.5886667	https://www.nature.com/articles/s41422-020-0349-y
magnshi	magnshi4	Gallus gallus spadiceus	Red junglefowl	ypt3004_L3_I115	Mangshi, Yunnan Province, China	24.4369028	98.5886667	https://www.nature.com/articles/s41422-020-0349-y
magnshi	magnshi3	Gallus gallus spadiceus	Red junglefowl	ypt3003_L4_I114	Mangshi, Yunnan Province, China	24.4369028	98.5886667	https://www.nature.com/articles/s41422-020-0349-y
magnshi	magnshi2	Gallus gallus spadiceus	Red junglefowl	ypt3002_L3_I113	Mangshi, Yunnan Province, China	24.4369028	98.5886667	https://www.nature.com/articles/s41422-020-0349-y
magnshi	magnshi1	Gallus gallus spadiceus	Red junglefowl	ypt3001_L3_I112	Mangshi, Yunnan Province, China	24.4369028	98.5886667	https://www.nature.com/articles/s41422-020-0349-y
lzhc	lzhc28	Gallus gallus domesticus	LongziXian Tibet Chicken	lzhc28	Longzi County, Tibet Autonomous Region, China	28.40704464	92.45718399	Generated in this study
lzhc	lzhc27	Gallus gallus domesticus	LongziXian Tibet Chicken	lzhc27	Longzi County, Tibet Autonomous Region, China	28.40704464	92.45718399	Generated in this study
lzhc	lzhc26	Gallus gallus domesticus	LongziXian Tibet Chicken	lzhc26	Longzi County, Tibet Autonomous Region, China	28.40704464	92.45718399	Generated in this study
lzhc	lzhc25	Gallus gallus domesticus	LongziXian Tibet Chicken	lzhc25	Longzi County, Tibet Autonomous Region, China	28.40704464	92.45718399	Generated in this study
lzhc	lzhc24	Gallus gallus domesticus	LongziXian Tibet Chicken	lzhc24	Longzi County, Tibet Autonomous Region, China	28.40704464	92.45718399	Generated in this study
lzhc	lzhc23	Gallus gallus domesticus	LongziXian Tibet Chicken	lzhc23	Longzi County, Tibet Autonomous Region, China	28.40704464	92.45718399	Generated in this study
lzhc	lzhc22	Gallus gallus domesticus	LongziXian Tibet Chicken	lzhc22	Longzi County, Tibet Autonomous Region, China	28.40704464	92.45718399	Generated in this study
lzhc	lzhc21	Gallus gallus domesticus	LongziXian Tibet Chicken	lzhc21	Longzi County, Tibet Autonomous Region, China	28.40704464	92.45718399	Generated in this study
lzhc	lzhc20	Gallus gallus domesticus	LongziXian Tibet Chicken	lzhc20	Longzi County, Tibet Autonomous Region, China	28.40704464	92.45718399	Generated in this study
lzhc	lzhc19	Gallus gallus domesticus	LongziXian Tibet Chicken	lzhc19	Longzi County, Tibet Autonomous Region, China	28.40704464	92.45718399	Generated in this study
lzhc	lzhc18	Gallus gallus domesticus	LongziXian Tibet Chicken	lzhc18	Longzi County, Tibet Autonomous Region, China	28.40704464	92.45718399	Generated in this study
lzhc	lzhc17	Gallus gallus domesticus	LongziXian Tibet Chicken	lzhc17	Longzi County, Tibet Autonomous Region, China	28.40704464	92.45718399	Generated in this study
lzhc	lzhc16	Gallus gallus domesticus	LongziXian Tibet Chicken	lzhc16	Longzi County, Tibet Autonomous Region, China	28.40704464	92.45718399	Generated in this study
lzhc	lzhc15	Gallus gallus domesticus	LongziXian Tibet Chicken	lzhc15	Longzi County, Tibet Autonomous Region, China	28.40704464	92.45718399	Generated in this study
lzhc	lzhc14	Gallus gallus domesticus	LongziXian Tibet Chicken	lzhc14	Longzi County, Tibet Autonomous Region, China	28.40704464	92.45718399	Generated in this study
lzhc	lzhc13	Gallus gallus domesticus	LongziXian Tibet Chicken	lzhc13	Longzi County, Tibet Autonomous Region, China	28.40704464	92.45718399	Generated in this study
lzhc	lzhc12	Gallus gallus domesticus	LongziXian Tibet Chicken	lzhc12	Longzi County, Tibet Autonomous Region, China	28.40704464	92.45718399	Generated in this study
lzhc	lzhc11	Gallus gallus domesticus	LongziXian Tibet Chicken	lzhc11	Longzi County, Tibet Autonomous Region, China	28.40704464	92.45718399	Generated in this study
lzhc	lzhc10	Gallus gallus domesticus	LongziXian Tibet Chicken	lzhc10	Longzi County, Tibet Autonomous Region, China	28.40704464	92.45718399	Generated in this study
lzhc	lzhc09	Gallus gallus domesticus	LongziXian Tibet Chicken	lzhc09	Longzi County, Tibet Autonomous Region, China	28.40704464	92.45718399	Generated in this study
lzhc	lzhc08	Gallus gallus domesticus	LongziXian Tibet Chicken	lzhc08	Longzi County, Tibet Autonomous Region, China	28.40704464	92.45718399	Generated in this study
lzhc	lzhc07	Gallus gallus domesticus	LongziXian Tibet Chicken	lzhc07	Longzi County, Tibet Autonomous Region, China	28.40704464	92.45718399	Generated in this study
lzhc	lzhc06	Gallus gallus domesticus	LongziXian Tibet Chicken	lzhc06	Longzi County, Tibet Autonomous Region, China	28.40704464	92.45718399	Generated in this study
lzhc	lzhc05	Gallus gallus domesticus	LongziXian Tibet Chicken	lzhc05	Longzi County, Tibet Autonomous Region, China	28.40704464	92.45718399	Generated in this study
lzhc	lzhc04	Gallus gallus domesticus	LongziXian Tibet Chicken	lzhc04	Longzi County, Tibet Autonomous Region, China	28.40704464	92.45718399	Generated in this study
lzhc	lzhc03	Gallus gallus domesticus	LongziXian Tibet Chicken	lzhc03	Longzi County, Tibet Autonomous Region, China	28.40704464	92.45718399	Generated in this study
lzhc	lzhc028	Gallus gallus domesticus	LongziXian Tibet Chicken	lzhc028	Longzi County, Tibet Autonomous Region, China	28.40704464	92.45718399	Generated in this study
lzhc	lzhc027	Gallus gallus domesticus	LongziXian Tibet Chicken	lzhc027	Longzi County, Tibet Autonomous Region, China	28.40704464	92.45718399	Generated in this study
lzhc	lzhc026	Gallus gallus domesticus	LongziXian Tibet Chicken	lzhc026	Longzi County, Tibet Autonomous Region, China	28.40704464	92.45718399	Generated in this study
lzhc	lzhc025	Gallus gallus domesticus	LongziXian Tibet Chicken	lzhc025	Longzi County, Tibet Autonomous Region, China	28.40704464	92.45718399	Generated in this study
lzhc	lzhc024	Gallus gallus domesticus	LongziXian Tibet Chicken	lzhc024	Longzi County, Tibet Autonomous Region, China	28.40704464	92.45718399	Generated in this study
lzhc	lzhc023	Gallus gallus domesticus	LongziXian Tibet Chicken	lzhc023	Longzi County, Tibet Autonomous Region, China	28.40704464	92.45718399	Generated in this study
lzhc	lzhc022	Gallus gallus domesticus	LongziXian Tibet Chicken	lzhc022	Longzi County, Tibet Autonomous Region, China	28.40704464	92.45718399	Generated in this study
lzhc	lzhc021	Gallus gallus domesticus	LongziXian Tibet Chicken	lzhc021	Longzi County, Tibet Autonomous Region, China	28.40704464	92.45718399	Generated in this study
lzhc	lzhc020	Gallus gallus domesticus	LongziXian Tibet Chicken	lzhc020	Longzi County, Tibet Autonomous Region, China	28.40704464	92.45718399	Generated in this study
lzhc	lzhc02	Gallus gallus domesticus	LongziXian Tibet Chicken	lzhc02	Longzi County, Tibet Autonomous Region, China	28.40704464	92.45718399	Generated in this study
lzhc	lzhc019	Gallus gallus domesticus	LongziXian Tibet Chicken	lzhc019	Longzi County, Tibet Autonomous Region, China	28.40704464	92.45718399	Generated in this study
lzhc	lzhc018	Gallus gallus domesticus	LongziXian Tibet Chicken	lzhc018	Longzi County, Tibet Autonomous Region, China	28.40704464	92.45718399	Generated in this study
lzhc	lzhc017	Gallus gallus domesticus	LongziXian Tibet Chicken	lzhc017	Longzi County, Tibet Autonomous Region, China	28.40704464	92.45718399	Generated in this study
lzhc	lzhc016	Gallus gallus domesticus	LongziXian Tibet Chicken	lzhc016	Longzi County, Tibet Autonomous Region, China	28.40704464	92.45718399	Generated in this study
lzhc	lzhc015	Gallus gallus domesticus	LongziXian Tibet Chicken	lzhc015	Longzi County, Tibet Autonomous Region, China	28.40704464	92.45718399	Generated in this study
lzhc	lzhc014	Gallus gallus domesticus	LongziXian Tibet Chicken	lzhc014	Longzi County, Tibet Autonomous Region, China	28.40704464	92.45718399	Generated in this study
lzhc	lzhc013	Gallus gallus domesticus	LongziXian Tibet Chicken	lzhc013	Longzi County, Tibet Autonomous Region, China	28.40704464	92.45718399	Generated in this study
lzhc	lzhc012	Gallus gallus domesticus	LongziXian Tibet Chicken	lzhc012	Longzi County, Tibet Autonomous Region, China	28.40704464	92.45718399	Generated in this study
lzhc	lzhc011	Gallus gallus domesticus	LongziXian Tibet Chicken	lzhc011	Longzi County, Tibet Autonomous Region, China	28.40704464	92.45718399	Generated in this study
lzhc	lzhc010	Gallus gallus domesticus	LongziXian Tibet Chicken	lzhc010	Longzi County, Tibet Autonomous Region, China	28.40704464	92.45718399	Generated in this study
lzhc	lzhc01	Gallus gallus domesticus	LongziXian Tibet Chicken	lzhc01	Longzi County, Tibet Autonomous Region, China	28.40704464	92.45718399	Generated in this study
lzhc	lzhc009	Gallus gallus domesticus	LongziXian Tibet Chicken	lzhc009	Longzi County, Tibet Autonomous Region, China	28.40704464	92.45718399	Generated in this study
lzhc	lzhc008	Gallus gallus domesticus	LongziXian Tibet Chicken	lzhc008	Longzi County, Tibet Autonomous Region, China	28.40704464	92.45718399	Generated in this study
lzhc	lzhc007	Gallus gallus domesticus	LongziXian Tibet Chicken	lzhc007	Longzi County, Tibet Autonomous Region, China	28.40704464	92.45718399	Generated in this study
lzhc	lzhc006	Gallus gallus domesticus	LongziXian Tibet Chicken	lzhc006	Longzi County, Tibet Autonomous Region, China	28.40704464	92.45718399	Generated in this study
lzhc	lzhc005	Gallus gallus domesticus	LongziXian Tibet Chicken	lzhc005	Longzi County, Tibet Autonomous Region, China	28.40704464	92.45718399	Generated in this study
lzhc	lzhc004	Gallus gallus domesticus	LongziXian Tibet Chicken	lzhc004	Longzi County, Tibet Autonomous Region, China	28.40704464	92.45718399	Generated in this study
lzhc	lzhc003	Gallus gallus domesticus	LongziXian Tibet Chicken	lzhc003	Longzi County, Tibet Autonomous Region, China	28.40704464	92.45718399	Generated in this study
lzhc	lzhc002	Gallus gallus domesticus	LongziXian Tibet Chicken	lzhc002	Longzi County, Tibet Autonomous Region, China	28.40704464	92.45718399	Generated in this study
lzhc	lzhc001	Gallus gallus domesticus	LongziXian Tibet Chicken	lzhc001	Longzi County, Tibet Autonomous Region, China	28.40704464	92.45718399	Generated in this study
LZ	LZ4252	Gallus gallus domesticus	LinZhi Tibet Chicken	J-LZ4252	Nyingchi, Tibet Autonomous Region, China	29.64847036	94.36421812	https://doi.org/10.1111/eva.13503
LZ	LZ10756	Gallus gallus domesticus	LinZhi Tibet Chicken	J-LZ10756	Nyingchi, Tibet Autonomous Region, China	29.64847036	94.36421812	https://doi.org/10.1111/eva.13503
LZ	LZ10742	Gallus gallus domesticus	LinZhi Tibet Chicken	J-LZ10742	Nyingchi, Tibet Autonomous Region, China	29.64847036	94.36421812	https://doi.org/10.1111/eva.13503
LZ	LZ10740	Gallus gallus domesticus	LinZhi Tibet Chicken	J-LZ10740	Nyingchi, Tibet Autonomous Region, China	29.64847036	94.36421812	https://doi.org/10.1111/eva.13503
LZ	LZ10734	Gallus gallus domesticus	LinZhi Tibet Chicken	J-LZ10734	Nyingchi, Tibet Autonomous Region, China	29.64847036	94.36421812	https://doi.org/10.1111/eva.13503
LZ	LZ10568	Gallus gallus domesticus	LinZhi Tibet Chicken	J-LZ10568	Nyingchi, Tibet Autonomous Region, China	29.64847036	94.36421812	https://doi.org/10.1111/eva.13503
LZ	LZ10554	Gallus gallus domesticus	LinZhi Tibet Chicken	J-LZ10553-D17029944	Nyingchi, Tibet Autonomous Region, China	29.64847036	94.36421812	https://doi.org/10.1111/eva.13503
LZ	LZ10553	Gallus gallus domesticus	LinZhi Tibet Chicken	J-LZ10553-D17029938	Nyingchi, Tibet Autonomous Region, China	29.64847036	94.36421812	https://doi.org/10.1111/eva.13503
LZ	LZ10520	Gallus gallus domesticus	LinZhi Tibet Chicken	J-LZ10520	Nyingchi, Tibet Autonomous Region, China	29.64847036	94.36421812	https://doi.org/10.1111/eva.13503
WLS	LWS15	Gallus gallus domesticus	WuLiangShan Chicken	J-LWS15	Wuliang Mountain, Yunnan Province, China	24.855867	100.3885082	https://doi.org/10.1111/eva.13503
LN	LN7	Gallus gallus domesticus	Luning chicken	LN7-AB48	Liangshan Yi Autonomous Prefecture, Sichuan Province, China	27.85769556	102.2627785	Generated in this study
LN	LN62	Gallus gallus domesticus	Luning chicken	LN62-72	Liangshan Yi Autonomous Prefecture, Sichuan Province, China	27.85769556	102.2627785	Generated in this study
LN	LN61	Gallus gallus domesticus	Luning chicken	LN61-AB70	Liangshan Yi Autonomous Prefecture, Sichuan Province, China	27.85769556	102.2627785	Generated in this study
LN	LN60	Gallus gallus domesticus	Luning chicken	LN60-AB88	Liangshan Yi Autonomous Prefecture, Sichuan Province, China	27.85769556	102.2627785	Generated in this study
LN	LN59	Gallus gallus domesticus	Luning chicken	LN59-13	Liangshan Yi Autonomous Prefecture, Sichuan Province, China	27.85769556	102.2627785	Generated in this study
LN	LN57	Gallus gallus domesticus	Luning chicken	LN57-AB85	Liangshan Yi Autonomous Prefecture, Sichuan Province, China	27.85769556	102.2627785	Generated in this study
LN	LN54	Gallus gallus domesticus	Luning chicken	LN54-AB67	Liangshan Yi Autonomous Prefecture, Sichuan Province, China	27.85769556	102.2627785	Generated in this study
LN	LN51	Gallus gallus domesticus	Luning chicken	LN51-AB82	Liangshan Yi Autonomous Prefecture, Sichuan Province, China	27.85769556	102.2627785	Generated in this study
LN	LN48	Gallus gallus domesticus	Luning chicken	LN48-35	Liangshan Yi Autonomous Prefecture, Sichuan Province, China	27.85769556	102.2627785	Generated in this study
LN	LN45	Gallus gallus domesticus	Luning chicken	LN45-AB81	Liangshan Yi Autonomous Prefecture, Sichuan Province, China	27.85769556	102.2627785	Generated in this study
LN	LN42	Gallus gallus domesticus	Luning chicken	LN42-44	Liangshan Yi Autonomous Prefecture, Sichuan Province, China	27.85769556	102.2627785	Generated in this study
LN	LN40	Gallus gallus domesticus	Luning chicken	LN40-AB87	Liangshan Yi Autonomous Prefecture, Sichuan Province, China	27.85769556	102.2627785	Generated in this study
LN	LN38	Gallus gallus domesticus	Luning chicken	LN38-67	Liangshan Yi Autonomous Prefecture, Sichuan Province, China	27.85769556	102.2627785	Generated in this study
LN	LN37	Gallus gallus domesticus	Luning chicken	LN37-AB69	Liangshan Yi Autonomous Prefecture, Sichuan Province, China	27.85769556	102.2627785	Generated in this study
LN	LN35	Gallus gallus domesticus	Luning chicken	LN35-AB71	Liangshan Yi Autonomous Prefecture, Sichuan Province, China	27.85769556	102.2627785	Generated in this study
LN	LN34	Gallus gallus domesticus	Luning chicken	LN34-AB68	Liangshan Yi Autonomous Prefecture, Sichuan Province, China	27.85769556	102.2627785	Generated in this study
LN	LN30	Gallus gallus domesticus	Luning chicken	LN30-AB84	Liangshan Yi Autonomous Prefecture, Sichuan Province, China	27.85769556	102.2627785	Generated in this study
LN	LN27	Gallus gallus domesticus	Luning chicken	LN27-89	Liangshan Yi Autonomous Prefecture, Sichuan Province, China	27.85769556	102.2627785	Generated in this study
LN	LN24	Gallus gallus domesticus	Luning chicken	LN24-AB66	Liangshan Yi Autonomous Prefecture, Sichuan Province, China	27.85769556	102.2627785	Generated in this study
LN	LN22	Gallus gallus domesticus	Luning chicken	LN22-28	Liangshan Yi Autonomous Prefecture, Sichuan Province, China	27.85769556	102.2627785	Generated in this study
LN	LN20	Gallus gallus domesticus	Luning chicken	LN20-70	Liangshan Yi Autonomous Prefecture, Sichuan Province, China	27.85769556	102.2627785	Generated in this study
LN	LN2	Gallus gallus domesticus	Luning chicken	LN2-AB86	Liangshan Yi Autonomous Prefecture, Sichuan Province, China	27.85769556	102.2627785	Generated in this study
LN	LN19	Gallus gallus domesticus	Luning chicken	LN19-26	Liangshan Yi Autonomous Prefecture, Sichuan Province, China	27.85769556	102.2627785	Generated in this study
LN	LN18	Gallus gallus domesticus	Luning chicken	LN18-AB72	Liangshan Yi Autonomous Prefecture, Sichuan Province, China	27.85769556	102.2627785	Generated in this study
LN	LN17	Gallus gallus domesticus	Luning chicken	LN17-37	Liangshan Yi Autonomous Prefecture, Sichuan Province, China	27.85769556	102.2627785	Generated in this study
LN	LN16	Gallus gallus domesticus	Luning chicken	LN16-63	Liangshan Yi Autonomous Prefecture, Sichuan Province, China	27.85769556	102.2627785	Generated in this study
LN	LN15	Gallus gallus domesticus	Luning chicken	LN15-AB83	Liangshan Yi Autonomous Prefecture, Sichuan Province, China	27.85769556	102.2627785	Generated in this study
LN	LN10	Gallus gallus domesticus	Luning chicken	LN10-72	Liangshan Yi Autonomous Prefecture, Sichuan Province, China	27.85769556	102.2627785	Generated in this study
LJ	LJ8	Gallus gallus domesticus	Lijiang Chicken	J-LJ8	Lijiang City, Yunnan Province, China	26.85372448	100.2230802	https://doi.org/10.1111/eva.13503
LJ	LJ6	Gallus gallus domesticus	Lijiang Chicken	J-LJ6	Lijiang City, Yunnan Province, China	26.85372448	100.2230802	https://doi.org/10.1111/eva.13503
LJ	LJ4	Gallus gallus domesticus	Lijiang Chicken	J-LJ4	Lijiang City, Yunnan Province, China	26.85372448	100.2230802	https://doi.org/10.1111/eva.13503
LJ	LJ27	Gallus gallus domesticus	Lijiang Chicken	J-LJ27	Lijiang City, Yunnan Province, China	26.85372448	100.2230802	https://doi.org/10.1111/eva.13503
LJ	LJ26	Gallus gallus domesticus	Lijiang Chicken	J-LJ26	Lijiang City, Yunnan Province, China	26.85372448	100.2230802	https://doi.org/10.1111/eva.13503
LJ	LJ25	Gallus gallus domesticus	Lijiang Chicken	J-LJ25	Lijiang City, Yunnan Province, China	26.85372448	100.2230802	https://doi.org/10.1111/eva.13503
LJ	LJ24	Gallus gallus domesticus	Lijiang Chicken	J-LJ24	Lijiang City, Yunnan Province, China	26.85372448	100.2230802	https://doi.org/10.1111/eva.13503
LJ	LJ22	Gallus gallus domesticus	Lijiang Chicken	J-LJ22	Lijiang City, Yunnan Province, China	26.85372448	100.2230802	https://doi.org/10.1111/eva.13503
LJ	LJ20	Gallus gallus domesticus	Lijiang Chicken	J-LJ20	Lijiang City, Yunnan Province, China	26.85372448	100.2230802	https://doi.org/10.1111/eva.13503
LJ	LJ19	Gallus gallus domesticus	Lijiang Chicken	J-LJ19	Lijiang City, Yunnan Province, China	26.85372448	100.2230802	https://doi.org/10.1111/eva.13503
LJ	LJ16	Gallus gallus domesticus	Lijiang Chicken	J-LJ16	Lijiang City, Yunnan Province, China	26.85372448	100.2230802	https://doi.org/10.1111/eva.13503
LJ	LJ15	Gallus gallus domesticus	Lijiang Chicken	J-LJ15	Lijiang City, Yunnan Province, China	26.85372448	100.2230802	https://doi.org/10.1111/eva.13503
LJ	LJ14	Gallus gallus domesticus	Lijiang Chicken	J-LJ14	Lijiang City, Yunnan Province, China	26.85372448	100.2230802	https://doi.org/10.1111/eva.13503
LJ	LJ12	Gallus gallus domesticus	Lijiang Chicken	J-LJ12	Lijiang City, Yunnan Province, China	26.85372448	100.2230802	https://doi.org/10.1111/eva.13503
LJ	LJ11	Gallus gallus domesticus	Lijiang Chicken	J-LJ11	Lijiang City, Yunnan Province, China	26.85372448	100.2230802	https://doi.org/10.1111/eva.13503
LJ	LJ1	Gallus gallus domesticus	Lijiang Chicken	J-LJ1	Lijiang City, Yunnan Province, China	26.85372448	100.2230802	https://doi.org/10.1111/eva.13503
LJ	LJ09	Gallus gallus domesticus	Lijiang Chicken	J-LJ09	Lijiang City, Yunnan Province, China	26.85372448	100.2230802	https://doi.org/10.1111/eva.13503
LJ	LJ07	Gallus gallus domesticus	Lijiang Chicken	J-LJ07	Lijiang City, Yunnan Province, China	26.85372448	100.2230802	https://doi.org/10.1111/eva.13503
LJ	LJ05	Gallus gallus domesticus	Lijiang Chicken	J-LJ05	Lijiang City, Yunnan Province, China	26.85372448	100.2230802	https://doi.org/10.1111/eva.13503
LJ	LJ03	Gallus gallus domesticus	Lijiang Chicken	J-LJ03	Lijiang City, Yunnan Province, China	26.85372448	100.2230802	https://doi.org/10.1111/eva.13503
LJ	LJ02	Gallus gallus domesticus	Lijiang Chicken	J-LJ02	Lijiang City, Yunnan Province, China	26.85372448	100.2230802	https://doi.org/10.1111/eva.13503
LCJ	LCJ1	Gallus lafayetii	Ceylon junglefowl	147830	Sri Lanka	7.5554942	80.7137847	https://www.nature.com/articles/s41422-020-0349-y
LBC	LBC9	Gallus gallus domesticus	Luoba chicken	LBC9	Milin City, Tibet Autonomous Region, China	29.21893406	94.20991405	Generated in this study
LBC	LBC8	Gallus gallus domesticus	Luoba chicken	LBC8	Milin City, Tibet Autonomous Region, China	29.21893406	94.20991405	Generated in this study
LBC	LBC7	Gallus gallus domesticus	Luoba chicken	LBC7	Milin City, Tibet Autonomous Region, China	29.21893406	94.20991405	Generated in this study
LBC	LBC6	Gallus gallus domesticus	Luoba chicken	LBC6	Milin City, Tibet Autonomous Region, China	29.21893406	94.20991405	Generated in this study
LBC	LBC5	Gallus gallus domesticus	Luoba chicken	LBC5	Milin City, Tibet Autonomous Region, China	29.21893406	94.20991405	Generated in this study
LBC	LBC4	Gallus gallus domesticus	Luoba chicken	LBC4	Milin City, Tibet Autonomous Region, China	29.21893406	94.20991405	Generated in this study
LBC	LBC3	Gallus gallus domesticus	Luoba chicken	LBC3	Milin City, Tibet Autonomous Region, China	29.21893406	94.20991405	Generated in this study
LBC	LBC25	Gallus gallus domesticus	Luoba chicken	LBC25	Milin City, Tibet Autonomous Region, China	29.21893406	94.20991405	Generated in this study
LBC	LBC24	Gallus gallus domesticus	Luoba chicken	LBC24	Milin City, Tibet Autonomous Region, China	29.21893406	94.20991405	Generated in this study
LBC	LBC23	Gallus gallus domesticus	Luoba chicken	LBC23	Milin City, Tibet Autonomous Region, China	29.21893406	94.20991405	Generated in this study
LBC	LBC22	Gallus gallus domesticus	Luoba chicken	LBC22	Milin City, Tibet Autonomous Region, China	29.21893406	94.20991405	Generated in this study
LBC	LBC21	Gallus gallus domesticus	Luoba chicken	LBC21	Milin City, Tibet Autonomous Region, China	29.21893406	94.20991405	Generated in this study
LBC	LBC20	Gallus gallus domesticus	Luoba chicken	LBC20	Milin City, Tibet Autonomous Region, China	29.21893406	94.20991405	Generated in this study
LBC	LBC2	Gallus gallus domesticus	Luoba chicken	LBC2	Milin City, Tibet Autonomous Region, China	29.21893406	94.20991405	Generated in this study
LBC	LBC19	Gallus gallus domesticus	Luoba chicken	LBC19	Milin City, Tibet Autonomous Region, China	29.21893406	94.20991405	Generated in this study
LBC	LBC18	Gallus gallus domesticus	Luoba chicken	LBC18	Milin City, Tibet Autonomous Region, China	29.21893406	94.20991405	Generated in this study
LBC	LBC17	Gallus gallus domesticus	Luoba chicken	LBC17	Milin City, Tibet Autonomous Region, China	29.21893406	94.20991405	Generated in this study
LBC	LBC16	Gallus gallus domesticus	Luoba chicken	LBC16	Milin City, Tibet Autonomous Region, China	29.21893406	94.20991405	Generated in this study
LBC	LBC15	Gallus gallus domesticus	Luoba chicken	LBC15	Milin City, Tibet Autonomous Region, China	29.21893406	94.20991405	Generated in this study
LBC	LBC14	Gallus gallus domesticus	Luoba chicken	LBC14	Milin City, Tibet Autonomous Region, China	29.21893406	94.20991405	Generated in this study
LBC	LBC13	Gallus gallus domesticus	Luoba chicken	LBC13	Milin City, Tibet Autonomous Region, China	29.21893406	94.20991405	Generated in this study
LBC	LBC12	Gallus gallus domesticus	Luoba chicken	LBC12	Milin City, Tibet Autonomous Region, China	29.21893406	94.20991405	Generated in this study
LBC	LBC11	Gallus gallus domesticus	Luoba chicken	LBC11	Milin City, Tibet Autonomous Region, China	29.21893406	94.20991405	Generated in this study
LBC	LBC10	Gallus gallus domesticus	Luoba chicken	LBC10	Milin City, Tibet Autonomous Region, China	29.21893406	94.20991405	Generated in this study
LBC	LBC1	Gallus gallus domesticus	Luoba chicken	LBC1	Milin City, Tibet Autonomous Region, China	29.21893406	94.20991405	Generated in this study
JYC	JYC6	Gallus gallus domesticus	Jingyuan chicken	JYC6	Jingning County, Pingliang City, Gansu Province, China	35.52183989	105.7122637	Generated in this study
JYC	JYC57	Gallus gallus domesticus	Jingyuan chicken	JYC57	Jingning County, Pingliang City, Gansu Province, China	35.52183989	105.7122637	Generated in this study
JYC	JYC55	Gallus gallus domesticus	Jingyuan chicken	JYC55	Jingning County, Pingliang City, Gansu Province, China	35.52183989	105.7122637	Generated in this study
JYC	JYC53	Gallus gallus domesticus	Jingyuan chicken	JYC53	Jingning County, Pingliang City, Gansu Province, China	35.52183989	105.7122637	Generated in this study
JYC	JYC5	Gallus gallus domesticus	Jingyuan chicken	JYC5	Jingning County, Pingliang City, Gansu Province, China	35.52183989	105.7122637	Generated in this study
JYC	JYC45	Gallus gallus domesticus	Jingyuan chicken	JYC45	Jingning County, Pingliang City, Gansu Province, China	35.52183989	105.7122637	Generated in this study
JYC	JYC44	Gallus gallus domesticus	Jingyuan chicken	JYC44	Jingning County, Pingliang City, Gansu Province, China	35.52183989	105.7122637	Generated in this study
JYC	JYC43	Gallus gallus domesticus	Jingyuan chicken	JYC43	Jingning County, Pingliang City, Gansu Province, China	35.52183989	105.7122637	Generated in this study
JYC	JYC40	Gallus gallus domesticus	Jingyuan chicken	JYC40	Jingning County, Pingliang City, Gansu Province, China	35.52183989	105.7122637	Generated in this study
JYC	JYC39	Gallus gallus domesticus	Jingyuan chicken	JYC39	Jingning County, Pingliang City, Gansu Province, China	35.52183989	105.7122637	Generated in this study
JYC	JYC38	Gallus gallus domesticus	Jingyuan chicken	JYC38	Jingning County, Pingliang City, Gansu Province, China	35.52183989	105.7122637	Generated in this study
JYC	JYC37	Gallus gallus domesticus	Jingyuan chicken	JYC37	Jingning County, Pingliang City, Gansu Province, China	35.52183989	105.7122637	Generated in this study
JYC	JYC32	Gallus gallus domesticus	Jingyuan chicken	JYC32	Jingning County, Pingliang City, Gansu Province, China	35.52183989	105.7122637	Generated in this study
JYC	JYC26	Gallus gallus domesticus	Jingyuan chicken	JYC26	Jingning County, Pingliang City, Gansu Province, China	35.52183989	105.7122637	Generated in this study
JYC	JYC20	Gallus gallus domesticus	Jingyuan chicken	JYC20	Jingning County, Pingliang City, Gansu Province, China	35.52183989	105.7122637	Generated in this study
JYC	JYC19	Gallus gallus domesticus	Jingyuan chicken	JYC19	Jingning County, Pingliang City, Gansu Province, China	35.52183989	105.7122637	Generated in this study
JYC	JYC18	Gallus gallus domesticus	Jingyuan chicken	JYC18	Jingning County, Pingliang City, Gansu Province, China	35.52183989	105.7122637	Generated in this study
JYC	JYC17	Gallus gallus domesticus	Jingyuan chicken	JYC17	Jingning County, Pingliang City, Gansu Province, China	35.52183989	105.7122637	Generated in this study
JYC	JYC13	Gallus gallus domesticus	Jingyuan chicken	JYC13	Jingning County, Pingliang City, Gansu Province, China	35.52183989	105.7122637	Generated in this study
JRJ	JRJ4	Gallus gallus jabouillei	Red junglefowl	ypt2781	Luchuan County, Guangxi Province, China	22.3242406	110.2598698	https://www.nature.com/articles/s41422-020-0349-y
JRJ	JRJ5	Gallus gallus jabouillei	Red junglefowl	ypt2782	Luchuan County, Guangxi Province, China	22.3242406	110.2598698	https://www.nature.com/articles/s41422-020-0349-y
JRJ	JRJ6	Gallus gallus jabouillei	Red junglefowl	ypt2783	Luchuan County, Guangxi Province, China	22.3242406	110.2598698	https://www.nature.com/articles/s41422-020-0349-y
JRJ	JRJ7	Gallus gallus jabouillei	Red junglefowl	ypt2784	Luchuan County, Guangxi Province, China	22.3242406	110.2598698	https://www.nature.com/articles/s41422-020-0349-y
JRJ	JRJ8	Gallus gallus jabouillei	Red junglefowl	ypt2785	Luchuan County, Guangxi Province, China	22.3242406	110.2598698	https://www.nature.com/articles/s41422-020-0349-y
JRJ	JRJ10	Gallus gallus jabouillei	Red junglefowl	ypt2787	Luchuan County, Guangxi Province, China	22.3242406	110.2598698	https://www.nature.com/articles/s41422-020-0349-y
JRJ	JRJ11	Gallus gallus jabouillei	Red junglefowl	ypt2788	Luchuan County, Guangxi Province, China	22.3242406	110.2598698	https://www.nature.com/articles/s41422-020-0349-y
JRJ	JRJ12	Gallus gallus jabouillei	Red junglefowl	ypt2789	Luchuan County, Guangxi Province, China	22.3242406	110.2598698	https://www.nature.com/articles/s41422-020-0349-y
JRJ	JRJ13	Gallus gallus jabouillei	Red junglefowl	ypt2790	Luchuan County, Guangxi Province, China	22.3242406	110.2598698	https://www.nature.com/articles/s41422-020-0349-y
JRJ	JRJ14	Gallus gallus jabouillei	Red junglefowl	ypt2791	Luchuan County, Guangxi Province, China	22.3242406	110.2598698	https://www.nature.com/articles/s41422-020-0349-y
JRJ	JRJ15	Gallus gallus jabouillei	Red junglefowl	ypt2792	Luchuan County, Guangxi Province, China	22.3242406	110.2598698	https://www.nature.com/articles/s41422-020-0349-y
JRJ	JRJ16	Gallus gallus jabouillei	Red junglefowl	ypt2799	Luchuan County, Guangxi Province, China	22.3242406	110.2598698	https://www.nature.com/articles/s41422-020-0349-y
JRJ	JRJ17	Gallus gallus jabouillei	Red junglefowl	ypt2800	Luchuan County, Guangxi Province, China	22.3242406	110.2598698	https://www.nature.com/articles/s41422-020-0349-y
JRJ	JRJ18	Gallus gallus jabouillei	Red junglefowl	ypt2821	Tianlin County, Baise City, Guangxi Province, China	24.2974811	106.2256982	https://www.nature.com/articles/s41422-020-0349-y
JRJ	JRJ19	Gallus gallus jabouillei	Red junglefowl	ypt2822	Tianlin County, Baise City, Guangxi Province, China	24.2974811	106.2256982	https://www.nature.com/articles/s41422-020-0349-y
JRJ	JRJ20	Gallus gallus jabouillei	Red junglefowl	ypt2823	Tianlin County, Baise City, Guangxi Province, China	24.2974811	106.2256982	https://www.nature.com/articles/s41422-020-0349-y
JRJ	JRJ21	Gallus gallus jabouillei	Red junglefowl	ypt2824	Tianlin County, Baise City, Guangxi Province, China	24.2974811	106.2256982	https://www.nature.com/articles/s41422-020-0349-y
JRJ	JRJ22	Gallus gallus jabouillei	Red junglefowl	ypt2825	Tianlin County, Baise City, Guangxi Province, China	24.2974811	106.2256982	https://www.nature.com/articles/s41422-020-0349-y
JRJ	JRJ23	Gallus gallus jabouillei	Red junglefowl	ypt2826	Tianlin County, Baise City, Guangxi Province, China	24.2974811	106.2256982	https://www.nature.com/articles/s41422-020-0349-y
JRJ	JRJ24	Gallus gallus jabouillei	Red junglefowl	ypt2827	Tianlin County, Baise City, Guangxi Province, China	24.2974811	106.2256982	https://www.nature.com/articles/s41422-020-0349-y
JRJ	JRJ25	Gallus gallus jabouillei	Red junglefowl	ypt2828	Tianlin County, Baise City, Guangxi Province, China	24.2974811	106.2256982	https://www.nature.com/articles/s41422-020-0349-y
jiexiang	jiexiang12	Gallus gallus spadiceus	Red junglefowl	ypt3072_L4_I117	Jiexiang Township, Ruili City, Yunnan Province, China	23.9178	97.7481	https://www.nature.com/articles/s41422-020-0349-y
jiexiang	jiexiang11	Gallus gallus spadiceus	Red junglefowl	ypt3069_L2_I116	Jiexiang Township, Ruili City, Yunnan Province, China	23.9178	97.7481	https://www.nature.com/articles/s41422-020-0349-y
jiexiang	jiexiang10	Gallus gallus spadiceus	Red junglefowl	ypt3061_L4_I115	Jiexiang Township, Ruili City, Yunnan Province, China	23.9178	97.7481	https://www.nature.com/articles/s41422-020-0349-y
jiexiang	jiexiang9	Gallus gallus spadiceus	Red junglefowl	ypt3052_L2_I114	Jiexiang Township, Ruili City, Yunnan Province, China	23.9178	97.7481	https://www.nature.com/articles/s41422-020-0349-y
jiexiang	jiexiang8	Gallus gallus spadiceus	Red junglefowl	ypt3051_L4_I113	Jiexiang Township, Ruili City, Yunnan Province, China	23.9178	97.7481	https://www.nature.com/articles/s41422-020-0349-y
jiexiang	jiexiang7	Gallus gallus spadiceus	Red junglefowl	ypt3050_L2_I112	Jiexiang Township, Ruili City, Yunnan Province, China	23.9178	97.7481	https://www.nature.com/articles/s41422-020-0349-y
jiexiang	jiexiang6	Gallus gallus spadiceus	Red junglefowl	ypt3047_L2_I111	Jiexiang Township, Ruili City, Yunnan Province, China	23.9178	97.7481	https://www.nature.com/articles/s41422-020-0349-y
jiexiang	jiexiang5	Gallus gallus spadiceus	Red junglefowl	ypt3046_L2_I110	Jiexiang Township, Ruili City, Yunnan Province, China	23.9178	97.7481	https://www.nature.com/articles/s41422-020-0349-y
jiexiang	jiexiang4	Gallus gallus spadiceus	Red junglefowl	ypt3045_L2_I109	Jiexiang Township, Ruili City, Yunnan Province, China	23.9178	97.7481	https://www.nature.com/articles/s41422-020-0349-y
jiexiang	jiexiang3	Gallus gallus spadiceus	Red junglefowl	ypt3044_L2_I108	Jiexiang Township, Ruili City, Yunnan Province, China	23.9178	97.7481	https://www.nature.com/articles/s41422-020-0349-y
jiexiang	jiexiang2	Gallus gallus spadiceus	Red junglefowl	ypt3043_L4_I107	Jiexiang Township, Ruili City, Yunnan Province, China	23.9178	97.7481	https://www.nature.com/articles/s41422-020-0349-y
jiexiang	jiexiang1	Gallus gallus spadiceus	Red junglefowl	ypt3042_L4_I106	Jiexiang Township, Ruili City, Yunnan Province, China	23.9178	97.7481	https://www.nature.com/articles/s41422-020-0349-y
indonesia1	indonesia1	Gallus gallus bankiva	Red junglefowl	ypt2808_L8_I053	East Java, Indonesia	-7.6977397	112.4914199	https://www.nature.com/articles/s41422-020-0349-y
INDIA	INDIA9	Gallus gallus domesticus	India 2 Chicken	India9	India	21.1909366	78.86501237	https://www.nature.com/articles/s41422-020-0349-y
INDIA	INDIA7	Gallus gallus domesticus	India 2 Chicken	India7	India	21.1909366	78.86501237	https://www.nature.com/articles/s41422-020-0349-y
INDIA	INDIA61	Gallus gallus domesticus	India 2 Chicken	India61	India	21.1909366	78.86501237	https://www.nature.com/articles/s41422-020-0349-y
INDIA	INDIA57	Gallus gallus domesticus	India 2 Chicken	India57	India	21.1909366	78.86501237	https://www.nature.com/articles/s41422-020-0349-y
INDIA	INDIA51	Gallus gallus domesticus	India 2 Chicken	India51	India	21.1909366	78.86501237	https://www.nature.com/articles/s41422-020-0349-y
INDIA	INDIA5	Gallus gallus domesticus	India 2 Chicken	India5	India	21.1909366	78.86501237	https://www.nature.com/articles/s41422-020-0349-y
INDIA	INDIA49	Gallus gallus domesticus	India 2 Chicken	india49	India	21.1909366	78.86501237	https://www.nature.com/articles/s41422-020-0349-y
INDIA	INDIA47	Gallus gallus domesticus	India 2 Chicken	India47	India	21.1909366	78.86501237	https://www.nature.com/articles/s41422-020-0349-y
INDIA	INDIA45	Gallus gallus domesticus	India 2 Chicken	India45	India	21.1909366	78.86501237	https://www.nature.com/articles/s41422-020-0349-y
INDIA	INDIA41	Gallus gallus domesticus	India 2 Chicken	India41	India	21.1909366	78.86501237	https://www.nature.com/articles/s41422-020-0349-y
INDIA	INDIA39	Gallus gallus domesticus	India 2 Chicken	India39	India	21.1909366	78.86501237	https://www.nature.com/articles/s41422-020-0349-y
INDIA	INDIA37	Gallus gallus domesticus	India 2 Chicken	India37	India	21.1909366	78.86501237	https://www.nature.com/articles/s41422-020-0349-y
INDIA	INDIA35	Gallus gallus domesticus	India 2 Chicken	India35	India	21.1909366	78.86501237	https://www.nature.com/articles/s41422-020-0349-y
INDIA	INDIA33	Gallus gallus domesticus	India 2 Chicken	India33	India	21.1909366	78.86501237	https://www.nature.com/articles/s41422-020-0349-y
INDIA	INDIA31	Gallus gallus domesticus	India 2 Chicken	India31	India	21.1909366	78.86501237	https://www.nature.com/articles/s41422-020-0349-y
INDIA	INDIA3	Gallus gallus domesticus	India 2 Chicken	india3	India	21.1909366	78.86501237	https://www.nature.com/articles/s41422-020-0349-y
INDIA	INDIA29	Gallus gallus domesticus	India 2 Chicken	India29	India	21.1909366	78.86501237	https://www.nature.com/articles/s41422-020-0349-y
INDIA	INDIA25	Gallus gallus domesticus	India 2 Chicken	India25	India	21.1909366	78.86501237	https://www.nature.com/articles/s41422-020-0349-y
INDIA	INDIA23	Gallus gallus domesticus	India 2 Chicken	India23	India	21.1909366	78.86501237	https://www.nature.com/articles/s41422-020-0349-y
INDIA	INDIA21	Gallus gallus domesticus	India 2 Chicken	India21	India	21.1909366	78.86501237	https://www.nature.com/articles/s41422-020-0349-y
INDIA	INDIA19	Gallus gallus domesticus	India 2 Chicken	India19	India	21.1909366	78.86501237	https://www.nature.com/articles/s41422-020-0349-y
INDIA	INDIA17	Gallus gallus domesticus	India 2 Chicken	India17	India	21.1909366	78.86501237	https://www.nature.com/articles/s41422-020-0349-y
INDIA	INDIA15	Gallus gallus domesticus	India 2 Chicken	India15	India	21.1909366	78.86501237	https://www.nature.com/articles/s41422-020-0349-y
INDIA	INDIA13	Gallus gallus domesticus	India 2 Chicken	India13	India	21.1909366	78.86501237	https://www.nature.com/articles/s41422-020-0349-y
INDIA	INDIA11	Gallus gallus domesticus	India 2 Chicken	India11	India	21.1909366	78.86501237	https://www.nature.com/articles/s41422-020-0349-y
INDIA2	india10B	Gallus gallus domesticus	India 2 Chicken	Xcelris_10B	India	21.1909366	78.86501237	https://www.nature.com/articles/s41422-020-0349-y
HTCypt	HTCypt2930	Gallus gallus domesticus	Xinjiang Hetian chicken	ypt2930	Hotan City, Xinjiang Uygur Autonomous Region, China	37.14581563	80.08949088	https://www.nature.com/articles/s41422-020-0349-y
HTCypt	HTCypt2929	Gallus gallus domesticus	Xinjiang Hetian chicken	ypt2929	Hotan City, Xinjiang Uygur Autonomous Region, China	37.14581563	80.08949088	https://www.nature.com/articles/s41422-020-0349-y
HTCypt	HTCypt2918	Gallus gallus domesticus	Xinjiang Hetian chicken	ypt2918	Hotan City, Xinjiang Uygur Autonomous Region, China	37.14581563	80.08949088	https://www.nature.com/articles/s41422-020-0349-y
HTCypt	HTCypt2912	Gallus gallus domesticus	Xinjiang Hetian chicken	ypt2912	Hotan City, Xinjiang Uygur Autonomous Region, China	37.14581563	80.08949088	https://www.nature.com/articles/s41422-020-0349-y
HTCypt	HTCypt2911	Gallus gallus domesticus	Xinjiang Hetian chicken	ypt2911	Hotan City, Xinjiang Uygur Autonomous Region, China	37.14581563	80.08949088	https://www.nature.com/articles/s41422-020-0349-y
HTCypt	HTCypt2910	Gallus gallus domesticus	Xinjiang Hetian chicken	ypt2910	Hotan City, Xinjiang Uygur Autonomous Region, China	37.14581563	80.08949088	https://www.nature.com/articles/s41422-020-0349-y
HTCypt	HTCypt2909	Gallus gallus domesticus	Xinjiang Hetian chicken	ypt2909	Hotan City, Xinjiang Uygur Autonomous Region, China	37.14581563	80.08949088	https://www.nature.com/articles/s41422-020-0349-y
HTCypt	HTCypt2902	Gallus gallus domesticus	Xinjiang Hetian chicken	ypt2902	Hotan City, Xinjiang Uygur Autonomous Region, China	37.14581563	80.08949088	https://www.nature.com/articles/s41422-020-0349-y
HTCN	HTCN8	Gallus gallus domesticus	Xinjiang Hetian chicken	N8	Hotan City, Xinjiang Uygur Autonomous Region, China	37.14581563	80.08949088	https://www.nature.com/articles/s41422-020-0349-y
HTCN	HTCN7	Gallus gallus domesticus	Xinjiang Hetian chicken	N7	Hotan City, Xinjiang Uygur Autonomous Region, China	37.14581563	80.08949088	https://www.nature.com/articles/s41422-020-0349-y
HTCN	HTCN5	Gallus gallus domesticus	Xinjiang Hetian chicken	N5	Hotan City, Xinjiang Uygur Autonomous Region, China	37.14581563	80.08949088	https://www.nature.com/articles/s41422-020-0349-y
HTCN	HTCN3	Gallus gallus domesticus	Xinjiang Hetian chicken	N3	Hotan City, Xinjiang Uygur Autonomous Region, China	37.14581563	80.08949088	https://www.nature.com/articles/s41422-020-0349-y
HTCN	HTCN18	Gallus gallus domesticus	Xinjiang Hetian chicken	N18	Hotan City, Xinjiang Uygur Autonomous Region, China	37.14581563	80.08949088	https://www.nature.com/articles/s41422-020-0349-y
HTCN	HTCN13	Gallus gallus domesticus	Xinjiang Hetian chicken	N13	Hotan City, Xinjiang Uygur Autonomous Region, China	37.14581563	80.08949088	https://www.nature.com/articles/s41422-020-0349-y
HTCN	HTCN11	Gallus gallus domesticus	Xinjiang Hetian chicken	N11	Hotan City, Xinjiang Uygur Autonomous Region, China	37.14581563	80.08949088	https://www.nature.com/articles/s41422-020-0349-y
HTCN	HTCN1	Gallus gallus domesticus	Xinjiang Hetian chicken	N1	Hotan City, Xinjiang Uygur Autonomous Region, China	37.14581563	80.08949088	https://www.nature.com/articles/s41422-020-0349-y
HTCA	HTCA8	Gallus gallus domesticus	Xinjiang Hetian chicken	A8	Hotan City, Xinjiang Uygur Autonomous Region, China	37.14581563	80.08949088	https://www.nature.com/articles/s41422-020-0349-y
HTCA	HTCA3	Gallus gallus domesticus	Xinjiang Hetian chicken	A3	Hotan City, Xinjiang Uygur Autonomous Region, China	37.14581563	80.08949088	https://www.nature.com/articles/s41422-020-0349-y
HTCA	HTCA14	Gallus gallus domesticus	Xinjiang Hetian chicken	A14	Hotan City, Xinjiang Uygur Autonomous Region, China	37.14581563	80.08949088	https://www.nature.com/articles/s41422-020-0349-y
HTCA	HTCA12	Gallus gallus domesticus	Xinjiang Hetian chicken	A12	Hotan City, Xinjiang Uygur Autonomous Region, China	37.14581563	80.08949088	https://www.nature.com/articles/s41422-020-0349-y
HTCA	HTCA10	Gallus gallus domesticus	Xinjiang Hetian chicken	A10	Hotan City, Xinjiang Uygur Autonomous Region, China	37.14581563	80.08949088	https://www.nature.com/articles/s41422-020-0349-y
HTCA	HTCA1	Gallus gallus domesticus	Xinjiang Hetian chicken	A1	Hotan City, Xinjiang Uygur Autonomous Region, China	37.14581563	80.08949088	https://www.nature.com/articles/s41422-020-0349-y
HTC	HTC9	Gallus gallus domesticus	Xinjiang Hetian chicken	HTC9	Hotan City, Xinjiang Uygur Autonomous Region, China	37.14581563	80.08949088	Generated in this study
HTC	HTC8	Gallus gallus domesticus	Xinjiang Hetian chicken	HTC8	Hotan City, Xinjiang Uygur Autonomous Region, China	37.14581563	80.08949088	Generated in this study
HTC	HTC55	Gallus gallus domesticus	Xinjiang Hetian chicken	HTC55	Hotan City, Xinjiang Uygur Autonomous Region, China	37.14581563	80.08949088	Generated in this study
HTC	HTC54	Gallus gallus domesticus	Xinjiang Hetian chicken	HTC54	Hotan City, Xinjiang Uygur Autonomous Region, China	37.14581563	80.08949088	Generated in this study
HTC	HTC48	Gallus gallus domesticus	Xinjiang Hetian chicken	HTC48	Hotan City, Xinjiang Uygur Autonomous Region, China	37.14581563	80.08949088	Generated in this study
HTC	HTC44	Gallus gallus domesticus	Xinjiang Hetian chicken	HTC44	Hotan City, Xinjiang Uygur Autonomous Region, China	37.14581563	80.08949088	Generated in this study
HTC	HTC42	Gallus gallus domesticus	Xinjiang Hetian chicken	HTC42	Hotan City, Xinjiang Uygur Autonomous Region, China	37.14581563	80.08949088	Generated in this study
HTC	HTC41	Gallus gallus domesticus	Xinjiang Hetian chicken	HTC41	Hotan City, Xinjiang Uygur Autonomous Region, China	37.14581563	80.08949088	Generated in this study
HTC	HTC39	Gallus gallus domesticus	Xinjiang Hetian chicken	HTC39	Hotan City, Xinjiang Uygur Autonomous Region, China	37.14581563	80.08949088	Generated in this study
HTC	HTC36	Gallus gallus domesticus	Xinjiang Hetian chicken	HTC36	Hotan City, Xinjiang Uygur Autonomous Region, China	37.14581563	80.08949088	Generated in this study
HTC	HTC35	Gallus gallus domesticus	Xinjiang Hetian chicken	HTC35	Hotan City, Xinjiang Uygur Autonomous Region, China	37.14581563	80.08949088	Generated in this study
HTC	HTC31	Gallus gallus domesticus	Xinjiang Hetian chicken	HTC31	Hotan City, Xinjiang Uygur Autonomous Region, China	37.14581563	80.08949088	Generated in this study
HTC	HTC3	Gallus gallus domesticus	Xinjiang Hetian chicken	HTC3	Hotan City, Xinjiang Uygur Autonomous Region, China	37.14581563	80.08949088	Generated in this study
HTC	HTC19	Gallus gallus domesticus	Xinjiang Hetian chicken	HTC19	Hotan City, Xinjiang Uygur Autonomous Region, China	37.14581563	80.08949088	Generated in this study
HTC	HTC17	Gallus gallus domesticus	Xinjiang Hetian chicken	HTC17	Hotan City, Xinjiang Uygur Autonomous Region, China	37.14581563	80.08949088	Generated in this study
HTC	HTC16	Gallus gallus domesticus	Xinjiang Hetian chicken	HTC16	Hotan City, Xinjiang Uygur Autonomous Region, China	37.14581563	80.08949088	Generated in this study
HTC	HTC14	Gallus gallus domesticus	Xinjiang Hetian chicken	HTC14	Hotan City, Xinjiang Uygur Autonomous Region, China	37.14581563	80.08949088	Generated in this study
HTC	HTC13	Gallus gallus domesticus	Xinjiang Hetian chicken	HTC13	Hotan City, Xinjiang Uygur Autonomous Region, China	37.14581563	80.08949088	Generated in this study
HTC	HTC10	Gallus gallus domesticus	Xinjiang Hetian chicken	HTC10	Hotan City, Xinjiang Uygur Autonomous Region, China	37.14581563	80.08949088	Generated in this study
HTC	HTC1	Gallus gallus domesticus	Xinjiang Hetian chicken	HTC1	Hotan City, Xinjiang Uygur Autonomous Region, China	37.14581563	80.08949088	Generated in this study
HD	hd6	Gallus gallus domesticus	Haidong chicken	HD6	Haidong City, Qinghai Province, China	36.3098978	102.356454	https://doi.org/10.5713/ajas.19.0606
HD	hd5	Gallus gallus domesticus	Haidong chicken	HD5	Haidong City, Qinghai Province, China	36.3098978	102.356454	https://doi.org/10.5713/ajas.19.0606
HD	hd4	Gallus gallus domesticus	Haidong chicken	HD4	Haidong City, Qinghai Province, China	36.3098978	102.356454	https://doi.org/10.5713/ajas.19.0606
HD	hd3	Gallus gallus domesticus	Haidong chicken	HD3	Haidong City, Qinghai Province, China	36.3098978	102.356454	https://doi.org/10.5713/ajas.19.0606
HD	hd2	Gallus gallus domesticus	Haidong chicken	HD2	Haidong City, Qinghai Province, China	36.3098978	102.356454	https://doi.org/10.5713/ajas.19.0606
HD	hd1	Gallus gallus domesticus	Haidong chicken	HD1	Haidong City, Qinghai Province, China	36.3098978	102.356454	https://doi.org/10.5713/ajas.19.0606
GJF	GJF5	Gallus varius	Green junglefowl	BOJA2_L5_I112	Boja District, Kendal Regency, Central Java, Indonesia	-7.1043235	110.2666989	https://www.nature.com/articles/s41422-020-0349-y
GJF	GJF4	Gallus varius	Green junglefowl	BLO2_L5_I109	West Bali National Park, Bali, Indonesia	-8.16723015	114.4626955	https://www.nature.com/articles/s41422-020-0349-y
GJF	GJF3	Gallus varius	Green junglefowl	BLO1_L5_I108	West Bali National Park, Bali, Indonesia	-8.16723015	114.4626955	https://www.nature.com/articles/s41422-020-0349-y
GJF	GJF2	Gallus varius	Green junglefowl	BLO15_L5_I111	Kedungtuban District, Blora Regency, Central Java, Indonesia	-7.151842	111.4714724	https://www.nature.com/articles/s41422-020-0349-y
GJF	GJF1	Gallus varius	Green junglefowl	BLO11_L5_I110	Kedungtuban District, Blora Regency, Central Java, Indonesia	-7.151842	111.4714724	https://www.nature.com/articles/s41422-020-0349-y
GJ	GJ10	Gallus varius	Green junglefowl	BYW5_L2_I010	Baluran National Park, Banyuwangi, East Java, Indonesia	-7.8363697	114.3808459	https://www.nature.com/articles/s41422-020-0349-y
GJ	GJ9	Gallus varius	Green junglefowl	BYW3_L3_I033	Baluran National Park, Banyuwangi, East Java, Indonesia	-7.8363697	114.3808459	https://www.nature.com/articles/s41422-020-0349-y
GJ	GJ7	Gallus varius	Green junglefowl	BLO3_L4_I022	Kedungtuban District, Blora Regency, Central Java, Indonesia	-7.151842	111.4714724	https://www.nature.com/articles/s41422-020-0349-y
GJ	GJ2	Gallus varius	Green junglefowl	BLB2_L2_I008	West Bali National Park, Bali, Indonesia	-8.16723015	114.4626955	https://www.nature.com/articles/s41422-020-0349-y
GJ	GJ1	Gallus varius	Green junglefowl	BLB1_L2_I007	West Bali National Park, Bali, Indonesia	-8.16723015	114.4626955	https://www.nature.com/articles/s41422-020-0349-y
GH	GH9	Gallus gallus domesticus	GongBu Tibet Chicken	GH9-76	Gongbo'gyamda County, Nyingchi City, Tibet Autonomous Region, China	29.88523917	93.26114876	Generated in this study
GH	GH8	Gallus gallus domesticus	GongBu Tibet Chicken	GH8-70	Gongbo'gyamda County, Nyingchi City, Tibet Autonomous Region, China	29.88523917	93.26114876	Generated in this study
GH	GH4	Gallus gallus domesticus	GongBu Tibet Chicken	GH4-82	Gongbo'gyamda County, Nyingchi City, Tibet Autonomous Region, China	29.88523917	93.26114876	Generated in this study
GH	GH29	Gallus gallus domesticus	GongBu Tibet Chicken	GH29-79	Gongbo'gyamda County, Nyingchi City, Tibet Autonomous Region, China	29.88523917	93.26114876	Generated in this study
GH	GH25	Gallus gallus domesticus	GongBu Tibet Chicken	GH25-71	Gongbo'gyamda County, Nyingchi City, Tibet Autonomous Region, China	29.88523917	93.26114876	Generated in this study
GH	GH24	Gallus gallus domesticus	GongBu Tibet Chicken	GH24-114	Gongbo'gyamda County, Nyingchi City, Tibet Autonomous Region, China	29.88523917	93.26114876	Generated in this study
GH	GH23	Gallus gallus domesticus	GongBu Tibet Chicken	GH23-43	Gongbo'gyamda County, Nyingchi City, Tibet Autonomous Region, China	29.88523917	93.26114876	Generated in this study
GH	GH2	Gallus gallus domesticus	GongBu Tibet Chicken	GH2-2	Gongbo'gyamda County, Nyingchi City, Tibet Autonomous Region, China	29.88523917	93.26114876	Generated in this study
GH	GH19	Gallus gallus domesticus	GongBu Tibet Chicken	GH19-33	Gongbo'gyamda County, Nyingchi City, Tibet Autonomous Region, China	29.88523917	93.26114876	Generated in this study
GB	GB8	Gallus gallus domesticus	GongBu Tibet Chicken	GB8-74	Gongbo'gyamda County, Nyingchi City, Tibet Autonomous Region, China	29.88523917	93.26114876	Generated in this study
GB	GB707	Gallus gallus domesticus	GongBu Tibet Chicken	J-GB7	Gongbo'gyamda County, Nyingchi City, Tibet Autonomous Region, China	29.88523917	93.26114876	https://doi.org/10.1111/eva.13503
GB	GB5151	Gallus gallus domesticus	GongBu Tibet Chicken	J-GB5	Gongbo'gyamda County, Nyingchi City, Tibet Autonomous Region, China	29.88523917	93.26114876	https://doi.org/10.1111/eva.13503
GB	GB5	Gallus gallus domesticus	GongBu Tibet Chicken	GB5-58	Gongbo'gyamda County, Nyingchi City, Tibet Autonomous Region, China	29.88523917	93.26114876	Generated in this study
GB	GB404	Gallus gallus domesticus	GongBu Tibet Chicken	J-GB4	Gongbo'gyamda County, Nyingchi City, Tibet Autonomous Region, China	29.88523917	93.26114876	https://doi.org/10.1111/eva.13503
GB	GB363	Gallus gallus domesticus	GongBu Tibet Chicken	GB3-63	Gongbo'gyamda County, Nyingchi City, Tibet Autonomous Region, China	29.88523917	93.26114876	Generated in this study
GB	GB303	Gallus gallus domesticus	GongBu Tibet Chicken	J-GB3	Gongbo'gyamda County, Nyingchi City, Tibet Autonomous Region, China	29.88523917	93.26114876	https://doi.org/10.1111/eva.13503
GB	GB1212	Gallus gallus domesticus	GongBu Tibet Chicken	J-GB12	Gongbo'gyamda County, Nyingchi City, Tibet Autonomous Region, China	29.88523917	93.26114876	https://doi.org/10.1111/eva.13503
GB	GB1111	Gallus gallus domesticus	GongBu Tibet Chicken	J-GB11	Gongbo'gyamda County, Nyingchi City, Tibet Autonomous Region, China	29.88523917	93.26114876	https://doi.org/10.1111/eva.13503
GB	GB1103	Gallus gallus domesticus	GongBu Tibet Chicken	GB11-3	Gongbo'gyamda County, Nyingchi City, Tibet Autonomous Region, China	29.88523917	93.26114876	Generated in this study
GB	GB1036	Gallus gallus domesticus	GongBu Tibet Chicken	GB10-36	Gongbo'gyamda County, Nyingchi City, Tibet Autonomous Region, China	29.88523917	93.26114876	Generated in this study
GB	GB1010	Gallus gallus domesticus	GongBu Tibet Chicken	J-GB10	Gongbo'gyamda County, Nyingchi City, Tibet Autonomous Region, China	29.88523917	93.26114876	https://doi.org/10.1111/eva.13503
GB	GB1	Gallus gallus domesticus	GongBu Tibet Chicken	GB1-3	Gongbo'gyamda County, Nyingchi City, Tibet Autonomous Region, China	29.88523917	93.26114876	Generated in this study
GB	GB0909	Gallus gallus domesticus	GongBu Tibet Chicken	J-GB09	Gongbo'gyamda County, Nyingchi City, Tibet Autonomous Region, China	29.88523917	93.26114876	https://doi.org/10.1111/eva.13503
GB	GB0606	Gallus gallus domesticus	GongBu Tibet Chicken	J-GB06	Gongbo'gyamda County, Nyingchi City, Tibet Autonomous Region, China	29.88523917	93.26114876	https://doi.org/10.1111/eva.13503
GB	GB0202	Gallus gallus domesticus	GongBu Tibet Chicken	J-GB02	Gongbo'gyamda County, Nyingchi City, Tibet Autonomous Region, China	29.88523917	93.26114876	https://doi.org/10.1111/eva.13503
GB	GB0101	Gallus gallus domesticus	GongBu Tibet Chicken	J-GB01	Gongbo'gyamda County, Nyingchi City, Tibet Autonomous Region, China	29.88523917	93.26114876	https://doi.org/10.1111/eva.13503
DWS	DWS6	Gallus gallus domesticus	Daweishan Chicken	140508_Ypt568-600_GCCAAT_L001	Daweishan, Yunnan Province, China	24.48364013	99.03734191	https://www.nature.com/articles/s41422-020-0349-y
DWS	DWS5	Gallus gallus domesticus	Daweishan Chicken	140508_Ypt566-600_TGACCA_L001	Daweishan, Yunnan Province, China	24.48364013	99.03734191	https://www.nature.com/articles/s41422-020-0349-y
DWS	DWS4	Gallus gallus domesticus	Daweishan Chicken	140508_YPt569-600_ATCACG_L001	Daweishan, Yunnan Province, China	24.48364013	99.03734191	https://www.nature.com/articles/s41422-020-0349-y
DWS	DWS3	Gallus gallus domesticus	Daweishan Chicken	140403_Ypt574-650_TGACCA_L006	Daweishan, Yunnan Province, China	24.48364013	99.03734191	https://www.nature.com/articles/s41422-020-0349-y
DWS	DWS2	Gallus gallus domesticus	Daweishan Chicken	140403_Ypt573-700_TTAGGC_L006	Daweishan, Yunnan Province, China	24.48364013	99.03734191	https://www.nature.com/articles/s41422-020-0349-y
DWS	DWS1	Gallus gallus domesticus	Daweishan Chicken	140401_Ypt567-700_ACAGTG_L004	Daweishan, Yunnan Province, China	24.48364013	99.03734191	https://www.nature.com/articles/s41422-020-0349-y
DW	DW324	Gallus gallus domesticus	Dwarf White chicken	J-DW324	Xingyi City, Guizhou Province, China	25.95062734	99.26268664	https://doi.org/10.1111/eva.13503
DW	DW323	Gallus gallus domesticus	Dwarf White chicken	J-DW323	Xingyi City, Guizhou Province, China	25.95062734	99.26268664	https://doi.org/10.1111/eva.13503
DW	DW322	Gallus gallus domesticus	Dwarf White chicken	J-DW322	Xingyi City, Guizhou Province, China	25.95062734	99.26268664	https://doi.org/10.1111/eva.13503
DW	DW321	Gallus gallus domesticus	Dwarf White chicken	J-DW321	Xingyi City, Guizhou Province, China	25.95062734	99.26268664	https://doi.org/10.1111/eva.13503
DW	DW313	Gallus gallus domesticus	Dwarf White chicken	J-DW313	Xingyi City, Guizhou Province, China	25.95062734	99.26268664	https://doi.org/10.1111/eva.13503
DW	DW312	Gallus gallus domesticus	Dwarf White chicken	J-DW312	Xingyi City, Guizhou Province, China	25.95062734	99.26268664	https://doi.org/10.1111/eva.13503
DW	DW311	Gallus gallus domesticus	Dwarf White chicken	J-DW311	Xingyi City, Guizhou Province, China	25.95062734	99.26268664	https://doi.org/10.1111/eva.13503
DW	DW304	Gallus gallus domesticus	Dwarf White chicken	J-DW304	Xingyi City, Guizhou Province, China	25.95062734	99.26268664	https://doi.org/10.1111/eva.13503
DW	DW303	Gallus gallus domesticus	Dwarf White chicken	J-DW303	Xingyi City, Guizhou Province, China	25.95062734	99.26268664	https://doi.org/10.1111/eva.13503
DW	DW301	Gallus gallus domesticus	Dwarf White chicken	J-DW301	Xingyi City, Guizhou Province, China	25.95062734	99.26268664	https://doi.org/10.1111/eva.13503
DQ	DQ7	Gallus gallus domesticus	Diqing Chicken	J-DQ7	Diqing Tibetan Autonomous Prefecture, Yunnan Province, China	27.81547428	99.70279752	https://doi.org/10.1111/eva.13503
DQ	DQ6	Gallus gallus domesticus	Diqing Chicken	J-DQ6	Diqing Tibetan Autonomous Prefecture, Yunnan Province, China	27.81547428	99.70279752	https://doi.org/10.1111/eva.13503
DQ	DQ5	Gallus gallus domesticus	Diqing Chicken	J-DQ5	Diqing Tibetan Autonomous Prefecture, Yunnan Province, China	27.81547428	99.70279752	https://doi.org/10.1111/eva.13503
DQ	DQ4	Gallus gallus domesticus	Diqing Chicken	J-DQ4	Diqing Tibetan Autonomous Prefecture, Yunnan Province, China	27.81547428	99.70279752	https://doi.org/10.1111/eva.13503
DQ	DQ2	Gallus gallus domesticus	Diqing Chicken	J-DQ2	Diqing Tibetan Autonomous Prefecture, Yunnan Province, China	27.81547428	99.70279752	https://doi.org/10.1111/eva.13503
DQ	DQ14	Gallus gallus domesticus	Diqing Chicken	J-DQ14	Diqing Tibetan Autonomous Prefecture, Yunnan Province, China	27.81547428	99.70279752	https://doi.org/10.1111/eva.13503
DQ	DQ13	Gallus gallus domesticus	Diqing Chicken	J-DQ13	Diqing Tibetan Autonomous Prefecture, Yunnan Province, China	27.81547428	99.70279752	https://doi.org/10.1111/eva.13503
DQ	DQ12	Gallus gallus domesticus	Diqing Chicken	J-DQ12	Diqing Tibetan Autonomous Prefecture, Yunnan Province, China	27.81547428	99.70279752	https://doi.org/10.1111/eva.13503
DQ	DQ11	Gallus gallus domesticus	Diqing Chicken	J-DQ11	Diqing Tibetan Autonomous Prefecture, Yunnan Province, China	27.81547428	99.70279752	https://doi.org/10.1111/eva.13503
DQ	DQ10	Gallus gallus domesticus	Diqing Chicken	J-DQ10	Diqing Tibetan Autonomous Prefecture, Yunnan Province, China	27.81547428	99.70279752	https://doi.org/10.1111/eva.13503
DN	DN02	Gallus gallus domesticus	Diqing Chicken	J-DN02	Xishuangbanna, Yunnan Province, China	21.99925581	100.8058642	https://doi.org/10.1111/eva.13503
DL	DL7	Gallus gallus domesticus	Dulong Chicken	ypt55_L1_I033	Dulong,Yunnan province, China	27.74748238	98.37369396	https://www.nature.com/articles/s41422-020-0349-y
DL	DL6	Gallus gallus domesticus	Dulong Chicken	ypt53_L2_I032	Dulong,Yunnan province, China	27.74748238	98.37369396	https://www.nature.com/articles/s41422-020-0349-y
DL	DL5	Gallus gallus domesticus	Dulong Chicken	ypt51_L2_I031	Dulong,Yunnan province, China	27.74748238	98.37369396	https://www.nature.com/articles/s41422-020-0349-y
DL	DL4	Gallus gallus domesticus	Dulong Chicken	ypt50_L2_I030	Dulong,Yunnan province, China	27.74748238	98.37369396	https://www.nature.com/articles/s41422-020-0349-y
DL	DL3	Gallus gallus domesticus	Dulong Chicken	ypt47_L2_I029	Dulong,Yunnan province, China	27.74748238	98.37369396	https://www.nature.com/articles/s41422-020-0349-y
DL	DL1	Gallus gallus domesticus	Dulong Chicken	YPt565	Dulong,Yunnan province, China	27.74748238	98.37369396	https://www.nature.com/articles/s41422-020-0349-y
DC	DC9	Gallus gallus domesticus	Banna gamecock	J-DC9	Xishuangbanna, Yunnan Province, China	21.99925581	100.8058642	https://doi.org/10.1111/eva.13503
DC	DC6	Gallus gallus domesticus	Banna gamecock	J-DC6	Xishuangbanna, Yunnan Province, China	21.99925581	100.8058642	https://doi.org/10.1111/eva.13503
DC	DC45	Gallus gallus domesticus	Banna gamecock	J-DC45	Xishuangbanna, Yunnan Province, China	21.99925581	100.8058642	https://doi.org/10.1111/eva.13503
DC	DC23	Gallus gallus domesticus	Banna gamecock	J-DC23	Xishuangbanna, Yunnan Province, China	21.99925581	100.8058642	https://doi.org/10.1111/eva.13503
DC	DC21	Gallus gallus domesticus	Banna gamecock	J-DC21	Xishuangbanna, Yunnan Province, China	21.99925581	100.8058642	https://doi.org/10.1111/eva.13503
DC	DC20	Gallus gallus domesticus	Banna gamecock	J-DC20	Xishuangbanna, Yunnan Province, China	21.99925581	100.8058642	https://doi.org/10.1111/eva.13503
DC	DC19	Gallus gallus domesticus	Banna gamecock	J-DC19	Xishuangbanna, Yunnan Province, China	21.99925581	100.8058642	https://doi.org/10.1111/eva.13503
DC	DC08	Gallus gallus domesticus	Banna gamecock	J-DC08	Xishuangbanna, Yunnan Province, China	21.99925581	100.8058642	https://doi.org/10.1111/eva.13503
DC	DC03	Gallus gallus domesticus	Banna gamecock	J-DC03	Xishuangbanna, Yunnan Province, China	21.99925581	100.8058642	https://doi.org/10.1111/eva.13503
DC	DC01	Gallus gallus domesticus	Banna gamecock	J-DC01	Xishuangbanna, Yunnan Province, China	21.99925581	100.8058642	https://doi.org/10.1111/eva.13503
CTC	CTC9	Gallus gallus domesticus	Chentang black chicken	CTC9	Chentang Town, Tibet Autonomous Region, China	27.8654546	87.41926417	Generated in this study
CTC	CTC8	Gallus gallus domesticus	Chentang black chicken	CTC8	Chentang Town, Tibet Autonomous Region, China	27.8654546	87.41926417	Generated in this study
CTC	CTC7	Gallus gallus domesticus	Chentang black chicken	CTC7	Chentang Town, Tibet Autonomous Region, China	27.8654546	87.41926417	Generated in this study
CTC	CTC6	Gallus gallus domesticus	Chentang black chicken	CTC6	Chentang Town, Tibet Autonomous Region, China	27.8654546	87.41926417	Generated in this study
CTC	CTC56	Gallus gallus domesticus	Chentang black chicken	CTC56	Chentang Town, Tibet Autonomous Region, China	27.8654546	87.41926417	Generated in this study
CTC	CTC55	Gallus gallus domesticus	Chentang black chicken	CTC55	Chentang Town, Tibet Autonomous Region, China	27.8654546	87.41926417	Generated in this study
CTC	CTC54	Gallus gallus domesticus	Chentang black chicken	CTC54	Chentang Town, Tibet Autonomous Region, China	27.8654546	87.41926417	Generated in this study
CTC	CTC53	Gallus gallus domesticus	Chentang black chicken	CTC53	Chentang Town, Tibet Autonomous Region, China	27.8654546	87.41926417	Generated in this study
CTC	CTC52	Gallus gallus domesticus	Chentang black chicken	CTC52	Chentang Town, Tibet Autonomous Region, China	27.8654546	87.41926417	Generated in this study
CTC	CTC51	Gallus gallus domesticus	Chentang black chicken	CTC51	Chentang Town, Tibet Autonomous Region, China	27.8654546	87.41926417	Generated in this study
CTC	CTC50	Gallus gallus domesticus	Chentang black chicken	CTC50	Chentang Town, Tibet Autonomous Region, China	27.8654546	87.41926417	Generated in this study
CTC	CTC5	Gallus gallus domesticus	Chentang black chicken	CTC5	Chentang Town, Tibet Autonomous Region, China	27.8654546	87.41926417	Generated in this study
CTC	CTC49	Gallus gallus domesticus	Chentang black chicken	CTC49	Chentang Town, Tibet Autonomous Region, China	27.8654546	87.41926417	Generated in this study
CTC	CTC48	Gallus gallus domesticus	Chentang black chicken	CTC48	Chentang Town, Tibet Autonomous Region, China	27.8654546	87.41926417	Generated in this study
CTC	CTC47	Gallus gallus domesticus	Chentang black chicken	CTC47	Chentang Town, Tibet Autonomous Region, China	27.8654546	87.41926417	Generated in this study
CTC	CTC46	Gallus gallus domesticus	Chentang black chicken	CTC46	Chentang Town, Tibet Autonomous Region, China	27.8654546	87.41926417	Generated in this study
CTC	CTC45	Gallus gallus domesticus	Chentang black chicken	CTC45	Chentang Town, Tibet Autonomous Region, China	27.8654546	87.41926417	Generated in this study
CTC	CTC44	Gallus gallus domesticus	Chentang black chicken	CTC44	Chentang Town, Tibet Autonomous Region, China	27.8654546	87.41926417	Generated in this study
CTC	CTC43	Gallus gallus domesticus	Chentang black chicken	CTC43	Chentang Town, Tibet Autonomous Region, China	27.8654546	87.41926417	Generated in this study
CTC	CTC42	Gallus gallus domesticus	Chentang black chicken	CTC42	Chentang Town, Tibet Autonomous Region, China	27.8654546	87.41926417	Generated in this study
CTC	CTC41	Gallus gallus domesticus	Chentang black chicken	CTC41	Chentang Town, Tibet Autonomous Region, China	27.8654546	87.41926417	Generated in this study
CTC	CTC40	Gallus gallus domesticus	Chentang black chicken	CTC40	Chentang Town, Tibet Autonomous Region, China	27.8654546	87.41926417	Generated in this study
CTC	CTC4	Gallus gallus domesticus	Chentang black chicken	CTC4	Chentang Town, Tibet Autonomous Region, China	27.8654546	87.41926417	Generated in this study
CTC	CTC39	Gallus gallus domesticus	Chentang black chicken	CTC39	Chentang Town, Tibet Autonomous Region, China	27.8654546	87.41926417	Generated in this study
CTC	CTC38	Gallus gallus domesticus	Chentang black chicken	CTC38	Chentang Town, Tibet Autonomous Region, China	27.8654546	87.41926417	Generated in this study
CTC	CTC37	Gallus gallus domesticus	Chentang black chicken	CTC37	Chentang Town, Tibet Autonomous Region, China	27.8654546	87.41926417	Generated in this study
CTC	CTC36	Gallus gallus domesticus	Chentang black chicken	CTC36	Chentang Town, Tibet Autonomous Region, China	27.8654546	87.41926417	Generated in this study
CTC	CTC35	Gallus gallus domesticus	Chentang black chicken	CTC35	Chentang Town, Tibet Autonomous Region, China	27.8654546	87.41926417	Generated in this study
CTC	CTC34	Gallus gallus domesticus	Chentang black chicken	CTC34	Chentang Town, Tibet Autonomous Region, China	27.8654546	87.41926417	Generated in this study
CTC	CTC33	Gallus gallus domesticus	Chentang black chicken	CTC33	Chentang Town, Tibet Autonomous Region, China	27.8654546	87.41926417	Generated in this study
CTC	CTC32	Gallus gallus domesticus	Chentang black chicken	CTC32	Chentang Town, Tibet Autonomous Region, China	27.8654546	87.41926417	Generated in this study
CTC	CTC31	Gallus gallus domesticus	Chentang black chicken	CTC31	Chentang Town, Tibet Autonomous Region, China	27.8654546	87.41926417	Generated in this study
CTC	CTC30	Gallus gallus domesticus	Chentang black chicken	CTC30	Chentang Town, Tibet Autonomous Region, China	27.8654546	87.41926417	Generated in this study
CTC	CTC3	Gallus gallus domesticus	Chentang black chicken	CTC3	Chentang Town, Tibet Autonomous Region, China	27.8654546	87.41926417	Generated in this study
CTC	CTC29	Gallus gallus domesticus	Chentang black chicken	CTC29	Chentang Town, Tibet Autonomous Region, China	27.8654546	87.41926417	Generated in this study
CTC	CTC28	Gallus gallus domesticus	Chentang black chicken	CTC28	Chentang Town, Tibet Autonomous Region, China	27.8654546	87.41926417	Generated in this study
CTC	CTC27	Gallus gallus domesticus	Chentang black chicken	CTC27	Chentang Town, Tibet Autonomous Region, China	27.8654546	87.41926417	Generated in this study
CTC	CTC26	Gallus gallus domesticus	Chentang black chicken	CTC26	Chentang Town, Tibet Autonomous Region, China	27.8654546	87.41926417	Generated in this study
CTC	CTC25	Gallus gallus domesticus	Chentang black chicken	CTC25	Chentang Town, Tibet Autonomous Region, China	27.8654546	87.41926417	Generated in this study
CTC	CTC24	Gallus gallus domesticus	Chentang black chicken	CTC24	Chentang Town, Tibet Autonomous Region, China	27.8654546	87.41926417	Generated in this study
CTC	CTC23	Gallus gallus domesticus	Chentang black chicken	CTC23	Chentang Town, Tibet Autonomous Region, China	27.8654546	87.41926417	Generated in this study
CTC	CTC22	Gallus gallus domesticus	Chentang black chicken	CTC22	Chentang Town, Tibet Autonomous Region, China	27.8654546	87.41926417	Generated in this study
CTC	CTC21	Gallus gallus domesticus	Chentang black chicken	CTC21	Chentang Town, Tibet Autonomous Region, China	27.8654546	87.41926417	Generated in this study
CTC	CTC20	Gallus gallus domesticus	Chentang black chicken	CTC20	Chentang Town, Tibet Autonomous Region, China	27.8654546	87.41926417	Generated in this study
CTC	CTC2	Gallus gallus domesticus	Chentang black chicken	CTC2	Chentang Town, Tibet Autonomous Region, China	27.8654546	87.41926417	Generated in this study
CTC	CTC19	Gallus gallus domesticus	Chentang black chicken	CTC19	Chentang Town, Tibet Autonomous Region, China	27.8654546	87.41926417	Generated in this study
CTC	CTC18	Gallus gallus domesticus	Chentang black chicken	CTC18	Chentang Town, Tibet Autonomous Region, China	27.8654546	87.41926417	Generated in this study
CTC	CTC17	Gallus gallus domesticus	Chentang black chicken	CTC17	Chentang Town, Tibet Autonomous Region, China	27.8654546	87.41926417	Generated in this study
CTC	CTC16	Gallus gallus domesticus	Chentang black chicken	CTC16	Chentang Town, Tibet Autonomous Region, China	27.8654546	87.41926417	Generated in this study
CTC	CTC15	Gallus gallus domesticus	Chentang black chicken	CTC15	Chentang Town, Tibet Autonomous Region, China	27.8654546	87.41926417	Generated in this study
CTC	CTC14	Gallus gallus domesticus	Chentang black chicken	CTC14	Chentang Town, Tibet Autonomous Region, China	27.8654546	87.41926417	Generated in this study
CTC	CTC13	Gallus gallus domesticus	Chentang black chicken	CTC13	Chentang Town, Tibet Autonomous Region, China	27.8654546	87.41926417	Generated in this study
CTC	CTC12	Gallus gallus domesticus	Chentang black chicken	CTC12	Chentang Town, Tibet Autonomous Region, China	27.8654546	87.41926417	Generated in this study
CTC	CTC11	Gallus gallus domesticus	Chentang black chicken	CTC11	Chentang Town, Tibet Autonomous Region, China	27.8654546	87.41926417	Generated in this study
CTC	CTC10	Gallus gallus domesticus	Chentang black chicken	CTC10	Chentang Town, Tibet Autonomous Region, China	27.8654546	87.41926417	Generated in this study
CTC	CTC1	Gallus gallus domesticus	Chentang black chicken	CTC1	Chentang Town, Tibet Autonomous Region, China	27.8654546	87.41926417	Generated in this study
CKW	CKW9	Gallus gallus domesticus	Shimian Caoke chicken	CKW9-103	Ya'an City, Sichuan Province, China	30.01166396	103.0413279	Generated in this study
CKW	CKW8	Gallus gallus domesticus	Shimian Caoke chicken	CKW8-1	Ya'an City, Sichuan Province, China	30.01166396	103.0413279	Generated in this study
CKW	CKW7	Gallus gallus domesticus	Shimian Caoke chicken	CKW7-117	Ya'an City, Sichuan Province, China	30.01166396	103.0413279	Generated in this study
CKW	CKW6	Gallus gallus domesticus	Shimian Caoke chicken	CKW6-78	Ya'an City, Sichuan Province, China	30.01166396	103.0413279	Generated in this study
CKW	CKW22	Gallus gallus domesticus	Shimian Caoke chicken	CKW22-48	Ya'an City, Sichuan Province, China	30.01166396	103.0413279	Generated in this study
CKW	CKW21	Gallus gallus domesticus	Shimian Caoke chicken	CKW21-64	Ya'an City, Sichuan Province, China	30.01166396	103.0413279	Generated in this study
CKW	CKW20	Gallus gallus domesticus	Shimian Caoke chicken	CKW20-81	Ya'an City, Sichuan Province, China	30.01166396	103.0413279	Generated in this study
CKW	CKW16	Gallus gallus domesticus	Shimian Caoke chicken	CKW16-85	Ya'an City, Sichuan Province, China	30.01166396	103.0413279	Generated in this study
CKW	CKW14	Gallus gallus domesticus	Shimian Caoke chicken	CKW14-52	Ya'an City, Sichuan Province, China	30.01166396	103.0413279	Generated in this study
CKW	CKW1	Gallus gallus domesticus	Shimian Caoke chicken	CKW1-46	Ya'an City, Sichuan Province, China	30.01166396	103.0413279	Generated in this study
CKH	CKH9	Gallus gallus domesticus	Shimian Caoke chicken	CKH9-86	Ya'an City, Sichuan Province, China	30.01166396	103.0413279	Generated in this study
CKH	CKH5	Gallus gallus domesticus	Shimian Caoke chicken	CKH5-62	Ya'an City, Sichuan Province, China	30.01166396	103.0413279	Generated in this study
CKH	CKH4	Gallus gallus domesticus	Shimian Caoke chicken	CKH4-73	Ya'an City, Sichuan Province, China	30.01166396	103.0413279	Generated in this study
CKH	CKH22	Gallus gallus domesticus	Shimian Caoke chicken	CKH22-14	Ya'an City, Sichuan Province, China	30.01166396	103.0413279	Generated in this study
CKH	CKH20	Gallus gallus domesticus	Shimian Caoke chicken	CKH20-39	Ya'an City, Sichuan Province, China	30.01166396	103.0413279	Generated in this study
CKH	CKH18	Gallus gallus domesticus	Shimian Caoke chicken	CKH18-55	Ya'an City, Sichuan Province, China	30.01166396	103.0413279	Generated in this study
CKH	CKH17	Gallus gallus domesticus	Shimian Caoke chicken	CKH17-87	Ya'an City, Sichuan Province, China	30.01166396	103.0413279	Generated in this study
CKH	CKH14	Gallus gallus domesticus	Shimian Caoke chicken	CKH14-2	Ya'an City, Sichuan Province, China	30.01166396	103.0413279	Generated in this study
CKH	CKH12	Gallus gallus domesticus	Shimian Caoke chicken	CKH12-59	Ya'an City, Sichuan Province, China	30.01166396	103.0413279	Generated in this study
CKH	CKH11	Gallus gallus domesticus	Shimian Caoke chicken	CKH11-80	Ya'an City, Sichuan Province, China	30.01166396	103.0413279	Generated in this study
CK	CK7	Gallus gallus domesticus	Shimian Caoke chicken	CK7-115	Ya'an City, Sichuan Province, China	30.01166396	103.0413279	Generated in this study
CK	CK5	Gallus gallus domesticus	Shimian Caoke chicken	CK5-68	Ya'an City, Sichuan Province, China	30.01166396	103.0413279	Generated in this study
CK	CK4	Gallus gallus domesticus	Shimian Caoke chicken	CK4-61	Ya'an City, Sichuan Province, China	30.01166396	103.0413279	Generated in this study
CK	CK25	Gallus gallus domesticus	Shimian Caoke chicken	CK25-65	Ya'an City, Sichuan Province, China	30.01166396	103.0413279	Generated in this study
CK	CK23	Gallus gallus domesticus	Shimian Caoke chicken	CK23-41	Ya'an City, Sichuan Province, China	30.01166396	103.0413279	Generated in this study
CK	CK22	Gallus gallus domesticus	Shimian Caoke chicken	CK22-126	Ya'an City, Sichuan Province, China	30.01166396	103.0413279	Generated in this study
CK	CK20	Gallus gallus domesticus	Shimian Caoke chicken	CK20-51	Ya'an City, Sichuan Province, China	30.01166396	103.0413279	Generated in this study
CK	CK2	Gallus gallus domesticus	Shimian Caoke chicken	CK2-49	Ya'an City, Sichuan Province, China	30.01166396	103.0413279	Generated in this study
CK	CK19	Gallus gallus domesticus	Shimian Caoke chicken	CK19-53	Ya'an City, Sichuan Province, China	30.01166396	103.0413279	Generated in this study
CK	CK15	Gallus gallus domesticus	Shimian Caoke chicken	CK15-3	Ya'an City, Sichuan Province, China	30.01166396	103.0413279	Generated in this study
BYC	BYC7	Gallus gallus domesticus	Baicheng oil chicken	BYC7	Baicheng County, Aksu Prefecture, Xinjiang Uygur Autonomous Region, China	41.81022386	81.8667247	Generated in this study
BYC	BYC60	Gallus gallus domesticus	Baicheng oil chicken	BYC60	Baicheng County, Aksu Prefecture, Xinjiang Uygur Autonomous Region, China	41.81022386	81.8667247	Generated in this study
BYC	BYC56	Gallus gallus domesticus	Baicheng oil chicken	BYC56	Baicheng County, Aksu Prefecture, Xinjiang Uygur Autonomous Region, China	41.81022386	81.8667247	Generated in this study
BYC	BYC53	Gallus gallus domesticus	Baicheng oil chicken	BYC53	Baicheng County, Aksu Prefecture, Xinjiang Uygur Autonomous Region, China	41.81022386	81.8667247	Generated in this study
BYC	BYC51	Gallus gallus domesticus	Baicheng oil chicken	BYC51	Baicheng County, Aksu Prefecture, Xinjiang Uygur Autonomous Region, China	41.81022386	81.8667247	Generated in this study
BYC	BYC5	Gallus gallus domesticus	Baicheng oil chicken	BYC5	Baicheng County, Aksu Prefecture, Xinjiang Uygur Autonomous Region, China	41.81022386	81.8667247	Generated in this study
BYC	BYC49	Gallus gallus domesticus	Baicheng oil chicken	BYC49	Baicheng County, Aksu Prefecture, Xinjiang Uygur Autonomous Region, China	41.81022386	81.8667247	Generated in this study
BYC	BYC46	Gallus gallus domesticus	Baicheng oil chicken	BYC46	Baicheng County, Aksu Prefecture, Xinjiang Uygur Autonomous Region, China	41.81022386	81.8667247	Generated in this study
BYC	BYC42	Gallus gallus domesticus	Baicheng oil chicken	BYC42	Baicheng County, Aksu Prefecture, Xinjiang Uygur Autonomous Region, China	41.81022386	81.8667247	Generated in this study
BYC	BYC41	Gallus gallus domesticus	Baicheng oil chicken	BYC41	Baicheng County, Aksu Prefecture, Xinjiang Uygur Autonomous Region, China	41.81022386	81.8667247	Generated in this study
BYC	BYC40	Gallus gallus domesticus	Baicheng oil chicken	BYC40	Baicheng County, Aksu Prefecture, Xinjiang Uygur Autonomous Region, China	41.81022386	81.8667247	Generated in this study
BYC	BYC4	Gallus gallus domesticus	Baicheng oil chicken	BYC4	Baicheng County, Aksu Prefecture, Xinjiang Uygur Autonomous Region, China	41.81022386	81.8667247	Generated in this study
BYC	BYC36	Gallus gallus domesticus	Baicheng oil chicken	BYC36	Baicheng County, Aksu Prefecture, Xinjiang Uygur Autonomous Region, China	41.81022386	81.8667247	Generated in this study
BYC	BYC32	Gallus gallus domesticus	Baicheng oil chicken	BYC32	Baicheng County, Aksu Prefecture, Xinjiang Uygur Autonomous Region, China	41.81022386	81.8667247	Generated in this study
BYC	BYC30	Gallus gallus domesticus	Baicheng oil chicken	BYC30	Baicheng County, Aksu Prefecture, Xinjiang Uygur Autonomous Region, China	41.81022386	81.8667247	Generated in this study
BYC	BYC26	Gallus gallus domesticus	Baicheng oil chicken	BYC26	Baicheng County, Aksu Prefecture, Xinjiang Uygur Autonomous Region, China	41.81022386	81.8667247	Generated in this study
BYC	BYC23	Gallus gallus domesticus	Baicheng oil chicken	BYC23	Baicheng County, Aksu Prefecture, Xinjiang Uygur Autonomous Region, China	41.81022386	81.8667247	Generated in this study
BYC	BYC20	Gallus gallus domesticus	Baicheng oil chicken	BYC20	Baicheng County, Aksu Prefecture, Xinjiang Uygur Autonomous Region, China	41.81022386	81.8667247	Generated in this study
BYC	BYC19	Gallus gallus domesticus	Baicheng oil chicken	BYC19	Baicheng County, Aksu Prefecture, Xinjiang Uygur Autonomous Region, China	41.81022386	81.8667247	Generated in this study
BYC	BYC17	Gallus gallus domesticus	Baicheng oil chicken	BYC17	Baicheng County, Aksu Prefecture, Xinjiang Uygur Autonomous Region, China	41.81022386	81.8667247	Generated in this study
BJST	BJST9	Gallus gallus domesticus	Pakistan Chicken	ypt2100_L1_I106	Pakistan	29.90194954	69.2479244	https://www.nature.com/articles/s41422-020-0349-y
BJST	BJST8	Gallus gallus domesticus	Pakistan Chicken	ypt2095_L1_I104	Pakistan	29.90194954	69.2479244	https://www.nature.com/articles/s41422-020-0349-y
BJST	BJST7	Gallus gallus domesticus	Pakistan Chicken	ypt2094_L1_I103	Pakistan	29.90194954	69.2479244	https://www.nature.com/articles/s41422-020-0349-y
BJST	BJST6	Gallus gallus domesticus	Pakistan Chicken	ypt2093_L1_I102	Pakistan	29.90194954	69.2479244	https://www.nature.com/articles/s41422-020-0349-y
BJST	BJST5	Gallus gallus domesticus	Pakistan Chicken	ypt2092_L6_I101	Pakistan	29.90194954	69.2479244	https://www.nature.com/articles/s41422-020-0349-y
BJST	BJST4	Gallus gallus domesticus	Pakistan Chicken	ypt2091_L8_I054	Pakistan	29.90194954	69.2479244	https://www.nature.com/articles/s41422-020-0349-y
BJST	BJST3	Gallus gallus domesticus	Pakistan Chicken	ypt2087_L8_I053	Pakistan	29.90194954	69.2479244	https://www.nature.com/articles/s41422-020-0349-y
BJST	BJST29	Gallus gallus domesticus	Pakistan Chicken	ypt2122_L6_I123	Pakistan	29.90194954	69.2479244	https://www.nature.com/articles/s41422-020-0349-y
BJST	BJST28	Gallus gallus domesticus	Pakistan Chicken	ypt2121_L2_I122	Pakistan	29.90194954	69.2479244	https://www.nature.com/articles/s41422-020-0349-y
BJST	BJST27	Gallus gallus domesticus	Pakistan Chicken	ypt2120_L2_I121	Pakistan	29.90194954	69.2479244	https://www.nature.com/articles/s41422-020-0349-y
BJST	BJST26	Gallus gallus domesticus	Pakistan Chicken	ypt2119_L2_I120	Pakistan	29.90194954	69.2479244	https://www.nature.com/articles/s41422-020-0349-y
BJST	BJST25	Gallus gallus domesticus	Pakistan Chicken	ypt2118_L2_I119	Pakistan	29.90194954	69.2479244	https://www.nature.com/articles/s41422-020-0349-y
BJST	BJST24	Gallus gallus domesticus	Pakistan Chicken	ypt2117_L2_I118	Pakistan	29.90194954	69.2479244	https://www.nature.com/articles/s41422-020-0349-y
BJST	BJST23	Gallus gallus domesticus	Pakistan Chicken	ypt2116_L2_I117	Pakistan	29.90194954	69.2479244	https://www.nature.com/articles/s41422-020-0349-y
BJST	BJST22	Gallus gallus domesticus	Pakistan Chicken	ypt2115_L2_I116	Pakistan	29.90194954	69.2479244	https://www.nature.com/articles/s41422-020-0349-y
BJST	BJST21	Gallus gallus domesticus	Pakistan Chicken	ypt2114_L4_I115	Pakistan	29.90194954	69.2479244	https://www.nature.com/articles/s41422-020-0349-y
BJST	BJST20	Gallus gallus domesticus	Pakistan Chicken	ypt2112_L6_I114	Pakistan	29.90194954	69.2479244	https://www.nature.com/articles/s41422-020-0349-y
BJST	BJST2	Gallus gallus domesticus	Pakistan Chicken	ypt2086_L4_I052	Pakistan	29.90194954	69.2479244	https://www.nature.com/articles/s41422-020-0349-y
BJST	BJST19	Gallus gallus domesticus	Pakistan Chicken	ypt2111_L2_I113	Pakistan	29.90194954	69.2479244	https://www.nature.com/articles/s41422-020-0349-y
BJST	BJST18	Gallus gallus domesticus	Pakistan Chicken	ypt2110_L6_I112	Pakistan	29.90194954	69.2479244	https://www.nature.com/articles/s41422-020-0349-y
BJST	BJST17	Gallus gallus domesticus	Pakistan Chicken	ypt2109_L2_I111	Pakistan	29.90194954	69.2479244	https://www.nature.com/articles/s41422-020-0349-y
BJST	BJST16	Gallus gallus domesticus	Pakistan Chicken	ypt2108_L1_I050	Pakistan	29.90194954	69.2479244	https://www.nature.com/articles/s41422-020-0349-y
BJST	BJST15	Gallus gallus domesticus	Pakistan Chicken	ypt2107_L8_I048	Pakistan	29.90194954	69.2479244	https://www.nature.com/articles/s41422-020-0349-y
BJST	BJST14	Gallus gallus domesticus	Pakistan Chicken	ypt2106_L6_I046	Pakistan	29.90194954	69.2479244	https://www.nature.com/articles/s41422-020-0349-y
BJST	BJST13	Gallus gallus domesticus	Pakistan Chicken	ypt2105_L6_I110	Pakistan	29.90194954	69.2479244	https://www.nature.com/articles/s41422-020-0349-y
BJST	BJST12	Gallus gallus domesticus	Pakistan Chicken	ypt2103_L6_I109	Pakistan	29.90194954	69.2479244	https://www.nature.com/articles/s41422-020-0349-y
BJST	BJST11	Gallus gallus domesticus	Pakistan Chicken	ypt2102_L2_I108	Pakistan	29.90194954	69.2479244	https://www.nature.com/articles/s41422-020-0349-y
BJST	BJST10	Gallus gallus domesticus	Pakistan Chicken	ypt2101_L2_I107	Pakistan	29.90194954	69.2479244	https://www.nature.com/articles/s41422-020-0349-y
BJST	BJST1	Gallus gallus domesticus	Pakistan Chicken	ypt2082_L4_I051	Pakistan	29.90194954	69.2479244	https://www.nature.com/articles/s41422-020-0349-y
bc	bian9	Gallus gallus domesticus	bian chicken	SRR13607008	Youyu County, Shanxi Province, China	39.98308967	112.4736784	https://doi.org/10.1038/s42003-022-03907-7
bc	bian8	Gallus gallus domesticus	bian chicken	SRR13607007	Youyu County, Shanxi Province, China	39.98308967	112.4736784	https://doi.org/10.1038/s42003-022-03907-7
bc	bian7	Gallus gallus domesticus	bian chicken	SRR13607006	Youyu County, Shanxi Province, China	39.98308967	112.4736784	https://doi.org/10.1038/s42003-022-03907-7
bc	bian6	Gallus gallus domesticus	bian chicken	SRR13607005	Youyu County, Shanxi Province, China	39.98308967	112.4736784	https://doi.org/10.1038/s42003-022-03907-7
bc	bian5	Gallus gallus domesticus	bian chicken	SRR13607004	Youyu County, Shanxi Province, China	39.98308967	112.4736784	https://doi.org/10.1038/s42003-022-03907-7
bc	bian4	Gallus gallus domesticus	bian chicken	SRR13607003	Youyu County, Shanxi Province, China	39.98308967	112.4736784	https://doi.org/10.1038/s42003-022-03907-7
bc	bian3	Gallus gallus domesticus	bian chicken	SRR13607002	Youyu County, Shanxi Province, China	39.98308967	112.4736784	https://doi.org/10.1038/s42003-022-03907-7
bc	bian2	Gallus gallus domesticus	bian chicken	SRR13607001	Youyu County, Shanxi Province, China	39.98308967	112.4736784	https://doi.org/10.1038/s42003-022-03907-7
bc	bian10	Gallus gallus domesticus	bian chicken	SRR13607009	Youyu County, Shanxi Province, China	39.98308967	112.4736784	https://doi.org/10.1038/s42003-022-03907-7
bc	bian1	Gallus gallus domesticus	bian chicken	SRR13606999	Youyu County, Shanxi Province, China	39.98308967	112.4736784	https://doi.org/10.1038/s42003-022-03907-7
AFH	AFH4	Gallus gallus domesticus	Afghanistan	ypt942_L7_I028	Afghanistan	33.93978624	67.71011684	https://www.nature.com/articles/s41422-020-0349-y
AFH	AFH3	Gallus gallus domesticus	Afghanistan	ypt941_L5_I027	Afghanistan	33.93978624	67.71011684	https://www.nature.com/articles/s41422-020-0349-y
AFH	AFH2	Gallus gallus domesticus	Afghanistan	ypt940_L4_I026	Afghanistan	33.93978624	67.71011684	https://www.nature.com/articles/s41422-020-0349-y
AFH	AFH1	Gallus gallus domesticus	Afghanistan	ypt939_L5_I025	Afghanistan	33.93978624	67.71011684	https://www.nature.com/articles/s41422-020-0349-y
ABD	ABD42	Gallus gallus domesticus	Aba chicken	D22-AB42	Aba Tibetan and Qiang Autonomous Prefecture, Sichuan Province, China	31.89209542	102.2177307	Generated in this study
ABD	ABD19	Gallus gallus domesticus	Aba chicken	D19-58	Aba Tibetan and Qiang Autonomous Prefecture, Sichuan Province, China	31.89209542	102.2177307	Generated in this study
ABD	ABD15	Gallus gallus domesticus	Aba chicken	D15-89	Aba Tibetan and Qiang Autonomous Prefecture, Sichuan Province, China	31.89209542	102.2177307	Generated in this study
ABD	ABD14	Gallus gallus domesticus	Aba chicken	D14-79	Aba Tibetan and Qiang Autonomous Prefecture, Sichuan Province, China	31.89209542	102.2177307	Generated in this study
ABD	ABD09	Gallus gallus domesticus	Aba chicken	D9-96	Aba Tibetan and Qiang Autonomous Prefecture, Sichuan Province, China	31.89209542	102.2177307	Generated in this study
ABD	ABD05	Gallus gallus domesticus	Aba chicken	D5-50	Aba Tibetan and Qiang Autonomous Prefecture, Sichuan Province, China	31.89209542	102.2177307	Generated in this study
ABC	ABC30	Gallus gallus domesticus	Aba chicken	C30-97	Aba Tibetan and Qiang Autonomous Prefecture, Sichuan Province, China	31.89209542	102.2177307	Generated in this study
ABC	ABC29	Gallus gallus domesticus	Aba chicken	C29-87	Aba Tibetan and Qiang Autonomous Prefecture, Sichuan Province, China	31.89209542	102.2177307	Generated in this study
ABC	ABC17	Gallus gallus domesticus	Aba chicken	C17-85	Aba Tibetan and Qiang Autonomous Prefecture, Sichuan Province, China	31.89209542	102.2177307	Generated in this study
ABC	ABC16	Gallus gallus domesticus	Aba chicken	C16-69	Aba Tibetan and Qiang Autonomous Prefecture, Sichuan Province, China	31.89209542	102.2177307	Generated in this study
ABC	ABC14	Gallus gallus domesticus	Aba chicken	C14-4	Aba Tibetan and Qiang Autonomous Prefecture, Sichuan Province, China	31.89209542	102.2177307	Generated in this study
ABC	ABC03	Gallus gallus domesticus	Aba chicken	C3-57	Aba Tibetan and Qiang Autonomous Prefecture, Sichuan Province, China	31.89209542	102.2177307	Generated in this study
ABC	ABC02	Gallus gallus domesticus	Aba chicken	C2-47	Aba Tibetan and Qiang Autonomous Prefecture, Sichuan Province, China	31.89209542	102.2177307	Generated in this study
ABB	ABB43	Gallus gallus domesticus	Aba chicken	B13-AB44	Aba Tibetan and Qiang Autonomous Prefecture, Sichuan Province, China	31.89209542	102.2177307	Generated in this study
ABB	ABB27	Gallus gallus domesticus	Aba chicken	B27-47	Aba Tibetan and Qiang Autonomous Prefecture, Sichuan Province, China	31.89209542	102.2177307	Generated in this study
ABB	ABB26	Gallus gallus domesticus	Aba chicken	B26-99	Aba Tibetan and Qiang Autonomous Prefecture, Sichuan Province, China	31.89209542	102.2177307	Generated in this study
ABB	ABB23	Gallus gallus domesticus	Aba chicken	B23-46	Aba Tibetan and Qiang Autonomous Prefecture, Sichuan Province, China	31.89209542	102.2177307	Generated in this study
ABB	ABB22	Gallus gallus domesticus	Aba chicken	B22-102	Aba Tibetan and Qiang Autonomous Prefecture, Sichuan Province, China	31.89209542	102.2177307	Generated in this study
ABB	ABB12	Gallus gallus domesticus	Aba chicken	B12-38	Aba Tibetan and Qiang Autonomous Prefecture, Sichuan Province, China	31.89209542	102.2177307	Generated in this study
ABB	ABB11	Gallus gallus domesticus	Aba chicken	B11-59	Aba Tibetan and Qiang Autonomous Prefecture, Sichuan Province, China	31.89209542	102.2177307	Generated in this study
ABA	ABA9	Gallus gallus domesticus	Aba chicken	A9-99	Aba Tibetan and Qiang Autonomous Prefecture, Sichuan Province, China	31.89209542	102.2177307	Generated in this study
ABA	ABA5	Gallus gallus domesticus	Aba chicken	A5-4	Aba Tibetan and Qiang Autonomous Prefecture, Sichuan Province, China	31.89209542	102.2177307	Generated in this study
ABA	ABA29	Gallus gallus domesticus	Aba chicken	A29-34	Aba Tibetan and Qiang Autonomous Prefecture, Sichuan Province, China	31.89209542	102.2177307	Generated in this study
ABA	ABA23	Gallus gallus domesticus	Aba chicken	A23-AB47	Aba Tibetan and Qiang Autonomous Prefecture, Sichuan Province, China	31.89209542	102.2177307	Generated in this study
ABA	ABA22	Gallus gallus domesticus	Aba chicken	A22-75	Aba Tibetan and Qiang Autonomous Prefecture, Sichuan Province, China	31.89209542	102.2177307	Generated in this study
ABA	ABA12	Gallus gallus domesticus	Aba chicken	A12-1	Aba Tibetan and Qiang Autonomous Prefecture, Sichuan Province, China	31.89209542	102.2177307	Generated in this study
ABA	ABA10	Gallus gallus domesticus	Aba chicken	A10-93	Aba Tibetan and Qiang Autonomous Prefecture, Sichuan Province, China	31.89209542	102.2177307	Generated in this study
