# Supplementary material for: Large‐Scale Genomics Reveals Three‐Source Ancestry and Layered Adaptation to High Altitude in Tibetan Chickens
Source: Adv Sci (Weinh). 2026 May 12;13(42):e22994. doi: 10.1002/advs.202522994 (PMC13335608; doi:10.1002/advs.202522994)
Supplement: Supplementary file 2 — Supporting File 2: advs75536‐sup‐0002‐Tables.zip. [file ADVS-13-e22994-s001.zip › Supplemental_tables/Table_S10_D_statistics.xlsx]

## Sheet: Table_S10_D_statistics
Supplementary Table S10. D-statistic for different adjacent continuous geographical groups
P1	P2	P3	D	Z	p
GB	CTC	INDIA	0.0266506	15.2779	2.3e-16
INDIA	GB	CTC	0.0006662	0.3386	0.7349
GB	LZ	LBC	0.0180421	12.9776	2.3e-16
LBC	GB	LZ	0.0050801	1.6988	0.0894
LN	DL	DWS	0.0255	3.596	0.0003
DWS	LN	DL	0.0215	2.773	0.0056
YM	LN	DWS	0.0008	0.328	0.7426
GB = Gongbo'gyamda Tibetan Chicken; CTC = Chentang Chicken (transitional zone on the southern slope of the Himalayas); INDIA = Indian Chicken; LZ = Linzhi; LBC = Lhoba Tibetan Chicken; LN = Luning Chicken (margin of the Hengduan Mountains); DL = Dulong Chicken; DWS = Daweishan Chicken; YM = Yimen Chicken. O represents the outgroup, for which the Red Junglefowl T is used here. Z is based on the bl…
