# Supplementary material for: Large‐Scale Genomics Reveals Three‐Source Ancestry and Layered Adaptation to High Altitude in Tibetan Chickens
Source: Adv Sci (Weinh). 2026 May 12;13(42):e22994. doi: 10.1002/advs.202522994 (PMC13335608; doi:10.1002/advs.202522994)
Supplement: Supplementary file 2 — Supporting File 2: advs75536‐sup‐0002‐Tables.zip. [file ADVS-13-e22994-s001.zip › Supplemental_tables/Table_S22_ROH_QTL_enrichment.xlsx]

## Sheet: Table_S22_ROH_QTL_enrichment
Supplementary Table S22. QTL category enrichment within ROH islands.
Note: Animal QTL database (Release 58; 26349 autosomal entries). Fisher's exact test comparing QTL category proportions in significant vs non-significant ROH islands; BH-FDR correction.
category	n_sig_island	n_nonsig_island	n_total	fisher_p	odds_ratio	fdr	pct_sig	pct_nonsig
Body weight/Growth	1768	8	1776	8.46727288190889e-23	13.0730960827394	7.620545593718e-22	48.2928161704452	6.66666666666667
Production (other)	1807	38	1845	8.34722793242847e-05	2.10278400714831	0.000375625256959281	49.3580988800874	31.6666666666667
Physiology	9	0	9	0.7478279944888	Inf	1	0.245834471455886	0
Reproduction	1	0	1	0.968262364453848	Inf	1	0.0273149412728763	0
Health/Disease	4	6	10	0.999999996975719	0.0209090899272755	1	0.109259765091505	5
Feed efficiency	33	12	45	0.999999999465207	0.0820347265050458	1	0.901393062004917	10
Egg/Laying	24	17	41	1	0.0400991310237618	1	0.65555859054903	14.1666666666667
Exterior	8	24	32	1	0.00882538995110646	1	0.21851953018301	20
Meat/Carcass	7	15	22	1	0.0135018508768972	1	0.191204588910134	12.5
