# Supplementary material for: Large‐Scale Genomics Reveals Three‐Source Ancestry and Layered Adaptation to High Altitude in Tibetan Chickens
Source: Adv Sci (Weinh). 2026 May 12;13(42):e22994. doi: 10.1002/advs.202522994 (PMC13335608; doi:10.1002/advs.202522994)
Supplement: Supplementary file 2 — Supporting File 2: advs75536‐sup‐0002‐Tables.zip. [file ADVS-13-e22994-s001.zip › Supplemental_tables/Table_S9_qpGraph_fit.xlsx]

## Sheet: Table_S9_qpGraph_fit
Supplementary Table S9. qpGraph Model Fit Summary
Note: Models tested with k = 0 to k = 3 admixture events for 6 populations (GreenJF, GreyJF/CeylonJF, SHF_pure, NWC_pure, SYA_pure, and one TIB subpopulation). Acceptance threshold: worst |Z| < 3.
TIB population	n	k=0 score	k=0 worst|Z|	k=1 score	k=1 worst|Z|	k=2 score	k=2 worst|Z|	k=3 score	k=3 worst|Z|
ZGC	50	301.38	12.92	53.56	7.11	2.38	1.20	0.80	0.60
MKC	50	787.40	24.02	257.92	15.78	37.28	6.06	0.57	0.58
CTC	56	731.32	25.02	72.91	7.11	11.58	3.19	0.70	0.61
lzhc	56	902.06	26.47	705.01	26.47	39.00	5.58	0.38	0.44
LBC	25	419.47	17.12	169.52	11.83	10.11	3.19	0.34	0.42
RTC	20	1179.23	30.35	935.51	30.35	60.44	7.21	0.20	0.33
ZHJ	17	803.74	26.98	63.73	7.11	3.67	1.25	0.50	0.48
GB	17	472.02	17.26	182.85	12.56	18.70	3.19	1.91	0.84
GH	9	417.46	14.18	196.99	13.54	15.01	3.19	0.70	0.60
LZ	9	256.78	13.06	100.79	9.10	50.25	7.11	0.56	0.56
Pooled	309	946.25	23.98	185.79	12.56	41.83	5.74	0.78	0.70
