# Supplementary material for: Large‐Scale Genomics Reveals Three‐Source Ancestry and Layered Adaptation to High Altitude in Tibetan Chickens
Source: Adv Sci (Weinh). 2026 May 12;13(42):e22994. doi: 10.1002/advs.202522994 (PMC13335608; doi:10.1002/advs.202522994)
Supplement: Supplementary file 2 — Supporting File 2: advs75536‐sup‐0002‐Tables.zip. [file ADVS-13-e22994-s001.zip › Supplemental_tables/Table_S16_GSEA_results.xlsx]

## Sheet: Table_S16_GSEA_results
Supplementary Table S16. Gene set enrichment analysis (fgsea) results across three ancestry contrasts.
Note: 512 GO/KEGG pathways (gene set size 15-500); 10000 permutations; BH-FDR < 0.05. Genes ranked by maximum composite selection score of overlapping windows (threshold-free).
pathway	pval	padj	log2err	ES	NES	size	leadingEdge	contrast
KEGG:04510	1.29806844655452e-08	6.64611044635912e-06	0.747739663149885	0.597364795730342	1.78051364622309	141	VWF;COL5A2;VAV3;ITGB6;ITGA9;ROCK2;MAP2K1;PAK5;PDGFRA;HGF;ITGA4;CCND3;LAMA2;PIK3CB;COL3A1;GRB2;MYLK;ITGA6;MAPK8;COL5A1;PIK3CA;ACTN2;FYN;PAK2;MAPK10;PPP1CC;CTNNB1;EGFR;COL1A2;VEGFD;ACTN1;BRAF;VEGFRKDRL;VCL;COL4A5;PAK3;LAMB4;SHC2;PIK3CD;ARHGAP5;ITGA8;AKT3;ITGB5;PARVB;IGF1R;COMP;IBSP;PRKCA;PARVA	TIB_vs_NWC
KEGG:04810	1.86531689005092e-07	4.77521123853036e-05	0.690132458796796	0.581619956609351	1.73281561345446	139	WASF1;VAV3;DIAPH2;ITGB6;ITGA9;ROCK2;MAP2K1;PAK5;PIKFYVE;PDGFRA;FGF12;ITGA4;PIK3CB;FGF13;ARHGEF6;CHRM2;MYLK;EZR;FGF14;FGFR1;ITGA6;ARHGEF4;FGF6;FGF23;CHRM3;PIK3CA;ACTN2;DIAPH3;PAK2;PPP1CC;EGFR;ARPC2;ACTN1;BRAF;ABI2;VCL;PAK3;PIK3CD;ITGA8;ITGB5;TIAM2;PIP5K1A;PIP4K2A;FGFR2;PDGFD	TIB_vs_NWC
GO_BP:GO:0006468	1.60003211141339e-06	0.000261948785919682	0.643551836150722	0.481375970429175	1.47045758327129	319	FRK;SPEG;ERBB4;STK39;CAMK2D;TNNI3K;EPHA4;GRK7;MAP2K1;BLK;PAK5;MAP3K4;ULK4;STK32B;PDGFRA;ADCK1;EPHA6;PRKD1;BMPR2;PRKG1;CDK13;SIK3;FLT3;RPS6KB1;MYLK;FGFR1;TGFBR1;DCLK1;MAPK8;PRKCD;MAP2K4;NEK11;SGK1;FYN;OBSCN;SRPK2;PAK2;DCLK2;MAPK10;EGFR;NEK10;AMHR2;MYO3B;CDK19;STK32C;KALRN;DAPK2;BRAF;VEGFRKDRL;AAK1;MAP3K2;PKDCCA;PAK3;STYK1;STK36;CAMKK1;RPS6KA3;MAP3K9;TNIK;EPHA5;PRKG2;EPHA3;PRKCZ;AKT3;FGFR4;CAMK2G;N…	TIB_vs_NWC
GO_BP:GO:0098609	2.04647488999752e-06	0.000261948785919682	0.627256739718528	0.669670596012144	1.91470969620801	55	TLN2;TJP1;CTNND2;SDK1;ITGA9;ARVCF;ITGA4;DSP;CTNNA3;NRCAM;PKP2;CNTN5;LPP;ITGA6;PKP4;NFASC;CNTN2;LIMS1;IGDCC3;IGDCC4;KIRREL3;ICOS;ITGAD;PKP1;ITGA8;IGSF5;IGSF9B;CDON;CTNNA1	TIB_vs_NWC
GO_BP:GO:0035556	2.69995755349079e-06	0.000276475653477457	0.627256739718528	0.540112723198259	1.62194151750332	169	ARHGEF5;VAV3;DGKD;ADCY2;PREX1;ADCY1;RASA2;PAK5;PIKFYVE;DGKB;PREX2;RGS6;ADCY8;DGKI;SIK3;ARHGEF6;PPP1R1C;RPS6KB1;DCLK1;ARHGEF4;ADCY5;MCF2;PAG1;RP1;DNMBP;PAK2;MASTL;DCLK2;ASB18;MCF2L2;DGKZ;KALRN;DAPK2;SPSB4;PAK3;SHC2;RPS6KA3;CAB39L;ASB7;MCF2L;RASA3;PLEK2;SH2B3;RPS6KA2;ASB4;ADCY9;DCX;RAB40C;PLCL1;PIBPPDD4L;WNK1;ECT2;CAB39;DCLK3;NRG3;PRKAA2;DCDC2;ARHGEF3;SIK1;ARHGEF7;GPR155;SH3BP5;DGKG;TLK1;ADCY7;RPS6…	TIB_vs_NWC
KEGG:04270	3.17114252294085e-05	0.00888016100841659	0.557332238758646	0.617685347046813	1.68457645873697	76	KCNMA1;AGTR1;CACNA1S;PLCB4;CALCRL;ADCY2;CALM1;RAMP2;ACTA2;GUCY1B4;PRKCE;CALD1;PLCB1;ADCY5;PPP1R12A;MYLK;CACNA1C;MYL9;ADCY8;ROCK2;ITPR2;ADRA1A;PLA2G2E;PLA2G5;ADORA2B;ITPR3;PLA2G4EL6;ROCK1;ADCY1;KCNMB1;GNAS;ADRA1B;ITPR1;CACNA1D;ADCY9;PLA2G10;MAP2K1;MYLK3;KCNMB2;PRKCH;PLA2G2A;AVPR1A;PRKCD	TIB_vs_SHF
GO_BP:GO:0007275	3.50789265272251e-05	0.00299340173032321	0.557332238758646	0.55475432096728	1.64023514987288	112	CDH12;SPRED1;ERBB4;CDH11;PDGFRA;WNT10A;FSTL5;CDH2;CDH9;CDH18;FLT3;EYA1;FGFR1;EYA4;DKK2;CDH13;EYA2;FAT3;CDH7;SIAH2;WNT6;EGFR;VEGFRKDRL;CDH10;SIAH1;STYK1;CDH19;WNT2;SPRY3;WNT7B;FGFR4;IGF1R;NTRK3;WNT3A;WNT11;EYA3;CHURC1;WNT7A;CDH5;FGFR2;RYK;CDH4;CHRD;CDH17	TIB_vs_NWC
KEGG:04510	3.62014286022123e-05	0.0065734727996841	0.557332238758646	0.53342500999996	1.4852477801024	141	ITGB6;FLT1;ROCK2;COL6A6;PAK5;MAPK8;PIK3CA;AKT1;RAF1;COL5A2;LAMA3;FN1;LAMA2;ITGB5;IGF1;COL4A5;VEGFD;PDGFA;ERBB2;PDGFRA;COL5A1;PIK3CB;ITGA6;BCL2;ARHGAP5;COL3A1;CCND3;MYLK2;HGF;PAK3;ITGA8;PPP1R12A;MYL9;ITGA4;PAK2;COL6A3;VAV3;AKT3;RELN;ACTN1;SOS1;FLT4;COL4A2;MYLK3;PDGFD;ILK;VEGFA;PTEN;MYLK;COL4A1;PDGFB;COL4A6;SRC;MAPK10;MYL10;ACTB;LAMA4;CCND1;MET;GRB2;IBSP;ITGA9;RAPGEF1;VTN;PTK2;CRKL;CCND2;PIK3CG;ITG…	TIB_vs_SYA
GO_BP:GO:0006468	3.73239313749213e-05	0.0065734727996841	0.557332238758646	0.474873902362767	1.35401700010607	319	ERBB4;BMPR2;CDK13;DCLK1;CDKL5;SRPK2;KALRN;YES1;FLT1;SIK3;GUCY2C;PAN3;PAK5;SPEG;MAPK8;AKT1;FRK;ACVR1B;ACVRL1;RAF1;CASK;OBSCN;CDK2;ALK;DCLK3;LTK;WNK2;ADCK1;PRKG1;PXK;ERBB2;PDGFRA;RYK;ROS1;ABL1;GRK7;NEK7;PRKCE;STYK1;STK39;CAMK2D;MYLK2;PBK;CAMK2B;PAK3;PRKAA2;BUB1;EPHA5;WNK1;POMK;PDK4;PAK2;CHEK2;CDK19;CAMK2A;RPS6KA3;AKT3;TRIB2;MAP2K4;MAP3K7;HUNK;CDK6;PKDCCA;NEK10;CDKL1;FLT4;ACVR1C;SNRK;ANKK1;SGK494;DC…	TIB_vs_SYA
KEGG:04070	4.51814659522444e-05	0.0065734727996841	0.557332238758646	0.623435621926425	1.66923883665198	56	INPP5A;SYNJ1;INPP5D;DGKB;PIK3CA;ITPR2;PLCB4;ITPKA;INPP4B;ITPK1;PIK3CB;DGKI;PIKFYVE;PLCB1;OCRL;DGKH;PIK3C2G;ITPR1;PI4KA;PTEN;DGKZ;PLCG2	TIB_vs_SYA
GO_BP:GO:0035556	5.1355256247532e-05	0.0065734727996841	0.557332238758646	0.51294227567033	1.43669154347452	169	ADCY1;ARHGEF4;DCLK1;DGKD;MCF2L2;KALRN;SIK3;PREX1;PLCL1;GUCY2C;PAK5;DGKB;NRG3;MAST2;SOCS6;DCLK3;WNK2;ADCY5;RGS6;LOC107050335;PPP1R1C;DGKI;DCDC2B;RP1;MYLK2;PAK3;PRKAA2;PLCD4;PIKFYVE;WNK1;ADCY3;PAK2;VAV3;RGS7;RPS6KA3;MASTL;ARHGEF7;HUNK;ECT2;DGKH;GPR155;ASB18;ASB5;SNRK;DCLK2;MYLK3;PREX2;PAG1;DGKZ;SPSB4;MKNK2;TSSK3;ASB4;MCF2L;SH2B3;BCR;TEC;PSEN1;ASB2;JAK1;NRG2;SH3BP5;PIBPPDD4L;SIK1;JAK3;TLK1;ASB7;PPP1…	TIB_vs_SYA
GO_BP:GO:0035556	5.1355256247532e-05	0.00888016100841659	0.557332238758646	0.533060133141648	1.49669184403525	169	LOC107050335;DGKB;PSEN1;NRG2;VAV3;RGS6;ADCY2;WNK4;RASA2;ASB7;PREX2;PPP1R1C;TLK2;RPS6KA2;ADCY5;SPSB4;KALRN;MCF2L2;MASTL;MKNK1;PLCL2;MAPKAPK3;PAG1;PREX1;NUAK1;PAK5;DNMBP;ARHGEF3;ITSN1;STK3;MCF2;PIKFYVE;DGKI;ARHGEF7;PAK2;ADCY8;ABR;ARHGEF6;RASA3;PLCL1;WNK1;TSSK3;STK4;WNK2;TLK1;NRG3;ADCY1;PAK1;PPP1R1A;ASB11;RPS6KB1;SNRK;PAK6;PLCD4;MCF2L;ARHGEF4;GPR155;ASB5;ECT2;DCLK2;CDKL2;ADCY9;MARK3;MYLK3;DCLK1;SIK3…	TIB_vs_SHF
GO_BP:GO:0055085	5.19165103225727e-05	0.0037973218978796	0.557332238758646	0.500765339059331	1.5080147234512	184	SLCO1A2;SLC16A10;ABCA4;SLC18A1;SLC4A2;KCNQ5;SLC16A14;ABCC5;KCNMA1;ABCB5;SLC22A15L;MFSD14A;ABCC3;SLC4A3;SLC5A12;NALCN;SLC17A6;SLC18B1;ABCC2;SLC25A21;SLC17A5;ABCB1LA;SLC16A8;KCNQ1;SLC7A2;ABCB11;ABCB1;SLC25A26;SLC4A10;SLC22A23;LOC428335;SLC2A13;SLC44A3;ABCC9;SLC35F1;ABCC8;KCNU1;SLC4A7;SLC15A4;SLCO5A1;ABCA12;KCNQ2;SLCO1B3;SLC5A10;SLC22A18;ABCB7;SLC26A9;ABCA13;SLC18A2;LOC428094;CLCN2;SLC15A2;SLC45A1;S…	TIB_vs_NWC
KEGG:04080	6.59921266447253e-05	0.00888016100841659	0.538434096309916	0.521125276660365	1.46723598339919	197	AGTR1;TSHR;HTR2A;CHRNA7;GRIK2;GABBR2;GRM8;CALCRL;LEPR;LPAR2;GRID2;GRM5;CHRM2;GRIA4;PARD3;CNR2;MC1R;MC2R;BDKRB2;GABRG3;GABRB2;GABRA1;GRIN1;HTR1E;GPR35;GRIA1;PRLHR;CRHR1;GLP1R;HTR6;PRL;PTH1R;GABRG2;GRM3;LOC427545;GHSR;CHRNG;GPR156;GABRA2;VIPR1;HRH2;DD1CR;GRPR;GHRHR;RXFP1;ADRA1A;GABRP;GRM1;GLRA2;ADORA2B;MC5R;LOC428967;ADRA2C;CHRND;CHRM5;FSHR;NMUR2;GABRG1;CALCR;ADRA1B;HTR1F;CHRM3;BDKRB1;MTNR1B;HRH3;P…	TIB_vs_SHF
KEGG:04020	6.93762578782546e-05	0.00888016100841659	0.538434096309916	0.556354088812917	1.54899774439438	129	AGTR1;CACNA1S;PLCB4;HTR2A;CHRNA7;ADCY2;ITPKA;CALM1;GRM5;CHRM2;PDE1A;CAMK2D;PLCB1;PPP3R1;BDKRB2;ERBB4;GRIN1;CACNA1H;PDE1C;SLC8A3;MYLK;CACNA1C;HTR6;PDGFRA;PHKA2;ATP2B4;ADCY8;HRH2;DD1CR;GRPR;CD38;CAMK2G;ITPR2;CACNA1E;ADRA1A;GRM1;ADORA2B;ITPR3;RYR3;CHRM5;ADCY1;GNAS;BST1;ADRA1B;ITPR1;CACNA1D;CHRM3;BDKRB1;PTGER3;ADCY9;PLCG2;MYLK3;SLC25A4;PPP3CB;AVPR1A;CACNA1B;TACR2	TIB_vs_SHF
GO_BP:GO:0007274	7.05043024586755e-05	0.00721964057176837	0.538434096309916	0.847712657137766	2.02221161375671	12	RIMBP3C;RIMBP2;LOC107057437;ERC2;SLC5A7;ERC1	TIB_vs_SYA
KEGG:04512	8.17847668120539e-05	0.00490933817715084	0.538434096309916	0.624035957286994	1.78423198706217	55	VWF;COL5A2;ITGB6;ITGA9;ITGA4;LAMA2;COL3A1;CD44;ITGA6;COL5A1;CD36;COL1A2;COL4A5;LAMB4;ITGA8;ITGB5;COMP;IBSP;SDC3;FN1;SV2B;RELN;COL4A6	TIB_vs_NWC
KEGG:04010	8.62969601452296e-05	0.00490933817715084	0.538434096309916	0.497720662282503	1.49599695993675	175	NTF3;CACNA1C;RASA2;BDNF;MECOM;MAP2K1;CACNA1B;MAP3K4;PDGFRA;FGF12;CACNA2D3;FASLG;FGF13;PPP3CB;FAS;GRB2;FGF14;FGFR1;TGFBR1;MAPK8;MAP2K4;FGF6;CHUK;FGF23;CACNA1G;TAB2;DUSP4;DUSP16;CACNA1H;PAK2;PLA2G4EL2;MAPK10;EGFR;CACNA2D1;BRAF;MAP3K2;CACNG4;RPS6KA3;PPP3CA;PLA2G6;AKT3;MAPKAPK5;NFKB1;RPS6KA2;PRKCA;TGFB3;MAP3K14;FGFR2;MAP2K5;DUSP22;PTPN7;PLA2G4EL6;CACNB2;CACNG2;RASGRP1;MAPK8IP3;PLA2G10;FGF7;RPS6KA5;DU…	TIB_vs_NWC
KEGG:00230	0.000100961609401092	0.00861539066889321	0.538434096309916	0.557266577956857	1.52954277418733	94	ADCY1;PDE9A;POLR3A;ADA;PDE10A;PDE7B;ADK;AK2;GUCY1A2;GUCY2C;POLR1D;ENPP1;FHIT;XDH;ADCY5;PDE6D;NUDT9;CECR1;PRIM2;POLR2E;PDE1C;GUCY1B4;PDE11A;URAH;PAPSS1;POLE;PDE3A;ATIC;PDE1A;POLA1	TIB_vs_SYA
KEGG:04310	0.000104345762791253	0.00517185501946254	0.538434096309916	0.54168051672559	1.59754291325974	105	NFAT5;CAMK2D;ROCK2;CCND3;WNT10A;PPP3CB;AXIN1;PPP2R5A;CUL1;PRICKLE2;MAPK8;DKK2;BTRC;FBXW11;CTBP1;MAPK10;WNT6;CTNNB1;NFATC1;PLCB1;DAAM2;SMAD3;SIAH1;PLCB4;PPP3CA;WNT2;LRP5;WNT7B;LEF1;SFRP5;CAMK2G;FZD5;TCF7L2;WNT3A;WNT11;PRKCA;LRP6;WNT7A;PPP2R5C;PPP2R5E;EP300;TCF7;FZD3;CCND2;PRICKLE1;CREBBP	TIB_vs_NWC
KEGG:04310	0.000106601865652085	0.0109160310427735	0.538434096309916	0.569747839973937	1.57447518972948	105	PLCB4;WNT10A;PSEN1;LEF1;CAMK2D;WNT11;CCND3;NFATC2;DAAM1;PLCB1;PPP3R1;AXIN1;PPP2R5C;VANGL1;WNT2;TCF7L2;SFRP2;MAPK8;JUN;WNT3;CCND2;ROCK2;PPP2R5E;MAP3K7;CAMK2G;WNT3A;DKK2;CUL1;SFRP4;LRP5;ROCK1;WNT6;PPARD;FZD7;SENP2;LRP6;CSNK1E;PPP2CA;NKD1;WNT16;NFATC1;PRICKLE2;FZD5;CSNK2A2;MAPK10;FZD3;CREBBP;CTNNBIP1;CCND1	TIB_vs_SHF
GO_BP:GO:0007165	0.000111114072683765	0.00517185501946254	0.538434096309916	0.475167427395103	1.43931921628135	231	ARHGAP6;IL1RAPL1;ARHGAP42;PDE10A;PLPPR5;OLFM3;TENM2;GRK7;TENM1;RASSF9;STAM2;FNBP1L;GABRG3;PDE1A;ARHGAP29;TENM4;GABRA4;MAGI2;PPP2R5A;PDE8A;TTBK1;GABRR3;CTGFL;ARHGAP15;GLRA3;CHRNA7;AKAP9;RADIL;GABRA2;PIK3AP1;ARHGAP45;ARHGAP40;ARAP2;SPARCL1;PPP1R12B;AFDN;RASSF8;BRAF;FNBP1;MOB2;VRK1;PRKAB2;FAM13B;TOM1;EDARADD;ARHGAP5;IMPA1;TOM1L2;PDE11A;GLRB;CYP51A1;IL1RL2;STARD13;CHRNA4;RHPN1;TCP11L1;IL1RL1;PPP2R5C;…	TIB_vs_NWC
GO_BP:GO:0007165	0.000119032666996162	0.00870638935743355	0.538434096309916	0.486214870591981	1.37532295367625	231	ARHGAP22;IL1RAPL1;ARAP2;GABRR3;SPARCL1;PLPPR5;TENM4;ARHGAP6;PDE10A;TENM3;TENM2;GABRG3;ARHGAP42;WISP2;RAF1;SCUBE1;CDK2;CHRND;IL1RL1;ANK2;GRASP;ARHGAP15;FNBP1L;TENM1;GRB7;TTBK2;GABRB3;CHN2;PRKAB2;CHRNG;ARHGAP39;ARHGAP5;SYDE1;GRK7;ARHGAP45;PPP2R5A;TNFRSF25;CHRNA1;ARHGAP29;RASSF10;PDE1C;RTKN;PDE11A;PPP1R12A;MOB3A;LOC416169;APLN;OCRL;ARHGAP21;CDK6;MRAS;ARHGAP39L;ARHGAP19;CSNK1G1;AFDN;PPP2R5E;GRK5;NLRP…	TIB_vs_SYA
GO_BP:GO:0007169	0.000137170466073809	0.00585260655248253	0.518848077743792	0.585269834591955	1.68818506413697	66	NTF3;FRK;ERBB4;EPHA4;BDNF;BLK;EPHA6;DOK5;FLT3;DOK6;ANGPTL1;FYN;EGFR;NEDD9;SHC2;STYK1;EPHA5;EPHA3;NTRK3;EPHB1;YES1;EPHA7;RYK;DOK3	TIB_vs_NWC
GO_BP:GO:0007156	0.00015304108652043	0.00602746433065078	0.518848077743792	0.556856378301685	1.63656647400378	96	CDH12;HMCN1;PCDH7;CDH11;PCDH9;CDH2;CDH9;PCDH11X;CLSTN2;LOC107056948;ROBO1;CDH18;CDH23;MDGA2;LSAMP;DSG2;CDH13;FAT3;DSCAM;CDH7;CHL1;LOC768760;PCDHAC2;PCDHAC1;PCDHA2;CDH10;PCDH15;CDH19;PCDH1;NEXN;IGSF21;DSCAML1;MYOT;CDH5;PCDH17;CDH4;CDH17;LOC107056913;DSC1;IGSF11;RET;PCDHA7	TIB_vs_NWC
GO_BP:GO:0006468	0.000175713452177056	0.0149942145857755	0.518848077743792	0.47539645818826	1.35209185957119	319	PRKG1;SRPK1;BMPR2;AAK1;NEK10;TNNI3K;MAPK14;SPEG;EPHA6;FGFR1;MAPK13;STK32B;WNK4;OBSCN;CDKL5;CAMK2D;STK36;CDK14;PRKCE;RPS6KA2;GRK7;KALRN;ERBB4;MYLK;NEK1;MAP2K5;PRKD1;TGFBR2;NUAK1;PAK5;LCK;CDK19;ULK4;MAPK8;CASK;ALK;PDGFRA;GRK5;STK3;FLT3;LOC427783;BUB1;PAK2;ROR1;EPHA3;ROS1;TESK2;SCYL1;ABR;SRPK2;BLK;VEGFRKDRL;PLK4;TEX14;MAP3K9;PKDCCB;CDK6;MAP3K7;FGFR2;STRADA;PEAK1;CAMK2G;WNK1;TSSK3;MYO3B;CHEK1;ACVR2A;…	TIB_vs_SHF
GO_BP:GO:0007411	0.000200653101527902	0.00714641726047703	0.518848077743792	0.581240453109791	1.67789194842715	67	SDK1;EPHA4;SEMA6D;SEMA3C;EPHA6;SEMA5B;LAMA2;EFNB2;ROBO1;SEMA5A;SLIT3;NRP2;DSCAM;IGDCC3;IGDCC4;CHL1;KALRN;LAMB4;EPHA5;PTPRO;EPHA3;NEXN;NRP1;DSCAML1;MYOT;EPHB1;CDON;EPHA7;SEMA3D	TIB_vs_NWC
GO_BP:GO:0071805	0.000205187587184575	0.0131320055798128	0.518848077743792	0.624317432686553	1.64943790386858	45	KCNH5;KCNH7;KCNA6;KCNK2;KCNH4;KCNK10;KCNH8;KCNK9;KCNA3;KCNK17;KCNB1;KCNC1;KCNB2;KCNN3;KCNK3;KCNH1	TIB_vs_SYA
GO_BP:GO:0007043	0.000216523805648547	0.00714641726047703	0.518848077743792	0.705241779220981	1.9341820681399	28	CDH12;CTNND2;ARVCF;CDH11;CDH2;CDH9;PKP2;CDH18;PKP4;CDH13;FAT3;CDH7;CDH10;PKP1;CDH19	TIB_vs_NWC
KEGG:04650	0.000223325539389907	0.00714641726047703	0.518848077743792	0.611085996629614	1.74720570072997	55	VAV3;NFAT5;MAP2K1;PIK3CB;FASLG;PPP3CB;FAS;GRB2;PIK3CA;FYN;SH2D1B;IFNGR1;NFATC1;BRAF;SHC2;PIK3CD;PPP3CA;IFNAR2;PRKCA	TIB_vs_NWC
GO_BP:GO:0007165	0.000230127274912064	0.0168321663935681	0.518848077743792	0.494314136452277	1.39687613459991	231	OLFM2;ARHGAP22;CHRNA7;IL1RAPL1;PDE10A;ANK2;TENM4;RASSF8;STAM2;RAPH1;GABRE;ARHGAP15;ARHGAP5;TTBK2;PDE1A;VRK1;OLFM1;TENM2;MAGI2;DLC1;SPARCL1;GRK7;EDARADD;GABRG3;PPP2R5C;GABRB2;PPP1R12A;AKAP9;GABRA1;PDE1C;PDE3B;RGS14;PDE8A;TTBK1;FAM13A;PLEKHH3;GABRG2;PIK3AP1;MRAS;MAGI1;GRK5;FNBP1;CHRNG;PRKAB2;ANKFN1L;GABRA2;YWHAQ;TNFRSF21;SRGAP1;PPP2R5E;CDK6;IL1RAPL2;MOB2;SCUBE1;GABRP;GLRA2;CRADD;LOC428967;ARHGAP24;…	TIB_vs_SHF
GO_BP:GO:0007043	0.000243797767997561	0.0131823761134042	0.518848077743792	0.68915164145236	1.7669293921061	28	CDH18;CDH12;CDH9;ARVCF;CTNND2;CDH13;CDH22;CDH20;CDH7;CDH4;CDH2;CDH15;CDH3;PKP4	TIB_vs_SYA
GO_BP:GO:0007411	0.000257468283464926	0.0131823761134042	0.49849310876659	0.588269855689483	1.59109622458781	67	SEMA5A;PRTG;SEMA5B;SDK1;NRP2;KALRN;SEMA3D;SLIT3;TUBB3;NRP1;LAMA3;LAMA2;DRAXIN;SEMA6C;SEMA6D;DSCAM;ROBO1;EPHA5;EFNB2;CYFIP2;ENAH;DSCAML1;LOC107049953;EPHA2;SEMA4G;EPHA7;EPHA6;CYFIP1;IGDCC3;CHL1;IGDCC4;EPHB3;EPHB1;SEMA3C;CCDC141;SEMA3F;JAG1	TIB_vs_SYA
KEGG:04114	0.000303036791116907	0.00880764319832176	0.49849310876659	0.559315959884789	1.62601932646496	77	PGR;CALM1;ADCY2;CAMK2D;ADCY1;MAP2K1;ADCY8;PPP3CB;PPP2R5A;ANAPC10;SMC1B;CUL1;ADCY5;BTRC;FBXW11;PPP1CC;RPS6KA3;PPP3CA;CAMK2G;IGF1R;RPS6KA2;ADCY9;PPP2R5C;PPP2R5E;ANAPC5;ITPR2;ITPR1;ADCY7;SMC3;ANAPC1;YWHAB	TIB_vs_NWC
KEGG:04144	0.000325821097939234	0.00880764319832176	0.49849310876659	0.510117796193339	1.51978980758822	139	ERBB4;MVB12B;GRK7;STAM2;PDGFRA;CLTCL1;RAB5A;RAB11FIP2;SMURF1;IQSEC3;VTA1;EPN2;ASAP1;ZFYVE9;TGFBR1;AGAP1;PLD1;CXCR1;ARAP2;NEDD4;VPS37B;EEA1;EGFR;PARD3;VEGFRKDRL;SMAD3;RABEP1;RAB22A;PRKCZ;SH3KBP1;IGF1R;DNM1;RBSN;TGFB3;PIP5K1A;ASAP2;CHMP4B;FGFR2;CHMP4C;SH3GLB2;ARFGAP1;AP2A2;CBL;SH3GL3;ARFGAP3;PSD;CBLB;USP8;RAB11A;CCR2;RET;DNM1L;AP2B1;LDLRAP1;GRK5;PRKCI;MET;SMURF2;RAB11FIP4;KIT;ACAP2;STAM;RAB11FIP1;F…	TIB_vs_NWC
GO_BP:GO:0000902	0.000330377962607867	0.0153775924413844	0.49849310876659	0.67581356072955	1.74128850696482	31	CDH18;CDH12;CDH9;CDH13;NCKAP1;CDH22;CDH20;CAP1;CDH7;CDH4;CDH2;CDH15;CDH3;CYFIP2;FRY;PDPN;CDH6;CAP2;CDH10;CYFIP1;FAT3	TIB_vs_SYA
KEGG:04020	0.000344048562434444	0.00880764319832176	0.49849310876659	0.516973099983592	1.53582860773268	129	CALM1;CACNA1C;ADCY2;ERBB4;CAMK2D;ADCY1;CACNA1B;PHKA2;PDGFRA;PDE1A;ADCY8;PPP3CB;ATP2B2;CYSLTR2;CHRM2;MYLK;NTSR1;CACNA1G;CHRM3;CHRNA7;DD1CR;CACNA1H;HTR2C;EGFR;PLCB1;GRPR;GRM5;HTR7;PLCB4;PPP3CA;HTR2A;CAMK2G;PRKCA;PTAFR;ADCY9;SLC8A1;ITPKA;TRPC1;SLC8A3;GNAL;HTR6;ITPR2;PDE1C;ATP2B1;ITPR1;ADORA2B;ADCY7;PHKB;CACNA1E;ATP2A3;AVPR1A;GRM1;ERBB2;ADRA1A;ADRA1B;ADORA2A;HTR7L;PLCD1	TIB_vs_NWC
KEGG:04912	0.000344048562434444	0.00880764319832176	0.49849310876659	0.5725198502719	1.65140829584153	66	CALM1;CACNA1C;ADCY2;CAMK2D;ADCY1;MAP2K1;MAP3K4;ADCY8;GRB2;HBEGF;MAPK8;ADCY5;MAP2K4;PLD1;PLA2G4EL2;MAPK10;EGFR;PLCB1;MAP3K2;PLCB4;PLA2G6;CAMK2G	TIB_vs_NWC
GO_BP:GO:0034332	0.000371389785067097	0.0158459641628628	0.49849310876659	0.714802487865113	1.79477268357798	22	CDH18;CDH12;CDH9;CDH13;CDH22;CDH20;CDH7;CDH4;CDH2;CDH15;CDH3	TIB_vs_SYA
KEGG:04510	0.00042151542226635	0.0269769870250464	0.49849310876659	0.519246816792709	1.44944188970685	141	COL5A2;COL3A1;ITGA9;VAV3;VEGFC;ARHGAP5;HGF;VEGFD;CCND3;COL5A1;CAV2;PPP1R12A;COL1A2;COL4A5;IBSP;MYLK;COL4A6;PDGFD;PIK3CA;PAK5;MAPK8;MYL9;PDGFRA;JUN;PAK2;ITGA3;COL6A3;MYL10;VEGFRKDRL;CCND2;ROCK2;FN1;THBS2;IGF1R;RELN;ROCK1;FYN;PIK3CD;LAMA2;PAK1;EGF;PAK6;MAPK10;PARVA;CCND1;PIK3CB;ACTN1;MAP2K1;MYLK3;PTEN;ITGAV;ITGB5;BCL2;MET;PDPK1;ITGA4;ITGA8;TNC;LAMA4;PRKCA;SOS2;FLNA;VCL;RAC2;SHC4;BRAF;PDGFRB;CTNNB1;…	TIB_vs_SHF
GO_BP:GO:0016339	0.00042607230160742	0.0167806937248461	0.49849310876659	0.724041836802921	1.81092645941287	21	CDH18;CDH12;CDH9;CDH13;CDH22;CDH20;CDH7;CDH4;CDH2;CDH15;CDH3	TIB_vs_SYA
KEGG:04070	0.000471686013033532	0.0115001542225318	0.49849310876659	0.592830170717917	1.6963748396055	56	CALM1;PI4KA;PIKFYVE;DGKB;INPP5A;PIK3CB;DGKI;INPP5D;PIK3CA;PLCB1;SYNJ1;DGKZ;PIK3CD;PLCB4;IMPA1;PIK3C2A;INPP4A;PRKCA;PIK3C2G;ITPKA;PIP5K1A;PIP4K2A;ITPR2;DGKG;ITPR1;INPP4B	TIB_vs_NWC
KEGG:00230	0.000526638086934343	0.0296281662903991	0.477270815362862	0.563133835742892	1.54866567540647	94	POLR3A;PDE10A;ADK;NT5C2;ADCY2;GMPS;AK4;GUCY1B4;FHIT;PDE1A;PAPSS1;NTPCR;NUDT9;ADCY5;PDE7B;ENTPD3;PDE1C;PDE3B;ENPP1;AK7;PDE8A;ENTPD8;PDE3A;ENTPD2;ADCY8;PGM2	TIB_vs_SHF
GO_BP:GO:0098609	0.000581590306914199	0.0296281662903991	0.477270815362862	0.617253290185474	1.65982695071779	55	TLN2;ITGA9;ARVCF;SDK1;PDPN;PKP4;CNTN5;NEO1;CTNND2;ICOS;LPP;IGDCC4;CTNNA1;CDON;PKP1;BOC;ITGA3;CTNNA2;VEZT;TJP1;NRCAM	TIB_vs_SHF
GO_BP:GO:0007275	0.000636542635145292	0.0296281662903991	0.477270815362862	0.543381630509123	1.50587162306751	112	CDH20;CDH8;WNT10A;FGFR1;CDH18;EYA4;WNT11;SIAH3;ERBB4;EYA1;CDH12;VANGL1;WNT2;FSTL4;CDH2;CDH4;SIAH2;JAG2;CDH13;ALK;PDGFRA;DLL4;FLT3;EYA3;ROR1;ROS1;WNT3;VEGFRKDRL;EYA2;CHURC1;FGFR2;WNT11B;WNT3A;DKK2;IHH;IGF1R;LTK;WNT6;JAG1;DDR1;EN1;CDH5;WNT16;FAT3;KIT	TIB_vs_SHF
GO_BP:GO:0034332	0.000764765024259939	0.0169011475043063	0.477270815362862	0.700933085267359	1.89182458190218	22	CDH12;CDH11;CDH2;CDH9;CDH18;CDH13;FAT3;CDH7;CDH10;CDH19;CDH5;CDH4;CDH17	TIB_vs_NWC
KEGG:00562	0.000773923778011031	0.0283034981672605	0.477270815362862	0.634364640983989	1.65891067547792	39	INPP5A;SYNJ1;PIK3CA;PLCB4;ITPKA;INPP4B;ITPK1;PIK3CB;PIKFYVE;PLCB1;OCRL;PIK3C2G;PI4KA;PTEN;PLCG2	TIB_vs_SYA
KEGG:04270	0.000783082533027127	0.0169011475043063	0.477270815362862	0.550682868815905	1.59981393916179	76	CALM1;CALCRL;CACNA1C;ADCY2;ADCY1;ROCK2;MAP2K1;RAMP3;KCNMA1;ADCY8;ACTA2;MYLK;ADCY5;PRKCD;PLA2G4EL2;PPP1CC;PLCB1;BRAF;PLCB4;GUCY1A2;PLA2G6;KCNMB2;PRKCE;PRKCA;ADCY9;CALD1;PLA2G4EL6;KCNMB1;ITPR2;ITPR1;PLA2G10;ADORA2B;ADCY7	TIB_vs_NWC
KEGG:04540	0.000792241289264359	0.0169011475043063	0.477270815362862	0.564932306182244	1.62717768656281	63	TJP1;ADCY2;ADCY1;MAP2K1;PDGFRA;ADCY8;GRB2;ADCY5;DD1CR;HTR2C;EGFR;PLCB1;GRM5;MAP3K2;PLCB4;GUCY1A2;HTR2A;PRKCA;ADCY9;MAP2K5;PDGFD;GNAI1;DRD2	TIB_vs_NWC
GO_BP:GO:0035249	0.000984846115224339	0.0336160807329908	0.45505986738723	0.711981667774773	1.77244585934083	20	GRIK4;GRIK1;GRIN2B;GRIA1;GRIA4;UNC13C;GRIK2;GRID2;GRID1;LOC415414;NAPB;GRIA3	TIB_vs_SYA
KEGG:04514	0.00104006956604479	0.0213006247125972	0.45505986738723	0.551980223209344	1.60012936562478	73	NRXN3;ITGA9;ICOSLG;NLGN1;ITGA4;CDH2;NRCAM;GLG1;ITGA6;CD99;NFASC;CNTN2;CD40LG;NCAM2;CLDN18;PTPRC;CLDN15;ICOS;ITGA8;NCAM1;PTPRF;NRXN1;CD226;MPZL1;CDH5;SDC3;CDH4;PDCD1	TIB_vs_NWC
KEGG:04512	0.00107688524328728	0.0344603277851928	0.45505986738723	0.57727702386502	1.54375536889704	55	CD44;ITGB6;COL6A6;AGRN;COL5A2;LAMA3;FN1;LAMA2;ITGB5;COL4A5;COL5A1;ITGA6;COL3A1;ITGA8;ITGA4;COL6A3;RELN;HSPG2;COL4A2;COL4A1;SDC2;COL4A6;LAMA4;IBSP;ITGA9;VTN;ITGAV;TNC;LAMB1;SDC4;SDC3	TIB_vs_SYA
KEGG:04010	0.00118733244766263	0.0481348673129414	0.45505986738723	0.492046824172767	1.38202594437213	175	CACNA1S;MAPK14;FGFR1;MAPK13;PTPN7;DUSP16;RASA2;FGF23;CACNG2;FGF13;CACNA2D1;BDNF;PPM1B;NFATC2;RPS6KA2;PPP3R1;MKNK1;CACNB2;CACNA1H;MAPKAPK3;MAP2K5;TGFBR2;CACNA2D3;CACNA1C;FASLG;MAPK8;FAS;MRAS;PDGFRA;JUN;PAK2;DUSP14;FGF14;FGF12;MAP3K7;FGFR2;MECOM;FGF6;CACNA1E;PLA2G2E;PLA2G5;MAPK8IP1;PLA2G4EL6;RAPGEF2;STK4;TGFB3;FGF5;FOS;MAP3K5;LAMTOR3;PAK1;EGF;TAB2;FGF19;DUSP4;CACNA1D;ARR3;MAPK10;PLA2G10;PTPN5;NFKB1…	TIB_vs_SHF
KEGG:04810	0.00124255613114105	0.0481348673129414	0.45505986738723	0.513056614851968	1.43153646729438	139	PFN2;ITGA9;VAV3;FGFR1;ABI2;DIAPH2;WASF1;FGF23;CHRM2;FGF13;BDKRB2;PPP1R12A;MYLK;PDGFD;PIK3CA;PAK5;MRAS;MYL9;PDGFRA;PIKFYVE;ARHGEF7;PAK2;TIAM2;ITGA3;SSH2;MYL10;FGF14;FGF12;ROCK2;FN1;ARHGEF6;FGFR2;FGF6;ENAH;EZR;ARPC1A;ROCK1;PIK3CD;FGF5;CHRM5;PAK1;EGF;PAK6;FGF19;CHRM3;ARHGEF4;BDKRB1;PIK3CB;CYFIP2;ARPC2;ACTN1;MAP2K1;MYLK3;ITGAV;PIP4K2A;ITGB5;DIAPH3;ITGA4;PIP5K1A;ITGA8;SOS2;VCL;RAC2;BRAF;PDGFRB;TIAM1;A…	TIB_vs_SHF
GO_BP:GO:0016339	0.00126096403591905	0.0248312917842521	0.45505986738723	0.704776576407374	1.89321471094844	21	CDH12;CDH11;CDH2;CDH9;CDH18;CDH13;FAT3;CDH7;CDH10;CDH19;CDH5;CDH4;CDH17	TIB_vs_NWC
GO_BP:GO:0006874	0.00131618777808824	0.0481348673129414	0.45505986738723	0.697285882486049	1.79583207555536	26	ATP13A1;TMEM203;ATP13A3;STIM2;RYR2;PTH1R;SLC24A1;ATP13A4;ATP13A5;SLC24A5;RYR3;ATP2C1;CASR	TIB_vs_SHF
GO_BP:GO:0030334	0.00168434684638379	0.0303874261341067	0.45505986738723	0.635033715414185	1.76134942398385	34	PLXNA1;FGF12;LAMA2;AMOTL1;PLXND1;FGF13;FGF14;FGF6;FGF23	TIB_vs_NWC
GO_BP:GO:0008543	0.0016998300169983	0.0303874261341067	0.354819512103747	0.675310592070534	1.83667753567952	25	FGF12;FGF13;KLB;FGF14;FGFR1;SHCBP1;FGF6;FGF23;FGFR4;CHURC1;FGFR2	TIB_vs_NWC
GO_BP:GO:0051966	0.00172116280837714	0.0303874261341067	0.45505986738723	0.813328293707709	2.05100577924759	10	GRM8;GRM7;CDH2;DGKI;GRM5;DGKZ;GRM3	TIB_vs_NWC
KEGG:04070	0.00175797877787988	0.0600056756182999	0.45505986738723	0.606762091748159	1.63380780690757	56	PLCB4;DGKB;ITPKA;CALM1;PI4KA;PIK3C2G;INPP5A;PLCB1;PI4K2B;PIK3CA;INPP4B;PIKFYVE;DGKI;ITPR2;SYNJ1;INPP5K;ITPR3;INPP5D;PIK3CD;ITPR1;INPP4A;IMPA1;PIK3C2A;PIK3CB;ITPK1;PLCG2;PTEN;IMPA2;PIP4K2A	TIB_vs_SHF
KEGG:04120	0.0017998200179982	0.0307169283071693	0.34452128726268	0.510629493463061	1.49910505542067	94	PARK2;RNF7;HERC1;UBE2L3;CUL4B;SMURF1;ANAPC10;UBE2K;UBE2E1;CUL1;MID1;RHOBTB2;BIRC6;BTRC;UBE2E3;NEDD4;FBXW11;PIAS1;TRIP12;HERC4;SIAH1;TRIM37;BIRC2;DDB2;CBL;ANAPC5;CBLB;UBE2E2;UBE2G1;FBXW8;PPIL2;HERC2;RFWD2;ANAPC1;LOC421255;DET1;SMURF2;CDC34;WWP2;CDC27;UBE2G2	TIB_vs_NWC
KEGG:04012	0.0018998100189981	0.0313775074105493	0.335068558717014	0.557226537116019	1.60643933739905	64	ERBB4;CAMK2D;MAP2K1;PAK5;PIK3CB;GRB2;HBEGF;RPS6KB1;MAPK8;MAP2K4;PIK3CA;PAK2;MAPK10;EGFR;BRAF;PAK3;SHC2;PIK3CD;AKT3;CAMK2G;PRKCA;NRG3;CBL;CBLB	TIB_vs_NWC
GO_BP:GO:0046856	0.00194242145350745	0.0536327319648987	0.45505986738723	0.734076667380223	1.79358183705538	16	INPP5A;SYNJ1;INPP5D;SYNJ2;MTMR1;OCRL;PTEN;FIG4	TIB_vs_SYA
GO_BP:GO:0051453	0.001999800019998	0.0536327319648987	0.326351610990907	0.793343139409657	1.86075568679385	10	SLC4A2;SLC4A9;SLC4A10;SLC4A4;SLC4A3;CA7;SLC4A5;SLC4A7	TIB_vs_SYA
GO_BP:GO:0007156	0.0020997900209979	0.0536327319648987	0.318279675040437	0.52465618387171	1.44062445113646	95	CDH18;CDH12;CDH9;DSG4;PCDHA2;PCDH7;CDH13;PALLD;IGSF21;CDH22;FAT4;CDH20;CDH23;MDGA2;CDH7;PCDH11X;PCDH9;CDH4;PCDH15;PCDHA7;CDHR2;CLSTN2;CDH2;CDH15;DSCAM;CDH3;ROBO1;LSAMP;DSCAML1;IGSF11;LOC768760;CDH6;NECTIN3;DCHS1	TIB_vs_SYA
GO_BP:GO:0050804	0.0021997800219978	0.0536327319648987	0.310776919977249	0.704538376847885	1.73876445858198	18	GRIK4;GRIK1;GRIA1;GRIA4;NLGN1;LRRC4C;GRIK2;GRID2;GRID1;GRIA3	TIB_vs_SYA
KEGG:04810	0.0021997800219978	0.0536327319648987	0.310776919977249	0.494428052786665	1.37599008207574	139	ITGB6;ARHGEF4;FGF12;CHRM3;NCKAP1;TIAM2;FGF14;ROCK2;PAK5;PIK3CA;RAF1;F2;FN1;ITGB5;PDGFA;KRAS;PDGFRA;PIK3CB;ITGA6;FGF19;ABI2;MYLK2;SCIN;FGF13;PAK3;PIKFYVE;ITGA8;PPP1R12A;MYL9;ITGA4;PAK2;VAV3;ARHGEF7;MRAS;CYFIP2;ENAH;ACTN1;SOS1;MYLK3;PDGFD;SLC9A1;FGFR2;WASF2;MAP2K2;FGF18;DIAPH3;MYLK;PDGFB;FGF6;MYL10;ACTB;DIAPH2;ITGA9;PTK2;CRKL	TIB_vs_SYA
GO_BP:GO:0016477	0.0022997700229977	0.0356812803568128	0.303779434551183	0.538719306944932	1.5610453505737	72	GPC5;VAV3;ITGB6;NDE1;GPC6;FMNL2;PIK3CB;CTNNA3;ITGBL1;PIK3CA;NEDD9;LAMB4;GPC2;PIK3CD;PIK3C2A;FMNL1;NDEL1;ITGB5;PIK3C2G;TNFAIP3;CTNNA1;SDC3;GPC4;ITGB8;WWC1;NTN4L;GPC1;MET;GPC3;CARMIL1;VAV2;FLT1;CTNNA2	TIB_vs_NWC
KEGG:04080	0.0022997700229977	0.0356812803568128	0.303779434551183	0.459216675377255	1.38598146480296	197	TSHR;GRID2;CALCRL;PLG;LOC427545;GRM8;GRM7;PRLHR;GABRG3;GRIK4;GRIK1;CYSLTR2;GABRA4;CHRM2;GABBR2;GRIA4;NTSR1;NPFFR1;GLRA3;CRHR2;GRIN2B;CHRM3;CHRNA7;DD1CR;GABRA2;GLP1R;HTR1F;HTR2C;GRPR;GRM5;PTH1R;PARD3;HTR7;GALR1;NMUR2;ADCYAP1R1;GRM3;GRIA2;CRHR1;GRIA1;GRID1;HTR2A;GLRB;PTAFR;GHRHR;CHRNA4;HCRTR2;NPY4R;MCHR2;CHRNA5;DRD2;TRPV1;ADRA2C;PRL;HTR6;CHRNG;CNR1;GABRB2;GABRA1;GLRA1;ADORA2B;P2RY1;CNR2;GABRD;P2RY2…	TIB_vs_NWC
KEGG:04520	0.0023997600239976	0.0361375627143168	0.297232921999731	0.580312687532106	1.65356457284095	51	WASF1;TJP1;CTNNA3;FGFR1;TGFBR1;ACTN2;FYN;CTNNB1;EGFR;AFDN;PARD3;ACTN1;SMAD3;VCL;LEF1;IGF1R;TCF7L2;PTPRF;CTNNA1;YES1;SORBS1;EP300;TCF7;LMO7;CREBBP;PTPRJ;FARP2;ERBB2;MET;WASF3L	TIB_vs_NWC
GO_BP:GO:0006811	0.0023997600239976	0.0558489605584896	0.297232921999731	0.645343580440748	1.64543546956752	26	GRIK4;GRIK1;TPCN3;GRIN2B;GRIA1;GRIA4;GRIK2;GRID2;GRID1;GRIA3;TRPA1;NALCN	TIB_vs_SYA
GO_BP:GO:0006897	0.0025997400259974	0.0380304826660191	0.285313392143872	0.629670630486479	1.74647420347366	34	NECAP1;ATP9B;REPS2;REPS1;EHD4;EPN2;SNX9;EEA1;HEATR5A;FNBP1;RABEP1;DENND1B	TIB_vs_NWC
GO_BP:GO:0050804	0.0027997200279972	0.0387420717387721	0.274717458595242	0.714364631505456	1.8995625558576	18	GRID2;LRRC4C;NLGN1;GRIK4;GRIK1;GRIA4;GRIA2;GRIA1;GRID1	TIB_vs_NWC
KEGG:04530	0.0027997200279972	0.0387420717387721	0.274717458595242	0.508892223337368	1.49246639433035	91	TJP1;PPP2R2D;MYH10;AMOTL1;CTNNA3;MAGI2;PRKCD;ACTN2;MYH1F;EPB41L2;CTNNB1;AFDN;MYH1A;PARD3;CLDN18;EPB41L3;CLDN15;MYH1E;EXOC4;ACTN1;PRKCZ;AKT3;EPB41;IGSF5;PRKCE;PRKCA;YBX3;CTNNA1;YES1;GNAI1	TIB_vs_NWC
GO_BP:GO:0006325	0.0027997200279972	0.0623242023623725	0.274717458595242	0.712285358291606	1.7512985475592	17	HDAC4;HDAC9;HDAC7;CBX3;CBX5;MTF2;CABIN1	TIB_vs_SYA
GO_BP:GO:0007528	0.002999700029997	0.063993600639936	0.265216893779997	0.78201292538299	1.83418110747827	10	UNC13C;PPFIBP1;NEDD4;PDZRN3;DOK7;PPFIBP2;CACNB2;LOC415414	TIB_vs_SYA
GO_BP:GO:0007189	0.002999700029997	0.095990400959904	0.265216893779997	0.611697471027947	1.61965541491675	42	CALCRL;ADGRG2;ADGRG6;ADCY2;ADCY5;CRHR1;ADGRL3;GLP1R;PTH1R;ADGRB3;ADGRL2;ADCY8;ADGRD1;GHRHR;GPR78;ADORA2B;ADCY1;CALCR;ADGRB1;PTGER3;ADCY9	TIB_vs_SHF
KEGG:04340	0.0030996900309969	0.0417642446281688	0.260820567718869	0.602380139679976	1.68752918990212	39	GLI3;WNT10A;BMP5;LRP2;BTRC;BMP2;FBXW11;WNT6;STK36;WNT2;WNT7B;WNT3A;WNT11;WNT7A;CSNK1G1	TIB_vs_NWC
GO_BP:GO:0001934	0.0031996800319968	0.0420060558046759	0.256635016972443	0.625083667491543	1.72882027104326	32	RB1CC1;FGF12;HGF;FGF13;FGF14;FGF6;FGF23;VEGFD;MOB2;BRAT1	TIB_vs_NWC
KEGG:00562	0.0031996800319968	0.0963668339048448	0.256635016972443	0.620413384315226	1.63588191127235	39	PLCB4;ITPKA;PI4KA;PIK3C2G;INPP5A;PLCB1;PI4K2B;PIK3CA;INPP4B;PIKFYVE;SYNJ1;INPP5K;PIK3CD;INPP4A;IMPA1;PIK3C2A;PIK3CB;ITPK1;PLCG2;PTEN;IMPA2;PIP4K2A;OCRL;PIP5K1A	TIB_vs_SHF
GO_BP:GO:0007189	0.0032996700329967	0.0422357764223578	0.252643909566276	0.595147602990456	1.67606640600326	42	CALCRL;ADCY2;ADCY1;ADGRG2;ADGRB3;ADCY8;ADGRG6;ADCY5;GLP1R;ADGRD1;PTH1R;CRHR1;ADGRB1;ADGRL2;ADCY9;GHRHR;ADGRL3;GPR26;ADORA2B;ADCY7;VIP;CALCR;GHRH;TMEM116;ADORA2A	TIB_vs_NWC
GO_BP:GO:0048015	0.0033996600339966	0.0424542911562502	0.248832632022043	0.704356886590056	1.87863799477366	19	PI4KA;PIK3CB;PLCH1;PLCE1;PIK3CA;PLCB1;PIK3CD;PLCB4;PIK3C2A;PLCH2;PLCG1;PIK3C2G	TIB_vs_NWC
GO_BP:GO:0007169	0.0033996600339966	0.0682598406825984	0.248832632022043	0.548627525250037	1.48226924429796	66	ERBB4;YES1;FRK;STAP1;ALK;LTK;ERBB2;RYK;ROS1;DOK5;STYK1;NEDD9;NTF3;EPHA5;DOK6;BDNF;FLT4;EPHA2;NTRK3;EPHA7;EPHA6;LYN;MET;EPHB3;EPHB1;LCK;TIE1;SHC1;ZAP70;CLNK;DOK4;EPHA1;DDR1;NTRK1;CSF1R;SHC4;EPHB6;FLT3;RET;EPHA3;DOK3;NGF	TIB_vs_SYA
GO_BP:GO:0007411	0.0033996600339966	0.0967014409670144	0.248832632022043	0.56235233406315	1.5270745361383	67	EPHA6;SEMA5B;CXCL12;SDK1;SEMA3C;DSCAM;TUBB3;ROBO1;NRP2;KALRN;IGDCC4;CDON;SEMA5A;SLIT3;CCDC141;BOC;EPHA3;PTPRO;ENAH;HOMER3;EPHB1;JAG1;IGDCC3;LAMA2	TIB_vs_SHF
GO_BP:GO:0007275	0.0035996400359964	0.0682598406825984	0.241698386096655	0.501560847032463	1.38567480824717	112	CDH18;CDH12;CDH9;ERBB4;SIAH2;WNT7B;EYA2;SPRED1;CDH13;FLT1;CDH22;CDH20;ALK;CDH7;LTK;CDH4;ERBB2;PDGFRA;RYK;ROS1;STYK1;CDH2;CDH15;CDH3;GREB1;FSTL5;WNT3A;WNT3;JAG2;FLT4;FGFR2;CDH6;NTRK3;VDR;CDH10;WNT11B;VANGL2;MET;SPRED2;FAT3;EN1;WNT5B	TIB_vs_SYA
GO_BP:GO:0016477	0.0036996300369963	0.0682598406825984	0.238352921646911	0.536271710389243	1.45535440994468	72	DOCK2;ITGB6;RLTPR;NCKAP1;FLT1;GPC6;PIK3CA;NDE1;ITGB5;CTNNA3;GPC1;PIK3CB;THBD;NEDD9;GPC2;CD93;WWC2;NTN4;RHOD;VAV3;ITGB4;GPC5;PIK3C2G;LOC101751874;DOCK1;LOC107049666;SDC2	TIB_vs_SYA
GO_BP:GO:0000902	0.0037996200379962	0.0452419874291641	0.235141995561108	0.629932514730151	1.73877635495468	31	CDH12;CDH11;CDH2;CDH9;CDH18;CDH13;FAT3;CDH7;CAP1;FRYL;CDH10;CDH19;CDH5;CDH4;CDH17	TIB_vs_NWC
KEGG:03450	0.0037996200379962	0.0452419874291641	0.235141995561108	0.777364109287065	1.97333545371784	11	XRCC5;DNTT;PRKDC;NHEJ1	TIB_vs_NWC
GO_BP:GO:0098609	0.0038996100389961	0.0682598406825984	0.232056818075608	0.562767459905418	1.50495386400946	55	TLN2;CNTN5;PRTG;ARVCF;LIMS2;CTNND2;SDK1;CTNNA3;LPP;ITGA6;ITGA8;ITGA4;HSPG2;PKP4;IGSF9;PDPN;KIRREL3;LOC101751874;NEO1;IGDCC3;ITGA9;NRCAM;IGDCC4;PKP2	TIB_vs_SYA
KEGG:04012	0.0038996100389961	0.0682598406825984	0.232056818075608	0.549836991315551	1.48318620409849	64	ERBB4;PAK5;MAPK8;PIK3CA;AKT1;RAF1;NRG3;EREG;MYC;KRAS;ERBB2;PIK3CB;HBEGF;ABL1;CAMK2D;CAMK2B;PAK3;PAK2;CAMK2A;AKT3;MAP2K4;SOS1;TGFA;PLCG2;MAP2K2;MTOR;SRC;MAPK10;GRB2;PTK2;CRKL;PIK3CG;NRAS;SHC1;GAB1;ABL2;SOS2;SHC4;PRKCB;PAK1;BRAF	TIB_vs_SYA
GO_BP:GO:0007399	0.003999600039996	0.0682598406825984	0.229089382980959	0.58318388647015	1.54076365148081	45	NEURL1;ACTL6A;ACVR1B;NRG3;RBFOX1;FN1;GFRA4;ATXN1;DPF3;NEUROD1;ECT2;ACVR1C;NEUROD6;NAV3;NAV1;LDB2;NEUROD4;NAV2;RBFOX2;MET;NRG2;UNC119;GFRA2;IGF2BP3;TP53TG5	TIB_vs_SYA
GO_BP:GO:0007010	0.003999600039996	0.102389761023898	0.229089382980959	0.680063698019603	1.73460592481421	23	STRIP2;CAP1;ABLIM1;WTIP;FGD4;PAK5;GAN;ABLIM2;PACSIN3;STRIP1;RANBP10;TNFAIP3;CAP2;ZRANB1;SVIL	TIB_vs_SHF
KEGG:04912	0.003999600039996	0.102389761023898	0.229089382980959	0.5626128208751	1.52622617846945	66	CACNA1S;PLCB4;MAPK14;MAPK13;ADCY2;CALM1;CAMK2D;PLCB1;ADCY5;HBEGF;CACNA1C;MAPK8;JUN;ADCY8;CAMK2G;ITPR2;PLA2G2E;PLA2G5;ITPR3;PLA2G4EL6;ADCY1;GNAS;ITPR1;CACNA1D;MAPK10;ADCY9;PLA2G10;MAP2K1;PLA2G2A	TIB_vs_SHF
GO_BP:GO:0035249	0.0041995800419958	0.0488678404886784	0.223479119117479	0.687813220964915	1.84153387955661	20	GRID2;GRIK4;GRIK1;GRIA4;SLC17A6;GRIN2B;GRIA2;GRIA1;GRID1	TIB_vs_NWC
GO_BP:GO:0090630	0.0042995700429957	0.0489195524891955	0.220823464091113	0.650073479031859	1.76803883945914	25	ARHGEF5;TBC1D5;ARHGAP29;NGEF;RALGAPB;ARHGAP45;ARHGEF26;SIPA1L2;TBC1D22A;TIAM2;ECT2;ARHGEF16	TIB_vs_NWC
KEGG:04914	0.0047995200479952	0.05332800053328	0.208826601974224	0.542397395723138	1.55970627463968	61	PGR;ADCY2;ADCY1;MAP2K1;PIK3CB;ADCY8;ANAPC10;MAPK8;ADCY5;PIK3CA;MAPK10;BRAF;MAD1L1;RPS6KA3;PIK3CD;AKT3;IGF1R;RPS6KA2;ADCY9;GNAI1;ANAPC5;PDE3B	TIB_vs_NWC
GO_BP:GO:0015701	0.0048995100489951	0.0809209401640481	0.206652311234449	0.7700848631071	1.8062042981889	10	SLC4A2;SLC4A9;SLC4A10;SLC4A4;SLC4A3;SLC4A5;SLC4A7;CFTR	TIB_vs_SYA
GO_BP:GO:0030036	0.004999500049995	0.05332800053328	0.204544131818546	0.538960800409151	1.55052953399761	62	WASF1;DIAPH2;AMOTL1;IQSEC3;SPTBN5;SPECC1;ACTN2;DIAPH3;ARHGEF10;PDLIM4;SMTN;DAAM2;ACTN1;LDB3;PDLIM5;PLEK2;PARVB;SPTB;STARD13;PARVA;SPTBN1;PDLIM3;INF2;PDLIM7;SPECC1L;DLC1;LOC416169	TIB_vs_NWC
KEGG:04916	0.004999500049995	0.05332800053328	0.204544131818546	0.519531640822803	1.50728611375687	74	MITF;CALM1;ADCY2;CAMK2D;ADCY1;MAP2K1;WNT10A;ADCY8;ADCY5;WNT6;CTNNB1;PLCB1;PLCB4;WNT2;WNT7B;LEF1;CAMK2G;FZD5;TCF7L2;WNT3A;WNT11;PRKCA;ADCY9;WNT7A;GNAI1;EP300;CREB1;TCF7;FZD3	TIB_vs_NWC
KEGG:00350	0.0050994900509949	0.0815918408159184	0.202498775969141	0.648082426216507	1.63313089744682	23	COMT;HEMK1;METTL6;DDC;GOT2;TPO;GSTZ1	TIB_vs_SYA
GO_BP:GO:0051966	0.0050994900509949	0.124330424100447	0.202498775969141	0.791827087811004	1.90067863668305	10	GRM8;GRM5;CDH2;GRM3;DGKI;GRM1	TIB_vs_SHF
GO_BP:GO:0008104	0.0051994800519948	0.0543292609514559	0.200513180400413	0.722292047146086	1.88665316292188	15	LRBA;NBEA;PARD3B;STK11IP;PARD3;HEATR5A;EXOC8;NBEAL1;LYST	TIB_vs_NWC
GO_BP:GO:0006820	0.0055994400559944	0.130314241303142	0.193113963346815	0.751202367319187	1.84430989458595	13	SLC4A7;SLC17A6;SLC4A9;SLC4A3;SLC4A4;SLC4A11;SLC4A10	TIB_vs_SHF
KEGG:00562	0.005999400059994	0.0614338566143386	0.186472629239996	0.586035413930078	1.64174049272071	39	PI4KA;PIKFYVE;INPP5A;PIK3CB;PIK3CA;PLCB1;SYNJ1;PIK3CD;PLCB4;IMPA1;ALDH6A1;PIK3C2A;INPP4A;PIK3C2G;ITPKA;PIP5K1A;PIP4K2A	TIB_vs_NWC
GO_BP:GO:0006893	0.0060993900609939	0.135777726575169	0.184915881971771	0.770807634025011	1.86501797596218	11	EXOC2;STXBP6;EXOC4;EXOC6;CCDC93;EXOC8;EXOC6B	TIB_vs_SHF
GO_BP:GO:0050808	0.0062993700629937	0.0632407347500544	0.181914998907505	0.762343704427106	1.93520622047277	11	HMCN1;ROBO1;LSAMP;PPFIA2;SNCA	TIB_vs_NWC
GO_BP:GO:0035269	0.0063993600639936	0.0943063588378004	0.180467893079923	0.756715224606765	1.7748463275529	10	ISPD;TMTC4;LARGE2;LARGE1;TMTC2	TIB_vs_SYA
GO_BP:GO:0010951	0.0065993400659934	0.0649781175728581	0.177673526439218	0.6341879165001	1.72999526432534	26	SERPIND1;FETUB;SERPINE2;TIMP3;SERPINA10;SERPINE3;HRG;KNG1;SPIA4;AHSG;SPIA5	TIB_vs_NWC
GO_BP:GO:0030198	0.0065993400659934	0.0943063588378004	0.177673526439218	0.569335458270902	1.50417629834132	45	NDNF;ADAMTS18;MMP3;ADAMTS3;MMP1;MMP16;ADAMTS8;ADAMTS15;MMP27;ADAMTS17;ADAMTSL5;SMOC1;PAPLN;SMOC2;GFOD2	TIB_vs_SYA
GO_BP:GO:0030334	0.0066993300669933	0.0943063588378004	0.17632375173773	0.596485334797218	1.54659705783998	34	PLXND1;FGF12;FGF14;PLXNA1;DOCK10;LAMA3;LAMA2;FGF19;FGF13;PLXNA4;AMOT;PLXNA2;FGF18;FGF6;LAMA4;AMOTL1	TIB_vs_SYA
GO_BP:GO:0007043	0.0066993300669933	0.14291904142919	0.17632375173773	0.644438508512989	1.66661416883238	28	CDH20;CDH8;ARVCF;PKP4;CDH18;CTNND2;CDH12;PKP1;CDH2;CDH4;CDH13	TIB_vs_SHF
GO_BP:GO:0008284	0.0067993200679932	0.0943063588378004	0.175004015942342	0.563067249166152	1.49309567607871	48	ERBB4;FGF12;S100B;FGF14;EREG;PDGFA;MYC;ERBB2;HBEGF;FGF19;FGF13;IL34;PRL;PDGFD;TGFA;FGFR2;MEIS2;FGF18;PDGFB;FGF6	TIB_vs_SYA
GO_BP:GO:0006893	0.0068993100689931	0.0943063588378004	0.173713219262156	0.747098326370577	1.76988993558329	11	CCDC93;STXBP6;EXOC6;EXOC8;LOC422308;EXOC6B;EXOC2;RABEP1;EXOC4	TIB_vs_SYA
KEGG:02010	0.006999300069993	0.0943063588378004	0.172450317477257	0.61315101023926	1.57482798526082	29	ABCB1LA;ABCB1;ABCA4;ABCC5;ABCA12;ABCC3;ABCG5;ABCG8;ABCC4;CFTR	TIB_vs_SYA
KEGG:04910	0.0070992900709929	0.0685818210631767	0.171214318379654	0.505301284343618	1.4751495967639	83	CALM1;MAP2K1;PHKA2;PIK3CB;GRB2;INPP5D;RPS6KB1;PPARGC1A;MAPK8;PIK3CA;PPP1R3C;MAPK10;PPP1CC;BRAF;SHC2;PRKAB2;PIK3CD;PRKCZ;AKT3;PRKAG3;PTPRF;FOXO1;SORBS1;CBL;PRKAA2;ACACA;PDE3B;CBLB;EIF4E2	TIB_vs_NWC
GO_BP:GO:0006887	0.0074992500749925	0.095990400959904	0.166521148019972	0.586020444652508	1.5250733355638	36	STX2;STXBP6;EXOC6;VAMP7;EXOC8;LOC422308;WASHC1;SNAP25;EXOC3;EXOC6B;EXOC2;SNAP29;LOC112529982;EXOC4;SYTL2L;STX11;EXOC3L4	TIB_vs_SYA
GO_BP:GO:0030574	0.0074992500749925	0.095990400959904	0.166521148019972	0.714244351761673	1.71436963612053	13	MMP3;MMP1;MMP16;MMP27	TIB_vs_SYA
GO_BP:GO:0090630	0.0076992300769923	0.153584641535846	0.164313492356652	0.656907637554914	1.68633025266322	25	TBC1D22B;ARHGAP22;TBC1D5;GARNL3;SIPA1L2;SIPA1L1;TIAM2;RALGAPB;ARHGEF26;RAP1GAP2;ARHGAP24;TBC1D15	TIB_vs_SHF
GO_BP:GO:0055085	0.0078992100789921	0.0986437941571697	0.162190534576841	0.456155653571191	1.28134636739205	184	KCNQ3;KCNQ4;TPCN3;ABCB1LA;SLC18A1;KCNU1;SLC5A7;FLVCR2;ABCB1;SLC7A1;SLC16A14;SLC22A15;ABCA4;SLC43A2;ABCC5;SLC4A2;SLC16A10;ABCA12;SLC2A13;SLC4A9;KCNQ5;SLC4A10;SLC22A31;SLC15A1;SLC4A4;SLC7A14;SPNS3;ABCC3;SLC25A48;SLC35F1;SLC35F4;OCA2;SLC4A3;SLC4A5;MFSD4B;SLC15A2;SLC4A7;MFSD14A;ABCA2;GPR155;SLCO2A1;ABCC4;SLC5A10;SLC19A2;SLC22A18;SLC45A1;ABCA13;SLC26A5;SLC7A2;SLCO1A2;LOC421108;SLC4A11;CLCN1;TRPA1;KCNA…	TIB_vs_SYA
GO_BP:GO:0000902	0.007999200079992	0.153584641535846	0.161159145661682	0.625739803324508	1.62894749177525	31	CDH20;CDH8;FRYL;CAP1;PDPN;CDH18;CDH12;CDH2;CDH4;CDH13;CAPZB;FRY;CDH5;FAT3;CAP2;CYFIP2;CYFIP1;CDH6	TIB_vs_SHF
GO_BP:GO:0006813	0.0080991900809919	0.0763269127632691	0.160146983509279	0.651743941976854	1.75906265013491	22	KCNQ5;KCNT2;KCNMA1;KCNQ1;KCNAB2;ABCC9;ABCC8;KCNU1;KCNMB2;KCNQ2;KCNAB1;KCNMB1;KCNQ4	TIB_vs_NWC
KEGG:04540	0.0080991900809919	0.0987329838444727	0.160146983509279	0.533483865175174	1.43864817192149	63	ADCY1;GUCY1A2;TUBB3;PRKACB;RAF1;ITPR2;PLCB4;PDGFA;ADCY5;KRAS;PDGFRA;GUCY1B4;PLCB1;TUBB6;SOS1;PDGFD;ITPR1;TUBB1;GNAS;MAP2K2;PDGFB;GRM1;SRC;GRB2;NRAS;PTPRN;MAP2K5;SOS2;MAP3K2;HTR2C;PRKCB;ADCY9;GRM5;MAP2K1;PRKCA;DRD2;ADCY8	TIB_vs_SYA
GO_BP:GO:0006887	0.0080991900809919	0.153584641535846	0.160146983509279	0.604725012925052	1.5854428050697	36	SNAP47;EXOC2;SNAP29;LOC112529982;STXBP6;EXOC4;EXOC6;SNAP25;STX2;EXOC8;VAMP7;SYTL5;SYTL2L;EXOC6B	TIB_vs_SHF
GO_BP:GO:0006355	0.0081991800819918	0.0763269127632691	0.159153456855406	0.447833057092429	1.34598903520019	174	PGR;FOXM1;WHSC1L1;CCAR1;POGZ;ZNF280D;HIRA;CREBL2;WTIP;WHSC1;ZFAT;ESR2;PDE8A;MYBL1;FOXN3;RSF1;ZNF536;KAT6B;TRRAP;LRRFIP2;ASCC2;LIN52;MSL3;FUBP1;TERF2IP;MTF2;L3MBTL4;ZNF518A;CUX2;EMSY;ZNF624;XXYLT1;GTF2H3;APBB2;RERE;ZNF488;ATF7IP;NEUROD6;CNOT2;EMX2;MYBL2;SFMBT2;HSF2;ESR1;L3MBTL3;ASCC1;ACTR5;KDM1A;WWC1;HMGA2	TIB_vs_NWC
GO_BP:GO:0048015	0.0083991600839916	0.153584641535846	0.157220069393743	0.680804522260517	1.71513797448273	19	PLCB4;PI4KA;PIK3C2G;PLCH2;PLCB1;PIK3CA;PLCH1;PIK3CD;PIK3C2A;PIK3CB;PLCG2	TIB_vs_SHF
GO_BP:GO:0007596	0.0084991500849915	0.0777065150627794	0.15627914647544	0.711266675361987	1.84765932762492	14	VWF;SERPIND1;F9;SERPINA10;IFNAR2;PROC;P2RY12	TIB_vs_NWC
GO_BP:GO:0033627	0.0090990900909909	0.081732177659427	0.150964206987421	0.6678459112745	1.78125709773138	19	ITGB6;ITGA9;ITGA4;ITGBL1;ITGA6;ITGAD;ITGA8;ITGB5	TIB_vs_NWC
GO_BP:GO:0016197	0.0090990900909909	0.108342654106682	0.150964206987421	0.645976319246635	1.61567405254275	21	SNX9;TMCC1;EHD4;ITSN2;NSG1;BLOC1S2;ZFYVE9;LAMTOR1	TIB_vs_SYA
GO_BP:GO:0000422	0.0092990700929907	0.082088342889849	0.149308206900753	0.668536266415936	1.77770063481489	18	PARK2;RB1CC1;ATG5;GABARAPL1;FUNDC1;ATG7	TIB_vs_NWC
GO_BP:GO:0007157	0.0093990600939906	0.109370881093709	0.148500141871431	0.648789169847489	1.61513102054353	20	EYS;TENM4;IGSF21;TENM3;TENM2;TENM1;DNER;JAG2;SELP;NECTIN3;SNED1;CRB1;JAG1	TIB_vs_SYA
GO_BP:GO:0030335	0.0100989901009899	0.113519082874321	0.143184642183776	0.626188673015592	1.58371337240841	24	SEMA5A;SEMA5B;SEMA3D;SEMA6C;PDGFA;SEMA6D;PDGFD;PDPN;LOC107049953;SEMA4G;PDGFB;FAM110C;SEMA3C;SEMA3F	TIB_vs_SYA
GO_BP:GO:0042391	0.0101989801019898	0.113519082874321	0.142470368773132	0.574423122545667	1.49970750504716	38	GABRR3;KCNH5;KCNH4;KCNH8;CHRND;GABRB3;PIEZO1;CHRNG;CHRNA1;RIMS2;KCNH1;PIEZO2;RIMS3;RIMS1;GLRA2;GABRB2;CHRNB2	TIB_vs_SYA
GO_BP:GO:0006338	0.0101989801019898	0.167546881675469	0.142470368773132	0.600164623064691	1.57348656522864	36	ARID1B;EZH2;JARID2;EZH1;SATB2;TADA2A;BAZ1A;BAZ1B;INO80C;ARID1A;HIRA;CHD4;YEATS2;CHD5;CHD1L;PBRM1;TADA2B;KDM5A	TIB_vs_SHF
GO_BP:GO:0007155	0.0102989701029897	0.087526731197848	0.141766537975907	0.51827326170643	1.49278537934911	63	POSTN;CTNNAL1;LAMA2;SPON1;PARD3B;CD44;CTGFL;CTNNB1;LMLN;NCAM2;PARD3;CLDN18;CLDN15;VCL;NINJ2;MXRA8;COMP;IBSP;NCAM1	TIB_vs_NWC
GO_BP:GO:1902476	0.0102989701029897	0.087526731197848	0.141766537975907	0.655146880345492	1.75407383787929	20	ANO2;ANO3;ANO10;ANO1;GLRA3;SLC12A1;GLRB	TIB_vs_NWC
KEGG:04520	0.0102989701029897	0.167546881675469	0.141766537975907	0.558499141807315	1.49620072063599	51	FGFR1;LEF1;WASF1;PARD3;CTNNA1;TCF7L2;TGFBR2;SNAI2;SORBS1;CTNNA2;MAP3K7;TJP1;IGF1R;PTPRJ;FYN;PTPRF;CSNK2A2;INSR;CREBBP;WASF3L;CTNNA3;ACTN1;MET;TGFBR1;FARP2;VCL;RAC2;EP300;CTNNB1;ACTN2	TIB_vs_SHF
KEGG:04540	0.0104989501049895	0.167546881675469	0.140389202001749	0.542489435553133	1.46851163939084	63	PLCB4;HTR2A;ADCY2;GUCY1B4;GRM5;TUBB3;PLCB1;ADCY5;MAP2K5;PDGFD;PDGFRA;ADCY8;DD1CR;TJP1;ITPR2;GRM1;GJA1;ITPR3;GNAI1;ADCY1;EGF;GNAS;ITPR1	TIB_vs_SHF
GO_BP:GO:0006811	0.0105989401059894	0.087526731197848	0.139715216553372	0.617699691520025	1.68501719017647	26	GRID2;GRIK4;GRIK1;GRIA4;NALCN;GRIN2B;GRIA2;GRIA1;GRID1;SFXN3;KBP	TIB_vs_NWC
GO_BP:GO:0010628	0.0105989401059894	0.087526731197848	0.139715216553372	0.647607717989987	1.73964416478238	21	FGF12;FGF13;FGF14;FGF6;FGF23	TIB_vs_NWC
GO_BP:GO:0070588	0.0106989301069893	0.116550047122947	0.139050712469267	0.5772472686786	1.50224181685467	36	RYR2;RYR3;ATP2B1;CACNA1G;ATP2B2;TRPC5;ITPR2;TRPC6;SLC24A1;CACNB2;ITPR1;TRPC4;ATP2A2;CACNA1H;TRPM8;LOC100859230;SLC24A4;SLC24A3;TRPC7;TRPM2;TRPC3	TIB_vs_SYA
GO_BP:GO:0035249	0.0107989201079892	0.167546881675469	0.138395468894856	0.667432722519068	1.68675004654241	20	CDH8;GRIK2;SLC17A6;GRID2;GRIA4;LOC415414;GRIA1;GRIN3B;GRIK1;UNC13C;GRID1;GRIA3;GRIN2B	TIB_vs_SHF
KEGG:04916	0.0107989201079892	0.167546881675469	0.138395468894856	0.526639373080643	1.43489828007279	74	PLCB4;WNT10A;ADCY2;CALM1;LEF1;MITF;CAMK2D;WNT11;MC1R;PLCB1;ADCY5;WNT2;TCF7L2;GNAO1;ADCY8;WNT3;CAMK2G;WNT3A;POMC;GNAI1;WNT6;FZD7;ADCY1;GNAS;WNT16;CREB1;FZD5;KIT;FZD3;CREBBP;ADCY9	TIB_vs_SHF
KEGG:00040	0.0110988901109889	0.0902005037591479	0.136483198012004	0.751108727785539	1.89410395955692	10	UGDH;UGT1A1;CRYL1;XYLB	TIB_vs_NWC
GO_BP:GO:0006303	0.0113988601139886	0.0911908809119088	0.134646973904378	0.723389877645816	1.85213922369011	12	XRCC5;DNTT;PRKDC;NHEJ1	TIB_vs_NWC
KEGG:02010	0.0116988301169883	0.0921507849215079	0.132881872272143	0.601992622487093	1.6555987818925	29	ABCA4;ABCC5;ABCB5;ABCC3;ABCC2;ABCB1LA;ABCB1;ABCC8;ABCG2;ABCA12;ABCB7;ABCD4;ABCG1	TIB_vs_NWC
KEGG:04530	0.0116988301169883	0.124787521247875	0.132881872272143	0.495555722396084	1.35820176174292	91	PARD3;YES1;AKT1;CASK;CTNNA3;EPB41L2;KRAS;PRKCE;CLDN18;MYH1B;CLDN11;RAB3B;CLDN15;MYL9;MYH11;AKT3;MRAS;EXOC3;ACTN1;EPB41L3;PPP2R2C;EPB41;AFDN;PTEN;MYH10;MYH1C;PRKCI;SRC;MYH13;MYL10;ACTB;EXOC4;PPP2R2D;CTTN;OCLN;AMOTL1;MAGI2;NRAS;MAP3K20;CGN;CLDN25;MAGI3;CTNNB1	TIB_vs_SYA
GO_BP:GO:0098703	0.011998800119988	0.093081600930816	0.131183404131763	0.697703579362683	1.81242643720189	14	FAM155A;CACNA1C;CACNA1B;SLC8A1;TRPV3;SLC8A3;TRPV1;CACNA1E;TRPV2	TIB_vs_NWC
GO_BP:GO:0055085	0.011998800119988	0.179913437227706	0.131183404131763	0.461487260655525	1.29786826438573	184	KCNMA1;SLC26A8;MFSD1;SLC4A7;SLC17A6;NALCN;SLC16A10;SLC2A13;SLC2A8;KCNQ5;ABCC5;SLC4A9;SLCO1A2;ABCA13;SLC4A3;SLC45A4;ABCA2;KCNQ1;ABCC2;MFSD14A;SLC4A4;SLC35F4;SLC26A9;SLC5A10;SLC7A14;ABCB11;ABCB9;SLC25A21;SLC7A2;SLC45A3;SLC5A12;SLC4A11;SLC16A12;SLC4A10;SLC45A1;CLCN4;SLC35F1;SLC26A7;SLC18A2;SLC43A2;SLCO5A1;SLC7A1;SLC18A1;SLC22A5;SLC16A14;SLC15A2;GPR155;ABCA12;FLVCR2;MFSD4B;SLC25A26;SLC25A17;SLC25A24;…	TIB_vs_SHF
GO_BP:GO:0001934	0.0122987701229877	0.12850959801979	0.129547467550097	0.585295684388894	1.50996285931663	32	FGF12;FGF14;VEGFD;FGF19;FXR1;HGF;FGF13;IL34;MOB3A;RB1CC1;VEGFA;FGF18;FGF6	TIB_vs_SYA
KEGG:04512	0.0122987701229877	0.179913437227706	0.129547467550097	0.547513280084756	1.47229235163332	55	COL5A2;CD36;CD47;COL3A1;ITGA9;COL5A1;COL1A2;COL4A5;IBSP;AGRN;COL4A6;ITGA3;COL6A3;FN1;THBS2;RELN	TIB_vs_SHF
GO_BP:GO:0043491	0.0127987201279872	0.0978051448586485	0.126949802769892	0.745066028983975	1.87886581985351	10	PIK3CB;PIK3CA;MYO16;PIK3CD;PIK3C2A;PIK3C2G	TIB_vs_NWC
GO_BP:GO:0030041	0.0131986801319868	0.0980016284085877	0.124978791119589	0.693212299376902	1.80075942727979	14	COBL;DIAPH2;TTC17;WASHC5;DIAPH3;ARPC2;FAM107A	TIB_vs_NWC
GO_BP:GO:0048812	0.0132986701329867	0.0980016284085877	0.124499976253388	0.692649784021236	1.79929817964957	14	NTF3;BDNF;MYO16	TIB_vs_NWC
GO_BP:GO:0009887	0.0133986601339866	0.0980016284085877	0.124026527381656	0.584548388016293	1.61796684686255	33	FGF12;ASXL3;FGF13;FGF14;FGF6;MEIS2;FGF23;PBX1	TIB_vs_NWC
GO_BP:GO:0000209	0.0133986601339866	0.137202279772023	0.124026527381656	0.542242761573518	1.44126642413171	50	PARK2;SHPRH;RNF14;UBE2E2;RNF144A;AREL1;UBE2E3;RNF166;UBE3D;UBE2G1;PPIL2;RNF19B;PELI2;RNF19A;TRIM2;TRIP12;ARIH2;NHLRC1;UBE2K;UBOX5;TRIM71;UBE2D1;UBE4A;HECTD2;LOC101747799	TIB_vs_SYA
GO_BP:GO:0007156	0.0133986601339866	0.185581441855814	0.124026527381656	0.502400264742995	1.38235689550099	95	CDH20;PCDH7;CDH8;CLSTN2;MDGA2;LOC107049499;PCDH17;CLSTN1;CDH18;LSAMP;DSCAM;ROBO1;LOC107050560;PCDH9;CDH12;CDH2;CDH4;FAT1;CDH13;PCDH11X;CELSR1;DSG2;NECTIN1;FAT2;PCDH15;LOC107056913;CDH5;LOC107056948;FAT3	TIB_vs_SHF
GO_BP:GO:0018105	0.0134986501349865	0.185581441855814	0.123558344666082	0.555210403408222	1.48496072510845	50	LOC107050335;CAMK1D;SBK2;TTBK2;VRK1;TLK2;MASTL;MKNK1;MAPKAPK3;HIPK3;TTBK1;ULK2;ULK1;UHMK1;HIPK2;TLK1;CSNK1E	TIB_vs_SHF
GO_BP:GO:0007018	0.0136986301369863	0.0981235209812352	0.122637391177921	0.523411164400576	1.49897627504554	57	KIF26B;KIF21A;STARD9;DNAH3;KIF13B;DYNC2H1;DNAH9;KIF25;KIF18A;KIF23;DNAH5;DYNC1H1;DNAH10;KIF16B;CENPE;KIF1A;TCTE3;DNAH5L;KIF28P;DYNC1LI1;KIF11;KIF5C;DYNC1LI2;KIF26A;KIF2C;KIF3B;KIF21B;DYNLRB2;KIF20A;KTN1	TIB_vs_NWC
GO_BP:GO:0045332	0.0137986201379862	0.0981235209812352	0.122184433304052	0.679742475254564	1.77551212972444	15	ATP9B;ATP8A2;ATP10A;ATP11B;ATP11C;PQLC1	TIB_vs_NWC
KEGG:04270	0.0137986201379862	0.138527323738214	0.122184433304052	0.50724152392654	1.37897247888695	76	ADCY1;RAMP3;GUCY1A2;ROCK2;PRKACB;RAF1;ITPR2;PLCB4;ADCY5;CACNA1D;CACNA1C;PRKCE;MYLK2;GUCY1B4;PPP1R12A;PLCB1;MYL9;ARHGEF11;KCNMB2;MYLK3;ITPR1;GNAS;MAP2K2;MYLK;PLA2G6;PLA2G4EL6;ADRA1B;ACTA2;ACTG2;PLA2G10L;CALCRL;ARHGEF12;ROCK1;CALD1;PRKCB;ADCY9;KCNMA1;BRAF;KCNMB1;PPP1CB;MAP2K1;PRKCA;ADCY8	TIB_vs_SYA
GO_BP:GO:0007160	0.0140985901409859	0.0988832623586956	0.120854561651304	0.589141397745409	1.62618234202991	31	ITGB6;ITGA9;ITGA4;ITGBL1;ITGA6;NID2;ITGAD;NID1;ITGA8;ITGB5	TIB_vs_NWC
GO_BP:GO:0030198	0.0140985901409859	0.185581441855814	0.120854561651304	0.56640785153806	1.50511262060774	45	ADAMTS17;THSD4;ADAMTS2;SMOC2;MMP10;MMP3;POSTN;MMP16;IBSP;ADAMTS20;SMOC1;NDNF;MMP1;MMP27	TIB_vs_SHF
KEGG:04916	0.0141985801419858	0.139801404474937	0.120420653167431	0.508241349743167	1.38115744557442	74	GNAO1;ADCY1;WNT7B;MC1R;PRKACB;RAF1;LEF1;PLCB4;ADCY5;TCF7L2;KRAS;EDNRB;FZD3;CAMK2D;CAMK2B;PLCB1;CAMK2A;WNT3A;WNT3;EDNRB2;FZD2;GNAS;MAP2K2;CREBBP;CREB3L2	TIB_vs_SYA
GO_BP:GO:0006508	0.0148985101489851	0.143925230118498	0.117506481856722	0.439974117649697	1.2400183884778	207	DPP10;TINAGL1;ADAMTS18;TPP2;PRSS56;MMP3;ADAMTS3;MMP1;CAPN9;MMP16;F2;LOC424748;PROC;NTL;RNPEPL1;ADAMTS8;ADAMTS15;FAP;TLL1;MMP27;ADAM22;ADAMTS17;PAMR1;DPP9;CASP14;DPP4;CFLAR;C1S;LOC107052719;AGBL1;CPQ;THOP1;CPE;TMPRSS9;CELA1;LAP3;HGF;CASP10;CASP18;CPXM2;APEH;TMPRSS11F;DNPEP;ADAM23;CPZ;CASP3;TLL2;DPP6;TPP1;PRSS55;CASP8;CAPN10;CPD;TMPRSS11D;C2;RNPEP;ADAMTS13;NRDC;SCRN3;CAPN13;CAPN11;ADAMTS20;CAPN6;CE…	TIB_vs_SYA
GO_BP:GO:0031175	0.014998500149985	0.185581441855814	0.117106883409404	0.641455910842739	1.63613088993737	23	MAP2;FRYL;DTNBP1;ATXN10;PPP1R9A;STMN2;FRY;NCDN;CAMSAP1;GPRIN3;GPM6A;VAPA;ADCYAP1;STMN1;ZFYVE27	TIB_vs_SHF
GO_BP:GO:0005975	0.0151984801519848	0.185581441855814	0.116319528645477	0.52416318224327	1.42500949218572	70	AMY2A;MAN1B1;MAN1A1;GBA3;FGGY;SLC3A1;B3GAT2;PARG;HYAL1;GLB1;CHIA-M31;CHIA;MAN1A2;PGM2;PGGHG;MAN1C1;SI;CHST1;CHST2;GNPDA1;PGM1;GLB1L;LCT;B4GALT7;B3GAT1;YDJC;GPD1L2;B4GALT4;B4GALT3;CHID1;HEXDCL;GUSB;KLB	TIB_vs_SHF
GO_BP:GO:0045087	0.0151984801519848	0.185581441855814	0.116319528645477	0.593352323072097	1.55249961828064	34	TMEM173;ANKHD1;LCK;IFIH1;BLK;PTX3;ANKRD17;TRIM13;ANKS6;FYN;HCK;LY96;RIPK2;NFKB1	TIB_vs_SHF
GO_BP:GO:0007399	0.0154984501549845	0.185581441855814	0.115167141009445	0.563664589749775	1.49782296540969	45	NRG2;ATXN1;RBFOX1;LDB2;IGF2BP3;CDON;INTU;GFRA2;WDPCP;BOC;NAV2;FN1;NRG3;NAV3;GFRAL;ECT2;NEURL1;NEUROD1;NRN1L;MET;TGFBR1;LDB1;IGF2BP2	TIB_vs_SHF
KEGG:00564	0.0156984301569843	0.107850548278506	0.114417265153214	0.527522720325006	1.50326759169628	52	DGKB;DGKI;PEMT;AGPAT3;GPAM;PLD1;AGPAT4;LYPLA2;GPD2;PLA2G4EL2;GPD1L2;DGKZ;GPAT3;CHKA;GNPAT;PLA2G6;PCYT1B;MBOAT2;MBOAT1;PLA2G4EL6;DGKG;PLA2G10	TIB_vs_NWC
KEGG:00500	0.0157984201579842	0.107850548278506	0.114047666631429	0.634425767014697	1.70423398751367	21	UGDH;ENPP1;UGT1A1;AMY1A;AGL;SI	TIB_vs_NWC
KEGG:04910	0.015998400159984	0.185581441855814	0.113318868985054	0.508023492976681	1.38983117150602	83	CALM1;CBLB;ACACA;MKNK1;PDE3B;PIK3CA;PDE3A;MAPK8;PRKAR2B;PHKA2;EIF4E2;PRKAB2;SORBS1;FOXO1;EIF4E;INPP5D;PIK3CD;SLC25A20;PTPRF;RPS6KB1;HK1;PRKAG2;PPP1R3C;MAPK10;INSR;PRKCI;PIK3CB;SREBF1;MAP2K1;PDPK1;FASN;SOS2;SHC4;PPARGC1A;BRAF;PRKAA2;RHOQ;PRKAG3;PIK3R5;PPP1CC;PRKCZ;PHKB;GRB2;PRKACB	TIB_vs_SHF
KEGG:04914	0.015998400159984	0.185581441855814	0.113318868985054	0.533109096428454	1.4406857551029	61	MAPK14;MAPK13;ADCY2;RPS6KA2;ADCY5;ANAPC10;PDE3B;CPEB1;PIK3CA;PDE3A;MAPK8;BUB1;ADCY8;ANAPC13;IGF1R;ANAPC4;GNAI1;PIK3CD;MAD1L1;ADCY1;PGR;MAPK10;CDC25A;ADCY9;PIK3CB;MAP2K1;CDK3;RPS6KA3;MAPK12;RPS6KA6;PLK1;BRAF;PIK3R5	TIB_vs_SHF
GO_BP:GO:0006338	0.0160983901609839	0.10845231266347	0.112959561756547	0.568365725306572	1.58280142902189	36	ARID1A;INO80;SATB2;HIRA;DR1;KDM5A;EZH2;KDM5B;CHD5;ARID1B;KAT2B;YEATS2	TIB_vs_NWC
KEGG:04080	0.0164983501649835	0.15267044724099	0.111555069436528	0.440762962241328	1.24031074681854	197	TSHR;CNR2;GRIK4;GABBR2;PARD3;GRIK1;GRIN2B;GRM3;CHRM3;GABRG3;MC1R;TACR3;GRIA1;P2RY1;MTNR1A;RXFP1;GRIA4;F2;CHRND;EDNRB;GRIK2;NR3C1;HTR1F;GABRB3;CHRNG;CHRNA1;SSTR4;CRHR2;GRID2;GALR1;GRM7;EDNRB2;PRL;GRID1;NPBWR1;HTR1B;GABRG1;UTS2R;GRIA3;PTGER2;GRM1;PRLHR;ADCYAP1R1;GLRA2;GABRB2;GABRA6;CHRNB2;VIPR1;SCTR;CCKBR;HRH4;ADRA1B;P2RX3;OPRD1;FSHR;NMUR1;CALCRL;CALCR;HTR7;GLP1R;NMUR2;P2RX5;HTR4;LOC428967;GPR35;GL…	TIB_vs_SYA
GO_BP:GO:0000226	0.0166983301669833	0.15267044724099	0.110871775183071	0.537220074499317	1.42659733415553	49	PARD3;EML4;TTLL9;SIK3;TUBB3;TTLL5;TTLL7;PARD3B;MAP2;TUBB6;TXNDC9;SNRK;DYNC1LI2;TUBB1;TSSK3;MAP1S;TTLL4;MAP6D1;SIK1;TBCD;TTLL11	TIB_vs_SYA
GO_BP:GO:0000724	0.0166983301669833	0.15267044724099	0.110871775183071	0.550551578008919	1.44686392403543	42	LOC421106;RAD51AP1;RAD51B;RFWD3;REV3L;XRCC2;WRN;RECQL5;NABP1;WDR48;ZFYVE26;NUCKS1;NSMCE2;STN1;NSMCE1;RECQL;RBBP8	TIB_vs_SYA
GO_BP:GO:0022008	0.0168983101689831	0.110166198570016	0.110200614426747	0.692227397124415	1.78416730317618	13	NAV2;TRAK1;C2H8ORF46;BTBD3;TRAK2;NAV1;NAV3	TIB_vs_NWC
GO_BP:GO:0070588	0.0168983101689831	0.110166198570016	0.110200614426747	0.565753230175025	1.57552607647438	36	SLC24A4;RYR2;ATP2C1;ATP2B2;CACNA1G;CACNA1H;TRPC6;CACNG4;TRPC1;SLC24A3;TRPC5;TRPM8;CACNB2;ITPR2;ATP2B1;CACNG2;ITPR1;ATP2A3;TRPC4;CACNB4;SLC24A5;SLC24A1;CACNA1I;TMEM165	TIB_vs_NWC
GO_BP:GO:0030198	0.016998300169983	0.110166198570016	0.109869472131707	0.5406368671367	1.53053897031777	45	POSTN;SMOC2;MMP3;ADAMTS2;THSD4;ADAMTS18;SMOC1;PAPLN;MMP10;MMP16;NDNF;ADAMTS5;IBSP;RECK;ABI3BP;ADAMTS13;ADAMTS15;ADAMTS17;ADAMTS8	TIB_vs_NWC
GO_BP:GO:0007214	0.016998300169983	0.185581441855814	0.109869472131707	0.706360569914789	1.73421683013105	13	GABBR2;GABRE;GABRG3;GABRA1;GABRG2;GPR156;GABRA2	TIB_vs_SHF
GO_BP:GO:0043484	0.016998300169983	0.185581441855814	0.109869472131707	0.66889549950842	1.67224980107447	17	AHNAK2;AFF2;ESRP2;PTBP2;HNRNPLL	TIB_vs_SHF
GO_BP:GO:0036211	0.0172982701729827	0.185581441855814	0.108893281951179	0.724997963179442	1.75417857086474	11	UBL5;PCMTD1	TIB_vs_SHF
GO_BP:GO:0043087	0.0173982601739826	0.111348865113489	0.108573492628993	0.632480891369043	1.69338848705799	20	VAV3;RASA2;PLXNA1;PLXND1;ARHGAP15;RASA3;PLXNA2;PLXNA4	TIB_vs_NWC
KEGG:00534	0.0173982601739826	0.185581441855814	0.108573492628993	0.653905969376893	1.64737295823967	19	NDST2;NDST4;B3GAT2;B3GALT6;XYLT1;NDST3;HS3ST5;HS2ST1;EXTL3;HS6ST1;B4GALT7;B3GAT1	TIB_vs_SHF
KEGG:00280	0.0177982201779822	0.112502330013912	0.10732131625112	0.586012193268513	1.61164944072102	29	DBT;PCCA;IVD;ABAT;HIBADH;HMGCL;MCCC1;ALDH6A1;BCKDHB;AOX1	TIB_vs_NWC
GO_BP:GO:0006368	0.017998200179982	0.161528674718735	0.106710889259626	0.720336717178571	1.68952194367476	10	TCEB3;CDK13	TIB_vs_SYA
GO_BP:GO:0008360	0.0182981701829817	0.161528674718735	0.105814018510618	0.637423892228886	1.58086806986037	19	PLXND1;PLXNA1;ERMN;PLXNA4;RHOG;FAM171A1;PLXNA2;PHIP	TIB_vs_SYA
KEGG:04630	0.0188981101889811	0.117016869741597	0.104084546739236	0.482930284061224	1.4109041721215	84	TPO;SPRED1;STAM2;CCND3;PIK3CB;GRB2;IL12RB2;IL12B;PIK3CA;IFNGR1;PIAS1;IL13RA1;CSF3R;IL15;PIK3CD;SPRY3;AKT3;IFNAR2;IL22RA2;EP300;CBL;IL12A;CBLB;PRL;IL21	TIB_vs_NWC
GO_BP:GO:0006893	0.018998100189981	0.117016869741597	0.103804265291514	0.712744040467636	1.80929768647385	11	STXBP6;EXOC6B;EXOC4;EXOC2;RABEP1;EXOC8;EXOC6;LOC422308;EXOC5	TIB_vs_NWC
GO_BP:GO:0035329	0.0191980801919808	0.117016869741597	0.103250260704189	0.71225906762554	1.80806658499648	11	TEAD4;AMOTL1;TEAD1	TIB_vs_NWC
GO_BP:GO:0009887	0.0194980501949805	0.197752773742234	0.102435227350191	0.589780280157627	1.54092638549208	33	PBX4;FGF23;FGF13;CDX1;MEIS2;FGF14;PBX1;GREM2;FGF12;FGF6;FOXF1;FGF5;FGF19;FOXF2	TIB_vs_SHF
KEGG:04330	0.0194980501949805	0.197752773742234	0.102435227350191	0.586039531788991	1.5333657828946	34	PSEN1;NCOR2;MAML1;HDAC1;JAG2;DLL4;NUMB;JAG1;CIR1;CREBBP;MAML3;SNW1;NCSTN;CTBP1;LFNG;NOTCH1;KAT2B;NOTCH2;EP300;HDAC2;KAT2A;RBPJ	TIB_vs_SHF
GO_BP:GO:0006470	0.0196980301969803	0.197752773742234	0.101902204113224	0.497182717916225	1.36588738558666	91	PTPRT;PPM1F;PTP4A1;PTPN21;PTPN7;DUSP16;RNGTT;PTPRK;PTPRVP;PTPN14;PTPN2;PPM1B;PPP2R5C;DUSP7;PPM1H;PTPRG;SSH2;DUSP14;PTPRS;PTP4A3;PPP2R5E;FRMPD2;PTPRQ;PTPRC;PTPRJ	TIB_vs_SHF
KEGG:04520	0.0197980201979802	0.165398844730912	0.101638713652309	0.527527645150037	1.4039117430096	51	PARD3;LMO7;YES1;LEF1;CTNNA3;TCF7L2;PTPRB;ERBB2;WASF3;MAP3K7;ACTN1;AFDN;NECTIN3;WASF2;CREBBP;SRC;ACTB;WASF3L;MET;SORBS1	TIB_vs_SYA
GO_BP:GO:0090630	0.01999800019998	0.165398844730912	0.101117648743061	0.598960497148164	1.52116384832144	25	ARHGAP22;TIAM2;TBC1D5;ARHGAP45;ARHGEF26;ARHGAP29;ECT2;TBC1D22A;ARHGAP24;SIPA1L2	TIB_vs_SYA
GO_BP:GO:0008104	0.0203979602039796	0.200841454316107	0.100098503124201	0.679306171485037	1.68520375795724	15	NBEA;STK11IP;PARD3;PARD3B;EXOC8;HEATR5A;NBEAL2;LYST	TIB_vs_SHF
GO_BP:GO:0006470	0.0204979502049795	0.123470005940582	0.0998483683168439	0.476201721665351	1.39659250803019	91	PTPRK;PPM1F;EPM2A;PTPN14;PTPRT;FRMPD2;PPP2R5A;DUSP11RC1I;PTPRS;ILKAP;DUSP4;DUSP16;PTPN3;PPM1L;PTPRG;PTPRC;PP2D1;PPM1E;PTPN4;PPP2R5C;PPP2R5E;DUSP22;PTPN7;PTPRVP;PTPRU;PTP4A3;ACP1;PPP2R3A;PTPRA;PDP1;DUSP5;PTPRJ;DUSP3;DUSP14;PTPRM;RNGTT;PTPN5;PPM1K;PTPRN2;PPP4R3A;PPP2R3B;PPM1A;DUSP10;DUSP6;DUSP27;PPP4R1	TIB_vs_NWC
GO_BP:GO:0000422	0.0207979202079792	0.165398844730912	0.0991087684263433	0.638409472719138	1.57556172617942	18	PARK2;ATG5;ATG7;ATG9A;RB1CC1	TIB_vs_SYA
GO_BP:GO:0006874	0.0207979202079792	0.165398844730912	0.0991087684263433	0.594250809900828	1.51516399955856	26	RYR2;RYR3;ATP13A4;ATP13A5;EDN3;SLC24A1;STIM1;ATP13A2;ATP2A2;LOC100859230;STIM2;ATP13A3;CHERP;SLC24A4;SLC24A3	TIB_vs_SYA
GO_BP:GO:0008104	0.0207979202079792	0.165398844730912	0.0991087684263433	0.660651326843577	1.60316570954524	15	PARD3;LRBA;EXOC8;PARD3B;NBEA;NBEAL1	TIB_vs_SYA
GO_BP:GO:0048488	0.020997900209979	0.165398844730912	0.0986244904449457	0.660258929611358	1.60221350107815	15	SYNJ1;AMPH;NLGN1;SNCB;SYNJ2;SNCA;SYT1;STON1;SNCG;NLGN3;STON2	TIB_vs_SYA
KEGG:04910	0.020997900209979	0.165398844730912	0.0986244904449457	0.490195416050043	1.33846238465233	83	INPP5D;MAPK8;PIK3CA;PRKACB;AKT1;RAF1;KRAS;EIF4E2;PIK3CB;PRKAB2;PRKAA2;AKT3;FOXO1;SLC25A20;PPARGC1A;SOS1;PDE3A;PRKAG2;MKNK2;MAP2K2;MTOR;PYGB;ACACA;PRKCI;MAPK10;PRKAR1A;PRKAR2B;GRB2;RAPGEF1;SORBS1;CRKL;PIK3CG;NRAS;SOCS4;FASN;SHC1;SOS2;SHC4;BRAF;TSC1;PPP1CB;MAP2K1;PIK3R5;PPP1R3B;PIK3R3;RPS6KB1;RPS6KB2;PTPRF;PHKA2	TIB_vs_SYA
GO_BP:GO:0007268	0.020997900209979	0.20098730867654	0.0986244904449457	0.512546675861515	1.39614609476914	73	HTR2A;CHRNA7;DLG1;DLG2;LRP4;GABRB2;CACNB2;GRIN1;NLGN1;HTR6;EXOC4;SPG11;CHRNG;HRH2;HTR2B;CACNA1E;GABRP;GLRA2;LOC428967;CHRND;CHRM5;LRP6;HTR1F;CHRM3;GLRA1;CHRNA5;APBA2;SNCB;GABRB3;CACNA1B;HTR2C;HTR1B;HTR4;GABRR1	TIB_vs_SHF
KEGG:04350	0.0211978802119788	0.20098730867654	0.0981470491928706	0.538344828363442	1.44549815753143	53	BMPR2;DCN;BMP5;ZFYVE9;TGFBR2;ROCK2;BMP4;CUL1;THBS2;SMAD5;ID3;ACVR2A;BMPR1B;ROCK1;TGFB3;INHBB;PPP2CA;RPS6KB1;SMAD9;E2F4;CREBBP;AMH;RBL1;INHBA;TGFBR1	TIB_vs_SHF
GO_BP:GO:0006631	0.0215978402159784	0.167546881675469	0.0972120409994456	0.67176023148803	1.62090546807291	14	DBI;CRYL1;ACBD5;ACSF2;ACSF3	TIB_vs_SYA
GO_BP:GO:0048278	0.021997800219978	0.168102592725802	0.0963025229566543	0.690182347467341	1.64642434781	12	TSNARE1;STX2	TIB_vs_SYA
GO_BP:GO:0045292	0.0222977702229777	0.20757197007572	0.095636421370719	0.727407865671856	1.74604861556303	10	NCBP2;RBM17;CWC15	TIB_vs_SHF
GO_BP:GO:0045944	0.022997700229977	0.136916540904049	0.0941329115999785	0.451012889397215	1.33714513564668	121	TET1;SETD3;KMT2C;ASXL3;PCBP2;LDB2;DR1;ALX1;MEOX2;CCNC;PPARGC1A;LPIN1;RNF4;NCOA1;MEIS2;CHUK;MEF2A;STOX1;DCAF6;CTNNB1;ATAD2B;NR1H3;NR2C2;NCOA6;NCOA2;KAT2B;GMEB1;LMO3;BCL9L;EP300;RXRA;SS18L1;ASXL2;CASZ1;SOX21;ZFPM2;TET2;STOX2;TCEA1	TIB_vs_NWC
GO_BP:GO:0022008	0.0231976802319768	0.172332062568391	0.0937158165018434	0.67651609254996	1.62381213733638	13	TRAK1;TRAK2;NAV3;NAV1;NAV2;HAP1;CXCR4;BTBD3	TIB_vs_SYA
GO_BP:GO:0007166	0.0231976802319768	0.212093076406645	0.0937158165018434	0.537806896748183	1.44076688081152	51	CALCRL;ADGRG2;ADGRG6;CBLB;CRHR1;ADGRL3;GLP1R;PTH1R;ADGRB3;CELSR1;ADGRL2;VIPR1;ADGRD1;GHRHR;ADGRF4;GHRHR-LR;CALCR;ADGRB1;RANBP10	TIB_vs_SHF
GO_BP:GO:0043409	0.0235976402359764	0.172332062568391	0.0928974976713944	0.668616897979193	1.61332084749904	14	SPRED1;DUSP13;DUSP16;DUSP7;DUSP8;DUSP26;LOC423731;SPRED2	TIB_vs_SYA
GO_BP:GO:0007166	0.0237976202379762	0.172332062568391	0.0924960508813	0.522321110664149	1.39005556888806	51	ADGRL3;ADGRD1;ADGRB2;RANBP9;FCER1G;LOC101748032;MILR1;ADGRB3;CRHR2;CD86;ADGRL4;CD247;GPR157;GHRHR-LR;ADGRG6;ADCYAP1R1;ADGRG1;ADGRG5;LOC101751615;VIPR1;SCTR;PECAM1;CALCRL;ADGRB1;CALCR;GLP1R	TIB_vs_SYA
GO_BP:GO:0006355	0.0238976102389761	0.172332062568391	0.0922972084621158	0.441521338070757	1.23763084824581	174	CCAR1;L3MBTL4;ZMYND8;WHSC1;ESRRG;CREBL2;KAT6B;ZNF536;AR;NR3C1;NFXL1;HSF1;LIN54;ZNF624;SBNO2;HMGA2;CUX1;NR3C2;SFMBT2;LRRFIP2;XXYLT1;NEUROD1;WWC2;RERE;FOXM1;WTIP;MTF2;SAP30BP;ZNF212;NEUROD6;NOTO;RSF1;HIRA;POGZ;SCML2;FUBP3;KDM1A;MYCBP;NFYC;ATF7IP;MYB;ESR2;CNOT2;MYBL2;FOXN3;L3MBTL3;APBB1;ACTR5;CUX2;LBX1;NEUROD4;ESRRB;MTERF4;MNR2;ZNF518A;SFMBT1;ESR1;SOX1;AES;MLF2;ARID2;VPS72;HSF2;EWSR1;MBTD1;MYBL1;ZNF…	TIB_vs_SYA
GO_BP:GO:0030036	0.0240975902409759	0.212723555230684	0.0919032203847858	0.519353120067701	1.4048897395144	62	PFN2;SPTBN5;DIAPH2;WASF1;SPECC1;DLC1;DAAM1;LOC427783;PDLIM3;SSH2;TESK2;PDLIM1;SPTB;CAPZB;STARD13;AMOTL2;THSD7A;IQSEC1;PARVA;WASF3L;SPECC1L;ACTN1;PHACTR2;SPTBN2;INF2;DIAPH3;SPTAN1;FLNA;AMOTL1;SMTN;AMOT;ACTN2	TIB_vs_SHF
KEGG:04120	0.0240975902409759	0.212723555230684	0.0919032203847858	0.490681100133926	1.34941452478278	94	UBE2D2;CUL3;HERC1;NEDD4;PARK2;UBE2F;CBLB;RNF7;FBXW7;ANAPC10;UBE2E1;BIRC6;UBA2;ANAPC13;UBE2W;FBXW8;CUL1;UBE2G2;HERC2;ANAPC4;DDB2;CUL4B;VHL;UBOX5;WWP2;RFWD2;UBE4A;UBA7;UBE2E2;TRAF6;MID1;UBA6;MGRN1;LOC421255;KLHL9;RHOBTB2;HERC3;UBE2N	TIB_vs_SHF
GO_BP:GO:0009966	0.0247975202479752	0.145934831804176	0.0905617673660515	0.616353017209336	1.65020812098613	20	GPC6;GRK7;CNKSR3;STK32B;STK32C;KAZALD1;NCOA5;RGS22;GPC4;PPP1R2;GRK5	TIB_vs_NWC
GO_BP:GO:0036297	0.0247975202479752	0.174623633527058	0.0905617673660515	0.654314065204962	1.58778743035524	15	RAD51AP1;RFWD3;SLX4;FANCL;DCLRE1B;NUCKS1;FANCM;DCLRE1C	TIB_vs_SYA
GO_BP:GO:0007268	0.0248975102489751	0.174623633527058	0.0903747338112327	0.495106952111212	1.34443370578176	73	CACNA1B;GABRR3;CHRM3;DLG2;DLG1;LRP6;CHRND;NLGN1;SLC12A7;HTR1F;GABRB3;CHRNG;SNCB;CHRNA1;CACNB2;SNCA;HTR1B;LRP4;SNCG;SLC12A5;GLRA2;GABRB2;CHRNB2;NLGN3;EXOC4;PNOC;APBA2;HTR7;HTR4;LOC428967;GLRA1;HTR2C;CACNA1E	TIB_vs_SYA
GO_BP:GO:0007166	0.0252974702529747	0.147185281471853	0.0896376494762061	0.515529807612358	1.46896982338361	51	CALCRL;ADGRG2;ADGRB3;GHRHR-LR;ADGRG6;CRHR2;GLP1R;ADGRD1;PTH1R;ADCYAP1R1;CRHR1;ADGRB1;ADGRL2;GHRHR;ADGRA2;CD247;CBL;CBLB;ADGRL3;CD3E;CD3D;RANBP9	TIB_vs_NWC
GO_BP:GO:0007596	0.0256974302569743	0.223001428670692	0.0889177270391536	0.67923713808545	1.67763893993777	14	IFNAR2;SERPINA10;P2RY12;SERPIND1	TIB_vs_SHF
KEGG:00512	0.0258974102589741	0.176487614396455	0.0885639937858774	0.600480327791201	1.51317631362094	23	GALNTL6;GALNT1;GALNT6;GALNT5;ST3GAL1;GALNT12;WBSCR17;GALNT2;GALNT15;GALNT9;GALNT18;GALNT10;GALNT13;C1GALT1;GALNT7;ST3GAL2;GALNT3	TIB_vs_SYA
GO_BP:GO:0006406	0.025997400259974	0.176487614396455	0.0883886491452962	0.661148572759124	1.59530035652752	14	MCM3AP;NLRP1L;TPR;NUP88;FYTTD1;POLDIP3;ALKBH5	TIB_vs_SYA
GO_BP:GO:0007010	0.0261973802619738	0.176487614396455	0.0880409553363699	0.600070548264149	1.51214369249174	23	PAK5;RANBP9;CAP1;DMTN;ABLIM1;SVIL;WTIP;CAP2;FGD4;PHIP	TIB_vs_SYA
KEGG:00230	0.0265973402659734	0.153009418159308	0.0873572860780536	0.46784686967666	1.37350391325517	94	PDE10A;ADCY2;ADCY1;PDE1A;ENPP1;ADCY8;PDE7B;POLA1;NT5C1A;ADA;PDE8A;NT5C2;ADCY5;ADK;NT5E;PDE6D;GUCY1A2;PDE11A;POLR3F;GART;DCK;ENTPD5;PAPSS1;ADCY9;ENTPD3;PRIM2;PDE3B;PDE1C;PRPS2;ENTPD8;ADCY7;POLR2B;FHIT;GMPS	TIB_vs_NWC
KEGG:04010	0.026997300269973	0.179182081791821	0.0866887573078026	0.439161077215774	1.2314304704293	175	CACNA2D1;CACNA1B;FGF12;DUSP6;TGFB3;CACNA1G;FGF14;MAPK8;PRKACB;AKT1;RAF1;CACNA2D3;MAPK8IP1;DUSP16;PDGFA;CACNA1D;MYC;KRAS;PDGFRA;FASLG;CACNA1C;TRAF2;FGF19;PPP3CB;FGF13;NTF3;PAK2;RPS6KA3;AKT3;MAP2K4;MAP3K7;MRAS;BDNF;CACNB2;CASP3;SOS1;MAP3K5;DUSP8;ATF2;TAOK1;FGFR2;MKNK2;MAP2K2;FGF18;PDGFB;TAOK3;FGF6;CACNA1H;MAPK10;PPP3R1;PLA2G6;GRB2;PLA2G4EL6;PTPN5;MAP3K13;CHP1;MECOM;CRKL;NRAS;PLA2G10L;MAP3K20;MAP2K5…	TIB_vs_SYA
GO_BP:GO:0033674	0.0272972702729727	0.179182081791821	0.0861969619137114	0.550690273362008	1.43062916564855	35	ERBB4;FLT1;ALK;LTK;ERBB2;PDGFRA;RYK;ROS1;STYK1;FLT4;FGFR2;NTRK3;VAC14;MET;TIE1;DDR1;NTRK1;INSRR;CSF1R;FLT3;RET	TIB_vs_SYA
GO_BP:GO:0098703	0.0272972702729727	0.232776722327767	0.0861969619137114	0.676824942252199	1.67168108894036	14	CACNA1S;FAM155A;SLC8A3;CACNA1C;TRPV3;TRPV2;CACNA1E;CACNA1D;TRPV1;CACNA1B	TIB_vs_SHF
GO_BP:GO:0043491	0.0278972102789721	0.232776722327767	0.0852370970743608	0.71824665365515	1.72405830955517	10	PIK3C2G;PIK3CA;MYO16;PIK3CD;NYAP2;PIK3C2A;PIK3CB;PTEN	TIB_vs_SHF
GO_BP:GO:0030866	0.027997200279972	0.15927296159273	0.0850801033973234	0.640842089638436	1.68510760863641	16	ROCK2;FMNL2;FHOD3;EPB41L2;EPB41L3;FMNL1;EPB41	TIB_vs_NWC
KEGG:04130	0.0288971102889711	0.232776722327767	0.0837037443963104	0.609953377409067	1.56016347280513	24	SNAP47;VTI1A;SNAP29;BET1L;SNAP25;VAMP2;STX2;STX7;VAMP7	TIB_vs_SHF
GO_BP:GO:0030154	0.028997100289971	0.232776722327767	0.0835547516226498	0.455454475281394	1.27417598323122	150	SPI1;ZFPM2;FGF23;EYA4;FOXA1;FGF13;NKX6-2;KIAA1522;NR2C2;EYA1;NHS;FLI1;FSTL4;EHF;DLX6;CDX1;FOXC2;EYA3;MEF2A;FGF14;BLK;EYA2;FGF12;ELF3;FGF6;SMAD5;ETV6;FOXL2;GABPA;ID3;PPARA;DDX3X;FYN;PPARD;FGF5;FEV;RBL2;FGF19;MEF2D;SMAD9;HCK;HNF4G;RBL1;ETV1;NHSL1;SMAD1;FSTL1;ELK4;ETV3;NR2E1;JAK3;NOTCH1;FOXE3;FOXD2;FOXS1;NOTCH2;DLX1;FOXD3;NR1D1;FGF9;NR1H3;THRB;NKX2-1;FSTL5;NKX2-2;NKX6-1;NR1H4;RXRG;FGF18	TIB_vs_SHF
GO_BP:GO:0042554	0.0290970902909709	0.232776722327767	0.0834065212039972	0.703447846112107	1.70203669532986	11	NOX3;CYBA;NOXA1	TIB_vs_SHF
KEGG:04514	0.0291970802919708	0.188978633000897	0.0832590466084807	0.490810510574352	1.3327669723771	73	NRXN3;NRXN1;NLGN1;CDH4;PTPRC;CTLA4;ITGA6;NCAM1;CLDN18;CDH2;CLDN11;ITGA8;CLDN15;ITGA4;CD86;NEGR1;GLG1;CD4;CD99;SELP;CADM1;NECTIN3;NEO1;SDC2;NLGN3;ITGA9;PECAM1;NRCAM;PDCD1;OCLN;ALCAM;ITGAV;CLDN25;SDC4;SDC3	TIB_vs_SYA
GO_BP:GO:0006606	0.0293970602939706	0.165398844730912	0.0829663391489805	0.568412312736056	1.5632462881199	29	TPR;IPO13;NUP133;NUP88;HIKESHI;PTTG1IP;FAM53B;IPO9;NUP93;NUP50;HEATR3;IPO5	TIB_vs_NWC
KEGG:04120	0.0297970202979702	0.188978633000897	0.0823897152356557	0.472457601022429	1.29676556667585	94	PARK2;ANAPC10;UBE2L3;FBXW11;UBA6;UBE2E2;UBE2E3;KLHL9;ANAPC1;NEDD4;HERC4;BIRC6;CUL3;UBE2G1;HERC3;FBXW8;FANCL;PPIL2;MID1;PIAS4;TRIP12;PML;LOC421255;UBE2O;ANAPC13;UBE2W;NHLRC1;RNF7;UBE2K;UBE2G2;BTRC;UBOX5;RCHY1;RBX1;UBE2N;PRPF19;UBE2D1;UBE4A;SIAH1;UBE2J2	TIB_vs_SYA
KEGG:04530	0.0297970202979702	0.233051321733498	0.0823897152356557	0.485821278323595	1.33467462121963	91	MYH1F;CLDN20;EPB41L1;EPB41L2;MAGI2;MYH10;PRKCE;PPP2R2C;PARD3;CTNNA1;CLDN1;EXOC4;MRAS;CASK;MYL9;MYH1E;MYL10;CTNNA2;CGN;TJP1;GNAI1;PPP2R2B;PPP2CA;CSNK2A2;PRKCI;CTNNA3;MYH15;ACTN1;PTEN;PRKCH;MPP5;PRKCD;CLDN18;EXOC3;HCLS1;PRKCA;MYH1A;AMOTL1;RAB3B;TJAP1;CTNNB1;EPB41L3;ACTN2	TIB_vs_SHF
GO_BP:GO:0030322	0.0298970102989701	0.188978633000897	0.0822473549270266	0.684761942429528	1.62221387386074	11	KCNK2;KCNK10;KCNK9;KCNK17;KCNK3	TIB_vs_SYA
GO_BP:GO:0007507	0.0300969903009699	0.167496293848876	0.0819647472921866	0.577224143877253	1.57842738535313	27	PKP2;TGFBR1;MEF2A;KDM6A;PDLIM4;LDB3;PDLIM5;PDLIM3;FN1;PDLIM7;ZFPM2	TIB_vs_NWC
GO_BP:GO:0016477	0.0302969703029697	0.233051321733498	0.0816849181752493	0.502061312074725	1.36693428755003	72	VAV3;GPC5;GPC2;PIK3C2G;RHOD;FMNL2;CARMIL3;DOCK2;GPC6;CTNNA1;PIK3CA;CTNNA2;PIK3CD;CARMIL1;DOCK1;TNFAIP3;RHOF;ZRANB1;GPC1;PIK3C2A;CORO6;PIK3CB;CTNNA3;SDC2;ITGB5;MET;WWC3;NDEL1;WWC2	TIB_vs_SHF
GO_BP:GO:0050808	0.0304969503049695	0.233051321733498	0.0814078219628671	0.701267501958037	1.69676121431277	11	PPFIA2;LSAMP;ROBO1	TIB_vs_SHF
KEGG:00330	0.0307969203079692	0.191209794683182	0.0809972046193163	0.578187915174101	1.47420836363323	26	AZIN2;GOT2;CPS1;OTC;LAP3;AMD1;P4HA2;ASS1	TIB_vs_SYA
GO_BP:GO:0008286	0.030996900309969	0.191209794683182	0.0807267478771111	0.69690755875767	1.63456975766238	10	IRS2;IRS4;GRB10;GRB14;FOXO1	TIB_vs_SYA
GO_BP:GO:0006270	0.0311968803119688	0.234457713648925	0.0804588724057859	0.692801670512463	1.68803472822337	12	ORC3;MCM10;ORC5;ORC4;ORC1;MCM6;CDC45	TIB_vs_SHF
GO_BP:GO:0006120	0.0314968503149685	0.191980801919808	0.0800618093065621	0.695912162213972	1.63223509352111	10	NDUFA7;NDUFV1	TIB_vs_SYA
GO_BP:GO:0031122	0.0315968403159684	0.234457713648925	0.0799307015710976	0.631269531655371	1.59034540822534	19	DST;CCDC13;TUBG1;CLIP1;CCDC88A;HOOK1;CLIP2;SLAIN2	TIB_vs_SHF
GO_BP:GO:0048488	0.0318968103189681	0.175603944981846	0.0795410497699044	0.643856391095125	1.68177636944326	15	NLGN1;SYT1;SYNJ2;STON2;SYNJ1;SNCA	TIB_vs_NWC
GO_BP:GO:0050804	0.0322967703229677	0.234698608061272	0.0790299034720993	0.637048816130703	1.59900377961935	18	LRRC4C;GRIK2;GRID2;GRIA4;GRIA1;NLGN1;GRIN3B;GRIK1;GRID1;GRIA3	TIB_vs_SHF
GO_BP:GO:0048843	0.0324967503249675	0.193469025190504	0.078777842678775	0.642698094734382	1.55959960300235	15	SEMA5A;SEMA5B;SEMA3D;SEMA6C;SEMA6D	TIB_vs_SYA
GO_BP:GO:0071526	0.0324967503249675	0.193469025190504	0.078777842678775	0.642698094734382	1.55959960300235	15	SEMA5A;SEMA5B;SEMA3D;SEMA6C;SEMA6D	TIB_vs_SYA
GO_BP:GO:0008284	0.0325967403259674	0.234698608061272	0.0786526746440488	0.534955856212319	1.42776248910029	48	S100B;FGFR1;FGF23;FGF13;HBEGF;ERBB4;PDGFD;PRL;MEIS2;FGF14;FGF12;GHRHR;FGFR2;FGF6;FGF5;FGF19;FGFR4;IL34	TIB_vs_SHF
GO_BP:GO:0006891	0.0328967103289671	0.177834848094138	0.0782805675040982	0.616021376958467	1.63805861834469	18	NSF;COG6;TRAPPC3L;TRAPPC10;VTI1A;COPG2;COPB1;COG5;COPE	TIB_vs_NWC
GO_BP:GO:0035269	0.032996700329967	0.177834848094138	0.0781576498045414	0.700762211962192	1.76714293321917	10	LARGE2;LARGE1;TMTC2;POMT1;TMTC1	TIB_vs_NWC
GO_BP:GO:0007601	0.0330966903309669	0.19477592470638	0.0780352840716953	0.544142402042237	1.41361855889534	35	OPNVA;ABCA4;LOC771085;PRPH2;OPN3;OPN5L1;OPN4-1;AIM1;RHO;IMPG2;CRYGS;GUCA1B;UNC119;CRYBA2;LOC107054425	TIB_vs_SYA
GO_BP:GO:1905515	0.0335966403359664	0.195471361954714	0.0774315909249512	0.619753197263302	1.5295189984046	18	BBS2;TBC1D32;WDR35;IFT88	TIB_vs_SYA
KEGG:00520	0.0337966203379662	0.234698608061272	0.0771938352436617	0.581670696278494	1.50899071479725	29	GALK2;UGDH;GMDS;CHIA-M31;CHIA;PGM2;UXS1;NPL;GNPDA1;PGM1;UAP1L1;HK1;CMAS;GALE	TIB_vs_SHF
GO_BP:GO:0016339	0.0338966103389661	0.234698608061272	0.0770757391871296	0.614436088766149	1.55706673863497	21	CDH20;CDH8;CDH18;CDH12;CDH2;CDH4;CDH13	TIB_vs_SHF
GO_BP:GO:0006813	0.033996600339966	0.234698608061272	0.0769581592091491	0.612482662880738	1.55794922431662	22	KCNMA1;KCNQ5;KCNAB2;KCNQ1;KCNT2	TIB_vs_SHF
KEGG:04146	0.0346965303469653	0.18179406549141	0.076149236537059	0.498343821839192	1.42600353793921	56	ACSL6;HACL1;HAO1;PEX2;PEX16;FAR1;ECI2;HMGCL;IDH1;GNPAT;ACOX2;PECR;GSTK1;ACSL3;ACSL4;PEX10;MLYCD;PEX5;ACSL5;HAO2;ACOX3;ABCD4;ACSBG1;SLC25A17;EHHADH	TIB_vs_NWC
GO_BP:GO:0019228	0.0346965303469653	0.197953537979535	0.076149236537059	0.657965006811159	1.57928477351582	13	SCN11A;CACNA1G;SCN8A;SCN5A;LOC395944;ASB4;SCN3A;CACNA1H;SCN9A	TIB_vs_SYA
GO_BP:GO:0006396	0.0347965203479652	0.18179406549141	0.0760356521608407	0.574258565322523	1.56651454980233	26	RTCA;SFSWAP;ADARB2;LARP7;ADAT1;SUGP1;LOC107051715;SART3;U2SURP;SSB;TRMT2A;ZFC3H1;SUGP2	TIB_vs_NWC
GO_BP:GO:0007010	0.0347965203479652	0.18179406549141	0.0760356521608407	0.588355750342403	1.5950764509223	23	PAK5;FGD4;WTIP;ABLIM1;CAP1;GAN;TNFAIP3;ABLIM2;PACSIN3;RANBP9;SVIL	TIB_vs_NWC
GO_BP:GO:0045944	0.0347965203479652	0.197953537979535	0.0760356521608407	0.453499817905591	1.25554352927648	121	NR2C2;TET1;TET2;LPIN1;MEF2D;NCOA1;GABPB2;SETD3;NCOA2;SS18;BCL11B;STOX2;NCOA6;BCL9;PCBP2;DR1;PTMS;LMO3;DCAF6;PTMA;PPARGC1A;ATAD2B;MEIS2;CASZ1;NCOA3;SOX14;MAX;LMO2;MEF2A;CREBBP;TET3;LDB2;SRF;STOX1;VDR;SAMD11;ZFPM2;RXRA;HIPK2;SSBP4;MEIS1;PPARG;SSBP3;TCEA1;ADCYAP1;YAP1;NR1D1;ASXL2;SETD4;CTNNB1;KMT2C;BCL9L	TIB_vs_SYA
GO_BP:GO:0035269	0.0347965203479652	0.234698608061272	0.0760356521608407	0.706129407545407	1.69497242556516	10	ISPD;LARGE1;TMTC1;TMTC2;POMGNT2	TIB_vs_SHF
GO_BP:GO:0051453	0.034996500349965	0.234698608061272	0.0758099300882185	0.705694231734	1.69392784224555	10	SLC4A7;SLC4A9;SLC4A3;SLC4A4;SLC4A10	TIB_vs_SHF
GO_BP:GO:0006886	0.0352964703529647	0.234698608061272	0.0754749124038461	0.461162177754306	1.28353472067038	127	SNX5;RAMP2;AP1G1;VTI1A;AP1S3;RIMS2;AP3S2;CLTCL1;LOC112529982;SAR1A;TMED10;CLTB;VPS26B;RIMS1;ARL4A;ARF5;AP1M1;EXOC6;AP3M1;STX2;TSNARE1;COG3;STX7;SYTL5;AP2B1;ARL5B;SYTL2L;STX12;ARFIP1;EXOC6B;MLPH;SNX10;SEC24A;COPB1;ARL11;SEC24D;SNX1;COPA;CD74;SEC31B	TIB_vs_SHF
KEGG:04020	0.0358964103589641	0.201966616525161	0.0748173840772458	0.449586246789416	1.24785069947974	129	ADCY1;RYR3;ERBB4;CACNA1B;CHRM3;ATP2B1;CACNA1G;ATP2B2;TACR3;PRKACB;ITPR2;PLCB4;ITPKA;CACNA1D;EDNRB;ERBB2;PDGFRA;CACNA1C;CAMK2D;PPP3CB;MYLK2;PDE1C;CAMK2B;PLCB1;CAMK2A;EDNRB2;MYLK3;ITPR1;PDE1A;GNAS;PLCG2;MYLK;GRM1;VDAC2;ATP2A2;CACNA1H;PPP3R1;CCKBR;CHP1;ADRA1B;NOS1;P2RX3	TIB_vs_SYA
GO_BP:GO:0006368	0.0361963803619638	0.187197441871974	0.0744947003424623	0.694868211734519	1.75227977325859	10	CDK13;TCEB3;CDC73;TCEA1;PCID2;CDK12;SUPT6H	TIB_vs_NWC
GO_BP:GO:0051056	0.0361963803619638	0.23588527223227	0.0744947003424623	0.663886822152198	1.63972539501212	14	GARNL3;SIPA1L2;SIPA1L1;RALGAPA1;RALGAPB;RAP1GAP2;CHN2;ARHGAP40	TIB_vs_SHF
KEGG:04144	0.0363963603639636	0.23588527223227	0.074281773080044	0.45483548125586	1.26908719074798	139	MVB12A;DNAJC6;STAM2;NEDD4;CHMP4B;CLTCL1;CBLB;RAB22A;PARD3;STAM;GRK7;CLTB;CAV2;ERBB4;ZFYVE9;EPN2;TGFBR2;ACAP2;MVB12B;ASAP2;PDGFRA;GRK5;CHMP4C;PDCD6IP;VEGFRKDRL;FGFR2;AP2B1;SH3GLB2;RBSN;IGF1R;TGFB3;EGF;SH3GL1;KIT;ARR3;EHD3;USP8;PRKCI;CXCR1;CCR2;AGAP1;LDLRAP1;MET;ARAP2;TGFBR1;TRAF6;SH3KBP1;DNM1;RAB11A;RAB5A;ARFGAP1;PIP5K1A;DNM1L;ASAP3;RAB4A;ACAP3;PLD1;TFRC;VPS4B;VPS37B;RAB5C;VTA1	TIB_vs_SHF
GO_BP:GO:0050772	0.0367963203679632	0.204779522047795	0.07386107958716	0.675960363515226	1.60136276847366	11	PLXND1;TIAM2;PLXNA1;PLXNA4;PLXNA2	TIB_vs_SYA
GO_BP:GO:0006915	0.0372962703729627	0.205330004633945	0.0733446513857948	0.541149117687497	1.40584235490898	35	PAK5;CASP14;AIFM1;BMF;PPP1R13B;BIRC6;GRAMD4;CASP18;CYFIP2;CASP3;TP63;CASP8;DDIT4;ATCAY;SAV1	TIB_vs_SYA
GO_BP:GO:0042744	0.0372962703729627	0.237013335703467	0.0733446513857948	0.689064390088254	1.66723501089288	11	HBZ;HBA1;CAT;PRDX1	TIB_vs_SHF
GO_BP:GO:0007265	0.0373962603739626	0.191468853114689	0.0732425961656048	0.566989607096194	1.55044090332015	27	RALGPS2;RAPGEF5;USP37;RALB;RALGPS1;BRAP;MAPKAPK5;RALA;RASGEF1A;RASGEF1C;USP8;RASGRP1;RGL1;RASGRF1;RAPGEF3;RAPGEF4;RASGEF1B	TIB_vs_NWC
GO_BP:GO:0015701	0.0374962503749625	0.237013335703467	0.0731409447045026	0.702049710502803	1.68517963982648	10	SLC4A7;SLC4A9;SLC4A3;SLC4A4;SLC4A10;CFTR	TIB_vs_SHF
GO_BP:GO:0032465	0.037996200379962	0.206958027601495	0.0726386507219513	0.688488198483123	1.61482247337668	10	KLHL9;BIRC6;RAB11FIP4;KCNJ4;ZFYVE26	TIB_vs_SYA
GO_BP:GO:0008543	0.0380961903809619	0.237868896037226	0.0725393663199148	0.591828832302376	1.51926816991288	25	FGFR1;FGF23;FGF13;FGF14;FGF12;CHURC1;FGFR2;FGF6;FGF5;FGF19;FGFR4	TIB_vs_SHF
KEGG:04114	0.0390960903909609	0.24117106361653	0.0715673164948964	0.489374773651121	1.33532698843735	77	ADCY2;CALM1;CAMK2D;RPS6KA2;ADCY5;PPP3R1;ANAPC10;PPP2R5C;CPEB1;BUB1;ADCY8;YWHAQ;ANAPC13;PPP2R5E;CAMK2G;CUL1;ITPR2;IGF1R;ANAPC4;ITPR3;PPP2CA;ADCY1;ITPR1;PGR;ADCY9;MAP2K1;PPP2R5A;SGO1;PPP3CB;SMC1B;CDK3	TIB_vs_SHF
GO_BP:GO:0007160	0.0394960503949605	0.212862924233892	0.0711887468782548	0.551566304661416	1.42115536435696	31	ITGB6;ITGB5;ITGA6;ITGA8;ITGA4;TECTA;ITGB4;ILK;LOC107049666;NID1;FERMT2;SNED1;ITGBL1;ITGA9;VTN;MUC4	TIB_vs_SYA
GO_BP:GO:0006820	0.0395960403959604	0.195471361954714	0.0710949907592617	0.652963012422779	1.682966120364	13	SLC4A2;SLC4A3;SLC17A6;SLC17A5;SLC4A10;SLC4A7;SLC4A9;SLC4A11;SLC4A4	TIB_vs_NWC
KEGG:00760	0.03999600039996	0.241519377474017	0.0707234449047984	0.649147295286837	1.61038646107642	15	NT5C2;ENPP1;CD38;NMNAT3;NMNAT2;BST1;AOX1;NADSYN1;AOX2	TIB_vs_SHF
GO_BP:GO:0007157	0.0400959904009599	0.195471361954714	0.0706314172523161	0.596262404073745	1.59641801689602	20	TENM2;TENM1;EYS;TENM4;DNER;CRB1;IGSF21;DLK1;SELP;NECTIN1;SNED1;NOTCH2	TIB_vs_NWC
GO_BP:GO:0006413	0.0400959904009599	0.241519377474017	0.0706314172523161	0.620331380361039	1.56278913025989	19	EIF3B;ABCE1;EIF4E2;EIF2A;EIF5;EIF4E;EIF2S2;EIF2B1;EIF3F;EIF4E1B;MTIF2;EIF3E	TIB_vs_SHF
GO_BP:GO:0032869	0.0405959404059594	0.195471361954714	0.0701763259905319	0.676210202315831	1.71655669518797	11	RPS6KB1;INSIG2;LPIN1;RAB8B	TIB_vs_NWC
KEGG:00561	0.0405959404059594	0.195471361954714	0.0701763259905319	0.545640134970276	1.50909994147968	32	DGKB;DGKI;AGPAT3;GPAM;AGPAT4;DGKZ;GPAT3;MGLL;MBOAT2;MBOAT1;DGKG	TIB_vs_NWC
GO_BP:GO:0006397	0.0408959104089591	0.195471361954714	0.0699072347347811	0.577402107609165	1.56847767735383	24	RBM26;HNRNPLL;SRRM1;THOC2;RBBP6;PAN2;AURKAIP1;RBM25	TIB_vs_NWC
GO_BP:GO:0007224	0.0408959104089591	0.195471361954714	0.0699072347347811	0.624569321305452	1.64231802571909	16	GLI3;EVC;EVC2	TIB_vs_NWC
KEGG:00250	0.0408959104089591	0.218111522181115	0.0699072347347811	0.609739564446476	1.50480586791327	18	GOT2;CPS1;GPT2;ASS1	TIB_vs_SYA
GO_BP:GO:0001764	0.0410958904109589	0.195471361954714	0.0697294585228188	0.688540936772921	1.73632400531897	10	DISC1;DCLK1;ASTN2;DCX;NAV1;RELN;DCDC2;KIAA0319	TIB_vs_NWC
GO_BP:GO:0090307	0.0414958504149585	0.21902964342741	0.0693777189790397	0.670533433901029	1.5885062705185	11	CLASP1;KIF11;ARHGEF10;CEP192;CLASP2;KIF20AL;SPICE1;FAM175A	TIB_vs_SYA
GO_BP:GO:0007399	0.0417958204179582	0.195471361954714	0.0691171906949246	0.511291125405308	1.44746139262564	45	RBFOX1;NAV2;GFRA2;LDB2;NEURL1;ATXN1;TGFBR1;DPF3;NEUROD6;CDON;ECT2;RBFOX2;NRG3;NAV1;FN1	TIB_vs_NWC
GO_BP:GO:0007229	0.041995800419958	0.195471361954714	0.068945037482762	0.558256288757929	1.53106258726567	28	ITGB6;ITGA9;ITGA4;ITGBL1;ITGA6;ITGAD;ITGA8;ITGB5;MADCAM1;ITGB8;TXK	TIB_vs_NWC
GO_BP:GO:0090263	0.041995800419958	0.195471361954714	0.068945037482762	0.613699426614825	1.62469816706963	17	GPC5;PPM1L;DAAM2;CAPRIN2;GPC2;FAM53B;ADGRA2;CSNK1G1	TIB_vs_NWC
GO_BP:GO:0007189	0.0422957704229577	0.22013798620138	0.0686890698977699	0.521911214413175	1.37159630059531	42	ADGRL3;ADCY1;ADGRD1;ADGRB3;ADCY5;ADCY3;ADGRL4;GPR157;PTGER2;ADGRG6;ADGRG1;ADGRG5;GHRH;CALCRL;ADCYAP1;ADGRB1;CALCR;GLP1R	TIB_vs_SYA
GO_BP:GO:0043491	0.0426957304269573	0.22013798620138	0.0683519284059275	0.681059772953017	1.59739938825445	10	MYO16;PIK3CA;PIK3CB;NYAP2;PIK3C2G;PTEN	TIB_vs_SYA
GO_BP:GO:0006820	0.042995700429957	0.22013798620138	0.0681021234212085	0.647050081688765	1.55308615372386	13	SLC4A2;SLC4A9;SLC4A10;SLC4A4;SLC4A3;SLC4A5;SLC4A7;SLC4A11;SLC17A6	TIB_vs_SYA
KEGG:04350	0.0432956704329567	0.199706155510575	0.0678548833422593	0.495609506927586	1.41388875503037	53	INHBA;ROCK2;BMPR2;SMURF1;RPS6KB1;ZFYVE9;TGFBR1;CUL1;BMP5;BMP2;SMAD3;COMP;TGFB3;CHRD;EP300;CREBBP;ACVR2B;SMURF2;ACVR2A;BMP4;PITX2;ID3;PPP2CA;RBL1;NOG;DCN;BMPR1A;ROCK1	TIB_vs_NWC
GO_BP:GO:0042147	0.0434956504349565	0.258950849101136	0.067691459732905	0.574800550482731	1.48652001553669	28	VTI1A;PLEKHA3;VPS26B;BET1L;SNX8;VPS50;PQLC1;HEATR5A;DENND2A;RAB9A;VPS54;VPS51	TIB_vs_SHF
KEGG:00532	0.0437956204379562	0.200208550573514	0.0674483969481329	0.603349764764087	1.60436361304177	18	CHST12;UST;DSE;XYLT1;CHST11;CHPF;B3GAT2;CHST13;CHST15;B3GAT1L;CSGALNACT1;CHSY1	TIB_vs_NWC
KEGG:00500	0.0440955904409559	0.223534082235341	0.067207783715993	0.588668034371965	1.47233828912697	21	AMY2A;GBE1;ENPP1;UGT2A1;UGDH	TIB_vs_SYA
KEGG:00760	0.0442955704429557	0.200702053688436	0.0670487152800428	0.628424320325954	1.64146723791935	15	ENPP1;NT5C1A;NT5C2;NT5E;NMNAT3;NADSYN1;AOX1	TIB_vs_NWC
GO_BP:GO:0042391	0.0443955604439556	0.260046722600467	0.0669695786521622	0.545622816680642	1.43651756732448	38	CHRNA7;RIMS2;KCNH5;RIMS1;GABRB2;GRIN1;KCNH8;CHRNG;KCNH1;PIEZO1;GABRP;GLRA2;LOC428967;PIEZO2;CHRND;GLRA1;CHRNA5	TIB_vs_SHF
KEGG:04614	0.0446955304469553	0.260046722600467	0.0667337413459785	0.678378702193023	1.64138031105544	11	AGTR1;ANPEP	TIB_vs_SHF
GO_BP:GO:0006886	0.0452954704529547	0.200807505456351	0.0662690130576484	0.433198911813569	1.28620789464788	127	RAMP3;ARL5B;CLTCL1;SEC23A;RIMS2;RIMS1;SEC24C;AP1S3;SNX5;STX2;AP1G1;MLPH;TSNARE1;SCFD2;SEC31B;SNX9;PICK1;SCFD1;TMED5;EXOC6B;RPH3A;RBM44;STX7;VTI1A;COPG2;SYTL5;VPS26B;AP1M1;VIPAS39;SYTL2;COPB1;AP2A2;EXOC6;AP1S2;ARF1;SEC24B;STX8;AP2B1	TIB_vs_NWC
GO_BP:GO:0033674	0.0452954704529547	0.260576189572054	0.0662690130576484	0.551503062422026	1.44546043176202	35	FGFR1;ERBB4;ALK;PDGFRA;FLT3;ROR1;ROS1;VEGFRKDRL;FGFR2;IGF1R;LTK;DDR1;INSR;FGFR4;CD74;MET	TIB_vs_SHF
GO_BP:GO:0008284	0.0453954604539546	0.200807505456351	0.0661924422634488	0.501371318111844	1.42396060213347	48	ERBB4;FGF12;FGF13;HBEGF;FGF14;FGFR1;FGF6;MEIS2;FGF23;FGFR4;GHRHR;FGFR2;PDGFD;RTKN2;PRL;CSF3;TGFA;GHRH;ERBB2	TIB_vs_NWC
GO_BP:GO:0000723	0.0454954504549545	0.200807505456351	0.0661161203199431	0.626164514278513	1.63556454212775	15	XRCC5;PRKDC;RIF1;TERF1;HUS1;ZNF365;BLM;NBN;ATR	TIB_vs_NWC
GO_BP:GO:0007187	0.0458954104589541	0.200841454316107	0.0658132939529589	0.644995771807503	1.66243111949382	13	CHRM3;HTR1F;HTR2C;HTR7;HTR2A;HTR6	TIB_vs_NWC
GO_BP:GO:0045197	0.0467953204679532	0.263287956918594	0.0651459743455219	0.650888600059729	1.60762125595731	14	DNER;PARD3;EYS;PARD3B;JAG2;DLK1;JAG1;MPP5;CRB1;SNED1;NOTCH2	TIB_vs_SHF
KEGG:04340	0.0467953204679532	0.263287956918594	0.0651459743455219	0.540342221949037	1.42475338077816	39	WNT10A;STK36;WNT11;BMP5;WNT2;WNT3;BMP4;WNT3A;IHH;WNT6;CSNK1E;WNT16;GLI3;HHIP;SHH;CSNK1G1;LRP2;WNT5A;WNT7B;WNT5B;FBXW11;BMP6;PRKACB;WNT7A;WNT2B;GLI1;BMP2;BTRC;BMP7;WNT9A	TIB_vs_SHF
GO_BP:GO:0006511	0.0470952904709529	0.204345667128202	0.0649277319696751	0.461512895534395	1.34369040297402	79	PARK2;CUL4B;AMFR;SMURF1;PSMA2;RNF144A;USP38;PSMD13;TOLLIP;NEDD4;CACUL1;LNX1;RBBP6;UCHL3;RNF111;ARIH2;PSMA7;PSMA4;PSMA1;RNF144B;NDFIP2;RNF217;CUL4A;COPS3;NDFIP1;PSMD3;LOC421255;SMURF2;CDC34;WWP2;UBE3B;RNF19A	TIB_vs_NWC
KEGG:04912	0.0471952804719528	0.236901800016077	0.0648554401962692	0.484032789076644	1.30774867001631	66	ADCY1;MAPK8;PRKACB;RAF1;PLD1;ITPR2;PLCB4;ADCY5;CACNA1D;KRAS;HBEGF;CACNA1C;CAMK2D;CAMK2B;PLCB1;CAMK2A;MAP2K4;SOS1;ITPR1;GNAS;MAP2K2;SRC;MAPK10;PLA2G6;GRB2;PLA2G4EL6	TIB_vs_SYA
KEGG:00240	0.047995200479952	0.238253097767146	0.0642851373333349	0.487014959706594	1.3123292486235	62	CMPK2;POLR3A;POLR1D;DPYD;TYMS;UPP2;DHODH;PRIM2;POLR2E;POLE;DCTD;TXNRD2;POLA1;TXNRD1;DTYMK;PRIM1;POLR2L;DUT;POLR1A;NT5C2;RRM1;UCK2	TIB_vs_SYA
GO_BP:GO:0071805	0.0480951904809519	0.267660190502689	0.0642148359994021	0.527311956554588	1.40122330340673	45	KCNB2;KCNS2;KCNK13;KCNH7;KCNB1;KCNA1;KCNH5;KCNH8;KCNK9;KCNH1;KCNA6;PKD2L1;KCNG3;KCNF1;KCNS3;KCNK18	TIB_vs_SHF
GO_BP:GO:0006367	0.0481951804819518	0.205618782384057	0.0641447501054599	0.582222622476684	1.56400265107946	21	GTF2A1;ERCC3;GTF2B;LOC415780;TAF4;BRF2;GTF2H5;TAF5	TIB_vs_NWC
KEGG:04060	0.0481951804819518	0.205618782384057	0.0641447501054599	0.435793745328025	1.29134865244983	119	TPO;PDGFRA;HGF;BMPR2;FASLG;FAS;TGFBR1;IL12RB2;CXCR1;IL12B;CD40LG;TNFRSF8;IFNGR1;EGFR;TNFSF4;IL13RA1;IL18R1;CSF3R;EDAR;VEGFD;IL15;VEGFRKDRL;TNFSF11;XCR1;IFNAR2;TGFB3;IL22RA2;IL12A;CXCR5;PRL;IL21;CCR9;ACKR3;CCR2;VEGFC;IL17RA;TNFRSF13B	TIB_vs_NWC
GO_BP:GO:0086010	0.0483951604839516	0.238253097767146	0.0640052201911665	0.650845659044587	1.55258699914541	12	SCN11A;CACNA1G;SCN8A;SCN5A;LOC395944;SCN3A;CACNA1H;SCN9A	TIB_vs_SYA
GO_BP:GO:0048870	0.0488951104889511	0.205618782384057	0.0636600886299947	0.677283778451028	1.70793633338535	10	DSTN;PLD1;ELMO1;PHACTR1	TIB_vs_NWC
GO_BP:GO:0033674	0.048995100489951	0.205618782384057	0.0635916868333331	0.527706360263483	1.46731205082157	35	ERBB4;PDGFRA;FLT3;FGFR1;EGFR;VEGFRKDRL;STYK1;FGFR4;IGF1R;NTRK3;FGFR2;RYK;RET;ERBB2;MET;FLT1;ALK;INSR	TIB_vs_NWC
GO_BP:GO:0006457	0.0493950604939506	0.238749956780023	0.0633201262592919	0.490461098242404	1.31761495881974	59	PFDN1;PPIE;HSPA4;PDRG1;CLGN;CCT3;TBCE;TBCEL;PDIA5;HSPH1;PPIL2;PPIG;DNAJB11;PTGES3;QSOX2;PPIL3;CCT6A;CALR3;HSPA4L;PPIA;NUDCD3;QSOX1;PPIF;PDILT	TIB_vs_SYA
GO_BP:GO:0098703	0.0494950504949505	0.238749956780023	0.0632527426055139	0.633007162792142	1.52739731142805	14	CACNA1B;FAM155A;CACNA1D;CACNA1C	TIB_vs_SYA
GO_BP:GO:0034332	0.0495950404959504	0.273039362730394	0.0631855595077774	0.59417944913934	1.51139202461273	22	CDH20;CDH8;CDH18;CDH12;CDH2;CDH4;CDH13	TIB_vs_SHF
GO_BP:GO:0051480	0.0498950104989501	0.238749956780023	0.0629852035126315	0.674939366325046	1.58304421093867	10	ATP2B1;ATP2B2;TRPC5;TRPC6	TIB_vs_SYA
GO_BP:GO:0007229	0.0506949305069493	0.240331522403315	0.0624594990102385	0.552848678554154	1.417459555731	28	ITGB6;ITGB5;TXK;ITGA6;ITGA8;ITGA4;ITGB4;ILK;LOC107049666;FERMT2;TEC;ITGBL1;ITGA9;PRAM1;ITGAV;ITGB8;ZYX	TIB_vs_SYA
GO_BP:GO:0008277	0.050994900509949	0.212271455781251	0.0622655030196783	0.650236249375463	1.6648395275488	12	RAMP3;RGS6;KCTD16;RBM44;KCTD8	TIB_vs_NWC
KEGG:00340	0.0515948405159484	0.242353746276748	0.0618825131623321	0.631241764667142	1.52313754233187	14	HEMK1;METTL6;DDC	TIB_vs_SYA
GO_BP:GO:0006888	0.0517948205179482	0.212561143885611	0.0617563057695609	0.481717780257049	1.38115060001407	58	TRAPPC8;SEC23A;TRIP11;RINT1;SEC24C;SEC31B;TRAPPC3L;SCFD1;TMED5;YIPF7;ERGIC2;COPG2;SEC22A;TRAPPC2L;COPB1;ARCN1;ZW10;MIA2;SEC24B;COPE	TIB_vs_NWC
GO_BP:GO:0006887	0.0518948105189481	0.212561143885611	0.0616934711125078	0.52279982052409	1.45590816999314	36	SNAP29;STXBP6;STX2;EXOC6B;EXOC4;EXOC2;SYTL5;EXOC8;SNAP47;SYTL2;EXOC6;RAB11A;VAMP7;LOC422308;EXOC5	TIB_vs_NWC
GO_BP:GO:0006813	0.0523947605239476	0.243873794438738	0.061381954012731	0.575069652314842	1.4439223710762	22	KCNQ3;KCNQ4;KCNU1;KCNQ5;KCNMB2;CNGA3;KCNT2;KCNAB1;KCNQ1;KCNQ2;HCN4;KCNMA1;HCN3;KCNMB1;CNGA2;ABCC9;KCNAB2;ATP1B4	TIB_vs_SYA
GO_BP:GO:0072659	0.0531946805319468	0.216156162161562	0.0608925327069951	0.536917888976674	1.48203197655982	31	RAMP3;PKP2;FAM126B;RAB8B;MRAP2;FAM126A;RBM44;ZFYVE27;TTC7A;SPTBN1;RAB40C	TIB_vs_NWC
KEGG:00500	0.0532946705329467	0.288504482885045	0.0608321173593861	0.595502096460301	1.50908536158368	21	AMY2A;ENPP1;GBE1;UGDH;PGM2;UXS1;SI;PGM1;HK1	TIB_vs_SHF
KEGG:00052	0.0536946305369463	0.288504482885045	0.0605921158454878	0.615653869358336	1.53914484597642	17	GLB1;GALK2;PGM2;SI;PGM1;LCT;HK1;GALE	TIB_vs_SHF
GO_BP:GO:0050919	0.0537946205379462	0.24813374518404	0.0605325265846256	0.612176378871755	1.49574081701469	16	SEMA3D;SLIT3;SEMA6C;SEMA6D;SLIT2;LOC107049953;SEMA4G;SEMA3C;SEMA3F	TIB_vs_SYA
GO_BP:GO:0007157	0.0540945905409459	0.288504482885045	0.0603547333389437	0.60083496708226	1.51844279505094	20	TENM4;DNER;TENM2;EYS;JAG2;DLK1;NECTIN1;JAG1;TENM3;CRB1;SNED1;NOTCH2;IGSF21;TENM1	TIB_vs_SHF
GO_BP:GO:0030490	0.0548945105489451	0.250187155197524	0.0598876344343645	0.65617901059106	1.55450037269935	11	RPS28	TIB_vs_SYA
GO_BP:GO:0050772	0.0552944705529447	0.222638201296149	0.0596578256057473	0.656581102809997	1.66672831037234	11	PLXNA1;PLXND1;PLXNA2;TIAM2;PLXNA4;PLXNB2;TIAM1	TIB_vs_NWC
GO_BP:GO:0018107	0.0558944105589441	0.293064571093911	0.0593176626465992	0.640524935867064	1.58202417706516	14	SBK2;HIPK3;ROCK2;ROCK1;HIPK2;CDC42BPA;DYRK2	TIB_vs_SHF
GO_BP:GO:0007268	0.055994400559944	0.222638201296149	0.0592614910050427	0.461798120082739	1.33870146404586	73	DLG2;NLGN1;CACNA1B;GABRR3;GLRA3;DLG1;CHRM3;CHRNA7;HTR1F;HTR2C;HTR7;EXOC4;APBA2;SNCA;HTR2A;GLRB;LRP6;CHRNA4;CHRNA5;SV2B;CACNB2;HTR6;CHRNG;GABRB2;GLRA1;GABRD;CACNA1E;HTR3A;GABRR2	TIB_vs_NWC
GO_BP:GO:0008203	0.0560943905609439	0.222638201296149	0.0592054667890258	0.668652087318475	1.6861694176952	10	SQLE;CYP27A1;CYP24A1;LOC427775	TIB_vs_NWC
GO_BP:GO:0030866	0.0560943905609439	0.250187155197524	0.0592054667890258	0.610448443793604	1.49151892424858	16	NCKAP1;ROCK2;EPB41L2;EPB41L3;EPB41;FHOD3;LLGL1;FHOD1;ROCK1;EPB41L1;NCKAP1L	TIB_vs_SYA
GO_BP:GO:0043547	0.0560943905609439	0.250187155197524	0.0592054667890258	0.490774262988312	1.31242951318611	55	ARAP2;CHN1;SNX13;RAPGEF4;DOCK10;RAPGEF5;RALGAPA2;CHN2;ASAP1;DOCK11;SOS1;RASGRF1;ARHGAP17;DOCK7;BCR;RALGAPA1;RAPGEF1;RASGEF1A;CCL1;CCL26;CCLI7;CX3CL1;RASGEF1C;ADCYAP1;ADAP2;RASGRP1;SOS2;RGL1;XCL1;ASAP2;RAP1GDS1L;RAPGEF3;CCLL4;DOCK9;ARAP3;TSC2;CCL5	TIB_vs_SYA
GO_BP:GO:0009966	0.0560943905609439	0.293064571093911	0.0592054667890258	0.599354558245067	1.51470147462899	20	STK32B;GRK7;GPC6;RGS22;GRK5;VEPH1;IGBP1;STK32C	TIB_vs_SHF
GO_BP:GO:0048870	0.0561943805619438	0.250187155197524	0.0591495893440378	0.667632481283183	1.56590619433653	10	DSTN;PLD1;ELMO2;PHACTR1;PTEN;ELMO1	TIB_vs_SYA
GO_BP:GO:0008277	0.056994300569943	0.294758402947584	0.0587077763275074	0.655961747460739	1.59827300832107	12	RGS6;RAMP2;RGS14;KCTD8;KCTD16;RGS7;RGS9;RGS11;RAMP3	TIB_vs_SHF
GO_BP:GO:0006874	0.0571942805719428	0.225257474252575	0.0585987461758163	0.552260715905402	1.50650682287025	26	SLC24A4;RYR2;ATP2C1;ATP13A3;PTH1R;STIM2;ATP13A4	TIB_vs_NWC
GO_BP:GO:0030488	0.0576942305769423	0.295394460553945	0.0583286073011755	0.631417917495352	1.56640391633501	15	TRMT13;THADA;LCMT2;MTO1;THUMPD3;TARBP1;TRMT44;TRMT61A;NSUN2	TIB_vs_SHF
GO_BP:GO:0030154	0.058994100589941	0.259011386996894	0.057642075315137	0.431243556239788	1.20277727476004	150	EHF;NKX6-2;ETV1;NR2C2;FGF12;EYA2;KIAA1522;YES1;FGF14;FRK;MEF2D;NKX2-2;FLI1;NR2E1;FGF19;SPI1;FGF13;FSTL5;ETV6;NHS;PRRC2B;NHSL1;NR2C1;SOX14;HHEX;MEF2A;FGF18;SMAD1;GABPA;FGF6;VDR;SRC;DLX6;NHSL2;SOX1;LYN;NKX2-8;JAK1;NKX2-4;ZFPM2;NR2F6;RXRA;JAK3	TIB_vs_SYA
GO_BP:GO:0007219	0.0590940905909409	0.230963163225662	0.0575901868329747	0.55059269509203	1.5019566445511	26	SORBS2;MAML3;MAML2;DTX3L;HEYL;RBPJ;HES1;MAML1;HEY1;NOTCH2;POFUT1;DTX2;DLL4;SUSD5;HEY2;ADAM10;JAG2;TRAF7	TIB_vs_NWC
GO_BP:GO:0060070	0.0591940805919408	0.299785406074777	0.0575384272415454	0.516439958739403	1.37385769195053	46	WNT10A;LEF1;LRP4;WNT11;WNT2;TCF7L2;SFRP2;WNT3;WNT11B;WNT3A;SFRP4;LRP5;WNT6;FZD7;LRP6;WNT16;FZD5;FZD3	TIB_vs_SHF
KEGG:04650	0.0592940705929407	0.259011386996894	0.0574867959986614	0.488845681051046	1.30727209552193	55	IFNAR2;PIK3CA;RAF1;FCER1G;KRAS;PIK3CB;FASLG;PPP3CB;VAV3;CASP3;SOS1;CD247;PLCG2;MAP2K2;PPP3R1;GRB2;CHP1;PIK3CG;NRAS;SH2D1B;SHC1;ZAP70;SOS2;SHC4;PRKCB;PAK1;BRAF;MAP2K1;PTPN6;PRKCA;PIK3R5;PIK3R3;ITGB2	TIB_vs_SYA
GO_BP:GO:0048812	0.0596940305969403	0.259011386996894	0.0572815437800962	0.625544066275624	1.50938943691368	14	MYO16;NCKAP1;GAS7;NYAP2;NTF3;BDNF;DBNL;MNR2	TIB_vs_SYA
KEGG:04060	0.0600939906009399	0.299785406074777	0.0570783025835191	0.451036129309879	1.25225718946659	119	BMPR2;IFNAR2;IL10RB;LEPR;VEGFC;CXCL12;HGF;VEGFD;IL15;IL12RB2;TGFBR2;FASLG;TPO;PRL;TNFSF11;FAS;PDGFRA;IFNAR1;VEGFRKDRL;TNFRSF21;IL8L1;ACVR2A;BMPR1B;TGFB3;IFNGR1;TNFRSF9;EGF;KIT;EDAR;TNFSF10;IL1RAP;CXCR1;AMH;CCR2;MET;TGFBR1	TIB_vs_SHF
KEGG:04150	0.0604939506049395	0.299785406074777	0.0568770392020171	0.544916447853804	1.42371008430823	33	VEGFC;VEGFD;RPS6KA2;PIK3CA;ULK2;EIF4E2;ULK1;STRADA;EIF4E;PIK3CD;RPS6KB1;PIK3CB;PDPK1;RPS6KA3;RPS6KA6;BRAF;PRKAA2;PIK3R5	TIB_vs_SHF
GO_BP:GO:1902476	0.0608939106089391	0.260667266606673	0.0566777211926817	0.579414743151901	1.44242655228799	20	SLC12A9;ANO1;ANO4;SLC12A7;ANO6;SLC12A8;CFTR;SLC12A5;GLRA2;CLIC2;ANO10	TIB_vs_SYA
KEGG:03020	0.0608939106089391	0.299785406074777	0.0566777211926817	0.628785265417078	1.55987290666377	15	POLR3A	TIB_vs_SHF
GO_BP:GO:0045197	0.0610938906109389	0.260667266606673	0.0565787817675287	0.623879892183089	1.50537391357667	14	EYS;PARD3;PARD3B;DNER;JAG2;SNED1;CRB1;JAG1	TIB_vs_SYA
GO_BP:GO:0046856	0.0613938606139386	0.237190669422266	0.0564312611344041	0.601668749443561	1.58210049551852	16	INPP5A;SYNJ2;INPP5D;SYNJ1;FIG4	TIB_vs_NWC
KEGG:00512	0.0616938306169383	0.237190669422266	0.0562847952048854	0.559543846764199	1.51696522505752	23	GALNTL6;GALNT1;GALNT14;GALNT9;GALNT12;GALNT13;ST6GALNAC1;GALNT5;GALNT16;WBSCR17;GALNT2;C1GALT1;GALNT18	TIB_vs_NWC
GO_BP:GO:0042632	0.0618938106189381	0.261897777164432	0.0561877308987032	0.627735250394611	1.50672560468232	13	APOB;CYP7B1;ABCG5;ABCG8;LAMTOR1;CETP	TIB_vs_SYA
GO_BP:GO:0042391	0.0625937406259374	0.237190669422266	0.0558515993199052	0.509400262896139	1.4248757543113	38	KCNH8;RIMS2;RIMS1;GABRR3;GLRA3;CHRNA7;GLRB;RIMS4;CHRNA4;KCNH5;KCNH4;CHRNA5;CHRNG;GABRB2;GLRA1;GABRD;HTR3A;GABRR2;PIEZO2;CHRNA1;KCNH1;CHRNA9	TIB_vs_NWC
GO_BP:GO:0019228	0.0626937306269373	0.237190669422266	0.0558040307839881	0.628562550616077	1.62007565067331	13	CACNA1G;CACNA1H;SCN5A;SCN8A;SCN2A;ASB4;SCN3A;SCN9A;SCN11A;LOC395944;CACNA1I;SCN1A	TIB_vs_NWC
GO_BP:GO:0071805	0.0631936806319368	0.237190669422266	0.0555678476762568	0.496561222765482	1.40576114724904	45	KCNA5;KCNH8;KCNA1;KCNB1;KCNK10;KCNK9;KCNB2;KCNK15;KCNH5;KCNH4;KCNK18;KCNK13;KCNC1;KCNK2;PKD2;KCND2;KCNG2;KCNF1;KCNA3;KCNH1;KCNS2	TIB_vs_NWC
GO_BP:GO:0051260	0.0638936106389361	0.237190669422266	0.055241759405866	0.505079442581548	1.41786416589522	40	KCNA5;KCNA1;KCNB1;KCTD16;KCNB2;KCTD8;KCNC1;KCTD14;KCND3;KCTD18;KCTD10;KCND2;KCNG2;KCNF1;KCNA3;KCTD6;KCNS2;KCTD21	TIB_vs_NWC
GO_BP:GO:0007266	0.063993600639936	0.237190669422266	0.0551956030688697	0.583465417943485	1.55148926988105	18	ROCK2;CTNNAL1;MYO9B;EPS8L2;PLEKHG7	TIB_vs_NWC
GO_BP:GO:0007265	0.0640935906409359	0.267628521700676	0.0551495524088585	0.545605268207267	1.39611336178331	27	RAPGEF4;RAPGEF5;KRAS;RALA;SOS1;RASGRF1;USP8;RAPGEF1;RASGEF1A;NRAS;RASGEF1C;USP37;RASGRP1;SOS2;RALB;RGL1	TIB_vs_SYA
GO_BP:GO:0050852	0.0642935706429357	0.267628521700676	0.0550577664801399	0.636456255969323	1.51826119573925	12	TXK;PTPRC;CTLA4;THEMIS;TEC;PRAM1;PTPN22	TIB_vs_SYA
GO_BP:GO:0006821	0.0643935606439356	0.237190669422266	0.0550120303971731	0.567587063102834	1.52468770044535	21	GABRG3;GABRA4;GABRA2;CLCN2;CLNS1A;GABRA1;GABRG1;GABRA6;GABRG2;CLCN6;GABRE	TIB_vs_NWC
KEGG:04140	0.0643935606439356	0.304943418701608	0.0550120303971731	0.647032953351368	1.57651769914777	12	ATG5;BECN1;ATG7;ULK2;ULK1;PIK3R4;ATG4C;ATG4B	TIB_vs_SHF
GO_BP:GO:0002224	0.0647935206479352	0.304943418701608	0.0548301225441775	0.657796644198635	1.59158071586801	11	TLR2B;MAPKAPK3;TLR21;TLR5;TLR4	TIB_vs_SHF
GO_BP:GO:0000027	0.064993500649935	0.304943418701608	0.0547397849350589	0.670169201199234	1.60865459554266	10	LOC107051197;TRAF7;MDN1;RPL5	TIB_vs_SHF
KEGG:00140	0.0652934706529347	0.304943418701608	0.0546050400863614	0.576641131610954	1.47081093476497	23	STS;HSD17B1;AKR1D1;COMT	TIB_vs_SHF
GO_BP:GO:0007187	0.0655934406559344	0.304943418701608	0.0544711998459118	0.637117006751489	1.5642139198178	13	HTR2A;HTR6;HRH2;HTR2B;CHRM5;HTR1F;CHRM3	TIB_vs_SHF
KEGG:04744	0.0663933606639336	0.271695665079161	0.0541186374330882	0.593103653659591	1.45826606586072	17	CNGA1;GRK7;SLC24A1;GNB1;RHO	TIB_vs_SYA
GO_BP:GO:0070588	0.0663933606639336	0.304943418701608	0.0541186374330882	0.533036100593599	1.39749180613647	36	CACNG2;TRPC4;CACNB2;CACNA1H;RYR2;ATP2B4;SLC24A1;ITPR2;TRPC5;ITPR3;SLC24A5;RYR3;ATP2C1;ITPR1;TRPC7;TRPM2;SLC24A3;ATP2B2;ATP2B1;SLC24A4;TRPC3;TRPC1	TIB_vs_SHF
KEGG:00534	0.0668933106689331	0.271695665079161	0.0539014313173232	0.581546345424894	1.4422867731103	19	EXTL3;HS3ST5;XYLT1;NDST4;HS6ST1;NDST1;HS2ST1;XYLT2;NDST2	TIB_vs_SYA
GO_BP:GO:0000281	0.0673932606739326	0.271695665079161	0.0536865909405767	0.601248504755975	1.46904055885005	16	SNX9;ROCK2;RTKN;PDCD6IP;ECT2;ZFYVE26	TIB_vs_SYA
GO_BP:GO:0006956	0.0673932606739326	0.271695665079161	0.0536865909405767	0.656482543935744	1.53975444700803	10	C3;PAMR1;C1S;C1R	TIB_vs_SYA
GO_BP:GO:0043123	0.0675932406759324	0.304943418701608	0.0536013074154146	0.571013145560596	1.46056056936584	24	S100B;PPM1B;FASLG;CARD11;ROR1;MAP3K7;TRIM13;TRAF3IP2;EDAR;SHISA5;RIPK2;PPM1A	TIB_vs_SHF
KEGG:04146	0.0678932106789321	0.304943418701608	0.0534740728047682	0.496016712680462	1.3356074622248	56	DHRS4;ACSL5;PEX10;PXMP4;EHHADH;CAT;HACL1;PRDX1;ABCD2;ACSL6;PEX16;IDH1;PEX14;XDH;HMGCL;SLC25A17;GNPAT;ACSBG1;PEX3;ACOX2;PEX12;ACSL3;PEX7	TIB_vs_SHF
GO_BP:GO:0050852	0.067993200679932	0.304943418701608	0.0534318440975073	0.644538798977234	1.57044060756401	12	THEMIS;TXK;PTPN22;PTPRC;CTLA4;FYN;PRAM1;CD28;TEC	TIB_vs_SHF
GO_BP:GO:0035725	0.068993100689931	0.249148418491484	0.0530144999143884	0.501680198018783	1.40832177186702	40	CACNA1G;SLC6A13;CACNA1H;SCN5A;ASIC2;SLC6A11;SLC6A6;SCN8A;SCN2A;SLC12A1;SLC6A15;SLC8A1;SLC8A3;ASIC1;SCN3A;ASIC4;SLC6A12;SCN9A;SLC6A4;SCN11A;SLC6A20;SLC6A8;LOC395944;CACNA1I	TIB_vs_NWC
KEGG:04330	0.068993100689931	0.249148418491484	0.0530144999143884	0.514858203006082	1.42802685477361	34	NCOR2;SNW1;MAML3;NUMB;CTBP1;DTX3L;RBPJ;KAT2B;MAML1;EP300;LFNG;CREBBP;NOTCH2;DTX2;DLL4	TIB_vs_NWC
GO_BP:GO:0001525	0.0691930806919308	0.249148418491484	0.0529320926690098	0.541883004559462	1.4781975615048	26	ANGPT1;CALCRL;AMOTL1;NRP2;PKNOX1;NRP1;CALD1;PTPRVP;ACKR3	TIB_vs_NWC
GO_BP:GO:0030574	0.0694930506949305	0.304943418701608	0.0528091333836556	0.632859814841405	1.55376190115479	13	MMP10;MMP3;MMP16;MMP1;MMP27	TIB_vs_SHF
GO_BP:GO:0007267	0.0700929907009299	0.304943418701608	0.0525655298882517	0.653135565147731	1.58030293937282	11	ADRA1A;IHH;GJA1;ADRA1B;SHH	TIB_vs_SHF
GO_BP:GO:0006511	0.0702929707029297	0.304943418701608	0.052485005744846	0.470007496662096	1.2845228057644	79	UBE2D2;CUL3;NEDD4;PARK2;AMFR;ANKIB1;RNF166;PSMD13;RNF111;ARIH1;RNF19A;ZNRF4;RNF144B;RNF14;HERPUD1;CUL4B;PSMA1;LNX1;WWP2;UCHL5;NDFIP1;RNF215;TOLLIP;TRPC4AP;NDFIP2;RNF144A;LOC421255;PSMA4;RPGR;HERC3;COPS3	TIB_vs_SHF
GO_BP:GO:0030335	0.0710928907109289	0.304943418701608	0.0521662308787955	0.568726857120051	1.45471260811938	24	SEMA5B;CXCL12;PDPN;SEMA3C;PDGFD;SEMA5A;HOMER3	TIB_vs_SHF
GO_BP:GO:0000724	0.0712928707129287	0.249148418491484	0.052087355964136	0.497217741768973	1.40027440127511	42	RAD51AP1;REV3L;NSMCE2;LOC421106;NABP1;RAD51B;HUS1;MMS22L;MCM9;ZFYVE26;BLM;RECQL;NBN;NUCKS1	TIB_vs_NWC
GO_BP:GO:0007274	0.0714928507149285	0.304943418701608	0.0520088039998597	0.641919595348788	1.56405882923799	12	ERC2;ERC1;RIMBP2	TIB_vs_SHF
KEGG:04150	0.0717928207179282	0.284945148895963	0.0518915766779433	0.523215412273312	1.35352704565631	33	PIK3CA;AKT1;IGF1;VEGFD;EIF4E2;PIK3CB;PRKAA2;RPS6KA3;AKT3;VEGFA;MTOR;PIK3CG;STK11;BRAF;TSC1;PIK3R5;PIK3R3;RPS6KB1;RPS6KA2;RPS6KB2	TIB_vs_SYA
KEGG:04914	0.0717928207179282	0.284945148895963	0.0518915766779433	0.476665320753066	1.28344632741005	61	ADCY1;ANAPC10;MAPK8;PIK3CA;PRKACB;AKT1;RAF1;IGF1;ADCY5;ANAPC1;KRAS;PIK3CB;BUB1;RPS6KA3;AKT3;PDE3A;MAD2L1	TIB_vs_SYA
GO_BP:GO:0031175	0.071992800719928	0.249148418491484	0.0518138223104503	0.552980224907637	1.49917075521497	23	ATXN10;MAP2;FRYL;DTNBP1;ZFYVE27;PPP1R9A;GPM6A;STMN2	TIB_vs_NWC
GO_BP:GO:0050877	0.071992800719928	0.249148418491484	0.0518138223104503	0.506099840218038	1.41277271454956	37	GABRG3;GABRA4;GABRR3;GLRA3;CHRNA7;GABRA2;GLRB;CHRNA4;CHRNA5;CHRNG;GABRB2;GABRA1;GLRA1;GABRD;GABRG1;HTR3A;GABRR2;GABRA6;GABRG2;CHRNA1;CHRNA9;GABRE;LOC428967	TIB_vs_NWC
GO_BP:GO:0016197	0.0721927807219278	0.249148418491484	0.0517363831268346	0.561138980926867	1.50736646071974	21	REPS2;REPS1;EHD4;ZFYVE9;SNX9;BLOC1S2;TMCC1	TIB_vs_NWC
GO_BP:GO:0071880	0.0722927707229277	0.249148418491484	0.0516977810497724	0.55673933424469	1.50264437558146	22	LOC427545;CHRM2;DD1CR;LOC770277;DRD2;ADRA2C;HTR1E;ADRA1A;ADRA2A;ADRA1B;HTR7L;ADRA1D;DRD4	TIB_vs_NWC
GO_BP:GO:0008360	0.0724927507249275	0.249148418491484	0.0516208105781906	0.571227508053078	1.52355960553412	19	PLXNA1;FMNL2;PLXND1;EZR;FMNL1;PLXNA2;PLXNA4	TIB_vs_NWC
GO_BP:GO:0051607	0.0724927507249275	0.304943418701608	0.0516208105781906	0.651525880160735	1.57640820441709	11	TMEM173;RSAD2;IFIT5;LOC107053353	TIB_vs_SHF
GO_BP:GO:0006470	0.0728927107289271	0.287085137640082	0.0514677969037334	0.451556179245964	1.23760935543707	91	PTPRK;DUSP6;PPM1F;DUSP13;DUSP16;PTPN14;PTPRC;PTPRB;FRMPD2;PPM1H;PTPMT1;PPP2R5A;PTPRS;DUSP7;DUSP19;PTPN4;PTPRT;PTPRN2;DUSP8;PPP2R5E;PPP4R2;PTEN;DUSP26;EPM2A;PTPRG;PPM1L;LOC423731;PTPN5;PTPRN;PPM1K;PDP2;PPM1E;PTPRA;DUSP14;DUSP22;PTPRR;PTPRJ;PTPRU;PTPN6	TIB_vs_SYA
GO_BP:GO:0000209	0.072992700729927	0.249148418491484	0.0514297351265247	0.480078055099856	1.36657032420214	50	PARK2;HECTD2;RNF144A;UBE2K;UBE2E1;HACE1;UBE2E3;PELI2;TRIP12;LOC107052775;ARIH2;SHPRH;RNF144B;NHLRC3;RNF217;UBE2E2;UBE2G1;PPIL2;LOC101747799;UBR5;CDC34;UBE3B;RNF19A;UBE2B	TIB_vs_NWC
GO_BP:GO:0086010	0.072992700729927	0.249148418491484	0.0514297351265247	0.627640410510737	1.60698602317058	12	CACNA1G;CACNA1H;SCN5A;SCN8A;SCN2A;SCN3A;SCN9A;SCN11A;LOC395944;CACNA1I;SCN1A	TIB_vs_NWC
GO_BP:GO:0006979	0.0734926507349265	0.249193623683989	0.0512405630810422	0.575734142527584	1.53093108342924	18	PXDN;TPO;GPX7;OXR1	TIB_vs_NWC
KEGG:00520	0.0735926407359264	0.287629252341941	0.0512029542427593	0.533775707552616	1.37095904282738	29	GALE;GALK2;GNPDA2;GMDS;UGDH	TIB_vs_SYA
KEGG:00564	0.0738926107389261	0.304943418701608	0.051090574302609	0.497471431513121	1.33439089457502	52	DGKB;PLA2G15;PEMT;DGKI;GPAM;PLA2G2E;PLA2G5;LPGAT1;PLA2G4EL6;CEPT1;GPD2;AGPAT3;LCLAT1;LYPLA2;PLA2G10;GPD1L2;LPCAT1;GNPAT;PLA2G2A;PCYT1B;ETNK2;GPAT3;AGPAT4;PLD1;DGKH;AGPAT1;PCYT1A;MBOAT2;DGKG;LPCAT2;CDS1;PRR29	TIB_vs_SHF
GO_BP:GO:0016485	0.073992600739926	0.304943418701608	0.0510532623450575	0.616121548183479	1.52845711100698	15	PHEX;PSEN1;TYSND1	TIB_vs_SHF
KEGG:00140	0.0741925807419258	0.287777282877773	0.0509788589717893	0.556259479381206	1.40174228774975	23	COMT;STS;CYP7B1;UGT2A1;SULT1E1;UGT1A1;AKR1D1;SRD5A3;SRD5A2;CYP3A4	TIB_vs_SYA
KEGG:04150	0.0742925707429257	0.249951475440691	0.0509417670628642	0.515201726901946	1.42602277358508	33	PIK3CB;RPS6KB1;PIK3CA;VEGFD;BRAF;RPS6KA3;PIK3CD;CAB39L;AKT3;RPS6KA2;PRKAA2;EIF4E2;VEGFC;VEGFA	TIB_vs_NWC
GO_BP:GO:0006629	0.0742925707429257	0.304943418701608	0.0509417670628642	0.528366128389863	1.38524826788017	36	PLCB4;APOV1;PNPLA7;PLCH2;PLCXD1;PLCL2;PLCH1;AACS;AWAT1;PLCL1;RPS6KB1;PLCD4;LCAT	TIB_vs_SHF
KEGG:04622	0.0744925507449255	0.304943418701608	0.0508678015760926	0.522963775544563	1.37686076842313	38	TMEM173;MAPK14;MAPK13;ATG5;TANK;MAPK8;IFIH1;MAP3K7;IL8L1;DDX3X;MAPK10;FADD;NFKB1	TIB_vs_SHF
GO_BP:GO:0030182	0.0746925307469253	0.249951475440691	0.0507941255783484	0.47597839945084	1.35938310951171	54	IRX6;WNT10A;IRX2;RUNX2;ANOS1;C2H8ORF46;WNT6;INSM2;RUNX1;LHX9;WNT2;WNT7B;LMX1B;ACSL3;ACSL4;WNT3A;WNT11;WNT7A;EMX2	TIB_vs_NWC
GO_BP:GO:0035725	0.0755924407559244	0.304943418701608	0.0504661147656505	0.518508457881445	1.36949876736259	40	SCN2A;SLC6A15;ASIC2;CACNA1H;SLC6A11;SLC8A3;SCN5A;SLC6A19;SCN4A;SLC6A6;SLC6A12;SCN9A;SLC6A17;SLC6A8;SCN1A;SLC6A14;SLC6A7;SLC12A1;SLC6A4;SCNN1A;SLC8A1	TIB_vs_SHF
KEGG:04060	0.0761923807619238	0.291417012144939	0.0502505914554093	0.436643642785955	1.20871316090816	119	IL18;BMPR2;IFNAR2;IL10RB;TGFB3;FLT1;ACVR1B;IL12B;TNFSF13B;VEGFD;CSF2RA;TPO;PDGFRA;CSF1;IL18R1;FASLG;IL10;TNFRSF25;XCR1;HGF;TNFSF4;CRCBL;LIF;CXCL14;CXCR5;FLT4;PRL	TIB_vs_SYA
GO_BP:GO:0006906	0.0763923607639236	0.304943418701608	0.0501793000881204	0.59579223658653	1.48949043586889	17	LOC112529982;FER1L5;VAMP2;TSNARE1;STX7;VAMP7;STX12	TIB_vs_SHF
GO_BP:GO:0007018	0.0764923507649235	0.304943418701608	0.0501437564723626	0.489636887673765	1.31977140054692	57	KIF26B;KIF21B;TCTE3;DYNC2H1;DYNC1H1;KIF20A;KIF26A;DNAH3;KIFAP3;KIF13B;KIF18A;KIF1A;DNAH5;DNAH1;CENPE;DNAH5L;STARD9;KIF5B;DNAH10	TIB_vs_SHF
GO_BP:GO:0008360	0.0764923507649235	0.304943418701608	0.0501437564723626	0.586946173532142	1.47868240924682	19	PLXND1;FMNL2;PLXNA4;EZR;FAM171A1;PLXNB2;NF2	TIB_vs_SHF
GO_BP:GO:0032956	0.0766923307669233	0.291417012144939	0.050072872271063	0.648762514908207	1.52164741714716	10	ROCK2;IQGAP3;PAK3;RHOG;ARHGAP17	TIB_vs_SYA
GO_BP:GO:0031146	0.0770922907709229	0.304943418701608	0.0499319098614031	0.575164619417296	1.45754735847744	21	FBXL12;FBXL7;FBXO9;CUL1	TIB_vs_SHF
GO_BP:GO:0007214	0.0775922407759224	0.256634981663124	0.0497572002748371	0.613275294331707	1.5806738255922	13	GABRG3;GABRA4;GABBR2;GABRA2	TIB_vs_NWC
GO_BP:GO:0046513	0.0776922307769223	0.256634981663124	0.0497224553511444	0.55718606273935	1.49674788582054	21	SPTLC2;CERS5;CERS6;CERS3;SGMS2;SAMD8;SGMS1;CERS1;SPTSSB;SPTLC3	TIB_vs_NWC
GO_BP:GO:0043087	0.0777922207779222	0.304943418701608	0.0496877756011859	0.580322590883217	1.46660348549799	20	VAV3;RASA2;ARHGAP15;PLXND1;PLXNA4;RASA3;FGD6;PLXNB2	TIB_vs_SHF
GO_BP:GO:0006298	0.0781921807819218	0.304943418701608	0.0495497041835319	0.658574638148529	1.58082334471607	10	PMS1;MSH4;PMS2;MLH3	TIB_vs_SHF
GO_BP:GO:0042981	0.0784921507849215	0.291417012144939	0.0494468248226716	0.494896416853994	1.30514212931164	44	DLG5;PARK2;BCL2L14;MADD;ABL1;BOK;TRAF2;PPP1R13B;CASP18;CARD8	TIB_vs_SYA
GO_BP:GO:0046513	0.0790920907909209	0.291417012144939	0.0492427760728062	0.561808308462093	1.40515848559856	21	CERS6;SGMS2;SPTLC3;SAMD8;SPTLC2;CERS5;SMPD1;SGMS1;SPTSSBL;CERS3;AGK	TIB_vs_SYA
KEGG:00650	0.0794920507949205	0.291417012144939	0.0491079929978342	0.584327596293797	1.43668834235553	17	HMGCL;ACAT1;EHHADH;L2HGDH;BDH1A;HADH;PDHB;AACS	TIB_vs_SYA
GO_BP:GO:0048278	0.0795920407959204	0.304943418701608	0.0490744516137842	0.635686867615689	1.54887257707834	12	LOC112529982;STX2;TSNARE1;STX7;STX12	TIB_vs_SHF
GO_BP:GO:0016925	0.0797920207979202	0.291417012144939	0.0490075527572982	0.612887663735413	1.47108758853923	13	UBA6;ZMIZ1;PIAS4;NSMCE2;SUMO3;SUMO1;LOC107054982	TIB_vs_SYA
GO_BP:GO:0007605	0.07999200079992	0.304943418701608	0.0489408978432111	0.624726695508722	1.53379392300178	13	LHFPL5;LHFPL3;CLRN1;PCDH15;WHRN;LHFPL4	TIB_vs_SHF
KEGG:00511	0.0802919708029197	0.291417012144939	0.0488413695513331	0.646948686290941	1.51739315219321	10	FUCA1;GLB1;MAN2B2;HEXA;NEU3	TIB_vs_SYA
GO_BP:GO:0001755	0.0803919608039196	0.291417012144939	0.0488083137912282	0.566988748838568	1.41149260670243	20	SEMA5A;SEMA5B;SEMA3D;SEMA6C;SEMA6D;LOC107049953;SEMA4G;SEMA3C;SEMA3F;CORO1C	TIB_vs_SYA
GO_BP:GO:0006744	0.0803919608039196	0.291417012144939	0.0488083137912282	0.633361236640315	1.5004446386114	11	COQ8A;COQ10A;COQ3;PDSS2	TIB_vs_SYA
KEGG:00604	0.0803919608039196	0.304943418701608	0.0488083137912282	0.656483323951045	1.57580341513935	10	ST3GAL1;GLB1;SLC33A1;ST8SIA1	TIB_vs_SHF
GO_BP:GO:0008217	0.0808919108089191	0.291417012144939	0.0486439291756181	0.646122058313359	1.51545432820427	10	CORIN;EDNRB;AGTRAP;EDNRB2;UTS2R;UTS2B	TIB_vs_SYA
KEGG:00510	0.0808919108089191	0.304943418701608	0.0486439291756181	0.526986120724644	1.38120282097787	35	ALG12;MGAT5;MAN1B1;MAN1A1;MAN1A2;TUSC3;MGAT5B;MAN1C1;ALG6;STT3B;DAD1;ST6GAL1;RPN2	TIB_vs_SHF
KEGG:04141	0.0812918708129187	0.304943418701608	0.0485134835352845	0.44708593819778	1.23762740392249	109	UBE2D2;SEC63;HYOU1;MAN1B1;PARK2;MAN1A1;AMFR;BAK1;SAR1A;RRBP1;UBE2E1;MAPK8;ERP29;MAN1A2;TUSC3;CUL1;UBE2G2;CANX;MAN1C1;EIF2AK4;HERPUD1;MAP3K5;STT3B;SEC24A;DAD1;RPN2;UGGT1;DERL1;MAPK10;SEC24D;SEC31B;BCL2;SVIP;UBE2E2;SSR1;PDIA4	TIB_vs_SHF
GO_BP:GO:0000381	0.0813918608139186	0.291417012144939	0.0484810181268706	0.551681601761987	1.39020629621187	23	KHDRBS2;KHDRBS1;RBFOX1;FXR1;CELF1;RBFOX2;RBM15B;RBM25;CELF2;CELF6	TIB_vs_SYA
KEGG:00630	0.0816918308169183	0.268116778065783	0.0483839694551487	0.609363194797439	1.57059066490713	13	PCCA;HAO1	TIB_vs_NWC
GO_BP:GO:0051932	0.0820917908209179	0.304943418701608	0.0482553756182689	0.655057710184816	1.5723814134532	10	GABRE;GABRG3;GABRA1;GABRG2;GABRA2;GABRG1	TIB_vs_SHF
GO_BP:GO:0060078	0.0820917908209179	0.304943418701608	0.0482553756182689	0.655057710184816	1.5723814134532	10	GABRE;GABRG3;GABRA1;GABRG2;GABRA2;GABRG1	TIB_vs_SHF
GO_BP:GO:0001934	0.0821917808219178	0.304943418701608	0.0482233696391913	0.531813142496889	1.38693453396687	32	VEGFC;FGF23;HGF;VEGFD;FGF13;FGF14;FGF12;MOB2;FGF6;BRAT1;FGF5;FGF19;IL34;FMR1	TIB_vs_SHF
GO_BP:GO:0030178	0.0825917408259174	0.269343766260317	0.0480959104839776	0.63049854128977	1.6005178399419	11	TRABD2B;GRB10;APCDD1L	TIB_vs_NWC
KEGG:00532	0.0831916808319168	0.306432666085909	0.0479063974146957	0.587559847371709	1.47478559399312	18	CSGALNACT1;CHST12;B3GAT2;B3GALT6;XYLT1;CHPF;UST;B4GALT7;B3GAT1;CHST11;DSE	TIB_vs_SHF
KEGG:04630	0.0842915708429157	0.299703362997034	0.0475640710158259	0.450282427094468	1.23015939304576	84	SPRED1;IFNAR2;IL10RB;PIK3CA;AKT1;IL12B;CSF2RA;MYC;TPO;PIK3CB;IL10;CCND3;BCL2L1;CRCBL;LIF;AKT3;SOS1;PRL;IL13RA2;PIAS4;CREBBP;IL9;IL4R;CCND1;GRB2;SPRED2;JAK1;IL6R;JAK3;SPRY1;CCND2;PIK3CG;STAT3;SOCS4	TIB_vs_SYA
GO_BP:GO:0050772	0.0848915108489151	0.310460382533175	0.0473800742322709	0.642399267547732	1.55432578614366	11	PLXND1;CHODL;TIAM2;PLXNA4;PLXNB2	TIB_vs_SHF
GO_BP:GO:0006869	0.0856914308569143	0.302579397232691	0.0471376665555693	0.549362839501448	1.38436314704082	23	ABCA4;ABCA12;VTG2;APOLD1;ABCA2;VTG1;MTTPL;ABCA13;ESYT3	TIB_vs_SYA
GO_BP:GO:0034220	0.0865913408659134	0.314430968250693	0.0468688605343353	0.529445063828806	1.38075873682787	32	CHRNA7;GABRE;GABRG3;GABRB2;GABRA1;GABRG2;CHRNG;GABRA2;GABRP;LOC428967;CHRND;GABRG1;CHRNA5;GABRB3;GABRA6;GABRR1;GABRA3;CHRNA9;GABRD	TIB_vs_SHF
GO_BP:GO:0086010	0.0876912308769123	0.316182466260416	0.046545782323203	0.629916972595619	1.53481403249533	12	SCN2A;CACNA1H;SCN5A;SCN4A;SCN9A	TIB_vs_SHF
GO_BP:GO:0007224	0.0887911208879112	0.316768323167683	0.0462285382195579	0.59467124879886	1.48196523347364	16	EVC2;EVC;IHH;HIPK2;GLI2;GLI3;TCTN2;SHH	TIB_vs_SHF
GO_BP:GO:0045332	0.0890910908909109	0.316768323167683	0.0461430060071698	0.603234258401052	1.49648668282178	15	ATP11A;ATP10B;ATP8A2;PQLC1;TMEM30A;ATP10A;ATP9A;ATP9B;ATP10D	TIB_vs_SHF
GO_BP:GO:0006364	0.0906909309069093	0.318039428933819	0.0456937949406542	0.526848209868713	1.35079644479068	28	DDX10;LOC107051197;DROSHA;PDCD11;PIH1D2;GEMIN4;WDR18;MDN1;PIN4;IMP3;UTP11;MPHOSPH10;IMP4	TIB_vs_SYA
GO_BP:GO:0016236	0.0911908809119088	0.321998145013085	0.0455557680590726	0.64871484324432	1.55715618072916	10	VTI1A;VPS41;MAP1LC3B;PIK3R4	TIB_vs_SHF
GO_BP:GO:0033627	0.0917908209179082	0.319706804829721	0.0453915777867546	0.565521070714876	1.40254266340769	19	ITGB6;ITGB5;ITGA6;ITGA8;ITGA4;ITGB4;LOC107049666;ITGBL1;ITGA9;VTN;ITGAV;ITGB8	TIB_vs_SYA
KEGG:00514	0.0925907409259074	0.300040881987751	0.0451750626902471	0.530666706221087	1.44328199452781	25	FUT9;UGT1A1;B3GLCT;POMT1;ST6GAL2;POMT2;MGAT5B	TIB_vs_NWC
GO_BP:GO:0000045	0.0933906609339066	0.325627301215457	0.0449612426330254	0.574070329878381	1.44624453951772	19	TMEM173;ATG5;BECN1;ATG7;TP53INP2;MAP1LC3B	TIB_vs_SHF
GO_BP:GO:0050877	0.0934906509349065	0.325627301215457	0.0449347017586579	0.515110763964823	1.3537247269724	37	CHRNA7;GABRE;GABRG3;GABRB2;GABRA1;GABRG2;CHRNG;GABRA2;GABRP;GLRA2;LOC428967;CHRND;GABRG1;GLRA1;CHRNA5;GABRB3;GABRA6;GABRR1;GABRA3;CHRNA9;GABRD	TIB_vs_SHF
GO_BP:GO:0042147	0.0953904609539046	0.307169283071693	0.0444381127313095	0.517794613849491	1.42009320292026	28	SNX8;DENND2A;RCSD1;HEATR5A;VTI1A;FAM109A;VPS26B;PQLC1;VPS50	TIB_vs_NWC
GO_BP:GO:0051056	0.0960903909609039	0.307489251074893	0.0442587547733942	0.590467636144495	1.53385934330155	14	RALGAPA1;RALGAPB;ARHGAP40;CHN1;SIPA1L2	TIB_vs_NWC
GO_BP:GO:0045165	0.0963903609639036	0.331241048080622	0.0441824649861948	0.525713447816682	1.36855542457701	31	WNT10A;SOX5;WNT11;WNT2;WNT3;WNT11B;PRDM10;WNT3A;PRDM4;WNT6;WNT16	TIB_vs_SHF
GO_BP:GO:0001525	0.0971902809719028	0.331241048080622	0.043980694668116	0.542032046764876	1.39598199247748	26	CALCRL;RAMP2;PTPRVP;CALD1;NRP2;ANGPT1;PTPRJ;AMOTL2;ANGPT2;ITGAV;AMOTL1;PDGFRB;AMOT;SOX17;MEIS1	TIB_vs_SHF
KEGG:04140	0.0975902409759024	0.310349089314671	0.0438807083118067	0.608272297169918	1.55739666131201	12	ATG5;GABARAPL1;ATG4C;ATG7;ATG4B;PRKAA2	TIB_vs_NWC
GO_BP:GO:0006082	0.0976902309769023	0.331241048080622	0.0438558043137023	0.612018015019559	1.50259228387897	13	CYP2C23b;CYP2C23a	TIB_vs_SHF
GO_BP:GO:0030334	0.0976902309769023	0.331241048080622	0.0438558043137023	0.51694938207279	1.35259219039225	34	PLXND1;FGF23;FGF13;DOCK10;FGF14;FGF12;PLXNA4;FGF6;FGF5;LAMA2;AMOTL2;FGF19;PLXNB2	TIB_vs_SHF
GO_BP:GO:0007420	0.0992900709929007	0.312380737974107	0.0434622887233228	0.478998299801006	1.35109718293576	43	ZFHX3;CDH2;SYNJ2;NRCAM;CNTN5;MEIS2;SCT;NFASC;CNTN2;PBX1;SYNJ1	TIB_vs_NWC
KEGG:03022	0.0998900109989001	0.312380737974107	0.043317075833437	0.542937759168672	1.45847320583107	21	GTF2A1;GTF2B;LOC415780;TAF4;GTF2H3;TBPL1;TAF5;TAF4B;GTF2H1;TBP;TAF12;TBPL2	TIB_vs_NWC
KEGG:03015	0.1000899910009	0.337145232845137	0.0432689513601533	0.488908319593134	1.30603848984244	49	NCBP2;HBS1L;RNGTT;PPP2R2C;PPP2R5C;PABPC1;PPP2R5E;PPP2R2B;PPP2CA;SMG7;SRRM1;RNMT;RNPS1;PPP2R5A	TIB_vs_SHF
GO_BP:GO:0050808	0.100589941005899	0.345066792022097	0.0431492457223638	0.619592452129202	1.46782613008145	11	SNCB;PPFIA2;ROBO1;LSAMP;SNCA;SNCG;PPFIA4;HMCN1	TIB_vs_SYA
GO_BP:GO:0030182	0.100989901009899	0.337753237663247	0.0430540984264808	0.482092103829549	1.29518752516536	54	LOC101750514;WNT10A;LMX1B;RUNX2;IRX6;WNT11;WNT2;RUNX1;WNT3;C2H8ORF46;WNT11B;WNT3A;WNT6;EN1;WNT16	TIB_vs_SHF
GO_BP:GO:0045087	0.101089891010899	0.312380737974107	0.0430303966229415	0.494542518553999	1.37509844822719	35	FRK;BLK;FYN;LY86;WFDC8;LOC112532795;NFKB1;YES1;ANKHD1	TIB_vs_NWC
GO_BP:GO:0006890	0.101189881011899	0.312380737974107	0.0430067286602703	0.557328832521991	1.48198963787938	18	ATP9B;RINT1;ERGIC2;NBAS;ARCN1;USE1;COPE	TIB_vs_NWC
GO_BP:GO:0030036	0.101389861013899	0.345066792022097	0.0429594939252289	0.462745319373116	1.24693134199167	62	SPTBN5;WASF3;IQSEC1;DAAM2;SPTAN1;SPTB;IQSEC3;LOC416169;ACTN1;PDLIM5;CAPZA2;AMOT;ARHGEF10;THSD7A;WASF2;DIAPH3;SPTBN1;SMTNL2;SMTN;WASF3L;DIAPH2;AMOTL1;STARD13;FHL3;AMOTL2;PHACTR2;DLC1;SPTBN2;PDLIM1;PARVB;PDLIM7;LDB3;PLEK2;SSH2;PARVA;SPECC1L;ARHGEF17;PHACTR4;PLEK;WASF1;PARVG;LIMK1;TESK2	TIB_vs_SYA
GO_BP:GO:0051260	0.101589841015898	0.337753237663247	0.0429123935596061	0.502867876723318	1.32818843521409	40	KCNB2;KCNS2;KCNB1;KCNA1;KCTD15;KCNA6;KCNRG;KCNG3;KCNF1;KCNS3;KCTD19;KCTD8	TIB_vs_SHF
GO_BP:GO:0050767	0.101689831016898	0.345066792022097	0.0428888935597728	0.630376505266881	1.47852374178141	10	HEYL;HES1;BHLHE41	TIB_vs_SYA
GO_BP:GO:0016925	0.101789821017898	0.312380737974107	0.0428654269061935	0.594852601826939	1.53319063475055	13	NSMCE2;PIAS1;SUMO1	TIB_vs_NWC
GO_BP:GO:0006631	0.101889811018898	0.312380737974107	0.0428419935174205	0.586095091117325	1.52250077149612	14	ACSF2;DBI;ACOT1L;CRYL1;ACBD4;ACBD5;ACSF3	TIB_vs_NWC
KEGG:03020	0.101989801019898	0.345066792022097	0.0428185933122846	0.583733990361962	1.41651470120469	15	POLR3A;POLR1D;POLR2E;POLR2L;POLR1A	TIB_vs_SYA
KEGG:00052	0.102589741025897	0.345066792022097	0.0426788844272162	0.569995993868427	1.40145118042377	17	GALE;GALK2;GLB1;LCT	TIB_vs_SYA
GO_BP:GO:0010468	0.103289671032897	0.345066792022097	0.0425173739246544	0.487196644585164	1.28036550455581	42	AFF3;MURC;CDK2;DROSHA;ZNF407;AFF4;KDM6A;CDK6;ZNF142;HMG20A;IGF2BP3;ADNP2;ANKRD29;IGF2BP2;RBBP4;AFF1;ZNF335;LOC428250;ZUFSP	TIB_vs_SYA
KEGG:00640	0.103489651034897	0.339777487219431	0.0424715179160691	0.559692895163659	1.41833985152086	21	ACSS3;ACACA;EHHADH;SUCLG2;PCCA;MCEE;ABAT;ACAT1;ALDH3A2;ACSS2	TIB_vs_SHF
GO_BP:GO:0007264	0.103689631036896	0.339777487219431	0.0424257895952613	0.486643538021557	1.30157240688176	50	DOCK3;KNDC1;RHOD;RHOJ;DOCK10;DOCK2;RND2;ARHGAP8;TIAM2;RAPGEF6;RAPGEF2;BCAR3;RHOU;DOCK1;RHOF;RHOT1;DOCK7;RHOH;DOCK9;RHOBTB2;RAC2;CHM;RHOQ;TIAM1;RHOC;LOC112531913;RHOV	TIB_vs_SHF
GO_BP:GO:0001525	0.103789621037896	0.345066792022097	0.0424029731264084	0.526178811463345	1.34160051476046	26	NRP2;ACVRL1;NRP1;ANGPT1;PTPRB;AMOT;AMOTL1;TBX4;MEIS1;AMOTL2;CALCRL;ITGAV;ANGPT2;CALD1	TIB_vs_SYA
GO_BP:GO:0048843	0.104089591040896	0.313794502902651	0.0423347135736638	0.575658595719354	1.50364124133493	15	SEMA6D;SEMA3C;SEMA5B;SEMA5A	TIB_vs_NWC
GO_BP:GO:0071526	0.104089591040896	0.313794502902651	0.0423347135736638	0.575658595719354	1.50364124133493	15	SEMA6D;SEMA3C;SEMA5B;SEMA5A	TIB_vs_NWC
GO_BP:GO:0016579	0.104189581041896	0.313794502902651	0.0423120234220655	0.472023959682362	1.3379954558035	46	USP15;USP38;USP54;USP13;ATXN3;USP40;USP20;USP24;USP45;USP12;UCHL3;USP7;USP3;USP46;DESI2	TIB_vs_NWC
GO_BP:GO:0042761	0.104189581041896	0.339777487219431	0.0423120234220655	0.618093466411851	1.50600565933884	12	TECRL;ELOVL5;HACD1;HACD3	TIB_vs_SHF
KEGG:04630	0.105289471052895	0.341191197335963	0.0420644872196636	0.453039493355015	1.24010207913766	84	IFNAR2;IL10RB;LEPR;STAM2;CBLB;CCND3;STAM;IL15;IL12RB2;PIK3CA;STAT3;TPO;PRL;IFNAR1;CCND2	TIB_vs_SHF
KEGG:00564	0.106089391060894	0.350437214343082	0.0418867907176401	0.471472888321286	1.25586196492315	52	LYPLA2;GPD2;DGKB;PLD1;DGKI;CRLS1;DGKH;AGPAT4;PEMT;MBOAT2;GPAT2;DGKZ;GPD1L2;LPCAT1;PLA2G6;PLA2G4EL6;PLPP3;MBOAT1;GNPAT;PLA2G10L;CDS1;CHAT	TIB_vs_SYA
GO_BP:GO:0051480	0.106789321067893	0.319743464250066	0.0417328831423849	0.62364977310984	1.57268509994122	10	ATP2B2;TRPC6;TRPC1;TRPC5;ATP2B1;TRPC4	TIB_vs_NWC
KEGG:00270	0.106789321067893	0.343645635436456	0.0417328831423849	0.536735849861867	1.38234184785993	26	DNMT1;MTR;ADI1;TRDMT1;AHCYL1;GOT2;AMD1;AHCYL2	TIB_vs_SHF
GO_BP:GO:0051966	0.107289271072893	0.351516440712617	0.0416238362763518	0.627048097302074	1.47071708947571	10	GRM3;DGKI;CDH2;GRM7;DGKZ;GRM1;GRM4	TIB_vs_SYA
GO_BP:GO:0008286	0.107389261073893	0.343645635436456	0.0416021147235871	0.636744252742259	1.52842232458053	10	CAV2;GRB10;FOXO1;GRB14;SOGA1	TIB_vs_SHF
GO_BP:GO:0015914	0.107789221077892	0.351516440712617	0.0415155189937178	0.605533490376535	1.44449519120376	12	PITPNM3;PITPNM2;PRELID1;PRELID3B	TIB_vs_SYA
KEGG:04920	0.108389161083892	0.320409338376507	0.0413864895014492	0.475136525940022	1.340204384805	43	ACSL6;PPARGC1A;MAPK8;CHUK;CD36;MAPK10;PRKAB2;CAMKK1;AKT3;ACSL3;ACSL4;NFKB1;PRKAG3;PRKAA2;CAMKK2;ACSL5	TIB_vs_NWC
GO_BP:GO:0051932	0.108889111088891	0.320409338376507	0.0412797479600563	0.621467529630255	1.56718204044731	10	GABRG3;GABRA4;GABRA2;GABRA1;GABRG1;GABRA6;GABRG2;GABRE	TIB_vs_NWC
GO_BP:GO:0060078	0.108889111088891	0.320409338376507	0.0412797479600563	0.621467529630255	1.56718204044731	10	GABRG3;GABRA4;GABRA2;GABRA1;GABRG1;GABRA6;GABRG2;GABRE	TIB_vs_NWC
GO_BP:GO:0034220	0.11008899110089	0.322041538862874	0.0410264221970887	0.498280778521033	1.37811617128844	32	GABRG3;GABRA4;GABRR3;CHRNA7;GABRA2;CHRNA4;CHRNA5;CHRNG;GABRB2;GABRA1;GABRD;GABRG1;HTR3A;GABRR2;GABRA6;GABRG2;CHRNA1;CHRNA9;GABRE;LOC428967	TIB_vs_NWC
GO_BP:GO:0048015	0.11028897110289	0.357392108890377	0.040984587350474	0.553227587928476	1.372053730311	19	PIK3CA;PLCB4;PIK3CB;PLCB1;PIK3C2G;PI4KA;PLCG2;PLCH1;PLCE1;PIK3CG;PLCH2;PIK3C2A;PI4KB	TIB_vs_SYA
GO_BP:GO:0045165	0.110988901109889	0.322041538862874	0.0408390204953239	0.501676118246831	1.38475559183782	31	WNT10A;PRDM1;SOX6;WNT6;WNT2;WNT7B;SOX5;WNT3A;WNT11;WNT7A;PRDM4;PLAGL1;SOX13;WNT8B;WNT2B	TIB_vs_NWC
GO_BP:GO:0015701	0.111688831116888	0.322041538862874	0.0406947679868852	0.61955298492681	1.56235404874732	10	SLC4A2;SLC4A3;SLC4A10;SLC4A7;SLC4A9	TIB_vs_NWC
GO_BP:GO:0046854	0.112288771122888	0.351496557661307	0.0405721536212484	0.546740157700596	1.39454395175491	23	PI4KA;TTC7A;PI4K2B;FAM126A;IMPAD1;IMPA1;IMPA2;IP6K1;IP6K3;PI4K2A	TIB_vs_SHF
GO_BP:GO:0006974	0.112488751124888	0.322041538862874	0.0405314912401909	0.530974196837301	1.43310404237719	22	CUL4B;MACROD2;TRIP12;BRAT1;TIPIN;SHPRH;CUL4A;CHCHD6;LRRC27;UBR5;CCDC170;PPP4R3A;FXR1	TIB_vs_NWC
GO_BP:GO:0022008	0.112488751124888	0.351496557661307	0.0405314912401909	0.601788810590043	1.47747811522902	13	BTBD1;NAV2;C2H8ORF46;BTBD3;TRAK1;TRAK2;NAV3	TIB_vs_SHF
GO_BP:GO:0007608	0.112588741125887	0.322041538862874	0.0405111989911376	0.586881147014362	1.512644772084	13	SLC24A4;OR5AS1;OR5I1;OLFR6	TIB_vs_NWC
GO_BP:GO:0032981	0.112588741125887	0.351496557661307	0.0405111989911376	0.593087067963081	1.46485800642898	14	NUBPL;NDUFAF4;NDUFA11	TIB_vs_SHF
KEGG:04650	0.112588741125887	0.351496557661307	0.0405111989911376	0.476180663877202	1.28047514996084	55	IFNAR2;VAV3;NFATC2;PPP3R1;PIK3CA;FASLG;FAS;IFNAR1;FYN;PIK3CD;IFNGR1;BID;PAK1;NFATC1;TNFSF10;PIK3CB;PLCG2;MAP2K1;PPP3CB;LCP2;PRKCA;SOS2;RAC2;SHC4;SH2D1B;BRAF;PIK3R5;GRB2;FCER1G	TIB_vs_SHF
KEGG:04141	0.114088591140886	0.323291427763301	0.0402098897493978	0.413580670867293	1.22168368676498	109	SVIP;PARK2;SEC23A;AMFR;DNAJC10;SEL1L;SEC24C;TUSC3;MAN1A1;RRBP1;UBE2E1;UGGT1;CUL1;MAPK8;SEC31B;ATXN3;UBE2E3;MAPK10;HYOU1;SEC63;MAN1C1;DERL1;RPN2;EIF2AK4;DNAJB11;WFS1;UBE2E2;UBE2G1;SEC24B;BCL2	TIB_vs_NWC
GO_BP:GO:0010468	0.114188581141886	0.354046523058538	0.0401900048998496	0.493906794416067	1.30776871236012	42	ZNF407;AFF4;HMG20A;KDM6A;IGF2BP3;CDK6;HNRNPD;REST;IHH;AFF3;ZNF142;CDK3;SHH;ZFP64;IGF2BP2;COQ7;RBBP4;RBBP7;USP16;DROSHA;HNRNPAB;AFF1;HNRNPDL	TIB_vs_SHF
GO_BP:GO:0045197	0.114288571142886	0.323291427763301	0.040170145042181	0.57767125519822	1.50061815060376	14	EYS;PARD3B;PARD3;DNER;CRB1;DLK1;SNED1;NOTCH2	TIB_vs_NWC
GO_BP:GO:0006979	0.114388561143886	0.366363363663634	0.0401503101220417	0.556692768316427	1.37388910484745	18	LPO;PXDN;TPO;GPX4;OXR1	TIB_vs_SYA
GO_BP:GO:0006805	0.114488551144886	0.366363363663634	0.0401305000852471	0.542234385656048	1.35620146002046	21	CYP2J22;CYP2J21;CYP2U1;CYP2AB5;CYP2AB4	TIB_vs_SYA
GO_BP:GO:0043066	0.114788521147885	0.354046523058538	0.0400712187355577	0.508780049975748	1.33121722568899	34	PSEN1;HGF;GCG;PIM1;BIRC6;FAS;BMP4;TAX1BP1;TOR4A;WT1;PTMA;API5;BIRC7;HAX1;MDM4	TIB_vs_SHF
GO_BP:GO:0018230	0.115388461153885	0.324609297312027	0.0399533206453487	0.584893615348081	1.50752204936638	13	ZDHHC14;ZDHHC15;GOLGA7B;ZDHHC20	TIB_vs_NWC
KEGG:04114	0.115388461153885	0.366580625888028	0.0399533206453487	0.445882815850468	1.21308162364401	77	ADCY1;ANAPC10;FBXW11;PRKACB;ITPR2;IGF1;ADCY5;ANAPC1;AR;PPP2R5A;CAMK2D;PPP3CB;CAMK2B;BUB1;CAMK2A;RPS6KA3;PPP2R5E;ITPR1;MAD2L1;ANAPC13;PPP3R1;CHP1;BTRC;SMC1B;RBX1;CCNE1;YWHAQ;ADCY9;ANAPC5;PPP1CB;PGR;MAP2K1;CPEB1;MAPK12;ADCY8;YWHAB;FBXO43;ESPL1;RPS6KA2;YWHAE;ITPR3	TIB_vs_SYA
GO_BP:GO:1990573	0.115988401159884	0.366580625888028	0.0398362991887894	0.536448904760424	1.34695088048017	22	SLC12A9;SLC12A7;ATP1B3;SLC12A8;KCNJ3;KCNJ5;KCNJ4;SLC12A5;KCNJ15	TIB_vs_SYA
GO_BP:GO:0007005	0.116988301169883	0.327311531141968	0.0396431810797813	0.56759840618343	1.48258773238134	15	ADCK1;VPS13C;YME1L1;MTX2	TIB_vs_NWC
KEGG:00450	0.118188181181882	0.327923964360321	0.0394145411934656	0.594203271538004	1.52137487690887	12	MTR;TXNRD2;KYAT3;PAPSS1;TXNRD3	TIB_vs_NWC
GO_BP:GO:0048856	0.118488151184882	0.327923964360321	0.0393579006834084	0.482373261696339	1.3465402045163	37	HNF4G;LOC424300;NR2E1;SPARCL1;PAX3;TFAP2C;NR2C2;RXRA;ZEB2;PAX7;RXRG;HECTD1;WIF1;HNF4beta;ATXN1L;PAX2;NR2C1;ZEB1;PAX6;HINFP;TFAP2B	TIB_vs_NWC
GO_BP:GO:0046777	0.118588141185881	0.363575618486056	0.0393390661709319	0.570541229399884	1.42636250067448	17	PIM1;MKNK1;MAPKAPK3;ULK2;ULK1;IGF1R;INSR	TIB_vs_SHF
KEGG:00450	0.120887911208879	0.368360797056389	0.03891205616691	0.606720860593023	1.47829592018885	12	MTR;PAPSS1;TXNRD2;SEPSECS;TXNRD1;TXNRD3	TIB_vs_SHF
GO_BP:GO:0000122	0.121587841215878	0.334693412379192	0.0387843992887662	0.41465433365499	1.22132835015331	103	HDAC9;NCOR2;LDB2;DR1;HDAC4;NR2E1;PER3;ATXN1;SAP130;BMP2;NFX1;PHF21A;INSM2;SKOR1;NR1H3;FLCN;RIPPLY2;BCORL1;NR0B2;BCOR;PER2;CHD5;GZF1;MTA3;RXRA;SOX21;ZFPM2;HEXIM1;EED;HDAC7;PPP1R36;MIER2;ZBTB32;BRMS1L;WWP2;SIN3B;SOX10;DLX1;BMP4;VDR;ID3;LOC107052478;MLIP	TIB_vs_NWC
GO_BP:GO:0000122	0.121587841215878	0.368360797056389	0.0387843992887662	0.436191318519787	1.20448427025921	103	MTA3;HDAC9;ATXN1;PHF21A;ZFPM2;HDAC4;LDB2;NCOR2;N4BP2L2;RIPPLY2;ZBTB32;SAP130;FLCN;CHD4;BMP4;NR0B1;CHD5;ID3;PPARA;PPARD;MIER2;WWP2;PER3;LDB1;PER2;GZF1;NCOR1;INSM2;NR2E1;HEXIM1;DLX1;BCOR;DMAP1;NR1D1;LOC107052478;NR1H3;THRB;NFX1;MTA1;NR1H4;PHF12;NOC2L;SKOR1	TIB_vs_SHF
KEGG:04210	0.122387761223878	0.381083785112613	0.0386397875986196	0.456796737038027	1.22801159909987	60	PIK3CA;PRKACB;AKT1;CFLAR;AIFM1;PIK3CB;BCL2;FASLG;TRAF2;BCL2L1;PPP3CB;CRCBL;CASP10;AKT3;SLC25A20;CASP3;CASP8;CAPN11;PPP3R1;PRKAR1A;PRKAR2B;CHP1;PIK3CG;IL1RAP	TIB_vs_SYA
GO_BP:GO:0016311	0.122587741225877	0.368842647898953	0.0386038458652974	0.557147241601192	1.40361052284968	19	PXYLP1;TNS3;DNAJC6	TIB_vs_SHF
GO_BP:GO:0030178	0.122787721227877	0.381083785112613	0.0385679879229386	0.605362577326543	1.43411529001012	11	APCDD1;GRB10;TRABD2B	TIB_vs_SYA
GO_BP:GO:0034446	0.123087691230877	0.337010149252454	0.0385143573765071	0.611375912224403	1.541733564375	10	RADIL;LAMB4;PARVB;PARVA;NTN4L	TIB_vs_NWC
GO_BP:GO:0019228	0.123187681231877	0.368842647898953	0.0384965220571916	0.594259517033648	1.45899261623511	13	SCN2A;CACNA1H;SCN5A;SCN4A;SCN9A	TIB_vs_SHF
GO_BP:GO:0006270	0.123887611238876	0.33739604762928	0.0383722519522341	0.589205318569716	1.50857831309621	12	CDC45;NOC3L;ORC1;MCM5;ORC5	TIB_vs_NWC
KEGG:04330	0.124487551244876	0.381083785112613	0.038266531077908	0.49445326604634	1.28204319854169	34	ADAM17;SNW1;RBPJL;MAML3;RBPJ;NUMB;JAG2;CREBBP;APH1A;PSEN1;CTBP1;JAG1;DTX2;CIR1;NCOR2;DLL1;PSEN2;NOTCH2;LFNG	TIB_vs_SYA
KEGG:04210	0.124687531246875	0.337777862425398	0.0382314525118419	0.444836801039549	1.27836476855012	60	PIK3CB;FASLG;PPP3CB;FAS;CHUK;PIK3CA;ATM;PIK3CD;PPP3CA;AKT3;NFKB1;BIRC2;MAP3K14;CASP10;IRAK4	TIB_vs_NWC
KEGG:04310	0.124887511248875	0.381083785112613	0.0381964542715156	0.428336527187167	1.1805679364899	105	WNT7B;FBXW11;ROCK2;MAPK8;PRKACB;LEF1;LRP6;PLCB4;TCF7L2;MYC;DAAM2;CCND3;PPP2R5A;FZD3;CAMK2D;PPP3CB;CAMK2B;PLCB1;CAMK2A;MAP3K7;WNT3A;WNT3;FZD2;PPP2R5E;CREBBP;LRP5;SENP2;VANGL2;MAPK10;PPP3R1;PSEN1;CCND1;CTBP1;WNT5B;CHP1;BTRC;RBX1;CCND2	TIB_vs_SYA
KEGG:00532	0.125087491250875	0.381083785112613	0.0381615360374572	0.551340062346378	1.36067890196311	18	XYLT1;DSE;CHST11;CHST3;CHST12;CSGALNACT1;XYLT2	TIB_vs_SYA
KEGG:00120	0.125587441255874	0.337832883378329	0.038074588399225	0.609627084223297	1.53732346778186	10	CYP7B1;CYP27A1;AKR1D1;ACOX2	TIB_vs_NWC
GO_BP:GO:0060271	0.125587441255874	0.381083785112613	0.038074588399225	0.440957408394129	1.20213343879036	80	TCTN3;TEKT1;POC1A;ARMC9;TRIM59;TTBK2;RILPL1;ABLIM1;BBS9;CEP250;IQCB1;TMEM67;FBXW8;PIBF1;TTC39C;DISC1;FAM92A;IFT80;POC1B;IFT52;IFT46;DZIP1L;BBS5;CFAP221;C2CD3;CFAP52;TRAF3IP1;TMEM231;FAM149B1;CEP162;ARL6;CENPJ;TXNDC15;RILP;RILPL2;TCP10;ARL3;MKS1;CFAP43;IFT81;CEP70;DCDC2;CCDC113;PARVA;ARL2;TCTN1	TIB_vs_SYA
GO_BP:GO:0007155	0.125787421257874	0.381083785112613	0.0380399476968455	0.453181885323249	1.22209748677994	63	CD44;PARD3;WISP2;LAMA3;LAMA2;SPON1;STAB2;PARD3B;NCAM1;CLDN18;CLDN11;CLDN15;CLDN22;LOC100858925;SRC;ACAN;NINJ2;LAMA4;IBSP;NCAN;ALCAM;CLDN25;POSTN;WISP1;CTNNB1;TNFAIP6	TIB_vs_SYA
GO_BP:GO:0017148	0.125787421257874	0.37443697490716	0.0380399476968455	0.578758276671235	1.4357673516539	15	NANOS3;CNOT10;TRIM2;CNOT9	TIB_vs_SHF
GO_BP:GO:0036297	0.126687331266873	0.337832883378329	0.0378850326355364	0.561914075178044	1.46774005253663	15	RAD51AP1	TIB_vs_NWC
GO_BP:GO:0051017	0.126687331266873	0.337832883378329	0.0378850326355364	0.570086263271711	1.48091459697411	14	PLS3;BAIAP2L2;FAM107A;LIMA1;ESPN;CALD1;XIRP2;BAIAP2L1;PLS1;LIMD2	TIB_vs_NWC
GO_BP:GO:0000209	0.126787321267873	0.374758029814996	0.0378679168710869	0.475969231466818	1.27302300308051	50	HACE1;PARK2;ANKIB1;RNF166;UBE2E1;HECTD2;ARIH1;RNF19A;TRIM2;PELI2;RNF144B;RNF14;UBOX5;UBE4A;LOC107052775;UBE3D;UBE2E2;RNF144A;UBR5	TIB_vs_SHF
GO_BP:GO:0006303	0.127287271272873	0.381117443811174	0.0377826262640302	0.59255449219862	1.41353389715051	12	DNTT;LIG4;DCLRE1B;DCLRE1C;XRCC5	TIB_vs_SYA
GO_BP:GO:0071363	0.127287271272873	0.381117443811174	0.0377826262640302	0.592611730997311	1.41367043983687	12	BMPR2;ACVR1B;ACVRL1	TIB_vs_SYA
GO_BP:GO:0001708	0.127987201279872	0.374758029814996	0.0376640196158781	0.565509335128684	1.41378268185342	17	TBX1;TBR1;IHH;TBX18;TBX5;TBX15;SHH;MGA;TBX3;TBX10;TBX6	TIB_vs_SHF
KEGG:00100	0.128987101289871	0.342183398240487	0.0374961780735526	0.56808052048856	1.47570427363059	14	NSDHL;SQLE;DHCR7;CYP2R1;CYP51A1	TIB_vs_NWC
KEGG:04514	0.129387061293871	0.374758029814996	0.0374295602878443	0.452415823121497	1.23235329465586	73	NEGR1;NRXN3;ITGA9;CLDN20;NEO1;ICOS;CLDN1;NLGN1;CDH2;CDH4;NRXN1;PTPRC;NCAM1;NRCAM;CTLA4;PTPRF;CDH5;CD99;ALCAM;CD226;SDC2;ITGAV;CD28;CLDN18;ICOSLG;ITGA4;ESAM;ITGA8;CD86	TIB_vs_SHF
GO_BP:GO:0006367	0.129487051294871	0.374758029814996	0.0374129517205865	0.544835627926419	1.38068946433646	21	TAF4;TAF2;LOC415780;GTF2A1;GTF2E1;TAF4B;GTF2F2;GTF2B	TIB_vs_SHF
GO_BP:GO:0030866	0.12988701129887	0.374758029814996	0.0373466999137554	0.569388200745964	1.41895798655138	16	EPB41L1;EPB41L2;FMNL2;FHOD3;ROCK2;ROCK1	TIB_vs_SHF
GO_BP:GO:0000226	0.13028697130287	0.374758029814996	0.0372807383739711	0.476081132326112	1.27177276022448	49	MAP2;SPATA7;TTLL1;PARD3;TUBB3;EML4;PARD3B;NUAK1;TBCD;TSSK3;TTLL4;EML1	TIB_vs_SHF
GO_BP:GO:0043066	0.13038696130387	0.387198061803015	0.0372642930836758	0.49235804370327	1.27661060108745	34	API5;AREL1;MIEN1;PTMS;BIRC6;HGF;BIRC7;PTMA	TIB_vs_SYA
GO_BP:GO:0006376	0.13048695130487	0.342572707903339	0.0372478657624834	0.606560296468846	1.52958981403249	10	LUC7L3;CELF2;LUC7L;LUC7L2;CELF1	TIB_vs_NWC
GO_BP:GO:0006351	0.130686931306869	0.342572707903339	0.0372150648906272	0.480329699058897	1.33763613853033	36	TEAD4;INO80;HIRA;LOC415780;RUNX1T1;TAF4;PHF3;LIN9;TCEA1;CEBPG;POLR2B;CBFA2T2;TAF4B;POLR2E;CBFA2T3;HOXB9	TIB_vs_NWC
KEGG:04623	0.130986901309869	0.387198061803015	0.0371659974986293	0.537969848513721	1.33925137908184	20	POLR3A;IL18;POLR1D	TIB_vs_SYA
GO_BP:GO:0007596	0.131586841315868	0.387198061803015	0.0370683414687486	0.57574304204561	1.38922341828639	14	IFNAR2;F2;PROC;P2RY12;SERPIND1	TIB_vs_SYA
GO_BP:GO:0006811	0.132086791320868	0.374960306167185	0.0369874447764411	0.523999398544534	1.34953962372359	26	GRIK2;NALCN;GRID2;GRIA4;GRIN1;GRIA1;GRIN3B;GRIK1;GRID1;GRIA3;GRIN2B	TIB_vs_SHF
GO_BP:GO:0048488	0.132086791320868	0.374960306167185	0.0369874447764411	0.574376636598241	1.42489750146414	15	AMPH;SYT1;NLGN1;STON2;SYNJ1	TIB_vs_SHF
GO_BP:GO:0001755	0.132486751324868	0.342572707903339	0.0369230408146938	0.529025894066678	1.41640067011188	20	SEMA6D;SEMA3C;SEMA5B;SEMA5A;RADIL	TIB_vs_NWC
GO_BP:GO:0045944	0.132786721327867	0.374960306167185	0.0368749192853507	0.425246933233883	1.1814655006917	121	MEOX2;TEAD3;ZFPM2;LDB2;ALX1;NR2C2;RNF4;NCOA6;ATAD2;BCLAF1;KANSL3;TET2;FHL5;PCBP2;MEIS2;MEF2A;KMT2C;PAXBP1;PPARA;PPARD;LMO3;HIPK2;NCOA3;MEF2D;CREBBP;SS18L2;BCL11B;PTMA;PPRC1;LDB1;NCOA2;CCNC;NCOA1;CYTL1;ADCYAP1;KAT2B;PPARGC1A;EP300;CTNNB1;NR1D1;NR1H3;THRB;GABPB1;ASXL3;KAT2A;NR1H4;SOX17;RXRG;BCL9;CASZ1;MEIS1;ZFPM1;RAX2;CD40;MAX	TIB_vs_SHF
KEGG:00640	0.133086691330867	0.342572707903339	0.0368269523086822	0.524715412374996	1.40952320355709	21	PCCA;ABAT;SUCLG2;ALDH6A1;MLYCD;ACACA;LDHA;ACSS3;EHHADH	TIB_vs_NWC
GO_BP:GO:0006979	0.133286671332867	0.374960306167185	0.0367950597595443	0.556466149625587	1.3967398634942	18	PXDN;TPO;OXR1;GPX2;PRDX1;GPX7;TLDC2;NCOA7	TIB_vs_SHF
KEGG:00531	0.133386661333867	0.342572707903339	0.0367791390199934	0.59437885924725	1.50882818216121	11	GLB1;HPSE2;IDS;SPAM1;HPSE	TIB_vs_NWC
GO_BP:GO:0000381	0.134086591340866	0.375149370308871	0.0366681675485412	0.534866970794886	1.36425958219799	23	RBM25;RBFOX1;KHDRBS2;KHDRBS3;NOVA1;NSRP1	TIB_vs_SHF
GO_BP:GO:0032956	0.134286571342866	0.342572707903339	0.0366366127360231	0.603264933742428	1.52127975270929	10	ROCK2;PAK3;FAM107A	TIB_vs_NWC
KEGG:00601	0.134386561343866	0.342572707903339	0.0366208603945354	0.571391725386244	1.47272188008521	13	FUT9;B3GALT1;B4GALT4;ST8SIA1;B3GNT5;B3GALT2	TIB_vs_NWC
GO_BP:GO:0006413	0.134486551344866	0.342572707903339	0.0366051247216999	0.534357050499876	1.42521990904948	19	EIF3B;EIF2A;EIF2B2;EIF2B1;EIF4E2;EIF3E;EIF1B;EIF4E	TIB_vs_NWC
GO_BP:GO:0016042	0.134886511348865	0.375336379405538	0.0365423481021467	0.618713176218458	1.48514105462558	10	CLPS;PLCB1;PLA2G2E;PLA2G5;PLA2G10;PLA2G2A	TIB_vs_SHF
GO_BP:GO:0006376	0.135086491350865	0.395224477552245	0.0365110590073531	0.609582491077038	1.42975218476787	10	SRSF6;CELF1;LUC7L2;CELF2;CELF6	TIB_vs_SYA
GO_BP:GO:0070374	0.135886411358864	0.395305923953059	0.0363865584085132	0.505524335902879	1.2961237466536	28	CD44;PDGFA;FAM150B;PDGFD;CD4;LAG3;PDGFB;CRKL;CCL1;CCL26;CCLI7;CX3CL1;ADCYAP1;PTPN22;RAPGEF2;RAPGEF6;CD74;XCL1;CCLL4;THPO;CCL5;PDE8A;SEMA7A	TIB_vs_SYA
GO_BP:GO:0042073	0.136786321367863	0.344646875025416	0.0362477349578108	0.569640472750684	1.46820814990789	13	TRAF3IP1;IFT88;IFT81;IFT46	TIB_vs_NWC
GO_BP:GO:0009311	0.136786321367863	0.395675686668621	0.0362477349578108	0.608955258612765	1.42828103525279	10	MOGS;ST8SIA1;ST6GALNAC5;ST8SIA6;ST8SIA2;ST6GALNAC6;ST6GALNAC4	TIB_vs_SYA
GO_BP:GO:0034765	0.136886311368863	0.344646875025416	0.0362323902738512	0.569538850517311	1.46794622576734	13	KCNJ13;KCNJ11;KCNJ3;KCNJ5;WWP2;KCNJ8	TIB_vs_NWC
KEGG:03450	0.137686231376862	0.39604129474693	0.0361102035801001	0.596775500423815	1.41377234390816	11	DNTT;LIG4;DCLRE1C;XRCC5	TIB_vs_SYA
GO_BP:GO:0006406	0.137986201379862	0.344646875025416	0.0360646432896811	0.562911279494867	1.46227612260148	14	TPR;THOC2;POLDIP3;NUP88;FYTTD1;NLRP1L	TIB_vs_NWC
GO_BP:GO:0043484	0.138086191380862	0.344646875025416	0.0360494877805622	0.542094468102506	1.43513233108739	17	HNRNPLL;AFF2;AHNAK2;RBM20;GRSF1;SRRM4;CLK1;RBM12B	TIB_vs_NWC
KEGG:03013	0.139186081391861	0.398118847333144	0.0358837993522971	0.431068943602481	1.18066094238524	89	PABPC4;NUP37;EIF4A2;EEF1A1;EIF4E2;EIF4G3;PABPC1;NCBP2;EIF3I;NUP93;EIF3H;GEMIN4;CLNS1A;EIF2B5;TPR;NUP205;NUP153;RPP38;STRAP;NUP133;SENP2;GEMIN8;SUMO3;EIF1;SUMO1;NUP188;NMD3;RAN;UPF3A;EIF2B3	TIB_vs_SYA
GO_BP:GO:0071363	0.13968603139686	0.344646875025416	0.0358090996736562	0.579682455751154	1.48419634661711	12	BMPR2;TGFBR1;AMHR2;ACVR2B;ACVR2A;ACVR1C	TIB_vs_NWC
GO_BP:GO:0042744	0.13998600139986	0.344646875025416	0.0357644617683714	0.589916224295971	1.49749980249825	11	HBZ;HBA1	TIB_vs_NWC
GO_BP:GO:0045893	0.14018598140186	0.344646875025416	0.0357347785090555	0.439621762357406	1.26337787514945	60	ARID1A;AFAP1L2;EAF1;TP53INP2;MGA;GLTSCR1L;TBX15;ARID1B;TBX1;RNF111;CHURC1;TBX2;ING5;CDK5RAP2;SMARCC1;MSANTD1;KMT2A;TRIM42;FGF7;DYRK1A;HMBOX1;EDRF1;TBR1;TBX5;GPATCH3;MYRFL	TIB_vs_NWC
GO_BP:GO:0000028	0.14018598140186	0.398751235987512	0.0357347785090555	0.6070724754069	1.42386503997498	10	RPS28	TIB_vs_SYA
KEGG:04320	0.140685931406859	0.344646875025416	0.0356608325112044	0.547429838430002	1.43947815046521	16	MAP2K1;PIWIL1;GRB2;EGFR	TIB_vs_NWC
GO_BP:GO:0000422	0.141385861413859	0.391294924561598	0.0355579321076506	0.552400592761879	1.38653524396314	18	ATG5;PARK2;ATG7;ATG9A;MAP1LC3B	TIB_vs_SHF
GO_BP:GO:0006629	0.142285771422858	0.346906261754777	0.0354266881911522	0.475441600544189	1.32402361939029	36	PLCH1;PLCE1;RPS6KB1;AACS;FADS6;NR1H3;PLCB4;LOC101751271;PLCH2;PLCL1;PIBPPDD4L;PNPLA7;SCD5;LOC771362;PLCL2;PLCD3;PLCD1;FADS1;GDPD2;PLCD4	TIB_vs_NWC
KEGG:03022	0.142285771422858	0.391668360045716	0.0354266881911522	0.538696988369438	1.36513329559995	21	TAF4;LOC415780;GTF2A1;GTF2H3;TBPL1;GTF2E1;TAF4B;GTF2F2;GTF2B;TAF13;GTF2H1;TBPL2	TIB_vs_SHF
GO_BP:GO:0090263	0.142685731426857	0.401964199184477	0.0353687346758131	0.548677833252	1.34903614298185	17	DAAM2;GPC2;GPC5;CSNK1G1;CAPRIN2;PPM1L	TIB_vs_SYA
GO_BP:GO:0007188	0.142885711428857	0.401964199184477	0.0353398441869359	0.527822117867842	1.32015443103516	21	GNAO1;CRHR2;GCG;GHRHR-LR;ADCYAP1R1;VIPR1;SCTR	TIB_vs_SYA
KEGG:04623	0.143885611438856	0.393954187468954	0.0351962464722988	0.541473333625331	1.36842282357217	20	POLR3A;TMEM173	TIB_vs_SHF
GO_BP:GO:0007219	0.145685431456854	0.407600769977647	0.0349412990575916	0.506760051774179	1.29208841463895	26	HEYL;ADAM17;HES1;MAML3;RBPJ;JAG2;TRAF7;APH1A;MAML2;RITA1;JAG1;DTX2;POFUT1;DLL1;NOTCH2;SORBS2	TIB_vs_SYA
GO_BP:GO:0030968	0.145785421457854	0.396286297296196	0.034927266134352	0.56126011952625	1.39870220017059	16	HYOU1;AMFR;SERP1;HERPUD1;TBL2;DERL1	TIB_vs_SHF
GO_BP:GO:0006814	0.146085391460854	0.35448208733629	0.0348852489571245	0.557152274320563	1.44731593959736	14	SLC9A3;SLC5A12;SLC9A9	TIB_vs_NWC
GO_BP:GO:0006355	0.146285371462854	0.396286297296196	0.0348573052682053	0.407987819326443	1.14585771428748	174	ESR1;EMSY;SCML2;ZFAT;ATXN1L;KAT6B;ZNF280D;FOXM1;WTIP;PDE8A;KAT7;HIRA;HSF2;SNAI2;L3MBTL4;TRRAP;ZNF488;MLF1;SFMBT2;ZNF319;MYBBP1A;CUX1;PRDM8;SBNO2;PRRX1;MLF2;NR3C2;MYCBP;HOXD12;FUBP3;CCAR1;PGR;GTF2H3;NFYC;NSD1;MYB;HSF5;MSL3;LOC112533350;NEUROD1;ING4;MLLT1;HMGA2;WWC3;PRRX2;RPS6KA5;WWC2;PSPC1;L3MBTL3;SFPQ;ITGB3BP;KDM1A;VPS72;POGZ;WHSC1L1;NOTCH1;ASCC1;MTERF4;NOTCH2;ZMYND8;ZNF624;ZNF536;MTERF2;GATAD1;I…	TIB_vs_SHF
GO_BP:GO:0060271	0.146885311468853	0.354741884302136	0.034773797441902	0.4196013654592	1.22224659485692	80	TRAF3IP1;DISC1;TMEM237;ABLIM1;BBS9;IFT81;PIBF1;POC1A;TCTN3;CLUAP1;FAM92A;PARVA;ARMC9;C2CD3;CEP41;IFT46;IFT80;DCDC2;CEP162;TRIM59;ARL3;TEKT3;TTBK2;TCP10;FBXW8;TMEM67;DZIP1;RILPL2;TCTN2;CENPJ;LRP12;ICK	TIB_vs_NWC
GO_BP:GO:0007507	0.147785221477852	0.398242281035054	0.0346494361403704	0.513155255779099	1.32489473556404	27	ZFPM2;KDM6A;TGFBR2;PDLIM3;MEF2A;PDLIM1;HTR2B;FN1;CCM2;GJA1;HEG1	TIB_vs_SHF
GO_BP:GO:0006888	0.148785121487851	0.39883760315068	0.0345125065272769	0.459207240218404	1.23897892392911	58	YIPF7;TRAPPC8;SAR1A;TMED10;RINT1;SEC22C;YIPF4;TRAPPC2;SEC24A;COPB1;LMAN2;SEC24D;LMAN2L;COPA;ZW10;SEC31B;MPPE1;SEC22A;SEC22B;MIA3;CNIH4;GOLT1B	TIB_vs_SHF
GO_BP:GO:0007528	0.150684931506849	0.400274998406895	0.0342558882216024	0.608643579520053	1.46097028853373	10	NEDD4;LOC415414;CACNB2;UNC13C;PPFIBP1	TIB_vs_SHF
GO_BP:GO:0007214	0.150884911508849	0.417584187527193	0.0342291416004622	0.572129627847121	1.37325784864355	13	GABBR2;GABRG3	TIB_vs_SYA
KEGG:00450	0.150884911508849	0.417584187527193	0.0342291416004622	0.580404200163943	1.38454947482748	12	MARS2;PAPSS1;TXNRD2;TXNRD1;CTH;KYAT3;SEPHS1	TIB_vs_SYA
GO_BP:GO:0007219	0.150884911508849	0.400274998406895	0.0342291416004622	0.51387326442384	1.32346016777579	26	MAML2;MAML1;JAG2;DLL4;TRAF7;HES1;HEY1;JAG1;MAML3;ADAM10;NOTCH1;NOTCH2;RBPJ;HEYL	TIB_vs_SHF
GO_BP:GO:0006915	0.151684831516848	0.364613303927823	0.0341226534304147	0.473519880376152	1.31664402610687	35	PPP1R13B;PAK5;CIDEC;BIRC6;TP73;TP63;PAWR;CASP18;CASP14;BCL2L13;DDIT4;LRRC27	TIB_vs_NWC
KEGG:00600	0.151784821517848	0.400586745449166	0.0341093981326914	0.506966617089964	1.31109133921367	28	SMPD3;SMPD2;GLB1;GALC;UGT8;SPTLC3;ACER3;SGMS2;ARSA	TIB_vs_SHF
KEGG:00604	0.152084791520848	0.418642006767065	0.0340697060515337	0.599421796337726	1.40592066776248	10	ST3GAL1;GLB1;ST8SIA1;HEXA;SLC33A1;ST3GAL2;ST6GALNAC5;ST6GALNAC4	TIB_vs_SYA
GO_BP:GO:0006397	0.153184681531847	0.419414743017677	0.0339251079801371	0.512281059748409	1.29562606242625	24	TDRD3;PAN3;RBBP6;RBM26;SRRM4;ALKBH5;RBM25;BCAS2;HNRNPLL;AURKAIP1;PTBP1;PTBP2;ERN1	TIB_vs_SYA
GO_BP:GO:0006891	0.154384561543846	0.405358438515123	0.0337690249768445	0.544517634161141	1.36674887865173	18	VTI1A;NSF;COG6;COG3;COG5;CUX1;COPB1;COPA	TIB_vs_SHF
GO_BP:GO:0006906	0.154584541545845	0.420996198252515	0.0337431773241498	0.543185567861547	1.33553229050315	17	TSNARE1;VAMP7;FER1L5;GOSR1;LOC112529982;VAMP2;DYSF;STX8	TIB_vs_SYA
GO_BP:GO:0006821	0.157084291570843	0.408279172082792	0.0334240051951686	0.53128964517834	1.34636205492027	21	GABRE;GABRG3;GABRA1;GABRG2;GABRA2;CLCN4;GABRG1;BSND;GABRA6;CLCN6;CLCN3;GABRA4;CLCN1;CLCA1;CLCA2	TIB_vs_SHF
GO_BP:GO:0030154	0.157684231576842	0.377263208258613	0.0333484662497276	0.389564893607917	1.16413356653572	150	SPI1;FRK;BLK;FGF12;HNF4G;FSTL5;FGF13;NR2E1;EYA1;FGF14;EYA4;FGF6;FGF23;MEF2A;EYA2;FYN;EGFR;PRRC2B;NR1H3;NHS;PRRC2C;SMAD3;NR2C2;EHF;LOC112530140;HHEX;FLI1;GABPA;EYA3;NKX1-1;NHSL1;YES1;HOPX;FOXB1;RXRA;SOX21;ZFPM2;NKX6-2;FEV;FSTL4	TIB_vs_NWC
KEGG:00340	0.158084191580842	0.408279172082792	0.0332983312213635	0.566682352939513	1.399641345505	14	HEMK1;ASPA;UROC1;HNMT;ALDH3A2;ALDH1A3;MAOB	TIB_vs_SHF
GO_BP:GO:0045893	0.158484151584842	0.408279172082792	0.0332483742936268	0.454068500413042	1.22588560721383	60	ARID1B;EAF1;TBX1;TBR1;ARID1A;TP53INP2;RNF111;CHURC1;ZNRF4;YAF2;TBX18;TBX5;TBX15;MSANTD1;SMARCC1;ING5;MYRFL;CDK5RAP2;KMT2A;EDRF1;ING1;MGA;TBX3;MED30;TBX10;HMBOX1	TIB_vs_SHF
KEGG:04110	0.158984101589841	0.408279172082792	0.0331861768896912	0.437604815904745	1.19671518050204	82	CCND3;ANAPC10;ORC3;HDAC1;BUB1;YWHAQ;ANAPC13;CCND2;ORC5;CDK6;CHEK1;CUL1;ANAPC4;ORC4;ORC1;STAG1;TGFB3;MAD1L1;MCM6;CDC45;E2F1;E2F4;CREBBP;CDC25A;TFDP2;CCND1;CDC7;SMC1B;CDK3;RBL1	TIB_vs_SHF
GO_BP:GO:0007160	0.159484051594841	0.408279172082792	0.0331242538688919	0.496768498641185	1.2932049320744	31	ITGA9;NID1;MSLN;ITGA3;MSLNL;EPDR1;NID2;ITGAV;ITGB5;ITGA4;ITGA8;SNED1;ITGB1;ITGB3;ILK	TIB_vs_SHF
GO_BP:GO:0046854	0.15988401159884	0.433124941474107	0.033074911573599	0.513476363269012	1.29393126559353	23	TTC7A;INPP1;SOCS6;FAM126A;FAM126B	TIB_vs_SYA
GO_BP:GO:0006508	0.15998400159984	0.379169388997173	0.033062603097702	0.377684125594048	1.14124769527651	207	TLL2;PLG;HGF;CPXM2;CAPN7;MMP3;PIGK;DPP10;ADAMTS2;PRCP;PREPL;ADGB;ADAM22;ADAMTS18;CELA2A;PREP;TRHDE;CPA6;C1S;TMPRSS3;LMLN;MMP10;MMP16;HTRA2;DPP8;TINAG;LOC418421;TLL1;RNPEPL1;DPP4;PROC;LOC424748;AGBL1;ADAMTS5;ADAMTS13;ADAMTS15;CPQ;ADAMTS17;NPEPL1;NTL;CPD;CASP10;CASP18;METAP1D;RNPEP;ADAMTS8;CASP14;TMPRSS5;CPA2;PAMR1;CPM;MEP1B;CPN1;BLMH;PGPEP1L;ACR;LOC424109;DPP6;TMPRSS11F;PCASP3;ADAMTS1;TMPRSS11D;TM…	TIB_vs_NWC
GO_BP:GO:0060271	0.160583941605839	0.409049642299452	0.0329889785720029	0.437927843727059	1.19693842242197	80	POC1A;DISC1;TTBK2;TRIM59;ABLIM1;IFT81;CFAP20;ARMC9;INTU;CCDC66;CLUAP1;B9D1;FBXW8;TCP10;SCLT1;BBS9;LOC107049033;PARVA;MKS1;TCTN2;CENPJ;MKKS;CFAP54;RILP;CFAP43;CEP162;CEP70;TRAF3IP1;CFAP161;BBS5;TCTN3;ARL2;C2CD3;MAK;IFT80;LRP12	TIB_vs_SHF
GO_BP:GO:0001764	0.161483851614839	0.433823284338233	0.0328792632922865	0.594294208370193	1.39389410826236	10	DCLK1;RELN;DISC1;ASTN2;NAV1	TIB_vs_SYA
GO_BP:GO:0050919	0.161583841615838	0.379169388997173	0.0328671257118909	0.535110726733466	1.40708478993674	16	SEMA6D;SEMA3C;SLIT2;SLIT3	TIB_vs_NWC
KEGG:00534	0.161783821617838	0.379169388997173	0.0328428821592717	0.520002216962556	1.38693315952621	19	EXTL3;HS6ST1;HS3ST1;NDST4;XYLT1;NDST2;B3GAT2;HS6ST2	TIB_vs_NWC
GO_BP:GO:0030514	0.162083791620838	0.379169388997173	0.03280659560828	0.547929627521929	1.4233582455662	14	SMURF1;SKOR1;SKI;VWC2L;SKIL;SOST;SPG20;SMURF2	TIB_vs_NWC
GO_BP:GO:0014059	0.162183781621838	0.379169388997173	0.032794521034311	0.554713446732198	1.4297347929352	13	SYT13;SYT1;SNCA;SYT2;SYT7;SYT9;SYT11;SYT12	TIB_vs_NWC
GO_BP:GO:0030041	0.162183781621838	0.433823284338233	0.032794521034311	0.560381911630336	1.3521581990031	14	TTC17;GAS7;SPIRE1;DIAPH3;DIAPH2;COBL	TIB_vs_SYA
GO_BP:GO:0032436	0.162683731626837	0.433823284338233	0.0327343045167054	0.515086985437867	1.29331398088931	22	PARK2;RNF14;RNF144A;TRIB2;RNF19B;DNAJB6;RNF19A;ARIH2	TIB_vs_SYA
KEGG:03420	0.163483651634837	0.38047104380471	0.032638496259634	0.494846600305714	1.34586017909513	25	CUL4B;ERCC3;CETN2;ERCC6;GTF2H3;MNAT1;DDB2;GTF2H5	TIB_vs_NWC
KEGG:00512	0.164383561643836	0.416655364166554	0.0325314949110203	0.520577623527917	1.3278124280517	23	GALNT9;GALNTL6;ST3GAL1;ST6GALNAC1;GALNT3;GALNT13;C1GALT1;WBSCR17;GALNT1;GALNT18;GALNT12;GALNT7;GALNT14	TIB_vs_SHF
GO_BP:GO:0016226	0.164483551644836	0.380862362194274	0.0325196565804493	0.583919652631018	1.47249590531626	10	NUBPL;NUBP2	TIB_vs_NWC
KEGG:04340	0.164783521647835	0.437145922713428	0.032484202040503	0.469971337752756	1.22900997154784	39	WNT7B;FBXW11;GLI3;PRKACB;WNT3A;WNT3;SUFU;LRP2;CSNK1G1;STK36;HHIP;WNT5B;BTRC;BMP5;GLI1;BMP7	TIB_vs_SYA
GO_BP:GO:0051453	0.165183481651835	0.380862362194274	0.0324370698082917	0.583427269731516	1.47125424167282	10	SLC4A2;SLC4A3;SLC4A10;SLC4A7;SLC4A9	TIB_vs_NWC
GO_BP:GO:0006289	0.165883411658834	0.380862362194274	0.0323549720388035	0.526741425433384	1.39448692846569	17	ERCC3;CETN2;GTF2H3;HUS1;MNAT1;GTF2H5;GTF2H1;ERCC5;BIVM;BRIP1	TIB_vs_NWC
GO_BP:GO:0007265	0.166183381661834	0.41914232222098	0.0323199357051206	0.504902589973856	1.30358751254215	27	RALGPS1;RALB;RALGPS2;RAPGEF4;RALA;USP37;RASSF1;USP8;RGL1;SOS2;MAPKAPK5;RASGEF1A;RASGRF1;RASGEF1B	TIB_vs_SHF
KEGG:04744	0.166683331666833	0.380990472381333	0.0322617382382484	0.526426870921926	1.39365418182125	17	CALM1;GRK7;GNAT3	TIB_vs_NWC
GO_BP:GO:0007131	0.167083291670833	0.419346300664051	0.0322153559922177	0.56872341548756	1.39629781281127	13	MSH4;CNTD1;SPO11	TIB_vs_SHF
GO_BP:GO:0000278	0.167983201679832	0.441326123797877	0.0321115619760952	0.463031387849254	1.21877109097766	43	SNX9;TUBB3;ASPM;CENPT;MCPH1;CETN2;CENPF;POLE;TUBB6	TIB_vs_SYA
GO_BP:GO:0043087	0.168083191680832	0.441326123797877	0.0321000773527401	0.520159417126012	1.29491312320388	20	PLXND1;PLXNA1;ARHGAP15;IQGAP3;PLXNA4;VAV3	TIB_vs_SYA
KEGG:04260	0.169183081691831	0.422545062566914	0.031974374159939	0.484162353694623	1.26896398678347	35	CACNA1S;CACNG2;CACNA2D1;ATP1B3;CACNB2;CACNA2D3;CACNA1C;UQCRQ	TIB_vs_SHF
GO_BP:GO:0048856	0.170582941705829	0.445604419149922	0.0318160314817552	0.471306830687292	1.22842109193375	37	NR2C2;SPARCL1;TFAP2C;PAX2;PAX1;NR2E1;ZEB2;LOC424300;NR2C1;PAX7;HOXC11;NR2F6;RXRA	TIB_vs_SYA
KEGG:00561	0.170982901709829	0.423096151923269	0.0317711239893025	0.489792631196354	1.27734773815353	32	DGKB;DGKI;GPAM;MGLL;AWAT1;AKR1A1;AGPAT3;LCLAT1;AGK;ALDH3A2;GPAT3;AGPAT4;LIPC;DGKH;AGPAT1;MBOAT2;DGKG;GLYCTK;PRR29	TIB_vs_SHF
GO_BP:GO:0071363	0.171582841715828	0.423096151923269	0.0317040372550791	0.57627349091077	1.40410987302086	12	BMPR2;TGFBR2;ACVR2A;BMPR1B;AMHR2;TGFBR1	TIB_vs_SHF
GO_BP:GO:0045454	0.171882811718828	0.423096151923269	0.0316706166401607	0.584230162003156	1.41358194462281	11	TXNRD2;PRDX1;TXNRD1;TXNRD3;PRDX6;SELENOT;KRIT1	TIB_vs_SHF
GO_BP:GO:0007605	0.172682731726827	0.392949149529492	0.0315818918142659	0.550030792137385	1.41766558091782	13	LHFPL4;CLRN1;PCDH15;PDZD7;GRXCR1;USH1G	TIB_vs_NWC
GO_BP:GO:0015908	0.173282671732827	0.450359025011204	0.0315157238889932	0.554984164862338	1.33913385364681	14	LBFABP;RBP2;RBP1;FABP7;CRABP2	TIB_vs_SYA
GO_BP:GO:0030178	0.174382561743826	0.42613643397565	0.0313952424416677	0.582833177158526	1.41020185115672	11	APCDD1;TRABD2B;GRB10;NKD1;CTNNBIP1;TSC2;APCDD1L	TIB_vs_SHF
GO_BP:GO:0032012	0.174782521747825	0.42613643397565	0.0313516935231715	0.565371075140571	1.38806733492548	13	ARFGEF3;GBF1;FBXO8;PSD2;IQSEC1;ARFGAP1;ARFGEF2;CYTH4;PSD;GIT2;GIT1;ARFGEF1	TIB_vs_SHF
GO_BP:GO:0072659	0.175082491750825	0.451282871712829	0.0313191229317188	0.482812522843318	1.24400566354157	31	TTC7A;RAMP3;FAM126A;FAM126B;RAB3B;RAB12;WDR72;SPTBN1;PRAM1;PKP2	TIB_vs_SYA
KEGG:04144	0.175782421757824	0.451282871712829	0.0312434265369516	0.405605567130221	1.12879767735732	139	PARD3;ERBB4;ARAP2;RBSN;RAB11FIP1;TGFB3;FLT1;AGAP1;SH3KBP1;PLD1;RAB5C;PDGFRA;GRK7;NEDD4;PDCD6IP;IQSEC3;AP2B1;ASAP1;RAB11FIP4;CLTCL1;ARFGAP3;VTA1;ZFYVE9;FGFR2;GRK5;SMAP2;PML;RABEP1;PRKCI;SRC;RAB11FIP5;MET;TFRC;EEA1;USP8;DNM1;CLTC	TIB_vs_SYA
GO_BP:GO:0007173	0.176282371762824	0.451282871712829	0.0311896144173204	0.568409940471144	1.35593726638047	12	EREG;HBEGF;FAM83B;FAM83A;TGFA;SRC;FAM83C	TIB_vs_SYA
KEGG:03040	0.176782321767823	0.428969425332348	0.0311360145358356	0.430852437493073	1.1810125594798	87	NCBP2;RBM25;HNRNPM;SRSF10;DHX38;PRPF18;THOC3;RBM17;CWC15;SRSF6;U2SURP;TCERG1;SF3B3;TRA2B;SMNDC1;DHX15;SRSF7L;SNW1;SNRNP40;CTNNBL1;PRPF38A;PRPF8;SNRPD1	TIB_vs_SHF
GO_BP:GO:0006644	0.177382261773823	0.401857159416802	0.0310719727360789	0.54035919175843	1.40369250451978	14	PLPP5;PLPPR5	TIB_vs_NWC
KEGG:03013	0.178782121787821	0.430229277541729	0.0309237078172155	0.429366765476885	1.17812370258272	89	NCBP2;NUP153;EIF2B3;EIF2B5;NUP205;RAE1;PABPC1;EIF4G3;NUP133;THOC3;EIF3J;EIF4E2;EIF5;EIF4E;SUMO3;EIF2S2	TIB_vs_SHF
GO_BP:GO:0032456	0.178982101789821	0.430229277541729	0.0309026590066226	0.580443830002625	1.40442067411608	11	SNX3;DENND1B;VPS50;VPS51	TIB_vs_SHF
GO_BP:GO:0006469	0.179082091790821	0.45616930844229	0.030892146868861	0.584577285770342	1.37110344166724	10	PPM1F;PTPRC;DBNDD1;DBNDD2;PPM1E;DTNBP1;CAMK2N2	TIB_vs_SYA
GO_BP:GO:0000045	0.17968203179682	0.403496492456018	0.0308292450742902	0.511522410285998	1.36431609236295	19	RB1CC1;ATG5;GABARAPL1;TP53INP2;ATG7	TIB_vs_NWC
KEGG:00510	0.17968203179682	0.403496492456018	0.0308292450742902	0.463144020179544	1.28779346478993	35	FUT8;TUSC3;MAN1A1;ST6GAL2;MGAT5B;MAN1C1;MGAT4A;RPN2;ALG12;MGAT4B;MGAT4C	TIB_vs_NWC
GO_BP:GO:0006351	0.180881911808819	0.45847296458473	0.0307043134101922	0.470510302564433	1.22446703540278	36	POLR3A;POLR1D;POLR2E;CEBPA;INO80;LIN9;PHF3;HIRA;CEBPG	TIB_vs_SYA
GO_BP:GO:0007204	0.181081891810819	0.433242657042707	0.030683603457738	0.55455798519942	1.36969552790698	14	LOC427665;GPR1;ADRA1A;CALCR;ADRA1B;PTGER3	TIB_vs_SHF
GO_BP:GO:0030488	0.182581741825817	0.406888006851489	0.0305292852884412	0.530909184320401	1.38675414713486	15	TRMT13	TIB_vs_NWC
KEGG:04672	0.182781721827817	0.406888006851489	0.0305088425715827	0.488478337715025	1.32692166945731	24	ICOSLG;ITGA4;CD40LG;IL15;ICOS;MAP3K14;CCR9;TNFRSF13B	TIB_vs_NWC
GO_BP:GO:0016925	0.182881711828817	0.433971417673047	0.0304986328560575	0.5612068489836	1.37784356056225	13	ZMIZ1;NSMCE2;UBA2;SUMO3;UBA7;SUMO1;UBA6	TIB_vs_SHF
GO_BP:GO:0045732	0.183081691830817	0.433971417673047	0.0304782366580794	0.578645013327229	1.40006832304043	11	HACE1;ASB11;ASB5;OAZ1	TIB_vs_SHF
GO_BP:GO:1990573	0.185181481851815	0.410445535533027	0.0302659267139229	0.495531519143976	1.33744394255027	22	ATP1B3;KCNJ13;KCNJ11;KCNJ3;SLC12A1;KCNJ5	TIB_vs_NWC
GO_BP:GO:0006487	0.186181381861814	0.410883049626072	0.0301659967174125	0.491901789814691	1.33358254872723	23	FUT8;MGAT5B;MGAT4A;RPN2;ALG12;MGAT4B;MGAT4C	TIB_vs_NWC
GO_BP:GO:0034220	0.187681231876812	0.469993976212135	0.0300174881992431	0.476914216708731	1.23035719127529	32	GABRR3;GABRG3;CHRND;GABRB3;CHRNG;CHRNA1;GABRG1;GABRB2;GABRA6;CHRNB2	TIB_vs_SYA
GO_BP:GO:0016567	0.187781221877812	0.469993976212135	0.0300076461078806	0.423950495182188	1.15687584284759	81	UBR1;TSSC1;SOCS6;MIB2;RFWD3;KLHL9;PDZRN3;KLHL21;CUL3;RNF220;HERC3;RBBP6;FBXW8;NAE1;DCAF17;ASB18;ASB5;LRSAM1;ANAPC16;FBXW5;RNF25;FBXO25;RNF7;CHFR;RCHY1;RBX1;PRPF19;FBXO32;KLHL7;DTX2	TIB_vs_SYA
GO_BP:GO:0006082	0.188181181881812	0.469993976212135	0.0299683501934778	0.55445087208187	1.33082430049776	13	CYP2J22;CYP2J21;CYP2U1	TIB_vs_SYA
KEGG:04130	0.188281171882812	0.413733733922745	0.0299585442797634	0.486243958390794	1.32085211403551	24	SNAP29;STX2;VAMP2;STX7;VTI1A;SNAP47;VAMP7;USE1;STX8;BET1L;SNAP23;SNAP25	TIB_vs_NWC
KEGG:00270	0.19018098190181	0.472682828804498	0.0297735904630718	0.490590958055334	1.25086200265918	26	DNMT1;GOT2;APIP;TRDMT1;AMD1;DNMT3A;CTH;TAT	TIB_vs_SYA
KEGG:03013	0.191480851914809	0.41805521575502	0.0296485090705704	0.403109243613487	1.18083188636803	89	TPR;EIF2B5;GEMIN8;EIF4A2;SRRM1;NUP133;THOC2;EIF4G3;EIF2B2;PABPC4;EIF3H;NUP37;NUP93;SUMO1;PNN;NMD3;NUP210;NDC1;EEF1A1;EIF4E2;NUP50;EIF2B3;CLNS1A;ELAC2;SENP2;PABPC1L;RAE1;EIF3E;NUP54;THOC7;EIF1B;UPF2;NUP160;EIF4E;RAN	TIB_vs_NWC
GO_BP:GO:0006623	0.191880811918808	0.41805521575502	0.0296102583825489	0.533629979014822	1.38621201074159	14	VPS13C;VPS37B;VPS8;GID4;VPS13D;VPS41	TIB_vs_NWC
GO_BP:GO:0007420	0.191980801919808	0.452968528031989	0.0296007129207685	0.463157340906553	1.2276750912957	43	PBX4;CNTN5;ZFHX3;ADGRL3;CDH2;MEIS2;ADGRL2;PBX1;SYNJ1;NRCAM;POU3F2;CDK5R2;SCT;POU3F1;B3GNT5;RTN4;CDK5R1;SCTR;CNTN2;MEIS1;NDRG4;GIT2;PBX3;CNTN3;GIT1;POU3F3;EMX2	TIB_vs_SHF
GO_BP:GO:0007283	0.192580741925807	0.476334975198132	0.0295435840307823	0.546759568447394	1.31928853879073	14	MEI4;M1AP;PMFBP1;MAEL	TIB_vs_SYA
GO_BP:GO:0017158	0.193180681931807	0.419103852326632	0.0294867004158672	0.548751466267788	1.40500184774449	12	SYT13;SYT1	TIB_vs_NWC
KEGG:00511	0.194080591940806	0.419279591028239	0.0294018307530426	0.567937371586711	1.43219268330735	10	GLB1;FUCA1;MANBA;AGA	TIB_vs_NWC
GO_BP:GO:0018107	0.195280471952805	0.479436416547919	0.0292895121847855	0.54561107021454	1.31651730140804	14	HIPK1;ROCK2;CDC42BPA;HIPK3;HIPK2;CDC42BPB;ROCK1	TIB_vs_SYA
GO_BP:GO:0042981	0.195480451954805	0.459110052297523	0.0292708849531796	0.460302455186529	1.22114983355067	44	PPP1R13B;PARK2;BAK1;NOD1;MADD;ANP32A;ANP32B;CARD11;CRADD;DFFA;TRAF1;TRAF6;LOC101747588;CARD8;ABL2;BCL2L13;DLG5;USP42;CASP2	TIB_vs_SHF
GO_BP:GO:0090307	0.195580441955804	0.419412452060233	0.0292615811881865	0.557392846498882	1.41493934760342	11	CLASP1;ARHGEF10;SPICE1;CLASP2;KIF11	TIB_vs_NWC
KEGG:04620	0.195780421957804	0.419412452060233	0.0292429933180752	0.419993104054447	1.2082728677436	62	MAP2K1;PIK3CB;MAPK8;MAP2K4;TLR3;CHUK;TAB2;IL12B;PIK3CA;TOLLIP;MAPK10;PIK3CD;AKT3;NFKB1;IFNAR2;TLR4;IRAK4;IL12A	TIB_vs_NWC
GO_BP:GO:0006486	0.196580341965803	0.479436416547919	0.0291689027518225	0.452859848588336	1.19428318116253	44	EXTL3;B3GALNT2;FUT9;ST3GAL1;FUT11;FUT7;ST8SIA1;ST6GAL1;B3GNT3;ST6GAL2;ST3GAL3;ST3GAL2;B3GALNT1;ST6GALNAC5;ST8SIA6;ST8SIA2;ST6GALNAC6;ST6GALNAC4;SERP1	TIB_vs_SYA
GO_BP:GO:0007266	0.196780321967803	0.479436416547919	0.0291504450086787	0.518722335740138	1.28018003120406	18	ROCK2;LOC107050775;PLEKHG5;ARHGEF11;PDPN	TIB_vs_SYA
GO_BP:GO:0007224	0.197580241975802	0.479436416547919	0.029076871666459	0.530338688237593	1.29578541449273	16	HIPK1;GLI3;TCTN3;TA3;EVC2;HIPK2;GLI1;GLI2	TIB_vs_SYA
GO_BP:GO:0030097	0.197680231976802	0.421717828217178	0.029067703848247	0.565264833847002	1.4254532271839	10	RUNX2;RUNX1;SELPLG;RTKN2	TIB_vs_NWC
GO_BP:GO:0007032	0.199080091990801	0.422941938171328	0.0289400210909657	0.537299352670879	1.3848511934595	13	WASHC5;USP37;FAM109A;USP8;SQSTM1;PI4K2A	TIB_vs_NWC
GO_BP:GO:0046856	0.199380061993801	0.464244484642445	0.0289128211987667	0.534129758638697	1.3310913114852	16	INPP5A;SYNJ1;INPP5K;INPP5D;TMEM55A;INPP5F;PTEN;SACM1L;OCRL;MTMR7	TIB_vs_SHF
GO_BP:GO:0008333	0.199480051994801	0.464244484642445	0.02890376707745	0.56999363225515	1.37913575763228	11	RAB32;RAB38;TRAK1;SNX16;VPS18;MGRN1	TIB_vs_SHF
GO_BP:GO:0016485	0.1997800219978	0.482487600296574	0.0288766421326233	0.536308417848454	1.30142971080216	15	MMEL1;ECEL1;MME;PCSK2;PCSK7;APH1A;PSEN1;KEL;ECE2;PSEN2	TIB_vs_SYA
KEGG:04370	0.201179882011799	0.425636775165459	0.0287507956878911	0.430164134356144	1.22448742303985	50	NFAT5;MAP2K1;PIK3CB;PPP3CB;PIK3CA;PLA2G4EL2;NFATC1;PIK3CD;PPP3CA;PLA2G6;AKT3;PRKCA	TIB_vs_NWC
GO_BP:GO:0043123	0.203579642035796	0.489355759259755	0.028537834376569	0.492209238527966	1.2448617911367	24	S100B;FASLG;TRAF2;MAP3K7;TNFRSF19;TRAF5;TRAF3IP2;PPM1L	TIB_vs_SYA
GO_BP:GO:0006974	0.204879512048795	0.490179019481229	0.0284239138406456	0.499122399658111	1.25322905820288	22	SHPRH;MACROD2;FXR1;NAE1;TRIP12;SLF2	TIB_vs_SYA
GO_BP:GO:0010508	0.205579442055794	0.474820986369831	0.028362981829244	0.578203048261608	1.38790172553198	10	NPRL3;ULK2;ULK1	TIB_vs_SHF
GO_BP:GO:0051480	0.205879412058794	0.474820986369831	0.0283369551129156	0.578159186110325	1.38779644010391	10	TRPC4;ATP2B4;TRPC5;TRPC7;ATP2B2;ATP2B1;TRPC3;TRPC1	TIB_vs_SHF
GO_BP:GO:0015721	0.207579242075792	0.437368608818131	0.0281904457608364	0.559440382967365	1.41076545287739	10	SLCO1A2	TIB_vs_NWC
GO_BP:GO:0048843	0.208879112088791	0.477437970488665	0.0280795133149634	0.534914849625315	1.32700180362717	15	SEMA5B;SEMA3C;SEMA5A;HOMER3	TIB_vs_SHF
GO_BP:GO:0071526	0.208879112088791	0.477437970488665	0.0280795133149634	0.534914849625315	1.32700180362717	15	SEMA5B;SEMA3C;SEMA5A;HOMER3	TIB_vs_SHF
GO_BP:GO:0098655	0.208979102089791	0.497661861720805	0.0280710191964013	0.539640421998391	1.30211058917969	14	CNGA1;CNGB3;CNGA3;CNGA4;P2RX3;P2RX5;P2RX2;P2RX4;CNGA2	TIB_vs_SYA
KEGG:00310	0.209379062093791	0.439352786032872	0.0280370982464314	0.464471522313118	1.27738855567427	29	WHSC1L1;BBOX1;WHSC1;PLOD1;TMLHE;SETDB2;EHMT1;EHHADH;KMT5A;AADAT;AASS;KMT5B;PLOD2;ACAT2	TIB_vs_NWC
KEGG:04744	0.21007899210079	0.478046417580464	0.0279779493381936	0.524106449490925	1.31027478365029	17	CALM1;GNAT3;GRK7;SLC24A1;CNGB1;ARR3;RHO	TIB_vs_SHF
GO_BP:GO:0032012	0.210978902109789	0.500098138334315	0.0279022954859226	0.544116915601607	1.30602015445579	13	ARFGEF3;PSD2;IQSEC1;IQSEC3	TIB_vs_SYA
GO_BP:GO:0009966	0.213678632136786	0.504163408543938	0.0276779538407045	0.502637609785151	1.2512933837146	20	GPC6;NCOA5;GRK7;CNKSR3;CNKSR2;GRK5	TIB_vs_SYA
GO_BP:GO:0030574	0.213978602139786	0.446810603492496	0.0276532658993622	0.530681540402623	1.36779424899785	13	MMP3;MMP10;MMP16	TIB_vs_NWC
GO_BP:GO:0043161	0.214678532146785	0.446810603492496	0.027595843858204	0.413971144857113	1.19236340782935	63	UBE2K;SPSB3;HACE1;SPOPL;SIAH2;TRIP12;FBXO45;SIAH1;SPSB4;UBXN7;PSMD4;NHLRC3;UBE2G1;GID4;UBXN11;RFWD2;SPSB1;HECTD1;AGAP3;PSMD7;KCTD10;UBE2B;PSMD2;PSMD14;MAEA	TIB_vs_NWC
KEGG:00510	0.215478452154785	0.506077832583714	0.0275305304690147	0.461175316192317	1.19807973689814	35	MGAT5;FUT8;ALG14;MGAT4A;MGAT4C;MAN1A2;ST6GAL1;TUSC3;MGAT4B;MAN1A1;ST6GAL2;RPN2;STT3B;MGAT4D;ALG10	TIB_vs_SYA
GO_BP:GO:0008286	0.216078392160784	0.447903387798872	0.0274817619246237	0.554870787222934	1.39924210203228	10	GRB10;FOXO1;STXBP4;SOGA1;GRB14	TIB_vs_NWC
KEGG:00040	0.216978302169783	0.506389180086516	0.0274089539845351	0.565309676471609	1.32591200836107	10	CRYL1;UGT2A1;UGDH;UGT1A1;AKR1E2;XYLB	TIB_vs_SYA
KEGG:00280	0.217878212178782	0.493600197502374	0.027336556106222	0.478904494667358	1.2423909960589	29	HIBADH;BCAT1;EHHADH;PCCA;HADH;AOX1;MCEE;HMGCL;AOX2;ABAT;ACAT1;ALDH3A2	TIB_vs_SHF
GO_BP:GO:0060070	0.218378162183782	0.506389180086516	0.0272965106985956	0.444740576769979	1.17625872075349	46	WNT7B;LEF1;LRP6;TCF7L2;BCL9;FZD3;WNT3A;TCF7L1;WNT3;FZD2;LRP4;LRP5;DIXDC1;WNT11B;WNT5B;PLPP3;FRZB;BCL9L;SFRP2;WNT9A;FZD6;FZD10;WNT7A;WNT2B;DVL1;WNT5A;WNT8B;FZD5	TIB_vs_SYA
GO_BP:GO:0042127	0.218578142185781	0.506389180086516	0.0272805274490333	0.487278004439451	1.23239005265754	24	TFAP2C;TGFB3;ALK;LTK;CDK6;PID1;TRNP1;SAV1;STAT3;DUSP22;STAT6	TIB_vs_SYA
GO_BP:GO:0009058	0.218978102189781	0.450473828119196	0.0272486205517551	0.502973726446875	1.33156469764034	17	EIF2B5;PRCP;KYAT3;APMAP;NDUFAF6;TAT;GMPPA;EIF2B3	TIB_vs_NWC
KEGG:00650	0.219078092190781	0.450473828119196	0.0272406562115209	0.502871201747667	1.33129327537129	17	ABAT;HMGCL;AACS;BDH2;BDH1A;ALDH5A1;EHHADH;PDHB;L2HGDH;ACAT2	TIB_vs_NWC
GO_BP:GO:0072583	0.21967803219678	0.495485253236791	0.027192973763518	0.569966986257188	1.36813212261846	10	CLTB;STON2;PICALM;SNAP91;SGIP1;GPR107;AP2M1	TIB_vs_SHF
GO_BP:GO:0043409	0.221777822217778	0.453003305247165	0.0270274690166304	0.517894162014787	1.34533503721669	14	SPRED1;DUSP4;DUSP16	TIB_vs_NWC
GO_BP:GO:0008217	0.222077792220778	0.453003305247165	0.0270039992303219	0.551784008366578	1.39145803584077	10	AGTRAP;CORIN;LOC101747873;UTS2B	TIB_vs_NWC
GO_BP:GO:0007059	0.222077792220778	0.498701007092273	0.0270039992303219	0.535282432648729	1.32208709230376	14	TLK2;TLK1;CENPT;DLGAP5;CDK5RAP2;NDEL1	TIB_vs_SHF
GO_BP:GO:0050877	0.224877512248775	0.518636424645824	0.0267870022009905	0.45485213065293	1.1855333184759	37	GABRR3;GABRG3;CHRND;GABRB3;CHRNG;CHRNA1;GABRG1;GLRA2;GABRB2;GABRA6;CHRNB2	TIB_vs_SYA
GO_BP:GO:0070536	0.226577342265773	0.506384144194276	0.0266570326012639	0.565784000511393	1.35809140569052	10	OTUD7A;STAMBP;USP37;USP8	TIB_vs_SHF
GO_BP:GO:0050852	0.226777322267773	0.460753924607539	0.0266418288849326	0.531055327057465	1.35969334322687	12	FYN;PTPRC;TXK	TIB_vs_NWC
KEGG:04620	0.227477252274773	0.506384144194276	0.0265887584555034	0.432799717085799	1.17075619324153	62	IFNAR2;MAPK14;MAPK13;TLR2B;PIK3CA;MAPK8;JUN;IFNAR1;MAP3K7;IL8L1;PIK3CD;FOS;TAB2;TLR5;MAPK10;TLR4;FADD;PIK3CB;LY96;NFKB1;MAP2K1;TOLLIP;TIRAP;TRAF6;IL6;CD86	TIB_vs_SHF
GO_BP:GO:0010468	0.228777122287771	0.462979788977624	0.0264907827939275	0.433345984694857	1.22039750050896	42	HMG20A;KDM6A;AFF4;ZNF407;AFF3;REST;DROSHA;HNRNPAB;ZNF142;YBX3;MURC;RBBP7	TIB_vs_NWC
GO_BP:GO:0032436	0.22977702229777	0.46316309545516	0.0264159276456378	0.476377661463679	1.28574751166483	22	PARK2;RNF144A;ARIH2;RNF144B;RNF217;DNAJB6;DET1;CSNK1D;RNF19A	TIB_vs_NWC
GO_BP:GO:0042554	0.230676932306769	0.46316309545516	0.0263489333555479	0.538664057562098	1.36739639730173	11	NOXA1;NOX3;NOX4;NOX5;SH3PXD2A;CYBA	TIB_vs_NWC
GO_BP:GO:0009755	0.230776922307769	0.527947205279472	0.0263415113371773	0.542009135380284	1.2929583616564	12	TRH;NR5A2;OSTN;PPARG;NR1D1;ASIP	TIB_vs_SYA
GO_BP:GO:0016567	0.230776922307769	0.509104645091046	0.0263415113371773	0.420745484046628	1.15012255355365	81	DCAF15;CUL3;RNF25;RNF7;RNF186;RNF208;FBXO32;ZNF598;FBXW8;ZNRF4;CUL1;HERC2;CUL4B;ASB11;DCAF17;UBR3;ASB5	TIB_vs_SHF
GO_BP:GO:0045893	0.230976902309769	0.527947205279472	0.0263266803189157	0.427649425145511	1.14965456590676	60	EAF1;HMBOX1;ARID1B;MGA;CDK5RAP2;RNF111;TBR1;KMT2A;TBX20;TBX1;TBX5;TRIP4;PML;ING5;RYBP;TBX15;TBX4;MYRFL;GLTSCR1L;MED16;MLLT11;SMARCC2;RNF6;TBX2;FGF7;EDRF1;AFAP1L2;YAF2;ARID1A;EAF2;TP53INP2	TIB_vs_SYA
GO_BP:GO:0005975	0.231676832316768	0.463353664633537	0.0262749079581434	0.405875759950356	1.17446628371712	70	YDJC;AMY1A;B4GALT6;KLB;MAN1A1;GLB1;GPD1L2;CHID1;SI;SPAM1;CHST4;MAN1C1;FGGY;LOC428824;CHST6;MANBA;B3GAT2;LCT;B4GALT4;B4GALT3;CHST7;GPD1L;HYAL6;PGM2;PGGHG;AMY2A	TIB_vs_NWC
GO_BP:GO:0006351	0.231676832316768	0.509104645091046	0.0262749079581434	0.461162553438397	1.20905673932673	36	POLR3A;TAF4;RUNX1T1;PHF3;HIRA;LOC415780	TIB_vs_SHF
GO_BP:GO:0032922	0.231776822317768	0.509104645091046	0.0262675291401633	0.51973119116864	1.29520900433558	16	PASD1;ID3;NPAS2;RAI1;PER3;PER2;CLOCK;BHLHE41;CRY1	TIB_vs_SHF
GO_BP:GO:0007417	0.232376762323768	0.528786232487862	0.0262233462549181	0.470233435129798	1.20564071490976	28	APP;SOX6;FXR1;RELN;NOTO;TPP1;MARCKSL1;MNR2;ZIC2;ZIC5;ZIC4;ZIC3	TIB_vs_SYA
GO_BP:GO:0051726	0.232676732326767	0.509104645091046	0.0262013124770488	0.490978244218096	1.25231470795408	23	SON;JUN;TXLNG;TFDP2;RGCC;TSC2;BIRC7;CDKN1B;USP16;MDM4;CABLES1;CCNDBP1	TIB_vs_SHF
KEGG:01040	0.233376662333767	0.463928800918358	0.0261500489769086	0.501596024112874	1.31895718205909	16	TECR;PECR;ACOT7;ACOX3;HACD2;SCD5;FADS1;HACD1;ELOVL5	TIB_vs_NWC
GO_BP:GO:0007528	0.233776622337766	0.463928800918358	0.0261208485186222	0.545872467712311	1.37655064341392	10	NEDD4;DOK7;CACNB2;UNC13C;LOC415414;PPFIBP1;CACNB4;PDZRN3	TIB_vs_NWC
GO_BP:GO:0071880	0.234776522347765	0.511513104008748	0.0260481409849697	0.493913909993021	1.25635032562979	22	CHRM2;HTR1E;LOC427545;DD1CR;ADRA1A;ADRA2C;ADRA1B;HRH3;HTR1B;HTR4	TIB_vs_SHF
GO_BP:GO:0007009	0.236576342365763	0.467672151703749	0.0259183125173421	0.544513753423225	1.37312431374997	10	BAIAP2L2;MYOF;MTSS1;OTOF;BAIAP2L1;FER1L6	TIB_vs_NWC
KEGG:00970	0.237376262373763	0.512163009640458	0.0258610368354664	0.472052844828611	1.22461620345914	29	NARS2;YARS;FARSB;DARS;FARS2;SEPSECS;YARS2;LARS;QARS;WARS;LARS2;GARS;RARS	TIB_vs_SHF
GO_BP:GO:0003333	0.237876212378762	0.512163009640458	0.0258253711709875	0.511850133150935	1.27963379028657	17	CGTL;SLC36A4;SLC7A6;SLC38A6	TIB_vs_SHF
GO_BP:GO:0032482	0.239076092390761	0.512163009640458	0.0257401831144075	0.558448097417998	1.34048251796108	10	RAB15;RAB39B;RAB9A;RAB39A;RAB4A;RAB30	TIB_vs_SHF
GO_BP:GO:0048870	0.239076092390761	0.512163009640458	0.0257401831144075	0.558407669063619	1.3403854749189	10	ELMO1;DSTN;PHACTR1;PTEN;PLD1	TIB_vs_SHF
KEGG:00280	0.24047595240476	0.542486102266966	0.0256415199432076	0.465108996996746	1.19459423932327	29	HMGCL;HIBADH;ACAT1;EHHADH;PCCA;IVD;MCCC1;HADH;AOX2;MCEE;AOX1;DLD;BCAT1	TIB_vs_SYA
GO_BP:GO:0035329	0.24047595240476	0.513015365130154	0.0256415199432076	0.549837607830063	1.33036697769633	11	TEAD3;TEAD1;AMOTL2;LATS2;AMOTL1;AMOT	TIB_vs_SHF
GO_BP:GO:0016192	0.240575942405759	0.471958841851664	0.0256345020849711	0.41134785216123	1.17939041511779	58	ARL5B;AP1S3;TSNARE1;SCFD2;SPAG9;VAMP2;HPS1;STX7;ZFYVE27;CACFD1;AP1M1;YIPF1;CCZ1;AP1S2;MAPK8IP3;ARF1;AP2B1	TIB_vs_NWC
GO_BP:GO:0008630	0.241075892410759	0.542486102266966	0.0255994714082393	0.537492844955308	1.2821847877672	12	BCL2;BOK;BCL2L1;PML	TIB_vs_SYA
GO_BP:GO:0000184	0.241575842415758	0.542486102266966	0.025564538051783	0.530489854624906	1.27331171299539	13	PNRC2	TIB_vs_SYA
GO_BP:GO:0000724	0.242275772422758	0.514710354690672	0.0255157938951184	0.449043010040034	1.18897817497864	42	REV3L;MCM9;NSMCE2;LOC421106;LOC424727;RAD52;RECQL;BLM;MMS22L;ZSWIM7;RAD51B;NABP1;WRN;RAD51D;HUS1	TIB_vs_SHF
KEGG:04145	0.242475752424758	0.471958841851664	0.0255019016562188	0.393115050609616	1.15034451850858	87	PLA2R1;PIKFYVE;ATP6V1G3;RAB5A;DYNC1I1;COLEC11;ATP6V0A1;DYNC2H1;CD36;COLEC12;EEA1;C1R;STX7;NOX3;ITGB5;COMP;TLR4;DYNC1H1;ATP6V0A2;MARCO	TIB_vs_NWC
KEGG:00360	0.242675732426757	0.542576310054584	0.02548802476494	0.544169006126424	1.28914657308681	11	DDC;GOT2;PAH	TIB_vs_SYA
KEGG:00240	0.243075692430757	0.471958841851664	0.0254603168990322	0.407559459923953	1.17250267364987	62	TXNRD2;POLA1;NT5C1A;NT5C2;NT5E;DPYD;TYMS;POLR3F;DCK;ENTPD5;ENTPD3;UPB1;TXNRD3;DTYMK;PRIM2;UCK2;ENTPD8;DPYS;POLR2B;UMPS	TIB_vs_NWC
GO_BP:GO:0071277	0.243875612438756	0.471958841851664	0.0254050839553553	0.473942198852762	1.27313303682876	21	SYT13;SYT1;CPNE3;CPNE4;SYT2;CPNE8;SYT7;SYT9;SYT11;SYT12;CPNE7	TIB_vs_NWC
GO_BP:GO:0030833	0.244075592440756	0.471958841851664	0.0253913136183266	0.483332926175928	1.28913000856014	19	FAM49B;FAM206A;ARHGAP40	TIB_vs_NWC
GO_BP:GO:0006805	0.244175582441756	0.515679606128456	0.0253844341133135	0.493312348675624	1.25012228924114	21	CYP2C23b;CYP2C23a;CYP2AB2;CYP2AB1;CYP2AB5;CYP2AB4;CYP2AB3;CYP2J23;CYP2AC7;CYP2D6	TIB_vs_SHF
KEGG:00670	0.244275572442756	0.471958841851664	0.0253775583788183	0.507677261151343	1.31879456676635	14	MTR;MTHFD1L;TYMS;GART;MTHFD1	TIB_vs_NWC
GO_BP:GO:0030041	0.244775522447755	0.515679606128456	0.0253432361293712	0.52608054527915	1.29935947081999	14	DIAPH2;COBL;FAM107A;ARPC2;DIAPH3;WASHC5;SPIRE1;CATIP	TIB_vs_SHF
KEGG:00830	0.245875412458754	0.545364710390886	0.0252680562881312	0.495235403499326	1.22822794376113	19	RDH5;RDH10;RETSAT;UGT2A1;PNPLA4;UGT1A1;CYP3A4;DHRS3;ADH6;CYP26A1;CYP26C1	TIB_vs_SYA
GO_BP:GO:0090307	0.245975402459754	0.515679606128456	0.0252612440670251	0.547517184867063	1.32475256711345	11	KIF20A;SPICE1;CEP192;CLASP2;MZT1;CLASP1	TIB_vs_SHF
GO_BP:GO:0006805	0.246875312468753	0.473695381391229	0.0252001002150554	0.472765710459126	1.26997268047094	21	CYP2AB2;CYP2AB1;CYP2R1;CYP2U1;CYP2AC1;CYP2AC2;CYP2AB5;CYP2AB4;CYP2AB3	TIB_vs_NWC
GO_BP:GO:0051056	0.247475252474753	0.545364710390886	0.0251595028897064	0.523323305427692	1.26273864926291	14	CHN1;RALGAPA2;CHN2;ARHGAP19;RALGAPA1;SIPA1L2	TIB_vs_SYA
KEGG:04920	0.247875212478752	0.515679606128456	0.025132510978069	0.445704864521386	1.1814144177683	43	CD36;LEPR;ACSL5;STAT3;MAPK8;PRKAB2;POMC;ACSL6;PPARA;PRKAG2;MAPK10;NFKB1;ACSBG1;ACSL3;PPARGC1A;PRKAA2;PRKAG3;RXRG;CPT1A;MTOR;AGRP;SLC2A1;ADIPOQ;ACSBG2;AKT3;AKT1;ACSL1	TIB_vs_SHF
GO_BP:GO:0007283	0.247975202479752	0.473695381391229	0.0251257720879301	0.506132983199133	1.31478299183716	14	SPATA16;SPATA6;C14ORF39;SYCE3;TDRP;TDRD5;PMFBP1;M1AP	TIB_vs_NWC
GO_BP:GO:0000027	0.248675132486751	0.545364710390886	0.0250787012305676	0.550312211290555	1.29073603312808	10	LOC107051197;MDN1;TRAF7;RPF2;RPL23A	TIB_vs_SYA
GO_BP:GO:0006397	0.248675132486751	0.515679606128456	0.0250787012305676	0.482588420336724	1.2343842229488	24	RBM25;RBM26;PTBP2;HNRNPLL;SRRM1;SMNDC1;PAN3;RBM27;TDRD3;ERN2	TIB_vs_SHF
GO_BP:GO:0017156	0.248775122487751	0.473695381391229	0.0250719912606498	0.537358713408727	1.35508113421962	10	SYT13;SYT7;SYT9;SYT11;SYT12	TIB_vs_NWC
GO_BP:GO:0045892	0.248775122487751	0.515679606128456	0.0250719912606498	0.464825906920244	1.21005087285013	31	ALX1;RUNX1T1;TRERF1;BASP1;ZNF503;CBFA2T2;RCOR1;CIR1;LOC101749299;RCOR3;HMX1;PPHLN1;CRY1;PDCD4;ZNF318;NAB1;LOC101749017;KCTD1	TIB_vs_SHF
GO_BP:GO:0043066	0.248875112488751	0.473695381391229	0.0250652848894223	0.440212339047395	1.22098674604386	34	HGF;FAS;BIRC6;EGFR;BIRC7;API5;TAX1BP1;BIRC2;MTDH;VIP;MIEN1;BMP4;TOR4A;MDM2	TIB_vs_NWC
GO_BP:GO:0032482	0.249475052494751	0.545364710390886	0.0250251220325419	0.549708949924407	1.28932110689765	10	RAB12;RAB15;RAB30;RAB39B;RAB4A	TIB_vs_SYA
KEGG:00531	0.250674932506749	0.545364710390886	0.0249451814880502	0.54028234043598	1.27993898923113	11	HGSNAT;GLB1;HEXA;SPAM1;HPSE2	TIB_vs_SYA
GO_BP:GO:0006612	0.251174882511749	0.476301999429687	0.0249120233414924	0.475222053977366	1.27234761711049	20	ZDHHC14;ZDHHC15;VPS37B;GOLGA7B;ZDHHC20;RTP2	TIB_vs_NWC
GO_BP:GO:0010628	0.251274872512749	0.518761027123094	0.0249054022661956	0.490731035721173	1.24358088222279	21	FGF23;FGF13;FGF14;FGF12;FGF6;FGF5;FGF19	TIB_vs_SHF
GO_BP:GO:0006956	0.252574742525747	0.477189181450859	0.0248196464168114	0.535229935471535	1.34971290113872	10	C1S;C1R;MASP1;PAMR1;C4A	TIB_vs_NWC
GO_BP:GO:0009058	0.252674732526747	0.545364710390886	0.0248130741633458	0.503165389248755	1.23713453479785	17	GOT2;GPT2;EIF2B5;TAT;APMAP;NDUFAF6;EIF2B3;PRCP;KYAT3	TIB_vs_SYA
KEGG:04140	0.252974702529747	0.545364710390886	0.0247933781576858	0.531533076104654	1.26796780789363	12	ATG5;ATG7;PRKAA2;ATG4B	TIB_vs_SYA
GO_BP:GO:0050919	0.253474652534747	0.520852262599827	0.0247606204591662	0.510927437584137	1.27326939188138	16	SLIT2;SEMA3C;SLIT3;HOMER3	TIB_vs_SHF
GO_BP:GO:0042761	0.253874612538746	0.477881623602346	0.024734476135412	0.519178696168964	1.32928488080067	12	TECR;TECRL;ELOVL4;HACD2;HACD1;ELOVL5;HACD3	TIB_vs_NWC
KEGG:00670	0.253974602539746	0.545364710390886	0.0247279486144733	0.520606918854247	1.25618421861354	14	TYMS;MTHFR;MTHFD2;ATIC	TIB_vs_SYA
GO_BP:GO:0018105	0.254074592540746	0.545364710390886	0.0247214245107913	0.431796283425229	1.1477027071043	50	HIPK1;PRKACB;MAST2;LOC107050335;PDIK1L;TTBK2;MASTL;LOC426385;CSNK1G1;HIPK3;MKNK2;VRK2;TTBK1;HIPK2;TLK1;TBK1;CAMK1D	TIB_vs_SYA
GO_BP:GO:0008285	0.254574542545745	0.545364710390886	0.0246888551336636	0.547093042067512	1.28318559607131	10	TMEM127;BTG4;PTEN	TIB_vs_SYA
GO_BP:GO:0042127	0.255274472552745	0.520852262599827	0.024643400592836	0.480207059091165	1.22829308062796	24	PID1;STAT3;ALK;JUN;CDK6;LTK;TGFB3;TNFRSF9;TFAP2E	TIB_vs_SHF
KEGG:04012	0.255474452554745	0.520852262599827	0.0246304439958658	0.425080917614271	1.15109748374742	64	CAMK2D;CBLB;HBEGF;ERBB4;PIK3CA;PAK5;MAPK8;JUN;PAK2;CAMK2G;PIK3CD;NRG3;PAK1;EGF;RPS6KB1;PAK6;MAPK10;PIK3CB;PLCG2;MAP2K1;ABL2;PRKCA;SOS2;SHC4;BRAF;PIK3R5	TIB_vs_SHF
GO_BP:GO:0000226	0.256174382561744	0.478877659679288	0.0245852018030945	0.416745566388224	1.18533322109626	49	MAP2;PARD3B;SIK3;TTLL5;PARD3;EML4;TTLL4;SPATA7;TBCD;SIK1;DYNC1LI1;SNRK;DYNC1LI2;EML1;NUAK1;MAP6D1;TUBD1;MAP7D2;TTLL9;MAP7D3;MARK1;TUBB2B	TIB_vs_NWC
GO_BP:GO:0030335	0.256274372562744	0.478877659679288	0.0245787520361098	0.460379844435348	1.25059382289136	24	SEMA6D;SEMA3C;SEMA5B;SEMA5A	TIB_vs_NWC
GO_BP:GO:0006886	0.256274372562744	0.546718661467187	0.0245787520361098	0.395267346789419	1.09635497195774	127	TSNARE1;STX2;SNX9;RAMP3;EXOC6;STX18;TMED5;BCAP29;ARL5B;SCFD1;ARL4A;TMED10;SEC24B;AP2B1;ARF5;EXOC6B;CLTCL1;RIMS2;SEC31A;SEC23A;AP4B1;NAPB;COPB2;RAB20;LOC112529982;RIMS1;AP1G1;EXPH5;SYTL2L;STX11;CLTC;VTI1A;ARL1	TIB_vs_SYA
KEGG:00380	0.256974302569743	0.520852262599827	0.0245336970340485	0.465854352232554	1.20853585450391	29	HAAO;KYNU;EHHADH;CAT;HADH;AOX1;ACMSD;AOX2;ACAT1;ALDH3A2;MAOB;WARS;TPH2	TIB_vs_SHF
KEGG:00310	0.257374262573743	0.520852262599827	0.0245080243927906	0.46569986796383	1.20813508594435	29	PLOD2;EHHADH;BBOX1;SETDB2;HADH;EHMT1;PLOD1;NSD1;ACAT1;ALDH3A2;WHSC1L1;WHSC1;DLST;COLGALT2;ACAT2;SETD2	TIB_vs_SHF
GO_BP:GO:0008333	0.257574242575742	0.479488283055752	0.0244952079175507	0.525140185323983	1.33306610569166	11	RAB32;TRAK1;RAB7B;TSG101;SNX16	TIB_vs_NWC
GO_BP:GO:0070534	0.258274172582742	0.547912150933667	0.0244504540047781	0.545710258709985	1.27994233112289	10	TRAF2;TRAF3;TRAF5;UBE2V2	TIB_vs_SYA
GO_BP:GO:0030509	0.258474152584742	0.479488283055752	0.0244376967102848	0.439638599177346	1.21592702180327	32	INHBA;BMPR2;GDF6;BMP2;AMHR2;SMAD3;TGFB3;FAM83G	TIB_vs_NWC
GO_BP:GO:0045727	0.258974102589741	0.547912150933667	0.0244058606493461	0.54529151802841	1.27896019103013	10	GUF1;FXR1;UPF3A;LARP1B;LARP4	TIB_vs_SYA
GO_BP:GO:0007274	0.260873912608739	0.481994353756114	0.0242856223279775	0.51627489758973	1.32185010819396	12	TSPOAP1;ERC2;ERC1;RIMBP2;LOC107057437	TIB_vs_NWC
GO_BP:GO:0006487	0.261673832616738	0.549256815209167	0.0242353420065719	0.475744386209911	1.19884882690326	23	MGAT5;FUT8;MOGS;MGAT4A;MGAT4C;MGAT4B;RPN2;MGAT4D;ALG10	TIB_vs_SYA
GO_BP:GO:0006744	0.262473752624738	0.481994353756114	0.0241852646372117	0.523001740846453	1.32763767356712	11	COQ8A;FDXR;PDSS2;COQ6;COQ2	TIB_vs_NWC
GO_BP:GO:0007420	0.262873712628737	0.549256815209167	0.0241603015758611	0.436864958451646	1.14989695298014	43	SYNJ1;ADGRL3;CNTN5;SYNJ2;ZFHX3;CDH2;MEIS2;POU3F3;SCTR;NRCAM;MEIS1;CXCR4;GIT2;ZNF335;CNTN3	TIB_vs_SYA
KEGG:00240	0.262973702629737	0.529013765290138	0.0241540686554305	0.424675136886031	1.14877858509887	62	POLR3A;NT5C2;TK2;TXNRD2;DHODH;ENTPD3;ENTPD8;DPYD;CTPS2;POLA1;TXNRD1;TXNRD3;UMPS;POLE;UPRT;DTYMK;UPB1;POLE3;NT5E;POLR2E;NT5C1A;RRM2;UPP2;CDA;POLR1A;PNPT1;PRIM1;CMPK1;UCK2;CMPK2;TYMS;POLR2L;NT5C1B	TIB_vs_SHF
GO_BP:GO:0006487	0.263473652634737	0.529013765290138	0.0241229509735006	0.479657869997536	1.22344037125403	23	ALG12;MGAT5;MGAT5B;ALG6;DAD1;RPN2;MGAT3;MGAT4B;MGAT4D;DOLPP1	TIB_vs_SHF
GO_BP:GO:0048278	0.263773622637736	0.481994353756114	0.0241043177935426	0.514629809607613	1.31763808909851	12	STX2;TSNARE1;STX7	TIB_vs_NWC
GO_BP:GO:0070536	0.263873612638736	0.549256815209167	0.0240981129539853	0.542661979196302	1.27279270927799	10	CYLD;OTUD7A;USP8;FAM175A;STAMBP;USP37;BABAM1;LOC420294	TIB_vs_SYA
KEGG:00052	0.264173582641736	0.481994353756114	0.0240795170552961	0.48403919075109	1.28143770695869	17	GLB1;GALE;SI;GALK2	TIB_vs_NWC
GO_BP:GO:0055088	0.264273572642736	0.549256815209167	0.0240733246192523	0.534362542897022	1.26591487792601	11	ADCK1;FAM57A;PNPLA4;ACOX2	TIB_vs_SYA
GO_BP:GO:0006486	0.264573542645735	0.481994353756114	0.0240547658605916	0.419570439693863	1.18576858444279	44	FUT9;EXTL3;B3GALT1;SERP1;ST6GAL2;ST6GALNAC1;ST6GALNAC5;ST6GALNAC2;FUT11;ST3GAL5;ST8SIA1;B3GNT5;ST6GALNAC3;ALG1;B3GALT2;ST6GAL1;EXT1;NUS1;B3GALT5;ST8SIA6;B3GNT7	TIB_vs_NWC
GO_BP:GO:0007169	0.264873512648735	0.529279367783066	0.0240362348647075	0.42106875142585	1.14225294468404	66	EPHA6;BDNF;ERBB4;ANGPTL1;LCK;ALK;FLT3;ROR1;EPHA3;ROS1;BLK;LTK;FYN;EPHB1;DDR1;HCK;DOK5;INSR;DOK6;LCP2;SAMD12;MET;EPHA4;NGF;SHC4;NEDD9;PDGFRB;DOK4;RYK;EPHA5;RET;NTRK3;MST1R;BCAR1	TIB_vs_SHF
GO_BP:GO:0001708	0.264973502649735	0.549256815209167	0.0240300640219702	0.498375026822082	1.22535645363633	17	MGA;TBR1;TBX20;TBX1;TBX5;TBX15;TBX4	TIB_vs_SYA
GO_BP:GO:0007264	0.265473452654735	0.481994353756114	0.0239992558466875	0.412735328022298	1.17487530419983	50	BCAR3;KNDC1;DOCK3;PLCE1;RHOBTB2;RHOH;ARHGAP8;RAPGEF6;RND2;RHOJ;DOCK11;TIAM2;DOCK10	TIB_vs_NWC
GO_BP:GO:0010951	0.265673432656734	0.529279367783066	0.0239869540071094	0.470256535298025	1.21112701553172	26	SERPINE3;SERPINA10;SERPINB1;SERPIND1;SPIA5;OVAL;SPIA4	TIB_vs_SHF
KEGG:04260	0.266273372662734	0.549725672594031	0.023950121664712	0.446217607244793	1.15922135187353	35	CACNA2D1;CACNA2D3;CACNA1D;ATP1B3;CACNA1C;CACNB2;SLC9A1	TIB_vs_SYA
GO_BP:GO:0045892	0.267373262673733	0.483728305614668	0.0238828790927908	0.439591198250353	1.21338518569936	31	ALX1;TRERF1;RUNX1T1;RCOR1;CRY1;ZNF703;NAB1;VGLL4;CBFA2T2;BASP1;PPHLN1;HMX1;CBFA2T3	TIB_vs_NWC
GO_BP:GO:0043410	0.268373162683732	0.551835579494259	0.0238220650489235	0.503372361306275	1.22989813548587	16	ERBB2;DOK5;DOK6;LAMTOR1;LOC100859819;DOK4;INSRR	TIB_vs_SYA
GO_BP:GO:0007052	0.268973102689731	0.533776079756365	0.0237857196707869	0.504813605623478	1.25803326532019	16	KIF21B;TUBG1	TIB_vs_SHF
GO_BP:GO:0006607	0.269373062693731	0.485630310208416	0.023761548652064	0.528112638002663	1.33176489864795	10	KPNA3;KPNA7;KPNA2;KPNA4;NUP54	TIB_vs_NWC
GO_BP:GO:0051923	0.270572942705729	0.534877786352639	0.0236893179822521	0.544023064808402	1.30585709059624	10	LOC427933;SULT4A1	TIB_vs_SHF
GO_BP:GO:0006469	0.272472752724728	0.488141395650645	0.0235758097191922	0.527003254042693	1.32896731625606	10	PPM1F;PTPRC;DTNBP1;PPM1E	TIB_vs_NWC
GO_BP:GO:0045454	0.272672732726727	0.488141395650645	0.0235639219698724	0.51792915241035	1.31476092960185	11	TXNRD2;SELENOT;PRDX6;TXNRD3	TIB_vs_NWC
GO_BP:GO:0001764	0.273672632736726	0.538036617794159	0.0235046544101677	0.542213679299266	1.30151389441657	10	DISC1;RELN;ASTN2;DCLK1;NAV1;DCX;SDCCAG8	TIB_vs_SHF
GO_BP:GO:0006635	0.274272572742726	0.538036617794159	0.0234692300716256	0.506077015133184	1.25546171007665	15	ECHDC1;EHHADH;ABCD2;HADH;ACAT1;ECHS1	TIB_vs_SHF
GO_BP:GO:0007186	0.274872512748725	0.561511976292411	0.0234339071967059	0.373628336869635	1.06217761991131	281	TSHR;OPNVA;GABBR2;RAMP3;ADGRB2;GNB4;GNG7;PRLHRL;MC1R;TACR3;MTNR1A;GPR19;RXFP1;GPR34;NPFFR2;GPR158;LOC771085;SUCNR1;LOC112533555;EDNRB;GPR171;RGS6;GPR87;P2RY14;LOC101752158;LOC776507;LPAR5;GPR82;GPER1;GPR132;TAS1R1;GNB1;LOC101750121;P2RY12;P2RY13;OR5AS1;XCR1;OPN3;LOC107056248;OPN5L1;OPN4-1;GALR1;ARHGEF11;LOC430433;GPR146;RGS7;RHO;CXCR5	TIB_vs_SYA
GO_BP:GO:0008277	0.275272472752725	0.561511976292411	0.0234104147078645	0.522180125413598	1.24565642047822	12	RAMP3;RGS6;RGS7;KCTD16	TIB_vs_SYA
GO_BP:GO:0007032	0.276272372762724	0.539200832768434	0.0233518786262633	0.518271493096015	1.27243108432947	13	PLEKHA3;PI4K2B;USP37;USP8;VPS18;PI4K2A;FAM109A;WASHC5	TIB_vs_SHF
KEGG:04370	0.276972302769723	0.539200832768434	0.0233110681854237	0.431320325690115	1.15360544337617	50	MAPK14;MAPK13;NFATC2;PPP3R1;MAPKAPK3;PIK3CA;PLA2G2E;PLA2G5;PLA2G4EL6;PIK3CD;NFATC1;PLA2G10;PIK3CB;PLCG2;MAP2K1;PLA2G2A;PPP3CB	TIB_vs_SHF
GO_BP:GO:0003333	0.277772222777722	0.564362611357912	0.0232645926300391	0.49340145210964	1.21312790777521	17	SLC38A7;LOC100857259;SLC38A6;LOC421965;SLC32A1	TIB_vs_SYA
GO_BP:GO:0006607	0.28047195280472	0.543245298111698	0.0231090202902407	0.538552852057691	1.29272655152598	10	KPNA3;LOC112533198;KPNA4;KPNA6;KPNA5	TIB_vs_SHF
GO_BP:GO:0010506	0.281171882811719	0.543245298111698	0.0230690057152936	0.503474157583123	1.24900461383799	15	SOGA3;RRAGC;MTMR3;WAC;RRAGD;DRAM1;SOGA1	TIB_vs_SHF
KEGG:04320	0.281371862813719	0.569416576128948	0.0230575968465283	0.498488470953574	1.21796524424981	16	PIWIL1;KRAS;SPIRE1;ETV6;SOS1;GRB2;SOS2;MAP2K1;CPEB1;NOTCH2	TIB_vs_SYA
GO_BP:GO:0036211	0.281971802819718	0.501003692734175	0.0230234336016358	0.513188354760586	1.30272643512312	11	RIMKLB;PCMT1;HLCS;PCMTD1	TIB_vs_NWC
GO_BP:GO:0007059	0.282671732826717	0.501003692734175	0.0229836960709252	0.491616300661593	1.27707296713651	14	NDE1;NDEL1;CDK5RAP2;TLK1;CENPW;TLK2;CENPN	TIB_vs_NWC
GO_BP:GO:0007188	0.283171682831717	0.501003692734175	0.0229553905496813	0.458869727871155	1.23264442703673	21	GHRHR-LR;CRHR2;GNAT3;ADCYAP1R1;MCHR2;GNAI1;GNAL	TIB_vs_NWC
GO_BP:GO:0051607	0.283671632836716	0.571810535481885	0.0229271500577732	0.518848267929045	1.23770830168595	12	TLR7;RSAD2;MX1;AICDA;LOC107053353;LOC112532795;CD40	TIB_vs_SYA
GO_BP:GO:0001755	0.283671632836716	0.544544796456684	0.0229271500577732	0.481584241931123	1.21706984851677	20	SEMA5B;SEMA3C;SEMA5A;HOMER3	TIB_vs_SHF
KEGG:00350	0.283771622837716	0.501003692734175	0.0229215097375536	0.451920583300746	1.2251905070879	23	TPO;HEMK1;TH;TAT;AOX1;COMT	TIB_vs_NWC
KEGG:00511	0.283971602839716	0.544544796456684	0.0229102368569071	0.536434102153995	1.28764076608063	10	FUCA1;GLB1;MAN2B2	TIB_vs_SHF
GO_BP:GO:0016226	0.284971502849715	0.572178076310016	0.0228540270557801	0.534033119364547	1.25255405187379	10	FAM96B;NUBP2;CIAO1;NUBPL;LYRM4;MMS19;ISCU	TIB_vs_SYA
KEGG:00531	0.285771422857714	0.545951375011753	0.0228092436482183	0.529597155791012	1.2813939197917	11	HYAL1;GLB1;HPSE2;GUSB;GNS	TIB_vs_SHF
GO_BP:GO:0000281	0.285971402859714	0.503152433897504	0.0227980732617993	0.479766553722475	1.26155613546411	16	ROCK2;SNX9;ECT2;ZFYVE26	TIB_vs_NWC
GO_BP:GO:0007005	0.288271172882712	0.548679704520254	0.0226703389137716	0.500490245758836	1.24160220880948	15	VPS13C;YME1L1;MTX2;LONP1;ADCK1;RHOT1;VPS13D	TIB_vs_SHF
GO_BP:GO:0006366	0.289271072892711	0.507215031921465	0.022615214154594	0.488231824249105	1.26828110379007	14	GTF2A1;SUPT3H;GTF2H5;SNAPC5;PRDM4;GTF2IRD1;GTF2H1	TIB_vs_NWC
GO_BP:GO:0032922	0.290970902909709	0.581941805819418	0.022522066727351	0.494891651156443	1.20917707409543	16	PER2;NPAS2;BHLHE41;CLOCK;CRY1;CRY2;ID2;PPP1CB	TIB_vs_SYA
KEGG:00601	0.290970902909709	0.55176704551767	0.022522066727351	0.512003894996084	1.25704322921362	13	FUT7;ST3GAL6;ST3GAL4;ST8SIA1;B4GALT4;B3GNT5;FUT9;FUT6	TIB_vs_SHF
KEGG:03060	0.292470752924708	0.552564669732289	0.0224404611923246	0.490162646893148	1.22541471629513	17	SEC63;IMMP1L	TIB_vs_SHF
GO_BP:GO:0030322	0.293570642935706	0.512997164447378	0.0223809604460627	0.50806366625566	1.28971743535684	11	KCNK10;KCNK9;KCNK15;KCNK18;KCNK13;KCNK2	TIB_vs_NWC
KEGG:00120	0.294570542945705	0.552646893584023	0.0223271183515722	0.531654233368631	1.27616730852109	10	CYP8B1;AKR1D1;CYP46A1	TIB_vs_SHF
KEGG:04110	0.294770522947705	0.513341863092602	0.0223163782591721	0.384563853492689	1.12225340437635	82	CDC45;CCND3;PRKDC;ANAPC10;SMC1B;CUL1;ORC1;ORC2;ATM;SMAD3;MAD1L1;TGFB3;MCM5;EP300;ANAPC5;ORC5;CCND2;CREBBP;STAG1;SMC3;ANAPC1;CHEK2;YWHAB;RB1;CDKN1B	TIB_vs_NWC
GO_BP:GO:0007188	0.295170482951705	0.552646893584023	0.022294926271817	0.474874445976906	1.20339807243934	21	GNAT3;GCG;GNAO1;VIPR1;GNAI1;GHRHR-LR;ADCYAP1R1;LOC771308;SCTR;GNAZ	TIB_vs_SHF
GO_BP:GO:0000413	0.295870412958704	0.587550547270854	0.0222574754265934	0.503904390120253	1.21588230896401	14	PPIE;PPIL2;PPIG;PPIL3;PPIA;PPIF	TIB_vs_SYA
GO_BP:GO:0031175	0.296070392960704	0.587550547270854	0.022246796177298	0.465225063433361	1.17234073109377	23	ATXN10;MAP2;GPRIN1;FRY;PPP1R9A;GPRIN3;MANF;ADCYAP1;DTNBP1;FRYL;RB1;MAPT;CAMSAP2;CAMSAP1	TIB_vs_SYA
GO_BP:GO:0032012	0.297270272972703	0.515940270379742	0.0221829154446353	0.491539853245467	1.26690931045446	13	IQSEC3;ARFGEF3;ARFGAP1;PSD;IQSEC1;GBF1;ARFGEF2;CYTH4;ARFGEF1;PSD2	TIB_vs_NWC
KEGG:00760	0.297270272972703	0.58765397591515	0.0221829154446353	0.499176223955717	1.21132308791315	15	ENPP1;NADK;NMNAT3;NT5C2;AOX2;AOX1	TIB_vs_SYA
GO_BP:GO:0016226	0.297270272972703	0.552646893584023	0.0221829154446353	0.530232463848003	1.2727545344499	10	NUBPL;FAM96B;NARFL;ISCU;CIAPIN1;NUBP2;MMS19	TIB_vs_SHF
KEGG:00410	0.299370062993701	0.552646893584023	0.0220719196543151	0.492213164013375	1.22663202231357	16	EHHADH;DPYD;AOC3;ABAT;ALDH3A2;UPB1;GAD1;SMS;GAD2;MLYCD	TIB_vs_SHF
GO_BP:GO:0030509	0.2998700129987	0.552646893584023	0.0220456397199849	0.447467947455168	1.16696768014242	32	BMPR2;FAM83G;GDF9;BMP4;SMAD5;BMPR1B;TGFB3;INHBB;AMHR2;SMAD9;GDF2;GDF10;INHBA;SMAD1;BMP3	TIB_vs_SHF
GO_BP:GO:0007009	0.3000699930007	0.552646893584023	0.0220351435205345	0.529223669143508	1.27033305307708	10	OTOF;FER1L6;MTSS1	TIB_vs_SHF
GO_BP:GO:0042073	0.3000699930007	0.552646893584023	0.0220351435205345	0.508194823712587	1.24769141116437	13	IFT88;IFT81	TIB_vs_SHF
KEGG:00410	0.3002699730027	0.519385899247913	0.0220246563122252	0.473693928663696	1.2455880415196	16	ABAT;DPYD;UPB1;MLYCD;SMS;DPYS;EHHADH	TIB_vs_NWC
KEGG:00604	0.301469853014699	0.519705605197056	0.0219619210326933	0.513141331198939	1.29401109490733	10	GLB1;ST6GALNAC5;ST3GAL5;ST8SIA1;ST6GALNAC3	TIB_vs_NWC
GO_BP:GO:0072659	0.301869813018698	0.55396897586227	0.0219410805210976	0.448249397027994	1.16689832914441	31	RAMP2;WDR72;TTC7A;FAM126A;EFR3B;PRAM1;PACS2;PKP2;MPP5;ZFYVE27;RAB40B;RAB3B;RAMP3	TIB_vs_SHF
GO_BP:GO:0051321	0.303169683031697	0.520882139973922	0.0218735929051576	0.512469825110668	1.29231772842974	10	SYCP3;LOC769510;TUBGCP3;TUBGCP6;STRA8;MEIOC;TUBGCP2	TIB_vs_NWC
KEGG:00983	0.305069493050695	0.556063542581912	0.0217756218851449	0.462710260555095	1.18353906011091	24	GMPS;TK2;DPYD;XDH;UMPS;UPB1;GUSB;CYP3A4;UPP2;CDA;TPMT	TIB_vs_SHF
GO_BP:GO:0045087	0.305669433056694	0.601933652788567	0.0217448459447655	0.43620230931768	1.13320277480713	35	YES1;FRK;WFDC8;ANKHD1;ANKRD17;TRAF3;SRC;LYN;LCK;LOC112532795;ZAP70;IFIH1	TIB_vs_SYA
KEGG:04320	0.305769423057694	0.556063542581912	0.0217397241400018	0.489608477917432	1.2201409497317	16	CPEB1;ETV6;PIWIL1;MAP2K1;NOTCH1;SOS2;NOTCH2;GRB2;SPIRE1	TIB_vs_SHF
GO_BP:GO:0048268	0.306269373062694	0.556063542581912	0.0217141472324866	0.526581283932892	1.26399034872026	10	CLTB;PICALM;HMP19;SNAP91;SGIP1	TIB_vs_SHF
GO_BP:GO:0010628	0.308569143085691	0.602659125722409	0.021597177421611	0.467801314895503	1.17003429336776	21	FGF12;FGF14;FGF19;FGF13;FGF18;FGF6	TIB_vs_SYA
KEGG:00533	0.308569143085691	0.602659125722409	0.021597177421611	0.524576154022287	1.23037310498426	10	FUT8;ST3GAL1;CHST6;ST3GAL3;CHST4;ST3GAL2	TIB_vs_SYA
GO_BP:GO:0032869	0.30956904309569	0.602659125722409	0.0215466678299074	0.516718367246939	1.2241154951641	11	LPIN1;RAB10L;INSIG2;RAB12	TIB_vs_SYA
GO_BP:GO:0006469	0.31026897310269	0.561334679252923	0.0215114348302808	0.525104536612768	1.26044560754337	10	PPM1F;DTNBP1	TIB_vs_SHF
GO_BP:GO:0045732	0.311068893110689	0.532666465794892	0.0214712924528957	0.499859702535648	1.2688917086783	11	HACE1;ASB18	TIB_vs_NWC
GO_BP:GO:0007507	0.311068893110689	0.602940460670914	0.0214712924528957	0.449551075640867	1.15032661903816	27	ACVRL1;FN1;KDM6A;PDLIM5;CCM2;HEG1;MEF2A;ZFPM2;PKP2;APELA;PDLIM1;CACYBP;PDLIM7;LDB3;TGFBR1	TIB_vs_SYA
GO_BP:GO:0035725	0.312068793120688	0.602940460670914	0.0214212990858571	0.428422945868675	1.12268349103176	40	SCN11A;CACNA1G;ASIC1;SCN8A;SCN5A;LOC395944;ASIC2;SLC6A6;SCN3A;CACNA1H;SCN9A;SLC6A8;SLC6A13;SCNN1D;SLC6A7;SCN1A;ASIC4;LOC100859837;CACNA1I;SLC6A11	TIB_vs_SYA
GO_BP:GO:0019221	0.312668733126687	0.533621304536213	0.021391400883298	0.433190918533846	1.18456654343534	27	FLT3;IL12RB2;IL12B;IL13RA1;CSF3R	TIB_vs_NWC
GO_BP:GO:0048268	0.313768623137686	0.603641128424471	0.021336776667535	0.522652949532385	1.22586230314621	10	NSG1;LOC101748987;CLTC;SGIP1;HMP19;PICALM;HIP1;HIP1R;SNAP91	TIB_vs_SYA
GO_BP:GO:0006623	0.313968603139686	0.566027904251828	0.0213268711572112	0.496563285916279	1.22645517726653	14	VPS13C;VPS41;VPS8;PIK3R4;VPS13D;GID4;VPS37B;MON1A;VPS37D;VPS37C	TIB_vs_SHF
GO_BP:GO:0008543	0.315668433156684	0.603641128424471	0.0212429967614332	0.453973209438678	1.15294353733273	25	FGF12;FGF14;FGF19;FGF13;FGFR2;FGF18;FGF6	TIB_vs_SYA
GO_BP:GO:0009306	0.315968403159684	0.603641128424471	0.0212282549413081	0.496481001894572	1.19797024748341	14	RAB3B;RAB12;ERP29;TANGO2;SVBP;RAB43	TIB_vs_SYA
KEGG:00600	0.316168383161684	0.537801369364725	0.02121843692683	0.429956734839773	1.17919078407646	28	SPTLC2;GALC;B4GALT6;GLB1;SGMS2;SGPP2;UGT8L;ARSA;SGMS1;SPTLC3;UGT8	TIB_vs_NWC
GO_BP:GO:0030150	0.317368263173683	0.567246411247377	0.0211596938313976	0.513855178213364	1.2433052062612	11	TIMM23B;TIMM21;GRPEL1;TIMM44;TOMM7	TIB_vs_SHF
GO_BP:GO:0043409	0.317668233176682	0.567246411247377	0.0211450520516742	0.495259910349046	1.22323598696855	14	DUSP16;DUSP7	TIB_vs_SHF
KEGG:00630	0.317968203179682	0.567246411247377	0.0211304277853569	0.50039271107073	1.2285361020625	13	MDH2;PCCA;MCEE;ACAT1;MDH1;GLYCTK;ACAT2	TIB_vs_SHF
GO_BP:GO:0051321	0.319068093190681	0.606185307395187	0.0210769546370241	0.519956409794039	1.21953767335672	10	LOC769510;TEX11;RPA1;STRA8;TUBGCP2	TIB_vs_SYA
GO_BP:GO:0045109	0.31966803319668	0.606185307395187	0.0210478857374364	0.474975086710472	1.17221407182816	18	VIM;INA;LOC107055419;KRT75L2;LOC431300;LOC112529929;KRT71;KRT75L1;LOC768978	TIB_vs_SYA
GO_BP:GO:0032456	0.324167583241676	0.612449456161395	0.0208320442628332	0.510269862595731	1.20883886680224	11	WASHC1;SNX3;RAB11FIP4;DENND1B	TIB_vs_SYA
GO_BP:GO:0016192	0.326167383261674	0.578023858513803	0.0207373241452539	0.412062171715584	1.11177764937079	58	AP1S3;VPS41;ARL4A;INTU;ARF5;AP1M1;VAMP2;TSNARE1;STX7;AP2B1;ARL5B;STX12;ARL11;SFT2D1;VAMP1;ZFYVE27;STX16;ARL5A;AP3B2;CHM;HPS1;CACFD1;VAMP3;SCFD2;RIN3;MON1A;RIN2;GGA1	TIB_vs_SHF
GO_BP:GO:0044772	0.326267373262674	0.578023858513803	0.0207326073410746	0.496727083069616	1.21953645791008	13	CCND3;CCND2;CCNG1;CCND1	TIB_vs_SHF
KEGG:04142	0.328267173282672	0.579561354209407	0.0206386512207324	0.402107073779713	1.09620945777395	75	PLA2G15;AP1G1;AP1S3;CLTCL1;ATP6AP1;CLTB;GLB1;GNPTAB;AP1M1;GALC;SLC11A1;AP3M1;ATP6V0A1;ABCB9	TIB_vs_SHF
GO_BP:GO:0010508	0.328867113288671	0.556261750874093	0.020610604530351	0.499624325365911	1.25992466597557	10	SVIP;NPRL3;LOC426385;TMEM59;RNF152;ULK2	TIB_vs_NWC
GO_BP:GO:0032922	0.32976702329767	0.556261750874093	0.0205686546818017	0.461737234188258	1.21414766461478	16	PER3;CLOCK;PER2;NPAS2;CRY1;BHLHE41;RAI1	TIB_vs_NWC
GO_BP:GO:0006906	0.331166883311669	0.556261750874093	0.0205036838976241	0.456442522981677	1.20837872466582	17	TSNARE1;VAMP2;STX7;VAMP7;STX8;SYT7;SYT11	TIB_vs_NWC
GO_BP:GO:0018105	0.331366863313669	0.556261750874093	0.0204944304526461	0.397172624302578	1.1305751558348	50	TTBK1;CHUK;MASTL;CAMK1D;VRK1;MAPKAPK5;LATS2;CSNK1G1;UHMK1;TLK1;TTBK2;DYRK1A;HIPK3;TLK2;MKNK1;CSNK1D;TBK1;MAST2	TIB_vs_NWC
KEGG:04142	0.332466753324668	0.55628424085696	0.0204436611910281	0.38040238942361	1.10428999895675	75	CLTCL1;GALC;GLB1;AP1S3;AP1G1;PPT1;ATP6V0A1;SLC17A5;IDS;AP1M1;LAMP3;ATP6V0A2;MANBA;AP1S2;GNPTAB;LAPTM4A;AGA;ARSA;CTSH;AP3M1;AP3B2;SCARB2;SLC11A1;HGSNAT;LAPTM4B;M6PR;LAMP2;CLTB;LGMN;IGF2R;CTSB;DNASE2B;GNS;ATP6V0A4;CTSD;AP1B1;CLTC;PLA2G15;PSAP	TIB_vs_NWC
GO_BP:GO:0051603	0.333166683331667	0.586190178233036	0.0204114627814461	0.483394523007793	1.19919161777647	15	IDE;CTSZ;CTSB;LGMN;PSMB1;PSMB4;RSPRY1;CTSC;CTSO;CTSH	TIB_vs_SHF
GO_BP:GO:0000398	0.334566543345665	0.58663722668829	0.0203473189263686	0.406769185582319	1.10151024566734	64	UBL5;CCDC130;DHX38;NOVA1;SRSF7;WBP4;PAXBP1;SF3B3;SNRNP25;IK;RBM6;CWC22;SRSF7L;SNW1;RNPS1	TIB_vs_SHF
GO_BP:GO:0007179	0.335066493350665	0.629659661771049	0.0203244916072417	0.469810684904647	1.15946859393102	18	TGFB3;ACVRL1;SMAD1;ZYX;DUSP22;TGFB2;SMAD5;TGFBR1;DUSP15	TIB_vs_SYA
GO_BP:GO:0000082	0.335866413358664	0.586906497063604	0.0202880561818012	0.506023497506777	1.2243559578949	11	CDK6;USP37;E2F1;GPR132;CDK3;LATS2;CDKN1B	TIB_vs_SHF
GO_BP:GO:0007264	0.336366363363664	0.629659661771049	0.020265338967833	0.414069213152487	1.10058463934405	50	DOCK2;ARHGAP8;TIAM2;DOCK10;LOC101748329;DOCK4;RHOJ;RHOD;RHOG;ARHGAP1;BCAR3;DOCK11;DOCK7;DOCK1	TIB_vs_SYA
KEGG:04141	0.336966303369663	0.629659661771049	0.0202381338153399	0.386831452479469	1.06756174462556	109	PARK2;RRBP1;MAPK8;UBE2E2;BCAP29;UBE2E3;AMFR;BCL2;TRAF2;WFS1;SEC24B;HSPH1;UBE2G1;DNAJC1;SSR1;MAP3K5;SEC31A;DNAJB11;DNAJC5B;SEC23A;ERP29;EDEM1;DNAJC10;NGLY1;CAPN11;EIF2AK4;MAPK10;MAN1A2;UBE2G2;SEL1L;TUSC3;CALR3;RBX1;HSPA4L;MAN1A1;RPN2;STT3B;UBE2D1;SEC24C;DNAJA2;UBE2J2;UGGT1;SIL1;CANX;SEC62;HYOU1	TIB_vs_SYA
GO_BP:GO:0007018	0.338566143385661	0.630348601503486	0.0201658807539289	0.408167710791788	1.09385674452239	57	DYNC2H1;STARD9;DNAH5L;KIF26B;KIF7;DNAH5;DNAH10;KIF5B;KIF11;KTN1;LOC107050879;DYNC1LI2;KIF25;KIF14;KIF12;KIF20AL;KIF13A;KIF13B;KIF3C;DNAH9;KIF1B;DNAH3	TIB_vs_SYA
GO_BP:GO:1905515	0.338566143385661	0.589611787120608	0.0201658807539289	0.468866568610234	1.17686336802029	18	CCDC13;IFT88;RPGRIP1L	TIB_vs_SHF
GO_BP:GO:0009790	0.342565743425657	0.591930032585967	0.0199870901936584	0.50241392716732	1.21562237344214	11	DLX6;CDX1;OSR2	TIB_vs_SHF
KEGG:00071	0.342665733426657	0.570955891423845	0.0199826536680216	0.428813162226293	1.16484485221642	24	ACSL6;ECI2;ACADL;ACSL3;ACSL4;ACSL5;ACOX3;ACSBG1;EHHADH	TIB_vs_NWC
KEGG:00970	0.342865713428657	0.636040743751712	0.0199737854288504	0.437397439264636	1.12341938043383	29	FARS2;IARS;MARS2;YARS;DARS;FARSB;LARS2;CARS;IARS2;EPRS;QARS;PARS2;RARS2	TIB_vs_SYA
GO_BP:GO:0007249	0.342865713428657	0.591930032585967	0.0199737854288504	0.48957285041184	1.20197178738596	13	TANK	TIB_vs_SHF
GO_BP:GO:0006260	0.343365663433657	0.591930032585967	0.0199516428457096	0.438828398509035	1.13842416847906	29	ORC3;MCM10;ORC5;BLM;ORC4;POLA1;WRN;POLE;RFC1;MCM5	TIB_vs_SHF
GO_BP:GO:0018107	0.343465653434657	0.570955891423845	0.0199472191220701	0.465576088237387	1.20942823830898	14	ROCK2;CDC42BPA;DYRK1A;HIPK3	TIB_vs_NWC
GO_BP:GO:0002224	0.345265473452655	0.63818022529877	0.0198678636750007	0.501006666095702	1.18689418070398	11	TLR7;TLR5;TLR2A	TIB_vs_SYA
GO_BP:GO:0006325	0.346365363463654	0.573912835253692	0.0198196201192673	0.4503253453005	1.19218420510912	17	HDAC9;HDAC4;MSL3;MTF2;CDAN1;HDAC7;HDAC10	TIB_vs_NWC
GO_BP:GO:0032543	0.347765223477652	0.640488469138698	0.019758492188133	0.475286889282869	1.16127643049954	16	CHCHD1;GATB;MRPL47;MRPL43;LARS2	TIB_vs_SYA
GO_BP:GO:0006486	0.348565143485651	0.598243854544312	0.0197236980892782	0.417913653558377	1.10869534309688	44	ST3GAL1;ST6GALNAC1;FUT7;B3GALT6;SERP1;ST3GAL6;B3GALNT2;B3GALNT1;ST3GAL4;EXTL3;ST8SIA1;ST6GAL1;EXT1;ST8SIA6;B3GNT7;B3GNT5;OSTC;EXT2	TIB_vs_SHF
KEGG:00100	0.349365063493651	0.598243854544312	0.0196890022793749	0.482323244671885	1.19128388530029	14	LSS;FAXDC2;CYP51A1;FDFT1;DHCR7	TIB_vs_SHF
GO_BP:GO:0006260	0.34966503349665	0.641679201255502	0.0196760165729651	0.43554401920798	1.11865902331964	29	SLX4;POLE;WRN;ORC2;POLA1;STN1;GINS2;RRM1;MCM10;ORC3;RPA1;GINS1	TIB_vs_SYA
GO_BP:GO:0032981	0.34986501349865	0.577841570681642	0.0196673670541784	0.462930945474482	1.20255694394348	14	NUBPL;NDUFAF4;NDUFAF6;TMEM126A;NDUFS5	TIB_vs_NWC
GO_BP:GO:0045727	0.352364763523648	0.578731870402703	0.0195597585889711	0.488966898035941	1.23304936209792	10	LARP1B;SSB;LARP1;FXR1;UPF3A;LARP4;LARP4B;FMR1	TIB_vs_NWC
KEGG:00380	0.352464753524648	0.644506977873641	0.0195554737809942	0.43479534386452	1.11673611222096	29	KYNU;DDC;ACAT1;EHHADH;CAT;TPH1;HADH;AOX2;AOX1;KYAT3	TIB_vs_SYA
GO_BP:GO:0046330	0.352664733526647	0.578731870402703	0.0195469086414498	0.457751881178932	1.19566460391195	15	EDAR;WNT7B;WNT7A;DUSP22	TIB_vs_NWC
GO_BP:GO:0016567	0.354164583541646	0.579336315569721	0.0194828595132915	0.373875845727349	1.09003183188128	81	TSSC1;RNF7;LRSAM1;CUL4B;KLHL21;CUL1;ASB18;RBBP6;DTX3L;FBXO32;RNF25;BRAP;VCPIP1;MIB2;RNF186;ANAPC16;CUL4A;FBXW8;UBR3;UBR1;HERC2;RNF220;DET1;MUL1L;RNF168;CAND1;KCTD10;DTX2;RNF208	TIB_vs_NWC
KEGG:03320	0.355664433556644	0.579936910767522	0.0194191420728089	0.391932865972139	1.11314097888041	48	ACSL6;DBI;CD36;CYP27A1;NR1H3;ACADL;ACOX2;ACSL3;ACSL4;SORBS1;ACSL5;ACOX3;FABP6;SCD5;ACSBG1;EHHADH;RXRG	TIB_vs_NWC
KEGG:04130	0.356364363563644	0.646981991696301	0.0193895197667286	0.44501437047928	1.12549977317203	24	STX2;VAMP7;SNAP25;SNAP29;GOSR1;STX11;VTI1A;VAMP2;STX8;GOSR2;SNAP47	TIB_vs_SYA
GO_BP:GO:0000184	0.356364363563644	0.606086759745078	0.0193895197667286	0.483491251566041	1.18704058720053	13	PNRC2;TIA1;SMG7;TIAL1;SMG6;UPF2;UPF1;SMG1	TIB_vs_SHF
GO_BP:GO:0043161	0.357664233576642	0.646981991696301	0.019334695250735	0.400116855461915	1.07899679866841	63	SIAH2;AGAP3;AREL1;PSMD14;UBE3D;UBE2G1;SPSB3;ZFAND2A;FBXO45;TRIM2;SPSB4;TRIP12;PSMA5;UBXN2A;PSMD4;NHLRC1;UBE2K;TRIM71;SIAH1;PSMC2;PSMD2;KLHL22;SPOPL;LOC419074;LOC107056274;PSMC1;DDB1;RNF34	TIB_vs_SYA
GO_BP:GO:0009952	0.357764223577642	0.646981991696301	0.0193304880704373	0.463394656486591	1.14363416596347	18	HEYL;HES1;BHLHE41;HOXB7;HELT;HOXB6;HOXB5	TIB_vs_SYA
GO_BP:GO:0032502	0.358764123587641	0.606086759745078	0.0192884950916415	0.46998844080399	1.17124634966434	16	COMT;SLC7A6OS;TWIST2;ASCL4;MKKS;LOC771515	TIB_vs_SHF
GO_BP:GO:0090263	0.358964103589641	0.606086759745078	0.019280113640365	0.465000244203242	1.16250829380661	17	GPC5;GPC2;PPM1B;TMEM198	TIB_vs_SHF
KEGG:04621	0.35966403359664	0.606086759745078	0.0192508233608038	0.431259004118171	1.12266835085681	31	MAPK14;MAPK13;NOD1;MAPK8;MAP3K7;IL8L1;TAB3;TAB2;MAPK10;RIPK2;NFKB1;TRAF6;IL6	TIB_vs_SHF
GO_BP:GO:0007030	0.35986401359864	0.606086759745078	0.0192424674758377	0.429872354645334	1.12107950370699	32	TMED10;PI4K2B;COG3;LMAN2;TANGO2;VPS51;LMAN2L;GOLGA5;PI4K2A;PLEKHM2;TJAP1;COG2;ATP8B2	TIB_vs_SHF
KEGG:04146	0.36016398360164	0.646981991696301	0.0192299442565258	0.404375249951699	1.08270821887667	56	PEX2;HMGCL;PEX16;PEX11A;XDH;EHHADH;CAT;CROT;ACSL4;PEX12;PEX26;GNPAT;ACSL6;ACSL1;SLC25A17;ACOX2	TIB_vs_SYA
GO_BP:GO:0006281	0.361563843615638	0.646981991696301	0.0191716701212118	0.419565557316528	1.09540439872677	38	FANCI;DOT1L;PDS5B;PDS5A;ATRIP;SPRTN;INO80;SMARCAL1;RAD51C;PRPF19;MGMT;LIG1;RFC4;RAD9A;TRRAP;DDB1;ZRANB3;ATM;DDB2;RFC1;WDHD1;TIMELESS;ALKBH3;WRNIP1	TIB_vs_SYA
GO_BP:GO:0035023	0.361563843615638	0.646981991696301	0.0191716701212118	0.49383580952456	1.16990628710712	11	LOC107050775;CDC42SE1;LOC416169;STARD13;DLC1;ARHGAP20;EPS8L2;LOC100859848	TIB_vs_SYA
GO_BP:GO:0000079	0.361563843615638	0.606834430563458	0.0191716701212118	0.456110812436309	1.14907135514346	19	CCND3;CCNYL1;CCND2;CCNY;CCNG1;CCND1	TIB_vs_SHF
GO_BP:GO:0070830	0.362663733626637	0.646981991696301	0.0191260756172104	0.445954508026282	1.12378002620011	23	CLDN18;CLDN11;CLDN15;CLDN22;LOC100858925;OCEL1;OCLN;TBCD;CLDN25	TIB_vs_SYA
KEGG:00533	0.363163683631637	0.606834430563458	0.019105406391381	0.502461630968772	1.2060942375379	10	ST3GAL1;CHST1;B3GNT7;B4GALT4	TIB_vs_SHF
GO_BP:GO:0032482	0.363463653634637	0.59077266876487	0.0190930214454753	0.483897652101729	1.2202660213634	10	RAB39B;RAB15;RAB30	TIB_vs_NWC
KEGG:03008	0.363863613638636	0.606834430563458	0.0190765274838085	0.412855631977841	1.0982978293205	46	WDR75;WDR3;HEATR1;NOP58;LSG1;XRN1;MDN1;NOB1;CSNK2A2;TCOF1;MPHOSPH10;TBL3;REXO1;XRN2;REXO2;GNL2;SNU13;NVL;EFL1;DROSHA;SPATA5;RPP30;NXT2	TIB_vs_SHF
GO_BP:GO:0007005	0.365363463653635	0.647818955128709	0.0190148705497336	0.47347655945665	1.14895914615197	15	YME1L1;ADCK1;VPS13C	TIB_vs_SYA
GO_BP:GO:0051923	0.365663433656634	0.647818955128709	0.0190025759982174	0.500050054201694	1.17284808529353	10	SULT1B;SULT1B1;SULT1E1;SULT4A1;SULT6B1;SULT	TIB_vs_SYA
GO_BP:GO:0060070	0.366063393660634	0.593115372007103	0.018986202263661	0.38980761143414	1.10494563260617	46	WNT10A;WNT6;WNT2;LRP5;WNT7B;LEF1;SFRP5;FZD5;TCF7L2;WNT3A;WNT11;LRP6;WNT7A;BCL9L;TCF7;FZD3;LOC417741;BCL9;WNT8B;WNT2B;FZD10;WNT3;LOC395991;FRZB	TIB_vs_NWC
GO_BP:GO:0045332	0.367263273672633	0.648116631635805	0.0189372107695888	0.473056018439882	1.14793864273338	15	ATP10D;PQLC1;ATP8B2;ATP11B;ATP8A2;ATP11A;ATP10A;ATP11C	TIB_vs_SYA
GO_BP:GO:0006629	0.368363163683632	0.648116631635805	0.0188924717379221	0.420247004410886	1.09366065062396	36	PLCL1;PNPLA7;PLIN1;PLCB4;PLCD4;LOC101751271;GDPD5;PLCH1;PIBPPDD4L;DAGLA;PLCE1;AACS	TIB_vs_SYA
GO_BP:GO:0006897	0.368563143685631	0.612676394698193	0.0188843547200017	0.423644608555741	1.10846130957091	34	REPS2;EPN2;AP3M1;FNBP1;DENND1B;EHD4;HEATR5A;CSNK1E;ATP9A;EHD3;REPS1;ATP9B;CSNK1G1	TIB_vs_SHF
GO_BP:GO:0007009	0.37006299370063	0.648877577995625	0.0188236461509292	0.498350096826318	1.16886090093861	10	OTOF;MYOF;TLCD2;TLCD1;BAIAP2L1;FER1L4;MTSS1;FER1L6;MTSS1L	TIB_vs_SYA
GO_BP:GO:0007064	0.372162783721628	0.616658075292794	0.0187391509567362	0.497542171141635	1.19428570971485	10	DSCC1;PDS5A;PDS5B;NAA50	TIB_vs_SHF
GO_BP:GO:0007020	0.372362763723628	0.597860213978602	0.0187311337572276	0.47248384962049	1.19939822359473	11	NDE1;NDEL1	TIB_vs_NWC
GO_BP:GO:0000381	0.373262673732627	0.597860213978602	0.018695120364017	0.420338121985674	1.13956809194788	23	RBFOX1;KHDRBS2;CELF2;RBM25;RBFOX2;SF3A1;CELF1;NSRP1;FXR1;SMNDC1	TIB_vs_NWC
GO_BP:GO:0032456	0.373262673732627	0.597860213978602	0.018695120364017	0.472045260361797	1.19828486664467	11	SNX3;DENND1B;VPS50;RAB11FIP4;ARL4C;VPS51	TIB_vs_NWC
GO_BP:GO:0009306	0.373662633736626	0.597860213978602	0.0186791479131903	0.453075814595509	1.17695624434058	14	TANGO2;RAB8B;COPG2;TMCO7;RAB43;MIA2;ERP29	TIB_vs_NWC
GO_BP:GO:0005975	0.375762423757624	0.650718207921973	0.0185956281323105	0.393173748208959	1.06562612513784	70	AMY2A;LOC428824;B4GALT6;FGGY;YDJC;GNPDA2;GLB1;CHST3;LANCL1;CS;SPATA20;HYAL3;EDEM1;GPD1L2;LCT;HEXA;MAN1A2;SPAM1;PGGHG;MAN1A1;GNPDA1;CHST6;CHST4;CHST2;PARG;GLB1L;HYAL6;GPD1L;B3GAT2;SLC3A1;HEXDCL;SIIL;LCTL;MAN1C1;KLB;TALDO1;B3GAT1;KL;CHID1	TIB_vs_SYA
GO_BP:GO:0006606	0.376062393760624	0.650718207921973	0.0185837424611829	0.42809840493051	1.0995355748774	29	CSE1L;NUTF2;NUP93;PTTG1IP;TPR;NUP153;NUP88;NUP133;NUP188;RAN	TIB_vs_SYA
GO_BP:GO:0002548	0.376462353764624	0.650718207921973	0.0185679125673693	0.487381338281564	1.1546155237775	11	LGALS3;CCL1;CCL26;CCLI7;CX3CL1;XCL1;CCLL4;CCL5	TIB_vs_SYA
KEGG:03320	0.376662333766623	0.621416957982658	0.0185600051766358	0.408025942306313	1.08899478011049	48	CD36;ACSL5;CYP8B1;FABP5;EHHADH;SCD;MMP1;SORBS1;ACSL6;PPARA;PPARD;DBI;PDPK1;ACSBG1;ACOX2;ACSL3;CYP27A1;SCD5;FABP3;NR1H3;RXRG;ILK	TIB_vs_SHF
GO_BP:GO:0042554	0.376762323767623	0.650718207921973	0.0185560533672677	0.48712817905712	1.15401578483066	11	SH3PXD2A;NCF4;NOX3;NOX4	TIB_vs_SYA
GO_BP:GO:0006325	0.377462253774623	0.621416957982658	0.0185284258260605	0.458306260329974	1.14577322351731	17	HDAC9;HDAC4;MSL3;CABIN1;CDAN1;GATAD1;HMGN1;DEK;HDAC10;MTF2	TIB_vs_SHF
GO_BP:GO:0007020	0.379262073792621	0.622378787762249	0.018457664146185	0.485814321683942	1.17545857477979	11	TUBG1;SLAIN2;NDEL1;TUBGCP6;SLAIN1;TUBGCP2;NEDD1	TIB_vs_SHF
GO_BP:GO:0051726	0.37956204379562	0.602013872686805	0.0184459095608006	0.418181398697433	1.13372105378053	23	BIRC7;RGCC;BIRC2;TXLNG;LIN9;SON;CDKN1B;MDM2;CABLES1;TFDP2;CCNDBP1;TSC2;MDM4	TIB_vs_NWC
GO_BP:GO:0042981	0.38006199380062	0.602013872686805	0.0184263432174778	0.389259952043589	1.10010662965622	44	PARK2;PPP1R13B;BCL2L14;CIDEC;MADD;DLG5;NOD1;ANP32B;BOK;CASP18;BCL2L13	TIB_vs_NWC
GO_BP:GO:1902600	0.380661933806619	0.602013872686805	0.0184029041188573	0.397237374660338	1.10888421517313	37	SLC9A3;ATP6V1G3;ATP6V0A1;SLC9A9;ATP6V0A2;OTOP2;SLC9B2;ATP6V0C;SLC9A7;ATP6V0B;ATP6V1E1;ATP6V1B2;TMCO3;ATP5G3	TIB_vs_NWC
KEGG:00270	0.380961903809619	0.602013872686805	0.0183912010902331	0.411555162721824	1.12267746513787	26	MTR;TRDMT1;APIP;ADI1;TAT;AMD1;LDHA;SMS;MPST;TST	TIB_vs_NWC
GO_BP:GO:0016311	0.381461853814619	0.650718207921973	0.0183717204394817	0.451736784336724	1.12034749096429	19	ALPI;TNS3;PSPH;MTMR14;MTMR2;FRA10AC1;MTMR3;MTMR8;ALPL	TIB_vs_SYA
GO_BP:GO:0030148	0.382161783821618	0.625133652768908	0.0183444985870483	0.493394557417084	1.18432989875458	10	ELOVL5;HACD1;HACD3;KDSR;HACD2	TIB_vs_SHF
KEGG:04672	0.383461653834617	0.650718207921973	0.0182941008596753	0.436954064951534	1.10511420217709	24	PIGR;TNFSF13B;IL10;ITGA4;CD86	TIB_vs_SYA
GO_BP:GO:0006888	0.383661633836616	0.650718207921973	0.0182863654043061	0.398320425662571	1.06889296893272	58	TMED5;BCAP29;TRIP11;SCFD1;SEC22C;TMED10;SEC24B;TRAPPC4;SEC31A;SEC23A;LMAN2L;COPB2;ARCN1;GOSR1;GOLT1B;PGAP1;TRAPPC3L;SEC22A;SEC24C	TIB_vs_SYA
GO_BP:GO:0006821	0.383961603839616	0.650718207921973	0.0182747712049859	0.444968628520429	1.11292665981073	21	GABRG3;CLNS1A;GABRG1;LOC421108;CLCN1;GABRA6;CLCN3;CLCN2	TIB_vs_SYA
GO_BP:GO:0043488	0.384561543845615	0.650718207921973	0.0182516150671623	0.492450339864056	1.15502324889009	10	PUM2;FXR1	TIB_vs_SYA
GO_BP:GO:0019221	0.385761423857614	0.650718207921973	0.0182054312222044	0.428712117578226	1.09700318267823	27	IL12B;LOC418667;CSF2RA;CRCBL;IL13RA2;IL4R;JAK1;IL6R;JAK3;CSF1R;STAT6;FLT3;LOC101749641;CRLF2;IL1B;CSF2RB;IL13RA1	TIB_vs_SYA
KEGG:04260	0.386261373862614	0.606667162029974	0.0181862382308062	0.398056545485061	1.10681471757704	35	CACNA1C;ATP1B3;CACNA2D3;CACNA2D1;CACNG4	TIB_vs_NWC
GO_BP:GO:0060395	0.386361363863614	0.606667162029974	0.0181824031670884	0.398781501318515	1.10607287549239	34	INHBA;GDF6;BMP5;BMP2;MSTN;SMAD3;TGFB3;BMP8A;LOC112532694	TIB_vs_NWC
GO_BP:GO:0043410	0.386461353864614	0.630153545155039	0.0181785692796954	0.459304210678744	1.14462044901078	16	GPR37L1;CAV2;IGF1R;DOK5;INSR;DOK6	TIB_vs_SHF
GO_BP:GO:0051260	0.386861313868613	0.650718207921973	0.0181632454774484	0.411681263461079	1.07881186689875	40	KCNA6;KCNRG;KCNA3;KCNB1;KCNC1;KCTD18;KCNB2;KCTD16	TIB_vs_SYA
GO_BP:GO:0043123	0.387461253874613	0.606667162029974	0.0181402949286937	0.413156264515214	1.12231384266032	24	FASLG;PPM1L;EDAR;MAP3K14;MTDH;RIPK2;MAP3K7;S100B;PPM1A;LURAP1;TRIM13;TRAF3IP2	TIB_vs_NWC
KEGG:00561	0.387661233876612	0.650718207921973	0.0181326540949984	0.42102870175878	1.08618211156952	32	DGKB;DGKI;DGKH;AGPAT4;MBOAT2;MGLL;GPAT2;DGKZ;GLYCTK;PLPP3;MBOAT1;AGK;AKR1E2;AGPAT2;AGPAT1;DGKG;LCLAT1;AWAT1;AGPAT3;DGAT2;DGKE;GPAT3	TIB_vs_SYA
GO_BP:GO:0010508	0.392960703929607	0.650718207921973	0.0179318521717875	0.489230542762501	1.14747133916853	10	PDIK1L;LOC426385;TMEM59;SVIP;NPRL3	TIB_vs_SYA
KEGG:03008	0.392960703929607	0.650718207921973	0.0179318521717875	0.405551163043769	1.07260978008012	46	LSG1;NOP58;FCF1;DROSHA;NAT10;MDN1;UTP6;RPP38;XRN2;NMD3;RAN;MPHOSPH10;XRN1;EIF6;SPATA5;RIOK1;TCOF1;GNL2;WDR75;BMS1;TAF9	TIB_vs_SYA
KEGG:00565	0.393060693930607	0.650718207921973	0.0179280941928514	0.444636240109063	1.10690162171912	20	PLD1;LPCAT1;PLA2G6;PLA2G7;PLA2G4EL6;PLPP3;PLA2G10L;AGPS;ENPP2;PLA2G4EL2;PAFAH1B2;LPCAT2;PLA2G12B;ENPP6;CEPT1	TIB_vs_SYA
KEGG:04370	0.393260673932607	0.650718207921973	0.017920581607544	0.402729182522897	1.07044314820155	50	PIK3CA;AKT1;RAF1;KRAS;PIK3CB;PPP3CB;AKT3;PLCG2;MAP2K2;SRC;PPP3R1;PLA2G6;PLA2G4EL6;CHP1;PTK2;PIK3CG;NRAS;PLA2G10L;PRKCB;MAP2K1;PRKCA;MAPK12;PIK3R5;MAPK11;SPHK1;PIK3R3;PLA2G4EL2;MAPKAPK2	TIB_vs_SYA
KEGG:00650	0.394060593940606	0.638563273010238	0.0178905761237644	0.451999205888912	1.13000548320184	17	EHHADH;AACS;HADH;HMGCL;ABAT;ACAT1;GAD1;ACAT2;GAD2;BDH2	TIB_vs_SHF
GO_BP:GO:0007030	0.394360563943606	0.650718207921973	0.017879342517541	0.419411225969398	1.08200930040253	32	TMED5;TRIP11;TMED10;LMAN2L;PLEKHM2;TANGO2;GOLGA2;UBXN2A;ATP8B2;COG2	TIB_vs_SYA
GO_BP:GO:0032956	0.394460553944606	0.638563273010238	0.0178756002125517	0.48727075850344	1.16963051052996	10	ROCK2;PAK1;FAM107A;IQGAP3;PAK3;ARHGAP44;ARHGAP17;MLST8	TIB_vs_SHF
GO_BP:GO:0008333	0.395260473952605	0.650718207921973	0.0178457018131902	0.479332812236074	1.13554841474863	11	TRAK1;PXK	TIB_vs_SYA
GO_BP:GO:0035025	0.395260473952605	0.650718207921973	0.0178457018131902	0.441500565275854	1.1042525650647	21	GPR55;GPR17;ITSN2;MCF2L;ARHGEF3;GPR35;ITSN1;LOC100859615;P2RY8;NET1	TIB_vs_SYA
GO_BP:GO:0007094	0.395360463953605	0.638563273010238	0.0178419695072262	0.47850902493659	1.15778294580035	11	BUB1;TEX14;MAD1L1;SPDL1;ZW10	TIB_vs_SHF
GO_BP:GO:0007020	0.4001599840016	0.65436945402033	0.0176641075558748	0.47744327348527	1.13107206203856	11	NDE1;SLAIN1	TIB_vs_SYA
GO_BP:GO:0000723	0.4001599840016	0.644282741537167	0.0176641075558748	0.456550411205976	1.13259749573493	15	XRCC5;BLM;TERF1;WRN;RAD51D;HUS1;PIF1;XRCC6;RIF1;ATR	TIB_vs_SHF
GO_BP:GO:0007094	0.4003599640036	0.65436945402033	0.0176567508200119	0.4773379636097	1.13082258096985	11	BUB1;MAD2L1;KNTC1	TIB_vs_SYA
GO_BP:GO:0007155	0.401559844015598	0.644509843686478	0.0176127001869147	0.39222249371059	1.0617410395423	63	CLDN20;ACAN;POSTN;PARD3;PARD3B;IBSP;CLDN1;STAB2;THBS2;NCAM1;LAMA2;SPON1;ALCAM;LMLN;CTNNAL1;NINJ1;CLDN18;LAMA4;KITLG;VCL;WISP1;CTNNB1;NINJ2	TIB_vs_SHF
GO_BP:GO:0045732	0.402759724027597	0.65436945402033	0.017568802589474	0.476143410428384	1.12799266209773	11	AREL1;ASB18;ASB5	TIB_vs_SYA
KEGG:00983	0.403459654034597	0.628498852242435	0.0175432658510495	0.408337204346653	1.10922315906113	24	UGT1A1;DPYD;UPB1;UCK2;DPYS;UMPS;GMPS	TIB_vs_NWC
GO_BP:GO:0030514	0.403559644035596	0.645695430456954	0.0175396219492439	0.45913820824138	1.13401946650051	14	VWC2L;LEMD2;VWC2;SKIL;SKI;SKOR1;SPG20;SMURF1;SMURF2	TIB_vs_SHF
GO_BP:GO:0000413	0.403859614038596	0.628498852242435	0.0175286965341817	0.440841989742416	1.14517640509696	14	NKTR;PPIG;PPIL4;PPIE;PPIL2;PPIL3	TIB_vs_NWC
GO_BP:GO:0042761	0.404059594040596	0.65436945402033	0.0175214181592251	0.472757733413633	1.12775970837838	12	ELOVL2;HACD2;TECR;TECRL;ELOVL4;ELOVL6;ELOVL5	TIB_vs_SYA
KEGG:04145	0.405959404059594	0.65436945402033	0.0174524813850605	0.381953465762377	1.04484750162223	87	DYNC1I1;DYNC2H1;DYNC1I2;TUBB3;RAB5C;ITGB5;ATP6V1G3;C3;C1R;ATP6V1B2;COLEC12;NCF4;TLR2A;PIKFYVE;TUBB6;DYNC1LI2;NOX3;TUBB1;MARCO;ATP6V0A1;ACTB;TFRC;EEA1;CALR3;NOS1;PTPRN;MBL2;ITGAV	TIB_vs_SYA
GO_BP:GO:0000045	0.406159384061594	0.65436945402033	0.0174452466453642	0.443900670122926	1.10091322923768	19	ATG5;ATG7;RB1CC1;ATG14;UBXN2A	TIB_vs_SYA
GO_BP:GO:0031424	0.406259374062594	0.630317574303176	0.0174416308225562	0.43983500457819	1.14256055706708	14	LOC112529929;LOC768978;KRT6A;KRT75;KRT75L4	TIB_vs_NWC
GO_BP:GO:0031424	0.406559344065593	0.65436945402033	0.0174307895342085	0.462654551251406	1.1163496390536	14	LOC107055419;KRT75L2;LOC431300;LOC112529929;KRT71;KRT75L1;LOC768978	TIB_vs_SYA
GO_BP:GO:0007179	0.407659234076592	0.630578633979502	0.0173911171961058	0.423691039647219	1.12663421265711	18	TGFBR1;SMAD3;TGFB3;DUSP22;GCNT2;ZYX	TIB_vs_NWC
GO_BP:GO:0034765	0.408159184081592	0.65436945402033	0.0173731252120044	0.466262066088961	1.119148547141	13	KCNJ3;KCNJ5;KCNJ4;KCNJ15;KCNJ6	TIB_vs_SYA
GO_BP:GO:0006302	0.408459154084592	0.649890566498906	0.0173623422400133	0.436757103277256	1.10680341016623	21	TDP1;ZGRF1;SMCHD1;RAD50;BRE;MYSM1;MPND;MTA1	TIB_vs_SHF
KEGG:04145	0.409059094090591	0.649890566498906	0.0173408037041483	0.38259343975756	1.04872949113934	87	NOX3;CD36;DYNC2H1;DYNC1I1;TLR2B;DYNC1H1;TUBB3;ATP6AP1;ATP6V0A1;COLEC11;PIKFYVE;ATP6V0E2;ATP6V1C1;STX7;THBS2;COLEC12;STX12;CANX;DYNC1I2	TIB_vs_SHF
GO_BP:GO:0007601	0.409359064093591	0.631300725349152	0.017330048104638	0.391545404037893	1.08871018628948	35	ABCA4;OPN4-1;IMPG2;AIM1;OPNVA;CRYBA2;OPN3;CRYBA1;OPN5;RHO;OPN4;IMPG1;LOC107054425;CRYGN;ARR3	TIB_vs_NWC
GO_BP:GO:0043065	0.40985901409859	0.65436945402033	0.0173121422935879	0.418369830334619	1.0772125522245	30	DUSP6;BMF;MTCH2;MYLK2;CASP3;MYLK3	TIB_vs_SYA
KEGG:00100	0.41025897410259	0.65436945402033	0.0172978357668903	0.461374250900317	1.11326037335643	14	MSMO1;NSDHL;CYP2R1;SQLE;FAXDC2;SOAT1	TIB_vs_SYA
GO_BP:GO:0006890	0.41045895410459	0.649890566498906	0.017290688529881	0.4432276097971	1.11250912858114	18	NBAS;RINT1;ATP9A;COPA;ATP9B;SEC22B;USE1;RER1	TIB_vs_SHF
GO_BP:GO:0030968	0.410958904109589	0.631864741453782	0.017272837972392	0.429805801249817	1.13018329730928	16	AMFR;SERP1;HYOU1;DERL1;WFS1	TIB_vs_NWC
GO_BP:GO:0007229	0.411258874112589	0.649890566498906	0.0172621396359448	0.420579666919902	1.08768179236977	28	ITGA9;TXK;ITGA3;PRAM1;ITGAV;ITGB5;ITGA4;TEC;ITGA8;ITGB1;ITGB3;ILK	TIB_vs_SHF
GO_BP:GO:0006936	0.412758724127587	0.6327319363872	0.0172087822629597	0.461083091410957	1.16273353885937	10	CALD1;TNNI2;TPM4	TIB_vs_NWC
GO_BP:GO:0006606	0.415358464153585	0.650549579188423	0.0171168214209899	0.417071324917354	1.08198119784111	29	NUP153;NUP133;TMCO6;IPO5;PTTG1IP;NUTF2	TIB_vs_SHF
GO_BP:GO:0032436	0.415358464153585	0.650549579188423	0.0171168214209899	0.431355995582848	1.09722410029013	22	PARK2;ANKIB1;ARIH1;RNF19A;RNF144B;RNF14	TIB_vs_SHF
GO_BP:GO:0034314	0.416558344165583	0.650549579188423	0.0170746001009855	0.476404026904689	1.14354632508309	10	ACTR3;ARPC1A;ARPC2	TIB_vs_SHF
GO_BP:GO:0033627	0.416758324167583	0.650549579188423	0.0170675767380304	0.437689664601656	1.10266330532635	19	ITGA9;ITGA3;ITGAV;ITGB5;ITGA4;ITGA8;ITGB1;ITGB3	TIB_vs_SHF
GO_BP:GO:0045892	0.417458254174583	0.659811665892234	0.0170430252593562	0.414995200375302	1.06926882627065	31	BASP1;LOC101749299;MAEL;TRERF1;DNMT3A;NAB2;ZNF703;CRY1;RCOR3;KCTD1;SAP18;CIR1;CRY2;HMX1;CIPC;ZBTB21;SMARCE1	TIB_vs_SYA
KEGG:00983	0.418258174182582	0.659811665892234	0.0170150239154543	0.427353332639672	1.08083268958763	24	XDH;DPYD;UPP2;UGT2A1;TPMT;PNAT3;UGT1A1;UCK2	TIB_vs_SYA
GO_BP:GO:0043488	0.419058094190581	0.651726342517263	0.0169870835921005	0.475220857852316	1.14070628061373	10	TIA1;PUM1;TIAL1;FMR1	TIB_vs_SHF
KEGG:00310	0.41985801419858	0.659811665892234	0.0169592039772197	0.416760007978069	1.07041383401665	29	PLOD2;WHSC1;ACAT1;EHHADH;SUV39H2;HADH;EHMT1;NSD1;MLLT11;COLGALT2;KMT5A;SETD2;ASH1L;SETD7;OGDH;KMT5B	TIB_vs_SYA
GO_BP:GO:0033617	0.42005799420058	0.651726342517263	0.0169522435228145	0.457246147093018	1.12260507957989	13	COX16;COA3;COX20;COX19;SCO1	TIB_vs_SHF
KEGG:04920	0.420757924207579	0.659811665892234	0.0169279115900287	0.401717201631768	1.05738255536283	43	MAPK8;AKT1;PRKAB2;TRAF2;PRKAA2;AKT3;PPARGC1A;PRKAG2;MTOR;ACSL4;MAPK10;STAT3;ACSL6;ACSL1;STK11;CPT1A;CAMKK2	TIB_vs_SYA
GO_BP:GO:0060326	0.421257874212579	0.659811665892234	0.0169105597992894	0.477185286425554	1.11921965573613	10	DOCK4;CXCL14	TIB_vs_SYA
KEGG:03420	0.421557844215578	0.652077390448266	0.0169001599534176	0.424049780480893	1.08856699569177	25	MNAT1;DDB2;CUL4B;GTF2H3;RFC4;ERCC5;ERCC6;POLE;RFC1;GTF2H1;POLE3	TIB_vs_SHF
KEGG:00640	0.422557744225577	0.659811665892234	0.0168655543895484	0.432581994141357	1.08194601366578	21	ACAT1;EHHADH;PCCA;ACACA;MCEE;SUCLG1;LDHA;ACSS2;SUCLG2;ACSS3;PCCB	TIB_vs_SYA
KEGG:00563	0.423257674232577	0.652734726527347	0.0168413857218999	0.444619025067136	1.10802386801335	16	PIGZ;PIGU;PIGN;PIGC	TIB_vs_SHF
GO_BP:GO:0030182	0.426157384261574	0.659811665892234	0.0167417381964627	0.393729445462456	1.05168047285437	54	WNT7B;IRX6;ERBB2;LHX1;IRX5;RUNX2;INSM1;WNT3A;CASP3;WNT3;IRX4;NOTO;LOC101750514;ACSL4;WNT11B;EN1;WNT5B	TIB_vs_SYA
GO_BP:GO:0048513	0.426357364263574	0.659811665892234	0.0167348942194235	0.455416585370411	1.09888498734559	14	NRG3;EDA;SOBP;NRG2;SPRY1;TLX2	TIB_vs_SYA
KEGG:00533	0.426657334266573	0.651058703653444	0.0167246350433676	0.455328613397025	1.14822221821009	10	FUT8;CHST4;CHST6;B4GALT4	TIB_vs_NWC
GO_BP:GO:0006396	0.426857314268573	0.656309143860389	0.016717800112311	0.419963332089901	1.08159886965623	26	SFSWAP;LARP7;U2SURP;ZRANB2;SNRPD1;SART3;ADAT1;FAM179B;ZFC3H1;TRMT2A;EXOSC1	TIB_vs_SHF
GO_BP:GO:0051603	0.427257274272573	0.651058703653444	0.0167041410767576	0.427077928942512	1.1155431222553	15	IDE	TIB_vs_NWC
GO_BP:GO:0072583	0.428057194280572	0.659811665892234	0.0166768661841699	0.474525637591685	1.11298155213801	10	LOC101748987;STON1;STON2;SGIP1;PICALM	TIB_vs_SYA
GO_BP:GO:0006281	0.42975702429757	0.656722458317966	0.0166190970280354	0.403721900904702	1.06292036409227	38	MGMT;PDS5A;TRRAP;SPRTN;DOT1L;ALKBH3;DDB2;SMARCAL1;PDS5B;CHD1L;RFC4;PIF1;RFC1;DMAP1;WDHD1;INO80;CENPX;RAD9A;UBE2A;ALKBH2;ATM;ZRANB3;EEPD1;WRNIP1;UBE2B;PRPF19;ATRIP;RAD51C	TIB_vs_SHF
KEGG:00330	0.43035696430357	0.656722458317966	0.0165987692037546	0.418941425318562	1.07896698938403	26	P4HA2;GOT2;AMD1;LAP3;ASS1;CKB;ALDH3A2;MAOB;AZIN2;CPS1;P4HA1;NOS1;SMS	TIB_vs_SHF
GO_BP:GO:0006120	0.431156884311569	0.656722458317966	0.0165717148570017	0.469985269630629	1.12813892741678	10	NDUFB9;NDUFS6;NDUFA7	TIB_vs_SHF
GO_BP:GO:0051932	0.431756824317568	0.659811665892234	0.0165514610057852	0.473233931402094	1.10995190516869	10	GABRG3;GABRG1;GABRA6	TIB_vs_SYA
GO_BP:GO:0060078	0.431756824317568	0.659811665892234	0.0165514610057852	0.473233931402094	1.10995190516869	10	GABRG3;GABRG1;GABRA6	TIB_vs_SYA
GO_BP:GO:0007094	0.431856814318568	0.655688277326114	0.0165480884299814	0.44351099904721	1.12585076681292	11	MAD1L1;ZW10;ZWILCH	TIB_vs_NWC
GO_BP:GO:0006508	0.432256774322568	0.656722458317966	0.0165346068667621	0.363610566259888	1.02478106187643	207	FAP;DPP4;ADAMTS17;CPB1;ADAMTS2;HGF;MMP10;MMP3;ANPEP;LOC418421;PREPL;MMP16;TRHDE;AGBL1;TMPRSS11F;DPP10;ADAMTS20;CPZ;PRSS12;TLL1;CPQ;RNPEPL1;PREP;DPP7;MMP1;MMP27;ADAM23;OVCH2;RBP3;METAP1D;DDI2;DPP8;CFLAR;PRSS56;TMPRSS7;PCASP3;CAPN10;CPA6;HTRA1;PRCP;ACRL;ADGB;CAPN14;ADAMTS18;ADAMTS8;ADAMTS15;CPB2;MMP17;PLG;CPE;TMPRSS5;LAP3;LMLN;NRDC;DPP6;MEP1A;ADAMTS5;ADAMTS1;PIGK;TMPRSS11D;ADAM12;ST14;CLPX	TIB_vs_SHF
GO_BP:GO:0006904	0.432856714328567	0.655688277326114	0.016514410681541	0.452546356873908	1.14120607939823	10	RAB8B;EXOC4;RAB43	TIB_vs_NWC
GO_BP:GO:0071347	0.433256674332567	0.659811665892234	0.0165009639467131	0.465258636479604	1.10220642863548	11	CCL1;CCL26;CCLI7;CX3CL1;CD40;XCL1;CCLL4;CCL5	TIB_vs_SYA
GO_BP:GO:0071356	0.433256674332567	0.659811665892234	0.0165009639467131	0.465258636479604	1.10220642863548	11	CCL1;CCL26;CCLI7;CX3CL1;CD40;XCL1;CCLL4;CCL5	TIB_vs_SYA
GO_BP:GO:0051017	0.434656534346565	0.659811665892234	0.0164540093745119	0.452617324909738	1.09213058841784	14	DMTN;ESPN;LIMA1;CALD1;FAM107A;BAIAP2L1;FSCN1;LIMD2	TIB_vs_SYA
GO_BP:GO:0031122	0.435056494350565	0.659811665892234	0.0164406247822452	0.434754538546558	1.07823000768277	19	HOOK1;SLAIN1;DST;CCDC88A;SLAIN2;TUBGCP2;CAMSAP2;CAMSAP1;CEP126;TUBGCP5	TIB_vs_SYA
GO_BP:GO:0006914	0.435556444355564	0.659811665892234	0.0164239133238307	0.448657933744568	1.08873317205191	15	PDIK1L;BCAS3;LOC426385;AMBRA1	TIB_vs_SYA
KEGG:00040	0.436556344365563	0.659492752789618	0.0163905544256969	0.46768817800636	1.12262505570923	10	UGDH;XYLB;ALDH3A2;GUSB	TIB_vs_SHF
GO_BP:GO:0016197	0.436656334366563	0.659492752789618	0.0163872232149383	0.426856371179118	1.08171357426628	21	BLOC1S2;REPS2;TMCC1;ZFYVE9;EHD4	TIB_vs_SHF
KEGG:00910	0.437456254374563	0.659811665892234	0.0163606040343162	0.451918282290845	1.09044385265965	14	CPS1;CA7;CTH;CA12;CA2	TIB_vs_SYA
GO_BP:GO:0006810	0.437756224377562	0.659811665892234	0.0163506357883362	0.470289451069991	1.10304574029444	10	LOC107054382;SLC25A47;ALB;TMEM184C;TMEM184B;TMEM184A;CNNM1;CNNM2	TIB_vs_SYA
GO_BP:GO:0009887	0.438156184381562	0.659811665892234	0.0163373565903899	0.4070825451054	1.05309824919098	33	FGF12;FGF14;FGF19;FGF13;MEIS2;FGF18;FGF6;MEIS1;ASXL2;ASXL3;ASXL1;CDX2;FGF7;FGF20;FOXF1;FGF5;PBX1;FGF3	TIB_vs_SYA
KEGG:03060	0.438656134386561	0.662513099722476	0.0163207765046433	0.414468257070031	1.0972567161821	17	SRP72;IMMP1L;SEC63;IMMP2L;SRP14;SEC11A;SRP68	TIB_vs_NWC
GO_BP:GO:0009755	0.440855914408559	0.661930287909625	0.0162480721593197	0.452479409996007	1.1024814032482	12	TRH;GHSR;PPARA;PPARD;NR5A2;NR1D1;AGRP;PPARG;OSTN	TIB_vs_SHF
GO_BP:GO:0035025	0.440855914408559	0.661930287909625	0.0162480721593197	0.425445945793968	1.07813935964137	21	GPR35;ARHGEF3;ITSN1;GPR55;MCF2L;LOC101748451;GPR18	TIB_vs_SHF
KEGG:00350	0.444055594440556	0.663145347272853	0.0161430331630881	0.420253539548574	1.07192058883297	23	HEMK1;COMT;TPO;AOC3;AOX1;AOX2;GOT2;ALDH1A3;HGD;MAOB;TYR;TAT;HPD;DCT;TH	TIB_vs_SHF
GO_BP:GO:0051017	0.444255574442556	0.663145347272853	0.0161364959511297	0.443070499963302	1.09433404358791	14	CALD1;XIRP2;FAM107A;PLS3;LCP1;FSCN1;PLS1;ESPN;BAIAP2L2	TIB_vs_SHF
GO_BP:GO:0051092	0.445855414458554	0.671405800596411	0.0160843144716912	0.418773801478051	1.09385243853805	15	CHUK;RNF25;TRIM37	TIB_vs_NWC
GO_BP:GO:0043161	0.447755224477552	0.664645674160908	0.0160226152720815	0.382230626689636	1.03469318928407	63	HACE1;SIAH3;FBXW7;SPSB4;PSMD14;SIAH2;PSMD1;TRIM2;RFFL;DTL;RFWD2;UBE3D;UBXN7;MAEA;PSMC2;GID4;PSMD2;HECTD1;KCTD5;SPSB1;LOC419074;SPSB3;SPOPL	TIB_vs_SHF
GO_BP:GO:0060326	0.448055194480552	0.664645674160908	0.0160128995173261	0.462788319728141	1.11086357887225	10	CXCL12	TIB_vs_SHF
GO_BP:GO:0006506	0.449155084491551	0.664645674160908	0.0159773358584007	0.43185773921898	1.07965148372525	17	PIGZ;PIGN;PIGC;MPPE1;PIGV;PIGF	TIB_vs_SHF
GO_BP:GO:0030097	0.44985501449855	0.670093910149215	0.0159547539499878	0.46562400693208	1.09210312129417	10	RUNX2;JAK1;JAK3;MEIS1;SELPLG;RTKN2;RUNX1	TIB_vs_SYA
KEGG:00591	0.45045495450455	0.676342922892461	0.0159354285272586	0.425160730852016	1.09582180325683	13	PLA2G4EL2;PLA2G6;PLA2G4EL6;PLA2G10;CYP3A4;PLA2G12B;PLA2G2E;PLA2G2A	TIB_vs_NWC
GO_BP:GO:0046330	0.45045495450455	0.670093910149215	0.0159354285272586	0.443156127695569	1.07538224632159	15	WNT7B;TRAF2;TNFRSF19;TRAF3;TRAF5	TIB_vs_SYA
KEGG:03440	0.45045495450455	0.670093910149215	0.0159354285272586	0.424073985886049	1.06066633549901	21	TOP3B;RAD51B;XRCC2;RAD51C;BRCA2;RPA1	TIB_vs_SYA
GO_BP:GO:0016579	0.452754724527547	0.670093910149215	0.0158616066251074	0.393266117217155	1.04011804659954	46	USP13;USP54;USP44;USP7;USP15;PSMD14;UCHL3;WDR48;USP48;OTUD4;USP12;USP2;USP3;USP5;USP45;USP20;DESI2;USP31;ATXN3;USP38;USP46;USP42	TIB_vs_SYA
GO_BP:GO:0000122	0.453254674532547	0.670093910149215	0.0158456123466287	0.371747502581484	1.02395263346017	103	HDAC4;HDAC9;HDAC7;GZF1;CBX3;CBX5;PHF21A;BCORL1;PER2;ATXN1;NR2E1;RIPPLY2;DR1;INSM1;LOC101748312;NR2C1;SOX14;ZBTB32;LDB2;VDR;ZFPM2;NR2F6;RXRA;ZNF767;SAP130;PPARG;MXD1;SKOR1;SOX8;PCGF1;NR1D1;AEBP1	TIB_vs_SYA
GO_BP:GO:0034446	0.454254574542546	0.670254588374016	0.0158136811565673	0.460695965277211	1.10584115230151	10	PARVA;RADIL;NTN4L;ILK;LAMB4;PARVB	TIB_vs_SHF
GO_BP:GO:0048513	0.454354564543546	0.68020332469677	0.0158104922307113	0.420085935752807	1.09125834863934	14	SPRY3;NRG3;RAI2;SOBP;NRG2	TIB_vs_NWC
GO_BP:GO:0051726	0.454554544545545	0.670093910149215	0.0158041166600953	0.418979574503709	1.05580472612992	23	GADD45B;BIRC7;CABLES2;LIN9;SON	TIB_vs_SYA
GO_BP:GO:0032502	0.454854514548545	0.670093910149215	0.0157945589999193	0.438761167358459	1.07203252132756	16	COMT;ASCL4	TIB_vs_SYA
KEGG:00514	0.455454454554545	0.670093910149215	0.0157754641382113	0.41389540310603	1.05115901163608	25	POMT2;UGT2A1;FUT9;FUT7;UGT1A1;ST6GAL1;ST6GAL2;ST3GAL3;POFUT1;COLGALT2;POGLUT1;LFNG;GXYLT1	TIB_vs_SYA
GO_BP:GO:0006082	0.458454154584542	0.684339729292377	0.0156803957606931	0.421944108323503	1.08753118551203	13	CYP2R1;CYP2U1;CYP2AC1;CYP2AC2	TIB_vs_NWC
KEGG:00600	0.45975402459754	0.67255445883983	0.015639407481569	0.408933687559958	1.04847309142189	28	B4GALT6;SGMS2;SPTLC3;GLB1;SGPP2;SPTLC2;GALC;NEU3;PLPP3;SGMS1;ASAH2	TIB_vs_SYA
KEGG:04350	0.45975402459754	0.67255445883983	0.015639407481569	0.387606400010733	1.03398274091844	53	BMPR2;TGFB3;ROCK2;MYC;NOG;ZFYVE9;DCN;CREBBP;SMAD1;SP1;RBX1;BMP5;BMP7;PITX2;ROCK1;BMPR1B;E2F5;ID2;AMH;SMAD5;RPS6KB1;TGFBR1;RPS6KB2	TIB_vs_SYA
KEGG:00340	0.461553844615538	0.68696386175336	0.0155828595595014	0.416595374836364	1.08219090929583	14	HEMK1;HDC;UROC1;HNMT	TIB_vs_NWC
KEGG:03018	0.466053394660534	0.679204806792048	0.0154425157453406	0.387932338205942	1.03016113095383	49	PABPC4;PAN3;DCP1B;PABPC1;BTG4;CNOT9;DDX6;DHX36;PAPD7;CNOT2	TIB_vs_SYA
GO_BP:GO:0006904	0.466953304669533	0.679204806792048	0.0154146203144079	0.459175643233303	1.07697873333773	10	RAB3B;RAB12;EXOC4;RAB43	TIB_vs_SYA
GO_BP:GO:1902476	0.467153284671533	0.687305982045474	0.0154084290873266	0.417526675292202	1.05518221570519	20	ANO3;ANO1;GLRA2;SLC12A8;CFTR;GLRA1	TIB_vs_SHF
GO_BP:GO:0048513	0.470752924707529	0.690617471204169	0.0152974648208013	0.43303434250212	1.06954586929626	14	NRG2;NRG3;EDA;SOBP	TIB_vs_SHF
GO_BP:GO:0016579	0.472652734726527	0.691423429085663	0.0152392611720846	0.386844231146558	1.02910108629989	46	USP7;OTUD3;PSMD14;SYNJ2BP;USP45;USP24;USP54;USP49;USP20;UCHL5;USP25;USP3;USP13;USP42;USP19;OTUD4;USP12-like;USP48	TIB_vs_SHF
GO_BP:GO:0046854	0.474552544745525	0.702712437689949	0.0151813031216818	0.387584335228794	1.05077012591453	23	PI4KA;FAM126B;FAM126A;IMPA1;TTC7A	TIB_vs_NWC
KEGG:00565	0.475252474752525	0.702712437689949	0.0151600115061266	0.394555659310307	1.05637343372292	20	PLD1;PLA2G4EL2;PLA2G6;ENPP2;PLA2G4EL6;PLA2G10;PLA2G7;PLA2G12B;PLA2G2E;PLA2G2A;LPCAT1	TIB_vs_NWC
GO_BP:GO:0016485	0.476252374762524	0.702712437689949	0.0151296518035221	0.406624139910821	1.06211707953082	15	KEL;LONP2;PHEX;ECE2;MME;PITRM1;PSEN1;PCSK7;ECEL1;PCSK2	TIB_vs_NWC
GO_BP:GO:0030097	0.476952304769523	0.692063006584496	0.0151084396434755	0.449855354870188	1.07981966740107	10	RUNX2;RUNX1;JAK3;MEIS1;SELPLG;JAK1	TIB_vs_SHF
GO_BP:GO:0009755	0.477752224777522	0.702899824960033	0.0150842369390894	0.418250621561542	1.07087257572353	12	TRH;NR5A2;OSTN	TIB_vs_NWC
GO_BP:GO:0006364	0.477752224777522	0.692063006584496	0.0150842369390894	0.400583286217087	1.0359681673079	28	LOC107051197;RPS7;MDN1;ESF1;MPHOSPH10;BYSL;PWP1;EBNA1BP2	TIB_vs_SHF
GO_BP:GO:0007015	0.479352064793521	0.692063006584496	0.0150359579853024	0.389220342280356	1.02924738738363	41	MYO1E;ELMO1;PPP1R9A;MYO1G;MYO1H;CORO6;MYO1D;MPRIP;SHROOM1;SHROOM2;MYO1F;MYO1C;MARCKS;MYO6;POF1B	TIB_vs_SHF
GO_BP:GO:0030490	0.48015198480152	0.692063006584496	0.015011881330445	0.441701287495079	1.06872428971978	11	WDR3;NOB1;RPS28;SNU13	TIB_vs_SHF
KEGG:00591	0.480951904809519	0.692063006584496	0.014987846288391	0.430356630179146	1.05658744669906	13	PLA2G2E;PLA2G5;PLA2G4EL6;PLA2G10;PLA2G2A;CYP2J23	TIB_vs_SHF
KEGG:03018	0.481051894810519	0.704330706530487	0.0149848448240565	0.361626749880824	1.02856091304279	49	DHX36;CNOT6;DCP1B;PAPD7;PAN2;PABPC4;CNOT2;DDX6;PABPC1L;CNOT8;BTG4;EXOSC10;CNOT10;HSPA9;PARN;EXOSC3;XRN1;PAN3;LSM5;PATL2;BTG2;CNOT4;LSM4;PABPC1;ENO2	TIB_vs_NWC
GO_BP:GO:0007059	0.481451854814519	0.698309772422191	0.0149728454296473	0.434961553221583	1.04952857726725	14	NDE1;CENPT;CDK5RAP2	TIB_vs_SYA
GO_BP:GO:0009058	0.481851814818518	0.692063006584496	0.0149608563572569	0.420692944166238	1.0517393116151	17	EIF2B3;EIF2B5;GMPPA;PRCP;GOT2;PBLD;TAT;NDUFAF6;ACCSL;APMAP;ACCS;ALDH1L2	TIB_vs_SHF
GO_BP:GO:0070534	0.482551744825517	0.692063006584496	0.0149399002432604	0.44695334248865	1.07285376155889	10	WWP2;TRAF1;TRAF6;HECTD1	TIB_vs_SHF
GO_BP:GO:0000082	0.482751724827517	0.704330706530487	0.0149339185557118	0.42080384567707	1.06820875547874	11	USP37;LATS2;GPR132;CDKN1B	TIB_vs_NWC
GO_BP:GO:0016311	0.482851714828517	0.704330706530487	0.0149309286722731	0.392824294431065	1.04772830199907	19	MTMR14;TNS3;PXYLP1	TIB_vs_NWC
GO_BP:GO:0048247	0.485351464853515	0.698424012347369	0.014856388494778	0.451793993264547	1.05966535848772	10	CCL1;CCL26;CCLI7;CX3CL1;XCL1;CCLL4;CCL5	TIB_vs_SYA
GO_BP:GO:0071346	0.485351464853515	0.698424012347369	0.014856388494778	0.451793993264547	1.05966535848772	10	CCL1;CCL26;CCLI7;CX3CL1;XCL1;CCLL4;CCL5	TIB_vs_SYA
GO_BP:GO:0003333	0.485751424857514	0.706547527065475	0.0148444987701007	0.396925120398907	1.05081329329764	17	SLC36A4;SLC38A11;SLC38A6;SLC7A13	TIB_vs_NWC
GO_BP:GO:0006506	0.486351364863514	0.698424012347369	0.0148266830348786	0.424365403348653	1.04338872878335	17	PIGZ;PIGQ;PGAP2;PIGL;CWH43;PIGN;PIGB;MPPE1;PIGW;PIGM;PIGA	TIB_vs_SYA
GO_BP:GO:0006897	0.487551244875512	0.698424012347369	0.0147911191324165	0.394728639523341	1.02347219104644	34	SNX9;EHD4;NECAP1;CSNK1G1;MYO6;DENND1B;RABEP1;EEA1;EPN2;EPN3	TIB_vs_SYA
GO_BP:GO:0000082	0.488351164883512	0.698424012347369	0.0147674596544076	0.444033491551512	1.05192366254761	11	CDK2;GPR132;CDK6;USP37;CCNE1	TIB_vs_SYA
GO_BP:GO:0006814	0.488851114888511	0.699139024645022	0.0147526926068707	0.425707021965279	1.05144821596025	14	SLC9A9;SCN3B;SLC5A12	TIB_vs_SHF
KEGG:04620	0.48985101489851	0.698617603420716	0.0147232047434709	0.376698587372579	1.01506650724244	62	IFNAR2;MAPK8;PIK3CA;AKT1;IL12B;TLR7;PIK3CB;TLR5;TLR2A;CD86;AKT3;MAP2K4;MAP3K7;CASP8;MAP2K2;TRAF3	TIB_vs_SYA
GO_BP:GO:0007283	0.491950804919508	0.701612290024479	0.0146614794357823	0.424851856112071	1.04933605298358	14	PMFBP1;SPATA16;CFAP97;MEI4;SPATA6	TIB_vs_SHF
GO_BP:GO:0006298	0.492350764923508	0.713257487810541	0.0146497526205135	0.420336997472241	1.05998231921459	10	PMS1;EXO1;PMS2	TIB_vs_NWC
KEGG:00330	0.493150684931507	0.713257487810541	0.0146263279685639	0.375842992547986	1.0252585713493	26	P4HA2;CPS1;OAT;AMD1;SMS;AZIN2;LAP3;OTC;CKB;NOS1;P4HA1	TIB_vs_NWC
KEGG:00051	0.496750324967503	0.706184124135012	0.0145213906184602	0.413684501345887	1.02984868104208	20	PHPT1;GMDS;SPAG5;PFKFB2;FUK;AKR1E2;TPI1;SORD	TIB_vs_SYA
GO_BP:GO:0035023	0.496950304969503	0.704176414314491	0.0145155832799173	0.434084355387021	1.05029463921277	11	DLC1;EPS8;STARD13	TIB_vs_SHF
KEGG:00670	0.498050194980502	0.704176414314491	0.0144836848665621	0.421904530235148	1.04205649127741	14	MTR;MTHFD1L;MTHFD2L	TIB_vs_SHF
KEGG:04115	0.499250074992501	0.706184124135012	0.0144489671576243	0.384093359622851	1.01476927091388	45	IGF1;CCND3;CHEK2;CDK6;CASP3;CASP8;PTEN;STEAP3;CCND1;RCHY1;ZMAT3;CCND2;GTSE1;RRM2;IGFBP3;SIAH1;CCNE1;SHISA5;APAF1;TP73;CD82;ATM;SESN3;GADD45A;DDB2;RRM2B;RFWD2;BID	TIB_vs_SYA
GO_BP:GO:0030322	0.499250074992501	0.704176414314491	0.0144489671576243	0.432990664739355	1.04764838529934	11	KCNK13;KCNK9;KCNK18;KCNK10;KCNK2	TIB_vs_SHF
KEGG:02010	0.499250074992501	0.704176414314491	0.0144489671576243	0.392012377226462	1.01697238850951	29	ABCC5;ABCG2;ABCC2;ABCB9;ABCD2;ABCA12;CFTR;ABCB1;ABCB7;ABCB5	TIB_vs_SHF
GO_BP:GO:0000278	0.4997500249975	0.720766233235831	0.0144345261171788	0.360167711738861	1.01591504795937	43	CENPF;SPATA17;CETN2;SNX9;ASPM;CENPE;ZW10;MCPH1;CENPW;WDHD1;TUBD1;PPP2CA;TUBGCP3	TIB_vs_NWC
KEGG:00620	0.5003499650035	0.706184124135012	0.0144172159374839	0.406803947301007	1.0214298699046	22	ACYP2;ACAT1;DLAT;ACACA;ACYP1;ME1;PDHB;DLD;AKR1E2;LDHA;ACSS2	TIB_vs_SYA
GO_BP:GO:0007200	0.501049895010499	0.706184124135012	0.0143970469252581	0.392978234179548	1.01381669805152	32	GPR55;GPR17;P2RY1	TIB_vs_SYA
GO_BP:GO:0006891	0.504749525047495	0.706184124135012	0.014290903307766	0.416436934872137	1.02774492545894	18	COG5;CUX1;COPB2;VTI1A;TRAPPC3L;COG2;COG6	TIB_vs_SYA
GO_BP:GO:0030833	0.504849515048495	0.706184124135012	0.0142880452951731	0.41350287472939	1.02552398713733	19	CYFIP2;DBNL;CYFIP1;COTL1;CTTN;FCHSD2;ARHGAP40;LOC107056280;FAM49B;FCHSD1	TIB_vs_SYA
GO_BP:GO:0051321	0.506849315068493	0.712124972788825	0.0142310023106803	0.436061913327061	1.04671029280285	10	SYCP3;TEX11;TUBGCP6	TIB_vs_SHF
KEGG:00120	0.507849215078492	0.706184124135012	0.0142025640631438	0.442832846320808	1.03864733449855	10	CYP7B1;ACOX2;AKR1D1;SCP2	TIB_vs_SYA
KEGG:00590	0.507949205079492	0.706184124135012	0.0141997232718026	0.404209560390442	1.01491571412483	22	TBXAS1;PTGES2;PLA2G6;PLA2G4EL6;PLA2G10L;PTGDS;CYP2J19;PLA2G4EL2	TIB_vs_SYA
KEGG:03040	0.508349165083492	0.706184124135012	0.014188365605196	0.366158485270931	1.00163976197856	87	SRSF10;PPIE;SRSF6;HNRNPA1;DDX5;SNW1;DHX38;U2SURP;NCBP2;SF3B1;SF3B3;U2AF1;AQR;SF3B5;CTNNBL1;RBM25;PRPF3;CHERP;PRPF19;PRPF8;CCDC12;CRNKL1;SLU7	TIB_vs_SYA
GO_BP:GO:0007204	0.508949105089491	0.706184124135012	0.014171345565289	0.424670948229566	1.02469814355076	14	KNG1;GALR1;PTGER2;ADRA1B;CALCR;GPR1;ADRA1A;CMKLR1	TIB_vs_SYA
GO_BP:GO:0007266	0.50974902509749	0.712124972788825	0.0141486827935973	0.407573433452282	1.02301651625536	18	PDPN;ROCK2;EPS8;ROCK1;CTNNAL1;MYO9B;TNFRSF14;ARHGEF12;GNA13;EPS8L2;PLEKHG5;GNA12	TIB_vs_SHF
KEGG:00830	0.50984901509849	0.712124972788825	0.0141458523998793	0.405666830851636	1.02198878507957	19	DHRS4;ALDH1A2;CYP26C1;PNPLA4	TIB_vs_SHF
GO_BP:GO:0006914	0.51044895510449	0.712124972788825	0.0141288814493791	0.413476360386136	1.02574059473939	15	BECN1;ULK2;ULK1	TIB_vs_SHF
GO_BP:GO:0006623	0.511248875112489	0.707457902858363	0.0141062838556255	0.423830604366854	1.02267045882296	14	AP3D1;VPS13C;VPS8	TIB_vs_SYA
GO_BP:GO:0006099	0.517748225177482	0.720345356768671	0.0139239436757992	0.399969512568839	1.01081138394703	20	SUCLG2;IREB2;MDH2;MDH1B	TIB_vs_SHF
KEGG:00071	0.518448155184482	0.713975914236533	0.0139044392955106	0.397649851129906	1.00570868479278	24	ACAT1;EHHADH;ACADL;ACSL4;HADH;ACSL6;ACSL1;CPT1A	TIB_vs_SYA
GO_BP:GO:0030968	0.518748125187481	0.713975914236533	0.013896088029713	0.415412312057991	1.01498387144687	16	TMTC4;AMFR;WFS1;ERLEC1	TIB_vs_SYA
GO_BP:GO:0043488	0.51964803519648	0.746125947629327	0.0138710620415683	0.406671003863676	1.02552018124746	10	CARHSP1;PUM1;FXR1;FMR1;TIAL1;CSDC2	TIB_vs_NWC
GO_BP:GO:0043410	0.52024797520248	0.746125947629327	0.0138544011401934	0.386751356251153	1.0169707383561	16	DOK5;DOK6;GPR37L1;IGF1R;DOK3	TIB_vs_NWC
GO_BP:GO:0050767	0.520547945205479	0.722277907710584	0.0138460775916995	0.427663377044983	1.0265506913741	10	HES1;HEY1;BHLHE41;HEYL;HEY2;HES6;HES4	TIB_vs_SHF
GO_BP:GO:0000281	0.522447755224478	0.722954731553872	0.0137934680412006	0.40645521475411	1.01291679805659	16	PDCD6IP;ROCK2;INCENP;ROCK1;ECT2;INCENPL	TIB_vs_SHF
GO_BP:GO:0006338	0.523047695230477	0.717963592380708	0.0137768924151563	0.384859522425889	1.00156743838106	36	BAZ1A;ARID1B;DR1;INO80B;YEATS2;INO80;HIRA;SATB2;CECR2	TIB_vs_SYA
GO_BP:GO:0008203	0.524047595240476	0.723213931976075	0.013749306531657	0.426325122828113	1.02333838500114	10	LOC427775;CETP;CYP27C1;CYP27A1	TIB_vs_SHF
GO_BP:GO:0032465	0.524647535246475	0.75033390515697	0.013732778990967	0.403615382993855	1.01781468752288	10	BIRC6;ZFYVE26;RAB11FIP4	TIB_vs_NWC
KEGG:00591	0.527447255274473	0.72206683075008	0.0136558862639757	0.422741433283035	1.01468786608247	13	PLA2G6;PLA2G4EL6;PLA2G10L;CYP3A4;CYP2J19;PLA2G4EL2	TIB_vs_SYA
GO_BP:GO:0045109	0.53004699530047	0.752465473674239	0.0135848294431502	0.376636654797586	1.00151219008313	18	LOC112529929;LOC768978;KRT6A;KRT75;KRT75L4	TIB_vs_NWC
GO_BP:GO:0050767	0.53024697530247	0.752465473674239	0.013579377083063	0.400678084524733	1.01040757260735	10	HEYL;HES1;LOC107051857;BHLHE41;HEY1	TIB_vs_NWC
GO_BP:GO:0000079	0.530546945305469	0.752465473674239	0.013571202149471	0.374501969213999	0.998859586493188	19	CCND3;CCNJ;CCNYL1;CNPPD1;CCND2;CCNJL	TIB_vs_NWC
GO_BP:GO:0032981	0.530946905309469	0.724919508049195	0.013560308957968	0.41646590994643	1.00490002095362	14	NUBPL;NDUFB3;NDUFAF6;NDUFS5;NDUFAF4;NDUFA11;NDUFAF5	TIB_vs_SYA
GO_BP:GO:0006814	0.533046695330467	0.725283439825779	0.0135032449897621	0.415755686955381	1.00318630782238	14	SLC9A9;SLC5A8;SLC9A1;SLC9A5;SLC9A7	TIB_vs_SYA
KEGG:00982	0.534046595340466	0.725283439825779	0.0134761451277827	0.402407559864824	1.0017752500272	20	UGT2A1;GSTZ1;UGT1A1;GSTT1;AOX2;AOX1;CYP3A4	TIB_vs_SYA
GO_BP:GO:0034314	0.534146585341466	0.755478043355885	0.0134734377312109	0.397905742957295	1.00341643677591	10	ARPC2;ACTR3;WHAMM	TIB_vs_NWC
KEGG:00071	0.535446455354465	0.736958562208295	0.01343828421401	0.388409610364587	0.993489845324518	24	ACSL5;EHHADH;ACSL6;HADH;ACAT1;ALDH3A2;ACSBG1;ACSL3;CPT1A;ACAT2;ACSBG2;ACSL1;ACSL4	TIB_vs_SHF
GO_BP:GO:0006749	0.53954604539546	0.761012603973762	0.0133279283568466	0.384463240514141	0.998721178808681	14	TXNRD2;GSTK1;HPGDS;TXNRD3	TIB_vs_NWC
GO_BP:GO:0006376	0.53974602539746	0.740884624674262	0.0133225648421942	0.420192879094577	1.00861872607727	10	SRSF6;LUC7L2;LUC7L;PUF60;CELF1	TIB_vs_SHF
GO_BP:GO:0002088	0.53984601539846	0.731219999693152	0.0133198837658502	0.418890511929365	1.00544466713587	13	AIM1;NHS;CRYGS;CRYBA2;LOC107054425	TIB_vs_SYA
GO_BP:GO:0031146	0.541945805419458	0.762297396633963	0.0132636855211744	0.368063442791282	0.988714931484907	21	CUL1;FBXL18;FBXL7;FBXL20	TIB_vs_NWC
GO_BP:GO:0048856	0.543745625437456	0.742325767423258	0.0132156728762664	0.374712935859687	0.984755517212066	37	ATXN1L;SPARCL1;LOC424300;NR2C2;ZEB2;PAX7;PAX2;PAX6;TFAP2E;HNF4G;PAX3;TFAP2A;NR2E1;HINFP;HECTD1;RXRG	TIB_vs_SHF
GO_BP:GO:0036211	0.544345565443456	0.73196649003507	0.0131997006272829	0.421940415739093	0.999584751930001	11	TTLL12;RIMKLB;PCMTD1;HLCS;TSG101;TTL	TIB_vs_SYA
KEGG:00190	0.544845515448455	0.73196649003507	0.0131864025565188	0.362450810294196	0.986094107717806	77	NDUFA7;NDUFV3;SDHD;ATP6V1G3;COX17;ATP6V1B2;NDUFS3;NDUFV1;NDUFB5;NDUFA9	TIB_vs_SYA
GO_BP:GO:0006284	0.544945505449455	0.742325767423258	0.0131837442631109	0.417744896098061	1.00274265912267	10	NEIL3	TIB_vs_SHF
KEGG:00010	0.545145485451455	0.742325767423258	0.0131784289948696	0.38060094261712	0.98265813230061	27	GALM;BPGM;PGM2;AKR1A1;PGM1;HK1;ALDH3A2;ALDH1A3;ACSS2;GPI;PGAM1;GAPDH	TIB_vs_SHF
GO_BP:GO:0035329	0.546645335466453	0.73196649003507	0.0131386203155092	0.420548093136839	0.996286313593528	11	TEAD1;AMOT;AMOTL1;SAV1;AMOTL2;YAP1	TIB_vs_SYA
GO_BP:GO:0000463	0.547245275472453	0.73196649003507	0.0131227243012679	0.417699176101505	0.996417970000654	12	RPL7;DDX18;RPL7L1;WDR12	TIB_vs_SYA
GO_BP:GO:0033209	0.547545245475452	0.73196649003507	0.0131147821488544	0.425464641640437	0.997910881351113	10	TRAF2;TRAF3;TRAF5	TIB_vs_SYA
GO_BP:GO:0048812	0.548645135486451	0.745109573923244	0.0130856941793859	0.399062074053363	0.985638206961568	14	BDNF;MYO16;NYAP2	TIB_vs_SHF
GO_BP:GO:0017148	0.550544945505449	0.734059927340599	0.0130355735779487	0.407876903216565	0.989772120910496	15	FXR1;CNOT9;TRIM2;NHLRC1;CNOT11	TIB_vs_SYA
GO_BP:GO:0016236	0.550844915508449	0.770992110598204	0.0130276738582597	0.388855136465363	0.980593123773939	10	GABARAPL1;VTI1A	TIB_vs_NWC
GO_BP:GO:0001708	0.551244875512449	0.770992110598204	0.0130171468312404	0.370352613928723	0.980465659449106	17	MGA;TBX15;TBX1;TBX2;TBR1;TBX5;SHH;TBX18	TIB_vs_NWC
GO_BP:GO:0007218	0.552644735526447	0.770992110598204	0.0129803553977783	0.353458318417588	0.975636202538011	31	GPR149;NTSR1;LOC101747873;HCRT;MCHR2	TIB_vs_NWC
GO_BP:GO:0006406	0.552644735526447	0.748439591736364	0.0129803553977783	0.397382533908255	0.981489932683511	14	THOC3;TPR;NLRP1L;FYTTD1L;THOC1;THOC2;ALKBH5;NUP107	TIB_vs_SHF
KEGG:00360	0.555444455554445	0.748439591736364	0.0129070182580173	0.407446663851326	0.98584305446031	11	AOC3;GOT2;PRDX6;ALDH1A3;MAOB;TAT;HPD;PAH	TIB_vs_SHF
GO_BP:GO:0030509	0.555744425557444	0.737418486130662	0.0128991799584431	0.379711922327556	0.979591880218571	32	BMPR2;TGFB3;ACVRL1	TIB_vs_SYA
GO_BP:GO:0010951	0.555944405559444	0.737418486130662	0.0128939564811797	0.385551350995556	0.983042037598779	26	KNG1;HRG;SERPINI1;SERPIND1;FETUB;SERPINE3;AHSG;SERPINB10B;SERPINB2;TIMP3;OVALY;OVALX;SERPINE2	TIB_vs_SYA
GO_BP:GO:0006936	0.556544345565443	0.748439591736364	0.0128782958945019	0.41245752124054	0.990050998796161	10	CALD1	TIB_vs_SHF
GO_BP:GO:0007417	0.556944305569443	0.748439591736364	0.0128678636870779	0.375965661375185	0.972303315157477	28	APP;ZIC2;ZIC5;ZIC4;RELN;ZBTB24;FMR1;TBX3;MARCKS;SOX6	TIB_vs_SHF
KEGG:00601	0.557844215578442	0.738026455752358	0.012844415062661	0.411880702956733	0.988619327701198	13	FUT9;FUT7;ST8SIA1	TIB_vs_SYA
GO_BP:GO:0006810	0.559144085591441	0.777939597344613	0.0128106027918377	0.3844010331373	0.969361015241753	10	CNNM2	TIB_vs_NWC
GO_BP:GO:0051092	0.561443855614439	0.74087436617163	0.0127509473168198	0.403821364816481	0.97993077217996	15	TRAF2;TRAF5;RNF25;IL1RAP;IL18RAP;CD40	TIB_vs_SYA
GO_BP:GO:0045165	0.563643635636436	0.741865145105027	0.0126940819030093	0.378864183849242	0.976174328797311	31	WNT7B;SOX6;PRDM4;PRDM1;WNT3A;WNT3;PLAGL1;WNT11B;WNT5B;SOX5;PRDM15	TIB_vs_SYA
GO_BP:GO:0007154	0.565143485651435	0.752710258689893	0.01265541871315	0.377472111740786	0.968998692014672	25	GJA8;SLC8A3;JAG2;DLL4;JAG1;GJA9;FRAS1;LOC107049146;GJA3	TIB_vs_SHF
GO_BP:GO:0042273	0.565743425657434	0.752710258689893	0.0126399778868536	0.39180319219734	0.967709589429853	14	RPL14;NOP16	TIB_vs_SHF
KEGG:00592	0.566943305669433	0.786653042012872	0.0126091378544862	0.376277501969426	0.963406237667775	12	PLA2G4EL2;PLA2G6;PLA2G4EL6;ACOX3;PLA2G10;PLA2G12B;PLA2G2E;PLA2G2A	TIB_vs_NWC
KEGG:00592	0.567343265673433	0.752710258689893	0.0125988701178767	0.398197240077498	0.970221058266664	12	PLA2G2E;PLA2G5;PLA2G4EL6;PLA2G10;PLA2G2A	TIB_vs_SHF
GO_BP:GO:0030833	0.567443255674433	0.752710258689893	0.0125963041391674	0.385499787304341	0.971182333168585	19	PFN2	TIB_vs_SHF
KEGG:00590	0.568743125687431	0.752710258689893	0.0125629810604808	0.379372593043297	0.964995864991331	22	GGT7;PLA2G2E;PLA2G5;PLA2G4EL6;GPX7;PLA2G10;TBXAS1;PLA2G2A;CYP2J23	TIB_vs_SHF
KEGG:00565	0.568943105689431	0.752710258689893	0.0125578601240949	0.381875957204455	0.965084969398755	20	PLA2G2E;PLA2G5;PLA2G4EL6;CEPT1;PLA2G10;LPCAT1;PLA2G2A;PLD1;ENPP6;ENPP2;LPCAT2;AGPS	TIB_vs_SHF
KEGG:00520	0.57034296570343	0.788947238609472	0.0125220557994472	0.34894138232964	0.959657819642504	29	UGDH;GALE;GALK2	TIB_vs_NWC
GO_BP:GO:0034446	0.570842915708429	0.749068827132632	0.0125092863700644	0.416874631329384	0.977763343996968	10	NTN4;ILK;LAMB1;PARVB;PARVA;RADIL;PARVG	TIB_vs_SYA
GO_BP:GO:0007187	0.572042795720428	0.749068827132632	0.0124786777710999	0.406417300414031	0.975505760326098	13	CHRM3;HTR1F	TIB_vs_SYA
KEGG:04115	0.572942705729427	0.788947238609472	0.0124557563598264	0.341314975453837	0.966260169884165	45	CCND3;FAS;TP73;ATM;SIAH1;SESN1;DDB2;CCND2;LRRC27;RFWD2;CYCS;CHEK2;ZMAT3;IGFBP3;MDM2;CD82;CASP8;CHEK1;EI24;SESN3;STEAP3;MDM4;PPM1D	TIB_vs_NWC
GO_BP:GO:0045727	0.573542645735426	0.756473452911778	0.0124404920065319	0.402902562900126	0.967115555602084	10	LARP1;FMR1;LARP4B	TIB_vs_SHF
GO_BP:GO:0006260	0.574242575742426	0.788947238609472	0.0124227002864234	0.347695254026119	0.956230720332103	29	POLA1;ORC2;MCM5;ORC5;BLM;SLX4;POLD3;WRN;ORC6;TOP1;ORC4;STN1;TICRR	TIB_vs_NWC
KEGG:04672	0.574742525747425	0.756473452911778	0.0124100028777484	0.375226262646473	0.959768944152598	24	CXCL12;ICOS;IL15;CD28;ICOSLG;ITGA4;IL6;CD86;IL5;MAP3K14;CD40;PIGR	TIB_vs_SHF
KEGG:00830	0.576242375762424	0.788947238609472	0.0123719651449715	0.357290133991616	0.952952734123089	19	UGT1A1;RDH10;ALDH1A2	TIB_vs_NWC
KEGG:01040	0.576642335766423	0.757027886954894	0.0123618354824787	0.384031943051957	0.95703632771193	16	ELOVL5;SCD;HACD1	TIB_vs_SHF
GO_BP:GO:0070536	0.577042295770423	0.788947238609472	0.0123517115732761	0.374029024834799	0.943205465096244	10	USP37;USP8;OTUD7A;LOC420294;FAM175A	TIB_vs_NWC
GO_BP:GO:0008285	0.577842215778422	0.788947238609472	0.0123314809544251	0.373824160850519	0.942688850564364	10	DLEC1;CDKN1B;BTG4;BTG2	TIB_vs_NWC
GO_BP:GO:0006607	0.581641835816418	0.755124487551245	0.0122356952758989	0.412026007077332	0.966391083115195	10	KPNA6;KPNA1;KPNA5;KPNA4;KPNA2;KPNA3	TIB_vs_SYA
GO_BP:GO:0007015	0.581941805819418	0.755124487551245	0.0122281548110853	0.369083057329551	0.968397140477437	41	ELMO2;ERMN;RHOG;MYO6;PPP1R9A;MARCKSL1;MYO1A;MYO1C;ELMO1;TPM1;SHROOM3;CORO1C;SHROOM2;MYO1D	TIB_vs_SYA
KEGG:00860	0.583041695830417	0.755124487551245	0.0122005331275021	0.394459193228466	0.957212112810131	15	UGT2A1;UGT1A1;EPRS;ALAS1;UROD;UROS	TIB_vs_SYA
KEGG:03015	0.583841615838416	0.755124487551245	0.0121804708426551	0.364384821200596	0.967630286370039	49	PABPC4;HBS1L;PABPC1;PPP2R5A;NCBP2;PPP2R2C;PPP2R5E;MSI2;PPP2R2D;UPF3A;CPSF2;SAP18;UPF2;CPSF6;SMG5;ETF1;PPP2R2B;PPP2R3A;PABPC1L	TIB_vs_SYA
GO_BP:GO:0006511	0.584041595840416	0.755124487551245	0.0121754587043266	0.355301361474298	0.96792705436182	79	PARK2;RNF14;RNF144A;AMFR;RNF166;NEDD4;RNF111;CUL3;HERC3;RBBP6;NAE1;UCHL3;RNF19B;PSMA7;RNF19A;ZNRF3;ARIH2;LOC421255;CHFR;LNX1;RCHY1;RBX1;UBE2D1;CUL9	TIB_vs_SYA
GO_BP:GO:0006096	0.587341265873413	0.767270211754335	0.0120929547759902	0.390935225798547	0.945892582490259	11	ENO4;BPGM;HK1;HKDC1;GPI;PGAM1	TIB_vs_SHF
GO_BP:GO:0035567	0.587441255874413	0.767270211754335	0.0120904603905556	0.380133864632472	0.94732202471393	16	SFRP2;SFRP4;FZD7;FZD5;FZD3;FRZB;FZD6	TIB_vs_SHF
GO_BP:GO:0051603	0.589441055894411	0.760185946140902	0.0120406426511957	0.391916578726778	0.951042092080477	15	IDE;RSPRY1;LOC420160;CTSO;CTSS;CTSK;CTSZ;CTSC;RNF123	TIB_vs_SYA
GO_BP:GO:0007173	0.58994100589941	0.767533398944369	0.0120282089183163	0.386517658456352	0.941763362180236	12	HBEGF;GAREM1;FAM83B;FAM83C	TIB_vs_SHF
GO_BP:GO:0090090	0.590640935906409	0.767533398944369	0.0120108155031881	0.372951082355334	0.948661708611787	22	AXIN1;SFRP2;TMEM170B;DKK2;PTPRO	TIB_vs_SHF
GO_BP:GO:0045292	0.592140785921408	0.761240132144421	0.011973597823647	0.407433184298839	0.955618794708093	10	NCBP2;CLNS1A;PRPF40A	TIB_vs_SYA
GO_BP:GO:0015908	0.592640735926407	0.768182422264103	0.0119612081705893	0.380492434391562	0.939773296386949	14	LBFABP;FABP5	TIB_vs_SHF
KEGG:04621	0.593440655934407	0.803786288037863	0.0119414015072743	0.3411503433623	0.941663014135956	31	MAPK8;CHUK;TAB2;MAPK10;NOD1;NFKB1;BIRC2	TIB_vs_NWC
KEGG:04115	0.594340565943406	0.768440327684403	0.0119191435747055	0.357705343715921	0.950528538443973	45	SESN1;CCND3;FAS;CCND2;CDK6;CHEK1;DDB2;BID;CCNG1;RFWD2;CCND1;SHISA5;PTEN;CDK3	TIB_vs_SHF
GO_BP:GO:0007218	0.594640535946405	0.761240132144421	0.0119117300169327	0.37091325696577	0.955688120164622	31	GPR149;SSTR4;NPBWR1;UTS2R;RNP;NPPA;HCRT;PNOC;OPRD1;ADCYAP1	TIB_vs_SYA
GO_BP:GO:0030148	0.595540445955404	0.803786288037863	0.0118895065192727	0.36437543595354	0.918861584846261	10	ELOVL4;HACD2;HACD1;ELOVL5;HACD3	TIB_vs_NWC
GO_BP:GO:0033617	0.596140385961404	0.761240132144421	0.0118747051076383	0.396550213882919	0.951822221906522	13	COX20;COX17;COX14;COA5	TIB_vs_SYA
GO_BP:GO:0009952	0.596240375962404	0.803786288037863	0.0118722393101903	0.349958236613134	0.930571773945929	18	HEYL;HES1;LOC107051857;BHLHE41;HEY1;HOXB9;HEY2	TIB_vs_NWC
GO_BP:GO:0007052	0.596440355964404	0.803786288037863	0.0118673086600208	0.353652813695108	0.929937432027182	16	KIF21A	TIB_vs_NWC
GO_BP:GO:0035023	0.597540245975402	0.803786288037863	0.0118402125267922	0.361853896153059	0.918564561720818	11	EPS8L2;STARD13;DLC1;LOC416169	TIB_vs_NWC
GO_BP:GO:0006302	0.597640235976402	0.761240132144421	0.0118377511191149	0.380209158709821	0.950954476137732	21	BRE;POLN;MPND;UIMC1;MTA1;APLF;BABAM1;RNF8	TIB_vs_SYA
GO_BP:GO:0046330	0.598640135986401	0.769075092490751	0.0118131541613501	0.377008220108072	0.935271451925693	15	EDAR;TRAF1;TRAF6;DUSP15;WNT7B;DUSP22;WNT7A	TIB_vs_SHF
GO_BP:GO:0007200	0.598840115988401	0.769075092490751	0.0118082384934904	0.361572126199352	0.94295689269966	32	GPR35;LOC427665;GPR1;ADRA1A;GPR55;ADRA1B;P2RY1;PTGER3;LOC101748451	TIB_vs_SHF
GO_BP:GO:0031146	0.5995400459954	0.761240132144421	0.0117910433871506	0.379528856426923	0.949252948212303	21	FBXO38;FBXL16;FBXL7	TIB_vs_SYA
GO_BP:GO:0043547	0.5998400159984	0.803786288037863	0.0117836786766842	0.332356431074586	0.950267317939787	55	RALGAPA1;ASAP1;RALGPS2;RAPGEF5;ARAP2;CHN1;FLCN;RALGPS1;SNX13;DOCK11;ASAP2;DOCK10;RASGEF1A;RASGEF1C;RASGRP1;RGL1;RASGRF1;CHN2;RAPGEF3;RAPGEF4;RAP1GDS1;RASGEF1B	TIB_vs_NWC
GO_BP:GO:0007204	0.5999400059994	0.803786288037863	0.0117812243877094	0.356502313108896	0.926087003584528	14	KNG1;GALR1;CALCR;ADRA1A;ADRA1B;LOC427665;ADRA1D;GPR1	TIB_vs_NWC
GO_BP:GO:0017156	0.5999400059994	0.769075092490751	0.0117812243877094	0.388199782804622	0.931823431276523	10	SDF4	TIB_vs_SHF
GO_BP:GO:0015721	0.6001399860014	0.761240132144421	0.0117763167302269	0.403426847710894	0.946222087005071	10	SLCO1A2;SLCO1B1;SLCO1C1;SLC10A4	TIB_vs_SYA
GO_BP:GO:0008217	0.600839916008399	0.769075092490751	0.0117591495711418	0.387816552046597	0.930903535347334	10	CORIN;LOC427799	TIB_vs_SHF
GO_BP:GO:0006936	0.602039796020398	0.761240132144421	0.0117297548778211	0.402189880632128	0.943320828505626	10	LMOD1;TMOD4;TNNI1;CALD1;LMOD3;TPM3;LMOD2	TIB_vs_SYA
GO_BP:GO:0072583	0.602639736026397	0.803786288037863	0.0117150738812012	0.359962129761477	0.907732356248734	10	STON2;AP2A2;PICALM;CLTB;AP2M1	TIB_vs_NWC
KEGG:04622	0.602839716028397	0.803786288037863	0.0117101826263763	0.335054744335443	0.937202856661825	38	MAPK8;ATG5;CHUK;IL12B;TANK;MAPK10;NFKB1;CASP10;IL12A	TIB_vs_NWC
KEGG:04110	0.602839716028397	0.761240132144421	0.0117101826263763	0.352250248833822	0.961546655939165	82	ANAPC10;TGFB3;STAG1;ANAPC1;MYC;ABL1;CDC45;CCND3;BUB1;CHEK2;CDK6;ORC2;MAD2L1;CREBBP;ANAPC13;CCND1;E2F3;ORC3;SMC1B;RBX1;CCND2;CCNE1;E2F5;MCM6;YWHAQ;ANAPC5;RB1;YWHAB;ESPL1;YWHAE;ORC6;ATM;BUB3;PRKDC;GADD45A;MAD2L2;TFDP2;SMC1A;SMC3	TIB_vs_SYA
GO_BP:GO:0030488	0.603639636036396	0.761240132144421	0.0116906296146968	0.385538936400274	0.93556582332848	15	LCMT2;THADA;TRMT13;TRMT6;THUMPD2;GTPBP3	TIB_vs_SYA
GO_BP:GO:0042127	0.608039196080392	0.80861316465756	0.0115834270522723	0.340991124113599	0.926281631638924	24	TFAP2C;STAT2;PID1;TGFB3;DUSP22	TIB_vs_NWC
GO_BP:GO:0055088	0.609439056094391	0.774243563297991	0.0115494355500606	0.380072538184608	0.919609620603298	11	PNPLA3;PNPLA4;ADCK1;ACOX2	TIB_vs_SHF
GO_BP:GO:0008630	0.60963903609639	0.774243563297991	0.0115445842193857	0.37716419242721	0.918973325495177	12	BAK1	TIB_vs_SHF
GO_BP:GO:0015721	0.61033896610339	0.774243563297991	0.01152761356371	0.383114961549124	0.919617974705953	10	SLCO1A2;SLC10A4;SLC51A;SLC51AL;SLC51B	TIB_vs_SHF
GO_BP:GO:0006974	0.612238776122388	0.774243563297991	0.0114816204542349	0.365339993995953	0.929301668035403	22	MACROD2;BRAT1;CUL4B;FMR1;UBR5;CHCHD6;POLE3;TIPIN	TIB_vs_SHF
GO_BP:GO:0006396	0.612338766123388	0.770313140676104	0.0114792025833392	0.368270169681216	0.938980130806088	26	ADARB2;SFSWAP;U2SURP;ADARB1;ADAT1	TIB_vs_SYA
GO_BP:GO:0051092	0.612438756124388	0.774243563297991	0.0114767849928815	0.370880690964039	0.920070448940629	15	RNF25;TRIM13;IL1RAP;TRAF1;TRAF6;TRIM37;CD40;ANKRD42;TNFRSF11A	TIB_vs_SHF
KEGG:00563	0.614038596140386	0.770558238293818	0.0114381415142316	0.380524774763912	0.929742566266086	16	PIGZ;PIGQ;PIGT;PIGL;PIGN;PIGW;PIGM;PIGA	TIB_vs_SYA
GO_BP:GO:0007409	0.616138386161384	0.771302820818163	0.0113875293824704	0.384492058061975	0.927749590002885	14	APP;RYK;DOCK7;MAP1S;LOC107054133;CDK5	TIB_vs_SYA
GO_BP:GO:0042254	0.616538346165383	0.817662936548722	0.0113779026608199	0.345682459481331	0.908979219783755	16	NOC4L;NAF1	TIB_vs_NWC
GO_BP:GO:0002088	0.618038196180382	0.817662936548722	0.0113418410607189	0.350038945180425	0.902200697954963	13	NHS;AIM1;CRYBA2;CRYBA1;LOC107054425;CRYGN	TIB_vs_NWC
KEGG:03420	0.618238176182382	0.771909183777486	0.0113370374283699	0.36712702870209	0.932382630344217	25	ERCC6;CETN2;POLE;GTF2H1;RBX1;MNAT1;RPA1;RFC4	TIB_vs_SYA
GO_BP:GO:0006368	0.619038096190381	0.780565464235973	0.0113178336088926	0.377793844791809	0.906845321307742	10	CDC73;TCEB3;LOC421892	TIB_vs_SHF
KEGG:00410	0.61963803619638	0.771909183777486	0.0113034419434848	0.3780956919019	0.923807547356471	16	DPYD;EHHADH	TIB_vs_SYA
GO_BP:GO:0006644	0.622937706229377	0.780565464235973	0.0112244572975359	0.368025851963855	0.908982247199595	14	PLA2G2E;PLA2G5;PLPP4;PLA2G10;PLA2G2A;PLPP5	TIB_vs_SHF
GO_BP:GO:0034765	0.623037696230377	0.780565464235973	0.011222068255136	0.369146205229973	0.906307046507504	13	KCNJ5;WWP2;KCNJ8;KCNJ16;KCNJ2	TIB_vs_SHF
GO_BP:GO:0046513	0.623537646235376	0.780565464235973	0.0112101269135763	0.361525992855659	0.916157284572803	21	CERS3;SPTLC3;CERS1;SGMS2;AGK;CERS4;CERS4L;SMPD4	TIB_vs_SHF
GO_BP:GO:0071222	0.626037396260374	0.825566800646414	0.0111505161766577	0.342218135655182	0.893886248082274	15	TNIP3	TIB_vs_NWC
GO_BP:GO:0055088	0.627237276272373	0.825566800646414	0.0111219592054449	0.347103359416299	0.881120387547775	11	ADCK1;ACOX2;ACOX3	TIB_vs_NWC
GO_BP:GO:0002181	0.629137086291371	0.825598452812947	0.0110768174166905	0.340653602831495	0.889799631301754	15	RPL9;RPL35A;DRG2;MRPL2;RPL22;RPL36;RPL22L1	TIB_vs_NWC
GO_BP:GO:0071277	0.63023697630237	0.781682606557746	0.0110507233627835	0.369760241668784	0.924820322860931	21	CPNE2;CPNE8;SYT1;SYT6;CPNE1;CPNE7;CPNE9;SYT13;SYT15;SYT9;SYT12;SYT2;SYT11;CPNE4	TIB_vs_SYA
GO_BP:GO:0006289	0.630536946305369	0.781682606557746	0.0110436119317089	0.372080921789018	0.914836687737756	17	CETN2;GTF2H1;STN1;MNAT1;RPA1;BRIP1	TIB_vs_SYA
KEGG:03018	0.632136786321368	0.789400084381806	0.0110057211183296	0.347993110846473	0.929606592384692	49	DHX36;CNOT10;BTG1;PABPC1;EDC4;XRN1;DCPS;CNOT8;CNOT9;DCP1B;PATL2;PAN3;CNOT6L;XRN2;EXOSC3;CNOT7;CNOT6;PABPC4;PAPD7;PNPT1;PARN	TIB_vs_SHF
GO_BP:GO:0007064	0.632636736326367	0.825598452812947	0.0109938928718952	0.342660590101263	0.864102301684652	10	PDS5A;SMC3;PDS5B;MAU2	TIB_vs_NWC
GO_BP:GO:0051016	0.633736626337366	0.783751576533168	0.0109678917164198	0.372072426831739	0.909090802757894	16	SCIN;SVIL;CAPZA2;TWF2	TIB_vs_SYA
KEGG:03030	0.634636536346365	0.825598452812947	0.0109466393573052	0.33112274192218	0.899474772129995	24	POLA1;RNASEH1	TIB_vs_NWC
GO_BP:GO:0006281	0.634936506349365	0.825598452812947	0.0109395594727249	0.326317089596145	0.912762208915028	38	INO80;TRRAP;ATM;PDS5A;EEPD1;DDB2;SPRTN;LIG1;MGMT;DOT1L;WDHD1;PDS5B;UBE2B	TIB_vs_NWC
GO_BP:GO:0033209	0.636736326367363	0.825598452812947	0.0108971242569232	0.340315084368331	0.858187536575998	10	CHUK	TIB_vs_NWC
KEGG:00590	0.636936306369363	0.825598452812947	0.0108924138681768	0.330641781955816	0.892405086955426	22	GPX7;PLA2G4EL2;PLA2G6;HPGDS;PLA2G4EL6;PLA2G10;GGT5;GGT7;TBXAS1;PLA2G12B;PLA2G2E;PLA2G2A	TIB_vs_NWC
GO_BP:GO:0006366	0.640935906409359	0.795251875778606	0.0107983974337576	0.359505896177416	0.887938919630427	14	PRDM4;GTF2A1;GTF2F2;TAF13;CCDC124;GTF2H1	TIB_vs_SHF
KEGG:00860	0.641035896410359	0.826578648667797	0.0107960516342523	0.334986820831194	0.874997790098186	15	UGT1A1	TIB_vs_NWC
KEGG:00970	0.641335866413359	0.826578648667797	0.0107890155679819	0.325224694926991	0.894432238285497	29	FARS2;NARS2;FARSB;DARS;CARS;RARS;LARS2	TIB_vs_NWC
GO_BP:GO:0032465	0.641935806419358	0.795251875778606	0.0107749494127629	0.364439217481158	0.874789263588892	10	BIRC6;KLHL9;PLK1;ZFYVE26	TIB_vs_SHF
KEGG:03015	0.642535746425357	0.826578648667797	0.0107608911917601	0.321667935336577	0.914907609504594	49	PPP2R2D;PPP2R5A;SRRM1;PABPC4;CPSF2;CSTF3;PABPN1L;PPP2R5C;PPP2R5E;PNN;PPP2R3A;PABPC1L;RNGTT;SMG1;UPF2;PPP2CA;PPP2R3B;ETF1;UPF3A;PCF11;PPP2R3C;FIP1L1;PPP2R2C	TIB_vs_NWC
KEGG:00480	0.642935706429357	0.795251875778606	0.0107515234312724	0.349593992942657	0.904102244481524	28	ANPEP;GGT7;TXNDC12;IDH1;GPX7;LAP3;GGCT	TIB_vs_SHF
GO_BP:GO:0060395	0.643035696430357	0.795251875778606	0.0107491820376984	0.348224427821831	0.911125262761797	34	BMP5;GDF9;BMP4;SMAD5;LOC112532694;TGFB3;INHBB;SMAD9;GDF2;GDF10;INHBA;SMAD1;BMP3;MSTN;INHA;BMP6;GDF6;GDF3	TIB_vs_SHF
GO_BP:GO:0061844	0.644735526447355	0.827101448271015	0.0107094115745856	0.336774396884205	0.854900360508712	11	LEAP2	TIB_vs_NWC
GO_BP:GO:0030148	0.645135486451355	0.795926190513479	0.0107000628792335	0.380011892972011	0.891303215180179	10	ELOVL2;HACD2;ELOVL4;ELOVL6;ELOVL5	TIB_vs_SYA
KEGG:03430	0.646935306469353	0.827101448271015	0.0106580359586193	0.335497646879076	0.851659336102576	11	EXO1;POLD3;RFC4;MLH1;RFC3	TIB_vs_NWC
KEGG:00140	0.64993500649935	0.827101448271015	0.010588142127332	0.325651377634911	0.8828652450045	23	UGT1A1;CYP7B1;STS;AKR1D1;COMT;HSD17B2;SRD5A3;CYP17A1;CYP1A2;HSD3B1;CYP3A4	TIB_vs_NWC
GO_BP:GO:0006364	0.65023497650235	0.827101448271015	0.0105811629630845	0.323345517111821	0.886800980086491	28	DDX10;RPS7	TIB_vs_NWC
GO_BP:GO:0060395	0.651434856514349	0.80111414695851	0.0105532646218213	0.35401918037808	0.917918665976589	34	BMP8A;TGFB3;GDF11;SMAD1;BMP5;GDF7;BMP7;ADMP;GDF15;INHBE;TGFB2;SMAD5	TIB_vs_SYA
KEGG:03020	0.652434756524348	0.827101448271015	0.0105300382109362	0.32944261613078	0.86051612527126	15	POLR3F;POLR2B;POLR2E;POLR2L;POLR2H;POLR2C;POLR2F;POLR2I;POLR3B;POLR1A;POLR1D	TIB_vs_NWC
GO_BP:GO:0007417	0.652634736526347	0.827101448271015	0.0105253953325829	0.322701614045747	0.885035024352281	28	SOX6;APP;ADGRA2;ZIC3;EMX2;RELN;ZIC4	TIB_vs_NWC
GO_BP:GO:0045454	0.653634636536346	0.80111414695851	0.0105021928741095	0.373433318916615	0.88467053054827	11	SELENOT;TXNRD2;TXNRD1	TIB_vs_SYA
GO_BP:GO:1902600	0.654034596540346	0.80111414695851	0.0104929174304776	0.352337640382173	0.918338035322901	37	OTOP1;ATP6V1G3;SLC9A9;OTOP2;ATP6V1B2;SLC9A1;ATP6V0A1;SLC9A5;SLC9A7;TMCO3	TIB_vs_SYA
GO_BP:GO:0000463	0.654034596540346	0.806905333563029	0.0104929174304776	0.353388938796863	0.861044115003149	12	DDX18;URB1;RPL7;PES1;RPF2	TIB_vs_SHF
GO_BP:GO:0008630	0.655534446555344	0.828725028731695	0.0104581624418946	0.329709390844221	0.844175062538751	12	PRKDC;BOK;BCL2	TIB_vs_NWC
GO_BP:GO:0006915	0.656434356564344	0.807919208079192	0.0104373304167445	0.344005930382225	0.901621395310546	35	PPP1R13B;BIK;PAK5;BIRC6;DFFA;PAWR;TP63;CYFIP2	TIB_vs_SHF
KEGG:00260	0.657734226577342	0.803722968991884	0.0104072671338395	0.361669100161511	0.892580727740736	18	SRRL;CTH;GLYCTK;ALAS1;DLD;TDH;SARDH;GAMT;CBS;SRR	TIB_vs_SYA
GO_BP:GO:0006631	0.660633936606339	0.809197549144607	0.0103403176505934	0.35007306883421	0.864640902520706	14	ACSF2;DBI;ACBD5;ACBD4;FA2H;CPT1A;ACSF3	TIB_vs_SHF
KEGG:00514	0.660633936606339	0.809197549144607	0.0103403176505934	0.344114918133466	0.883368321003395	25	FUT7;MGAT5B;ST6GAL1;CHST10;LFNG;ST6GAL2;COLGALT2;FUT9;B3GLCT;ST3GAL3;POMT2;GXYLT1	TIB_vs_SHF
GO_BP:GO:0051016	0.663133686631337	0.836267112205036	0.0102827268531865	0.323086742106105	0.849563310798947	16	TWF1;ADD3;SVIL;ADD1;CAPZB;TWF2;FLII	TIB_vs_NWC
GO_BP:GO:0006099	0.665133486651335	0.836728120799714	0.0102367349123595	0.322897150607926	0.864516738457869	20	ACLY;SUCLG2;MDH1B	TIB_vs_NWC
GO_BP:GO:0017156	0.667233276672333	0.813389137276749	0.0101885187396859	0.368909716128365	0.865263488268345	10	SYT6;SYT13;SYT15;SYT9;SYT12;SDF4;SYT11	TIB_vs_SYA
GO_BP:GO:0044772	0.670932906709329	0.841955020184256	0.0101037488771983	0.321897424777805	0.829667913536728	13	CCND3;CCNJ;CCND2;CCNJL	TIB_vs_NWC
GO_BP:GO:1990573	0.671832816718328	0.820950840476812	0.0100831634820159	0.34250923388081	0.871227918086872	22	ATP1B3;ATP12A;SLC12A8;KCNJ5;ATP1B1;SLC12A1;KCNJ8;KCNJ16;KCNJ2	TIB_vs_SHF
GO_BP:GO:0043484	0.673232676732327	0.818511513777532	0.0100511678113934	0.355179335970983	0.873280698484286	17	RBM20;SRRM4;HNRNPLL;RBM12;AHNAK2;CLK2;PTBP1;PTBP2;RBM12B;CLK4;CLK1;GRSF1	TIB_vs_SYA
GO_BP:GO:0016236	0.674632536746325	0.818511513777532	0.0100192033920525	0.364652451226894	0.85527823789926	10	VTI1A;GABARAPL2;VPS41;MAP1LC3C;GABARAPL1	TIB_vs_SYA
KEGG:00020	0.675332466753325	0.845403968160641	0.0100032327355219	0.316561562837661	0.850367375630078	21	ACLY;IDH1;SUCLG2	TIB_vs_NWC
GO_BP:GO:0090090	0.678832116788321	0.821045424869278	0.00992349232545727	0.351167914350585	0.881735291531912	22	TMEM170B;TPBG;ZNRF3;AES;DKK3;SFRP2;DACT1;RNF215;AXIN2	TIB_vs_SYA
GO_BP:GO:0032869	0.680731926807319	0.829844634584161	0.00988028143182235	0.341528666987818	0.826350278749332	11	INSIG2;RPS6KB1	TIB_vs_SHF
KEGG:03050	0.681131886811319	0.821045424869278	0.00987119111172	0.346342972707122	0.887995531630637	28	PSME4;POMP;PSMD14;PSMB2;PSMA7;PSMA5;PSMD4;PSMD12	TIB_vs_SYA
KEGG:00630	0.681531846815318	0.821045424869278	0.00986210309760572	0.358023115138539	0.859347303354807	13	ACAT1;PCCA;GLYCTK;MCEE	TIB_vs_SYA
GO_BP:GO:0015914	0.683331666833317	0.851255020483353	0.00982123523711147	0.313147819215599	0.801771460598466	12	PITPNM2;PITPNC1	TIB_vs_NWC
KEGG:03010	0.683331666833317	0.851255020483353	0.00982123523711147	0.311476132067749	0.891284384088453	56	RPS12;RPL9;RPS7;RPL5;RPL11	TIB_vs_NWC
KEGG:00020	0.683431656834317	0.821401427932324	0.00981896613942731	0.350545464029418	0.876761567868941	21	SDHD;DLAT;PDHB;DLD;SUCLG1;ACLY;SUCLG2;IDH3A;PC	TIB_vs_SYA
GO_BP:GO:0006261	0.685531446855314	0.82199555220122	0.00977134704762097	0.357063450038757	0.845890004409912	11	POLN;WDR18;RFC4;POLQ;WDHD1;WRNIP1	TIB_vs_SYA
GO_BP:GO:0010506	0.689331066893311	0.824620341704147	0.00968532988964349	0.351222833580074	0.852292851503207	15	DRAM1;WAC;RRAGA;RRAGC	TIB_vs_SYA
GO_BP:GO:0000027	0.68963103689631	0.857017210900269	0.00967854708208923	0.309273294559226	0.7799080880566	10	RPL5	TIB_vs_NWC
GO_BP:GO:0030514	0.692430756924308	0.82512024659603	0.00961529552583581	0.351851835547821	0.848991258276228	14	SKI;NOG;SKIL;SKOR1;VWC2L	TIB_vs_SYA
GO_BP:GO:0006289	0.692630736926307	0.840782115641864	0.00961078127028805	0.334738033176444	0.836850613889233	17	MNAT1;GTF2H3;HUS1;ERCC5;BIVM;GTF2H1	TIB_vs_SHF
GO_BP:GO:0007409	0.693030696930307	0.840782115641864	0.00960175421758859	0.332850410882863	0.822102884487933	14	APP;SLITRK6;LOC107054133	TIB_vs_SHF
GO_BP:GO:1902600	0.694630536946305	0.840782115641864	0.00956566522127994	0.332029470325926	0.872582239602453	37	SLC9A9;ATP6V0A1;ATP12A;ATP6V0E2;ATP6V1C1;SLC36A1;ATP6V0A2;SLC9A2;TCIRG1;ATP5G3;HVCN1;ATP6V0C;SLC9A6;ATP6V1E1;ATP6V0D1	TIB_vs_SHF
GO_BP:GO:0007064	0.695730426957304	0.82512024659603	0.00954087156758591	0.353057992420572	0.828083882660726	10	PDS5B;PDS5A	TIB_vs_SYA
KEGG:00982	0.696830316968303	0.862893420802847	0.00951609189634874	0.309297349246486	0.828104971136506	20	UGT1A1;GSTK1;AOX1	TIB_vs_NWC
GO_BP:GO:0006367	0.697330266973303	0.82512024659603	0.00950483296060607	0.344792656176468	0.862373018164649	21	TAF5;TAF8;TAF10;TAF11;GTF2E2;GTF2F2;TAF4;GTF2B	TIB_vs_SYA
GO_BP:GO:0042632	0.697730226977302	0.862893420802847	0.00949582783631002	0.30677730426243	0.790696869114505	13	CYP7B1;APOB;ABCG1	TIB_vs_NWC
GO_BP:GO:0014059	0.6998300169983	0.82512024659603	0.00944857993470881	0.349813925978109	0.839643143848194	13	SNCA;SYT1;SYT6;SYT13;SYT15;SYT9;SYT12;SYT2;SYT11	TIB_vs_SYA
GO_BP:GO:0071880	0.7002299770023	0.82512024659603	0.00943958576249973	0.344275503963862	0.864429378225642	22	ADRA2B;HTR1B;HRH4;ADRA1B;DRD5;HTR4;DRD2;LOC427545;ADRA1A;CHRM2	TIB_vs_SYA
GO_BP:GO:0050829	0.7003299670033	0.82512024659603	0.00943733748654792	0.34935075409363	0.827618483182164	11	CATH3;CATHB1;CATH1;TLR4;LYZ;AvBD11;AvBD13	TIB_vs_SYA
GO_BP:GO:0006644	0.701029897010299	0.82512024659603	0.0094216025241273	0.34763709521954	0.838821415936076	14	PLPPR5	TIB_vs_SYA
KEGG:03410	0.701229877012299	0.84256247272469	0.00941710776900534	0.331261594958994	0.837171286127396	20	NEIL3;PARP4	TIB_vs_SHF
KEGG:03440	0.702029797020298	0.84256247272469	0.00939913291858476	0.330787820727741	0.838262469632932	21	RAD52;BLM;RAD51B;RAD50;RAD51D;XRCC3;TOP3B;XRCC2	TIB_vs_SHF
KEGG:00860	0.702729727027297	0.84256247272469	0.00938341033833654	0.329212846079349	0.816702024313846	15	COX15;GUSB;COX10;UROS	TIB_vs_SHF
GO_BP:GO:0000462	0.703329667033297	0.867722384388067	0.00936993780819602	0.303100625425197	0.802423807501859	17	UTP6;HEATR1	TIB_vs_NWC
GO_BP:GO:0017158	0.703329667033297	0.84256247272469	0.00936993780819602	0.325089208955476	0.792090865025758	12	SYT1	TIB_vs_SHF
GO_BP:GO:0030150	0.703929607039296	0.825182174265489	0.0093564688945094	0.347296300010437	0.822751442959191	11	ROMO1;TOMM20;TIMM44;DNAJC19	TIB_vs_SYA
GO_BP:GO:0070830	0.704329567043296	0.84256247272469	0.00934749160650578	0.329282087503387	0.839884060245933	23	CLDN20;CLDN1;TBCD	TIB_vs_SHF
GO_BP:GO:0007339	0.705629437056294	0.868466999453901	0.00931832623317324	0.298615645745379	0.753032225653308	10	FETUB	TIB_vs_NWC
GO_BP:GO:0007605	0.707329267073293	0.825182174265489	0.00928021127051944	0.345809030806511	0.83003036824682	13	PCDH15;CLRN1;MYO1A;LHFPL3;LHFPL4;PDZD7	TIB_vs_SYA
GO_BP:GO:0000387	0.707529247075293	0.825182174265489	0.00927572893239966	0.34461868946272	0.831538236362831	14	GEMIN4;CLNS1A;STRAP;GEMIN8;GEMIN2	TIB_vs_SYA
GO_BP:GO:0008203	0.707529247075293	0.825182174265489	0.00927572893239966	0.346971413208309	0.813808046241738	10	CETP;SQLE;SOAT1;CYP27A1;LOC427775;APOF	TIB_vs_SYA
GO_BP:GO:0090090	0.710928907109289	0.872891128153372	0.00919958417775694	0.299435738897908	0.808179701391938	22	AXIN1;DKK2;PTPRO;SFRP5;LZTS2;DACT1;LOC417741;NPHP4;TPBGL;LOC395991;TPBG	TIB_vs_NWC
GO_BP:GO:0070534	0.713228677132287	0.873345840771373	0.00914813077650054	0.293488446326862	0.740102741064996	10	UBE2V2;HECTD1;WWP2	TIB_vs_NWC
GO_BP:GO:0019221	0.715428457154285	0.851944435186111	0.00909895432463279	0.324684843700258	0.838290625091216	27	LEPR;IL12RB2;FLT3	TIB_vs_SHF
GO_BP:GO:0006998	0.716928307169283	0.873345840771373	0.0090654461237757	0.296812083330852	0.789251167758946	18	LOC107055873;LOC107052752	TIB_vs_NWC
GO_BP:GO:0014059	0.717328267173283	0.851944435186111	0.00905651339928538	0.319249876235801	0.783804379754901	13	SYT1	TIB_vs_SHF
GO_BP:GO:0009311	0.717828217178282	0.873345840771373	0.00904534911181131	0.290807048972034	0.733340943259904	10	ST6GALNAC5;ST8SIA1;ST6GALNAC3;ST8SIA6	TIB_vs_NWC
GO_BP:GO:0006744	0.717828217178282	0.851944435186111	0.00904534911181131	0.315822504760427	0.76415258826106	11	PDSS2;COQ8A;COQ7;COQ9;COQ6	TIB_vs_SHF
GO_BP:GO:0031122	0.718328167183282	0.873345840771373	0.00903418659808587	0.296409657921482	0.790574289810629	19	DST;CLIP1;CCDC88A;MAP10;TUBGCP3;TUBGCP6;CLIP2;CAMSAP2;HOOK1;TUBGCP2	TIB_vs_NWC
KEGG:04622	0.718828117188281	0.835950872032978	0.00902302583216166	0.334689661653766	0.873809875931561	38	ATG5;MAPK8;IL12B;TRAF2;CASP10;MAP3K7;CYLD;CASP8;TRAF3;MAPK10;TBK1;SIKE1;IFIH1;MAVS	TIB_vs_SYA
KEGG:03050	0.718828117188281	0.851944435186111	0.00902302583216166	0.324968891765073	0.840418057411154	28	PSMD14;PSMD1;PSMD12;PSMA1;PSMB1;PSMB4;PSMC2;PSMA4;PSMD2	TIB_vs_SHF
KEGG:03440	0.71982801719828	0.873345840771373	0.00900070943973198	0.297464424580704	0.799067454072825	21	RAD51B;TOP3B;BLM;NBN;POLD3;RAD54B;XRCC2;RAD50;SSBP1;RAD54L;BRCA2;XRCC3	TIB_vs_NWC
GO_BP:GO:0007032	0.72002799720028	0.835950872032978	0.00899624696938734	0.339428582690368	0.814715656288402	13	DNAJC13;FAM109A;USP8;USP37;PLEKHJ1	TIB_vs_SYA
KEGG:04210	0.721427857214279	0.853050953565152	0.00896501701693226	0.323894601791603	0.87444456118273	60	PPP3R1;PIK3CA;FASLG;FAS;PRKAR2B;PIK3CD;BID;CFLAR;SLC25A20;DFFA;FADD;TNFSF10;IL1RAP;PIK3CB;NFKB1;PPP3CB;BCL2	TIB_vs_SHF
GO_BP:GO:0006749	0.723827617238276	0.838460950285062	0.00891150856501647	0.33639820956085	0.811702854334322	14	GSTZ1;TXNRD2;TXNRD1;GSTT1	TIB_vs_SYA
GO_BP:GO:0046777	0.725227477252275	0.877816710054763	0.00888031101933627	0.292415747920276	0.77413683159027	17	MAPKAPK5;IGF1R;DYRK1A;MKNK1;MAP3K13;LOC426385;INSR;ULK2	TIB_vs_NWC
KEGG:03030	0.726127387261274	0.85662954441883	0.00886026122686984	0.320529003222992	0.819862076880953	24	RNASEH1;MCM6;POLA1;RFC4;POLE;RFC1;MCM5;POLE3	TIB_vs_SHF
GO_BP:GO:0031297	0.73032696730327	0.858453604180866	0.00876675031282424	0.307291693138309	0.737614013676625	10	MMS22L;SMARCAL1;TIPIN;CENPX;CENPS;ZRANB3	TIB_vs_SHF
GO_BP:GO:0007179	0.731026897310269	0.858453604180866	0.00875117322119612	0.315688784668865	0.792384425003605	18	TGFBR2;SMAD5;TGFB3;SMAD9;TGFBR1;SMAD1;DUSP15;DUSP22	TIB_vs_SHF
GO_BP:GO:0010506	0.732726727327267	0.882575928453666	0.00871335175933776	0.288099158909415	0.752525507568893	15	WAC;DRAM1;RRAGC;SOGA1;MTMR3	TIB_vs_NWC
GO_BP:GO:0002181	0.733126687331267	0.858949345340066	0.00870445428075789	0.312701042516371	0.775740003677182	15	RPL22;RPL9;MRPL2;DRG2;ZC3H15	TIB_vs_SHF
GO_BP:GO:0000184	0.733326667333267	0.882575928453666	0.00870000577269752	0.28465453313283	0.733676986531055	13	PNRC2;SMG1;UPF2;UPF3A;SMG7;TIAL1	TIB_vs_NWC
GO_BP:GO:1905515	0.737026297370263	0.882575928453666	0.00861773390698709	0.286582648041676	0.762050139900194	18	IFT88;TBC1D32;RPGRIP1L;CSNK1D;WDR35;GORAB;TMEM216	TIB_vs_NWC
GO_BP:GO:0043547	0.737326267373263	0.861897371906645	0.00861106515310359	0.318905068550293	0.857552703107061	55	RALGPS1;DOCK10;RALGPS2;RALGAPA1;ASAP2;SNX13;RAPGEF4;FLCN;ABR;CHN2;ADAP1;RGL1;ARAP2;DOCK7;ADCYAP1;ASAP3;SOS2;MYO9A;DOCK9	TIB_vs_SHF
GO_BP:GO:0016042	0.737426257374263	0.882575928453666	0.00860884229367877	0.276454148654646	0.697146602392049	10	PLCB1;PLA2G10;PLCB2;PLA2G12B;PLA2G2E;PLA2G2A	TIB_vs_NWC
GO_BP:GO:0006366	0.738226177382262	0.851633755543365	0.00859106043983189	0.329609417250371	0.795322023701804	14	PRDM4;GTF2H1;POLR2L;RPAP1;GTF2F2	TIB_vs_SYA
GO_BP:GO:0032502	0.738326167383262	0.882575928453666	0.00858883783244623	0.284963480792409	0.749317401948004	16	LOC771515;TWIST2;COMT;ASCL4	TIB_vs_NWC
GO_BP:GO:0006270	0.738526147385261	0.851633755543365	0.00858439269811274	0.328116643158233	0.782719569979965	12	CDC45;MCM10;ORC3;CDC6;MCM6;TOPBP1;ORC6	TIB_vs_SYA
GO_BP:GO:0015031	0.73962603739626	0.862616244070354	0.00855994630160708	0.317236109843257	0.822985148151044	29	ARL8A;IST1;RRBP1	TIB_vs_SHF
GO_BP:GO:0007154	0.74022597740226	0.882575928453666	0.00854661314507674	0.288326466089139	0.784176569160749	25	FRAS1;FREM2;SLC8A1;SLC8A3;LOC107049146;GJA8;GJA9;DLL4;GJC2;JAG2;GJA3	TIB_vs_NWC
GO_BP:GO:0006869	0.741225877412259	0.882575928453666	0.00852439300283455	0.286001849268325	0.775372407633725	23	ABCA4;ABCA12;ABCA13;LOC424199	TIB_vs_NWC
KEGG:03030	0.741625837416258	0.853286356757583	0.00851550552858311	0.327336829292727	0.827877820491578	24	PRIM2;POLE;POLA1;PRIM1;RPA1;RFC4;MCM6	TIB_vs_SYA
GO_BP:GO:0007030	0.744725527447255	0.882874675495413	0.00844663704067335	0.288750984164076	0.798610779113501	32	TANGO2;TRIP11;TMED5	TIB_vs_NWC
GO_BP:GO:0015031	0.744925507449255	0.882874675495413	0.00844219439339348	0.287306427769829	0.790149503627535	29	RRBP1;ARRDC1;ARL8A;ARRDC4;DUOXA1L;TSG101	TIB_vs_NWC
GO_BP:GO:0007608	0.747625237476252	0.858260362304577	0.00838222255592694	0.323823860040434	0.777260319574649	13	OR5AS1;OR5I1;OLFR6;SLC24A4;OLFR4;OR8D4	TIB_vs_SYA
KEGG:03450	0.748025197480252	0.870429320704293	0.00837333829852207	0.296735336919049	0.717969974645142	11	XRCC5;RAD50;NHEJ1;XRCC6;FEN1;DNTT;PRKDC	TIB_vs_SHF
GO_BP:GO:0006635	0.750624937506249	0.858999814304284	0.00831559177913996	0.3222424990068	0.781967890739114	15	ACAT1;EHHADH	TIB_vs_SYA
KEGG:00980	0.751624837516248	0.858999814304284	0.00829338154495999	0.323412364062692	0.805120316277415	20	UGT2A1;GSTZ1;UGT1A1;GSTT1;CYP3A4	TIB_vs_SYA
GO_BP:GO:0007173	0.753124687531247	0.890530808351035	0.00826006539934227	0.271995429204895	0.69640648654676	12	HBEGF;GAREM1;TGFA;FAM83B	TIB_vs_NWC
GO_BP:GO:0006284	0.755224477552245	0.890956065683754	0.00821341980121902	0.262748921039553	0.662585526302692	10	NEIL3;MPG	TIB_vs_NWC
GO_BP:GO:0017158	0.755724427557244	0.861761485321401	0.00820231297653757	0.317898594777234	0.758344499097159	12	SYT1;SYT6;SYT13;SYT15;SYT9;SYT12;SYT2;SYT11	TIB_vs_SYA
GO_BP:GO:0009408	0.757524247575243	0.879483933692799	0.00816232534225533	0.286481923831616	0.687662850645719	10	LOC425431;LOC772158;HSPB9;HSPB1;DNAJA3;CRYAA	TIB_vs_SHF
KEGG:03040	0.758224177582242	0.892438572234731	0.00814677308466625	0.294558074448802	0.861944272546086	87	PRPF38B;SNW1;AQR;SRSF10;THOC2;TCERG1;SLU7;HNRNPM;SRSF7L;PPIE;DHX15;RBM25;U2AF1;CDC40;U2SURP;CTNNBL1;DHX8;TRA2B;SRSF5A;SF3A1;SF3A3;SNRPB2;SF3B5;CDC5L;SF3B1;SMNDC1;RBM22;TXNL4A;SF3B3;SRSF1;SRSF3;SNRPC;LSM5;DHX38;TRA2A	TIB_vs_NWC
GO_BP:GO:0000278	0.760823917608239	0.881060426688708	0.00808899834042902	0.311474974956863	0.825615907475478	43	TUBG1;TUBB3;CENPF;SPATA17;MCPH1;CENPT;PPP2CA;CENPE;NCAPD2;ZW10;TUBGCP6;POLE	TIB_vs_SHF
GO_BP:GO:0031297	0.761623837616238	0.866226459393972	0.00807121810946047	0.31300031048108	0.734130137092127	10	PRIMPOL;SMARCAL1;TIPIN;ZRANB3;MMS22L	TIB_vs_SYA
GO_BP:GO:0000462	0.762323767623238	0.881060426688708	0.00805565891922951	0.299745831898726	0.749369532511312	17	HEATR1;RRP36;PWP2;NOL10;DCAF13;MRPS11;DHX37;DIEXF	TIB_vs_SHF
KEGG:03060	0.763023697630237	0.866226459393972	0.00804009824884286	0.315950023022591	0.776827447005069	17	IMMP2L;SRP54	TIB_vs_SYA
GO_BP:GO:0006810	0.764823517648235	0.881958650981749	0.00800007768657584	0.280580732908341	0.673497804145653	10	TMEM184B	TIB_vs_SHF
GO_BP:GO:0006099	0.771322867713229	0.871888195795805	0.00785544914698432	0.313877442649207	0.781383564696027	20	SDHD;CS;SUCLG1;MDH1B;ACLY;SUCLG2;IDH3A	TIB_vs_SYA
GO_BP:GO:0015908	0.772022797720228	0.905926798624485	0.00783986150979361	0.26179141786212	0.680056259994085	14	LBFABP;RBP1;FABP6;CRABP1	TIB_vs_NWC
GO_BP:GO:0016192	0.772322767723228	0.871888195795805	0.0078331802638098	0.317458995018573	0.85190129814547	58	TSNARE1;SFT2D3;ARL5B;ARL4A;AP2B1;ARF5;AP4B1;CACFD1;ARL1;SPAG9;VAMP2;ARL6;AP3B2;CCZ1;VPS39;VPS41	TIB_vs_SYA
GO_BP:GO:0002088	0.772622737726227	0.888950206102985	0.00782649850920139	0.283984719937009	0.697223347099094	13	NHS;CRYBA2;CRYBA1;LOC107054425;CRYGN;CRYBG3;CRYAA	TIB_vs_SHF
GO_BP:GO:0006302	0.773222677732227	0.905926798624485	0.00781313344466365	0.271012250023951	0.728009976165848	21	ZGRF1;SMCHD1	TIB_vs_NWC
GO_BP:GO:0050830	0.774322567743226	0.871888195795805	0.00778862526966227	0.305171862256646	0.722957860520407	11	CATH3;CATHB1;CATH1;LYZ;AvBD11;AvBD13	TIB_vs_SYA
KEGG:00030	0.774822517748225	0.871888195795805	0.00777748273224883	0.310296175766413	0.748720666163541	14	SPAG5;DERA;RBKS;TKT;PRPS2	TIB_vs_SYA
GO_BP:GO:0007249	0.775322467753225	0.90631302166587	0.0077663386102991	0.258098817073294	0.665231500982988	13	TANK;NFKB1	TIB_vs_NWC
GO_BP:GO:0036297	0.778522147785221	0.893729461134604	0.00769497639461978	0.285377913458172	0.70795754901853	15	FANCE;NUCKS1;FANCD2;FANCA;FANCB;RFWD3;FAN1;RAD51AP1;DCLRE1A	TIB_vs_SHF
KEGG:00250	0.778822117788221	0.907545609075456	0.00768828245717323	0.263705373231159	0.701217320505789	18	ABAT;CPS1	TIB_vs_NWC
KEGG:03320	0.77962203779622	0.873561659151372	0.00767042865229731	0.315542775210781	0.83673052194529	48	DBI;MMP1;PLIN1;EHHADH;FABP7;ACADL;ILK;ACSL4;ANGPTL4;SORBS1;PPARG;ACSL6;ACSL1;ACOX2	TIB_vs_SYA
GO_BP:GO:0007052	0.77972202779722	0.873561659151372	0.00766819658351801	0.308196135703397	0.753020788987907	16	KIF7	TIB_vs_SYA
KEGG:00910	0.77992200779922	0.907545609075456	0.0076637322140198	0.256285378997903	0.665753208244108	14	CPS1;CA3A;CA12;CA5A;CA8;HAL;GLUL	TIB_vs_NWC
GO_BP:GO:0035567	0.782721727827217	0.875007695736976	0.00760119731323925	0.306267987834977	0.748309712952353	16	FZD3;FZD2;FRZB;SFRP2;FZD6;FZD10;FZD5	TIB_vs_SYA
GO_BP:GO:0006904	0.787721227877212	0.902266820297836	0.00748935595577919	0.261758995834991	0.628318655678429	10	EXOC4;VPS18;RAB3B	TIB_vs_SHF
GO_BP:GO:0031297	0.787821217878212	0.911908809119088	0.00748711667997418	0.235090830345744	0.592838900868875	10	TIPIN;MMS22L	TIB_vs_NWC
GO_BP:GO:0002224	0.788421157884212	0.911908809119088	0.00747367888714872	0.244573351886476	0.620848403658382	11	TLR3;TLR4	TIB_vs_NWC
GO_BP:GO:0000387	0.789221077892211	0.911908809119088	0.00745575604231816	0.250562848640506	0.65088777596854	14	GEMIN8;CLNS1A;STRAP;GEMIN6;SNRPC;LSM4	TIB_vs_NWC
GO_BP:GO:0000462	0.790720927907209	0.881664876990562	0.0074221323620518	0.300735528532318	0.739419515208507	17	FAM207A;UTP6;NOL10;DHX37;DIEXF;UTP3;BMS1;RPS14;TSR1	TIB_vs_SYA
GO_BP:GO:0044772	0.792120787921208	0.881664876990562	0.00739072788548323	0.295727770967429	0.709822499616122	13	CCND3;CCNJ;CCND1;CCND2	TIB_vs_SYA
GO_BP:GO:0043065	0.792420757924208	0.911908809119088	0.00738399545810956	0.267606859582213	0.737469756311691	30	TNFRSF10B;HTRA2;DAPK2;PAWR;LATS2;BNIP3	TIB_vs_NWC
KEGG:03008	0.794120587941206	0.911908809119088	0.00734582510908372	0.274574199152891	0.778305895731801	46	WDR75;UTP6;HEATR1;SPATA5;DROSHA;GNL2;NMD3	TIB_vs_NWC
GO_BP:GO:0009653	0.794820517948205	0.906523981748167	0.00733009781617985	0.297421123655278	0.781630588180763	37	FOXA1;FOXC2;SMAD5;FOXL2;SMAD9;SMAD1;FOXE3;FOXD2;FOXS1;FOXD3;ANKRD11;SOX17	TIB_vs_SHF
GO_BP:GO:0051225	0.796420357964204	0.911908809119088	0.00729412681593909	0.227906754162889	0.574722499553953	10	MAPRE2;MAPRE1;CSNK1D;TUBGCP3;TUBGCP6	TIB_vs_NWC
GO_BP:GO:0046777	0.796520347965203	0.883360476047428	0.0072918775480747	0.297830541792398	0.732277013963635	17	PDIK1L;LOC426385;MKNK2;MAP3K13;INSRR	TIB_vs_SYA
GO_BP:GO:0008285	0.796920307969203	0.906523981748167	0.00728287918244185	0.25425394414703	0.610303748598216	10	BTG1;WT1;PTEN;CDKN1B;CDKN2C	TIB_vs_SHF
KEGG:04623	0.797220277972203	0.911908809119088	0.0072761290400109	0.254602930346257	0.681667504746816	20	CHUK;POLR3F;NFKB1	TIB_vs_NWC
GO_BP:GO:0006261	0.797320267973203	0.906523981748167	0.00727387873014376	0.26196484268058	0.633840557751315	11	POLQ;RFC4;WDHD1	TIB_vs_SHF
GO_BP:GO:0000463	0.797920207979202	0.911908809119088	0.00726037409241264	0.242859395173288	0.621807721592614	12	RPL7;RPF2;WDR12;BOP1;URB1;DDX18	TIB_vs_NWC
GO_BP:GO:0034314	0.797920207979202	0.883360476047428	0.00726037409241264	0.287019579073827	0.673193335207027	10	WASHC1	TIB_vs_SYA
GO_BP:GO:0006954	0.798520147985201	0.906523981748167	0.00724686463907308	0.300907239118333	0.812347671549615	59	IL17C;TLR2B;CD14;LOC427665;GPR1;TLR21;IL8L1;TUSC2;TLR5;BDKRB1;PTGER3;TLR4;NFKB1;LOXL3;CCR2	TIB_vs_SHF
KEGG:00592	0.798820117988201	0.883360476047428	0.00724010808378364	0.289812110859159	0.691344421310787	12	PLA2G6;PLA2G4EL6;PLA2G10L	TIB_vs_SYA
GO_BP:GO:0015031	0.800819918008199	0.883663357802151	0.00719503247141704	0.304477162448303	0.782024571906495	29	RRBP1;SNX4;ARL8B;KTN1	TIB_vs_SYA
GO_BP:GO:0007608	0.801819818018198	0.908256077047162	0.00717247328760533	0.262569486799896	0.644645868528847	13	LOC101747931	TIB_vs_SHF
GO_BP:GO:0030490	0.802819718028197	0.911985825487473	0.00714989938947703	0.230867567343286	0.586056328442948	11	RIOK3;NOP14	TIB_vs_NWC
KEGG:03410	0.804819518048195	0.911985825487473	0.00710470604194608	0.250217752520975	0.669926739540519	20	NEIL3;MPG;PARP4;HMGB1	TIB_vs_NWC
GO_BP:GO:0007601	0.805419458054195	0.910319564070083	0.00709113586100845	0.293398814814888	0.768982815214656	35	OPNVA;OPN4-1;OPNP;CRYBA2;CRYBA1;IMPG2;ARR3;RHO;RPGR;LOC107054425;OPN5;CRYGN;CRYBG3;OPN4	TIB_vs_SHF
GO_BP:GO:0042073	0.806119388061194	0.887598121908239	0.00707529669999829	0.286776771108664	0.688337804171298	13	IFT88;IFT52;IFT46;TRAF3IP1	TIB_vs_SYA
KEGG:03050	0.806719328067193	0.911985825487473	0.00706171394368131	0.260630981160532	0.714801341916035	28	PSMA2;PSMD4;PSMA7;PSMA4;PSMA1;PSMD3;PSMD7;PSMD2;PSMD14;PSMD12;PSMC2;PSMD1	TIB_vs_NWC
KEGG:00563	0.807019298070193	0.911985825487473	0.00705492034714409	0.240650352173681	0.632795108226579	16	PIGK;GPLD1;PIGC;PIGU;PIGQ;PIGA	TIB_vs_NWC
GO_BP:GO:0042742	0.808019198080192	0.911985825487473	0.0070322641927304	0.226773803541073	0.575664326608102	11	LEAP2	TIB_vs_NWC
KEGG:00250	0.808319168083192	0.911584612463864	0.00702546405811666	0.27322477643148	0.68579901435678	18	ASPA;GOT2;ASS1;ABAT;GAD1;CPS1	TIB_vs_SHF
GO_BP:GO:0007154	0.811618838116188	0.891735719131949	0.00695055899537113	0.297605566949484	0.755820845712257	25	ITGB4;JAG2;GJA9;FREM2;FRAS1;JAG1;GJB6;GJC2;DLL1;GJA3;GJD4	TIB_vs_SYA
GO_BP:GO:0007015	0.811718828117188	0.911985825487473	0.00694828610090489	0.265289717714583	0.746123145085845	41	MYO1E;ELMO1;PPP1R9A;CORO2B;MPRIP;ACTC1;TPM4;SHROOM3;HIP1R;WASL;ERMN;SHROOM2;XIRP1;TRIOBP;MYO1D	TIB_vs_NWC
GO_BP:GO:0051923	0.812318768123188	0.911985825487473	0.00693464486622688	0.212931050240339	0.536957607405137	10	SULT6B1L;SULT	TIB_vs_NWC
GO_BP:GO:0045109	0.812818718128187	0.91464435973985	0.00692327206281472	0.270150716329783	0.67808306920952	18	INA	TIB_vs_SHF
GO_BP:GO:0000398	0.813218678132187	0.911985825487473	0.00691417044162425	0.273052897761486	0.787189566428569	64	SNW1;HTATSF1;ZRSR2;AQR;RNPC3;CWC22;SLU7;SRSF7L;CWF19L2;SRSF7;U2AF1;DDX41;CDC40;RBMX2;DHX8;PAXBP1;CWC25;SNRNP35;DBR1;SF3A3;SNRPB2;SF3B5;CDC5L;WBP4;TXNL4A;SF3B3;RBM6;SRSF3;SNRPC;LSM5	TIB_vs_NWC
KEGG:00980	0.814018598140186	0.911985825487473	0.00689595808313574	0.24409113035317	0.653523474896336	20	UGT1A1;GSTK1	TIB_vs_NWC
GO_BP:GO:0071222	0.815818418158184	0.894430471299765	0.00685493490711537	0.283810515815957	0.68870714169052	15	TNIP3;CD86	TIB_vs_SYA
GO_BP:GO:0015914	0.817118288171183	0.91746614812203	0.00682526693784995	0.247478478988666	0.602989693589732	12	PITPNC1;PITPNM2;OSBPL5;PITPNA	TIB_vs_SHF
GO_BP:GO:0042742	0.819318068193181	0.917923087341156	0.00677498017090558	0.244452505748254	0.591468347438161	11	LEAP2	TIB_vs_SHF
KEGG:00360	0.821517848215178	0.918378031192514	0.00672458970569089	0.211779185400383	0.537600552839177	11	PRDX6;TAT	TIB_vs_NWC
GO_BP:GO:0000723	0.822517748225178	0.899848476690793	0.00670164944277281	0.27896744911587	0.676954741979594	15	RIF1;WRN;XRCC5	TIB_vs_SYA
KEGG:01040	0.824817518248175	0.900440446360481	0.00664879959342618	0.28074801361018	0.685956331778872	16	ELOVL2;HACD2;TECR	TIB_vs_SYA
KEGG:00030	0.826217378262174	0.922511670401587	0.00661656877405284	0.248376166831119	0.613461051913131	14	PGM2;PGM1;GPI;TKT;PGD;DERA;RBKS;PFKM	TIB_vs_SHF
GO_BP:GO:0061844	0.827017298270173	0.922511670401587	0.00659812972303257	0.237927379350329	0.57568039011863	11	LEAP2;IL8L1	TIB_vs_SHF
GO_BP:GO:0006935	0.82981701829817	0.923622420366659	0.00653346636900086	0.258391800942457	0.648567983909211	18	CCR10	TIB_vs_SHF
KEGG:03430	0.833016698330167	0.904118870813341	0.00645931378360699	0.26189340411666	0.620430382160711	11	RPA1;RFC4;EXO1;RFC1;POLD3	TIB_vs_SYA
KEGG:00010	0.833416658334167	0.904118870813341	0.00645002509408645	0.284902298992268	0.729017715926429	27	DLAT;SPAG5;PDHB;DLD;TPI1;LDHA;ACSS2;PGAM1	TIB_vs_SYA
GO_BP:GO:0018230	0.836816318368163	0.904118870813341	0.00637088767606841	0.264295720211736	0.634377516000011	13	ZDHHC2;ZDHHC12;ZDHHC15;ZDHHC14;ZDHHC9	TIB_vs_SYA
GO_BP:GO:0051225	0.837016298370163	0.904118870813341	0.00636622205825542	0.255408215913362	0.599050104054979	10	TUBGCP2;HAUS2;MAPRE1;TUBGCP5;MAPRE2	TIB_vs_SYA
KEGG:04614	0.837016298370163	0.904118870813341	0.00636622205825542	0.258477639331447	0.612338371374077	11	MME	TIB_vs_SYA
KEGG:00620	0.841015898410159	0.932810615042392	0.0062726540477952	0.257126750777042	0.65404369168593	22	ACACA;MDH2;ME1;ACAT1;ALDH3A2;ACSS2;MDH1	TIB_vs_SHF
GO_BP:GO:0006955	0.841115888411159	0.905363405568157	0.00627030844922512	0.305361783985555	0.839786429077362	97	IL18;TNFSF13B;CTLA4;LOC112530991;FASLG;IL10;TLR5;XCR1;EDA;TLR2A;CD86;LIF;LOC420160;CXCR5;CST7;PRG4;ENDOU;VTN;CCL1;CCL26;CCLI7;CX3CL1;CXCR4;TLR21;GPR25;CXCR1;CCR9;ENPP2;CSF3;CD74;XCL1;CTSS;VTCN1L;CTSK;CCLL4;TNFSF10;TNFSF15;CCL5;IRAK1BP1;TLR4;C8A;C8B;CCR8L	TIB_vs_SYA
GO_BP:GO:0006749	0.841715828417158	0.932810615042392	0.00625622812219806	0.2342695211305	0.578619231858987	14	TXNRD2;TXNRD1;TXNRD3	TIB_vs_SHF
KEGG:00480	0.841915808419158	0.939130487822677	0.00625153210046007	0.240165897445005	0.658674210608982	28	GCLM;GPX7;IDH1;GSTK1;SMS;TXNDC12;GGT5;LAP3;GGT7	TIB_vs_NWC
GO_BP:GO:0000398	0.841915808419158	0.905363405568157	0.00625153210046007	0.299613362863673	0.808207547658295	64	CWC22;SNW1;DHX38;RBMX2;SF3B3;U2AF1;LOC770165;AQR;SF3B5;PRPF3;DBR1;CWF19L2;PRPF19;PRPF8;RBM6;CRNKL1;SLU7	TIB_vs_SYA
GO_BP:GO:0006935	0.844915508449155	0.905363405568157	0.0061809335553306	0.268973069203669	0.663811693465815	18	XCR1;CXCR5;CXCR4;CCR9;CMKLR1;CCR8L;PTAFR;CCR4;CCR5;CCR8	TIB_vs_SYA
GO_BP:GO:0006935	0.846015398460154	0.941651921764345	0.00615497122250382	0.217734486373558	0.578976420714549	18	XCR1;PTAFR;CXCR5;CCR9;ACKR3;CCR2	TIB_vs_NWC
GO_BP:GO:0006413	0.846815318468153	0.905363405568157	0.00613606311295515	0.271462371411743	0.6732508780504	19	EIF4E2;EIF3B;EIF1;EIF3E;EIF2A;EIF1B;EIF3L;EIF4E1B;EIF2D	TIB_vs_SYA
KEGG:03022	0.847315268473153	0.905363405568157	0.00612423409320568	0.273183052870968	0.683267725096774	21	TAF5;GTF2H1;TAF11;GTF2E2;GTF2F2;TAF4;GTF2B;TBP;TAF9;TBPL2;TAF4B	TIB_vs_SYA
GO_BP:GO:0006457	0.850714928507149	0.937581940730658	0.00604355677280492	0.28249894757564	0.762651516629154	59	PFDN1;CCT5;PTGES3L;QSOX2;CANX;PDIA5;GRPEL1;MKKS;CLGN;TBCE;CLPX;PDIA4;TRAP1;HSPA4L;QSOX1;HSPH1;PPIL3;DNAJA3;DNAJB11;TBCEL	TIB_vs_SHF
GO_BP:GO:0000079	0.851014898510149	0.905363405568157	0.00603641761003171	0.269039438751847	0.66724178908441	19	CCND3;CCNYL1;CCNJ;CCND1;CCND2;CCNE1	TIB_vs_SYA
GO_BP:GO:0006303	0.851014898510149	0.937581940730658	0.00603641761003171	0.219745895987939	0.535418316093002	12	XRCC5;NHEJ1;XRCC6;C7orf49;DNTT;PRKDC	TIB_vs_SHF
GO_BP:GO:0098655	0.851514848515148	0.937581940730658	0.00602451141232925	0.225856665583831	0.557840429773835	14	CNGB1;CNGA4;P2RX7;P2RX2;TRPM7;P2RX1;CNGA3;CNGA1;P2RX4;CNGB3	TIB_vs_SHF
GO_BP:GO:0016032	0.852214778522148	0.905363405568157	0.0060078266537233	0.241221344924686	0.565775346187112	10	LOC107052719	TIB_vs_SYA
GO_BP:GO:0030593	0.852314768523148	0.905363405568157	0.00600544157385277	0.270594962782336	0.673633806950429	20	LGALS3;CCL1;CCL26;CCLI7;CX3CL1;CXCR1;XCL1;CCLL4;CCL5	TIB_vs_SYA
GO_BP:GO:0045292	0.852814718528147	0.947160815371825	0.00599351034575852	0.170426911777272	0.429773049454644	10	PRPF40A;CLNS1A;SF3A1	TIB_vs_NWC
GO_BP:GO:0042254	0.855014498550145	0.938390101032723	0.00594089568399016	0.23298787375762	0.580623208919462	16	NOC4L;NAF1;PES1;SNU13;NVL	TIB_vs_SHF
GO_BP:GO:0009306	0.855914408559144	0.938390101032723	0.00591931529525152	0.22227486601756	0.548993789785384	14	ERP29;TANGO2;MIA3;RAB3B	TIB_vs_SHF
GO_BP:GO:0048268	0.859214078592141	0.951030598883956	0.00583989768346374	0.162539286688035	0.40988247787645	10	PICALM;HIP1R;CLTB;CLTC	TIB_vs_NWC
GO_BP:GO:0042273	0.86001399860014	0.951030598883956	0.00582057445508185	0.195340139698542	0.507435598595817	14	RPL14;RPL35A;HEATR3	TIB_vs_NWC
GO_BP:GO:0042147	0.861613838616138	0.913346346524768	0.00578184280616938	0.271705497204632	0.696631046246812	28	WASHC1;VPS53;PQLC1;FAM109A;GOLT1B;VTI1A	TIB_vs_SYA
GO_BP:GO:0051016	0.863013698630137	0.944151738672287	0.0057478574170118	0.226804243793692	0.565213140513233	16	CAPZB;SVIL;VIL1;ADD3;SCIN;TWF1;ADD1	TIB_vs_SHF
GO_BP:GO:0050829	0.864313568643136	0.95372531712346	0.00571621804905393	0.169596983266557	0.430521213836875	11	TLR4;CATH3;AvBD13;AvBD10;AvBD11;LBP;CATH1;LYZ;AvBD9;AvBD14;CATHB1	TIB_vs_NWC
GO_BP:GO:0009311	0.866513348665134	0.945959135429741	0.00566249068752632	0.185978381774877	0.446417080907903	10	ST8SIA1;ST8SIA6	TIB_vs_SHF
KEGG:00380	0.868413158684132	0.956188252142528	0.00561589806335878	0.224627100691374	0.617768956616501	29	KYAT3;KYNU;AOX1;ACMSD;EHHADH;AADAT;DDC;TPH2;CYP1A2;ACAT2;WARS	TIB_vs_NWC
GO_BP:GO:0006457	0.873612638736126	0.957606803422222	0.00548742348461046	0.246557152908968	0.707957979573	59	PFDN1;NKTR;TBCE;PDIA5;NUDC;PPIG;CLGN;PPIE;DNAJB11;PPIL2;PPIL3;CLPX;CANX;TRAP1;TBCEL;PDRG1;PDIA2	TIB_vs_NWC
GO_BP:GO:0006612	0.873812618738126	0.92436376197091	0.00548245295157489	0.254236591433472	0.63291038825136	20	NACA;RTP2;ZDHHC2;ZDHHC12;ZDHHC15;ZDHHC14	TIB_vs_SYA
GO_BP:GO:0006261	0.874712528747125	0.957606803422222	0.00546005781260718	0.155386867922347	0.394448897048458	11	WDHD1;RFC4;POLN;POLQ;RFC3	TIB_vs_NWC
GO_BP:GO:0007409	0.875312468753125	0.957606803422222	0.00544510225551684	0.179521270222389	0.466342879433598	14	APP;RYK;CDK5;LOC107054133;DOCK7;SLITRK6	TIB_vs_NWC
GO_BP:GO:0006955	0.879012098790121	0.957562116128813	0.00535241251219247	0.285107230174765	0.784889911900636	97	AGTR1;LOC415616;CXCL12;CCR10;TLR2B;BDKRB2;IL15;FASLG;TNFSF11;FAS;CSF2;TLR21;CTLA4;TLR5;BDKRB1;TLR4;TNFSF10;CXCR1;CD74;CCR2;EDA;CD28;C8B;IL6;B2M;CD86;CST7	TIB_vs_SHF
KEGG:00480	0.882111788821118	0.931219043044149	0.00527411219937212	0.258625255508242	0.663094358355457	28	GCLM;GSTZ1;LAP3;RRM1;GSTT1;RRM2;GSS;SRM;GCLC	TIB_vs_SYA
GO_BP:GO:0006635	0.884011598840116	0.959931068203962	0.00522581777345787	0.175214622407479	0.457666982298055	15	ABCD4;DECR1;EHHADH	TIB_vs_NWC
KEGG:00020	0.884111588841116	0.961013412400832	0.00522326937140896	0.224376244712893	0.568600695775918	21	SUCLG2;MDH2;IDH1	TIB_vs_SHF
GO_BP:GO:0007267	0.884211578842116	0.959931068203962	0.00522072030222344	0.14023052371496	0.355974582353613	11	ADRA1A;ADRA1B;ADRA1D;SHH	TIB_vs_NWC
GO_BP:GO:0000028	0.885511448855114	0.959931068203962	0.00518752115607529	0.131693061840121	0.332096194132854	10	MRPS11;RRP7A;PWP2;RPS27L;RPS14;RPS27;RPS15;MRPS7;ERAL1;RPS28	TIB_vs_NWC
KEGG:00051	0.885711428857114	0.959931068203962	0.00518240340419145	0.192949129138752	0.516597162586498	20	TIGAR	TIB_vs_NWC
GO_BP:GO:0007249	0.886611338866113	0.934043221192284	0.00515933941248431	0.218093140748735	0.523479475089433	13	TLR7;NKIRAS2	TIB_vs_SYA
GO_BP:GO:0035567	0.886811318868113	0.959931068203962	0.00515420644303315	0.177268136554027	0.466130253467784	16	SFRP5;FZD5;FZD3;LOC417741;FZD10;LOC395991;FRZB	TIB_vs_NWC
GO_BP:GO:0006869	0.887111288871113	0.961013412400832	0.00514650173794014	0.226124421823426	0.576764739806473	23	ABCA13;ABCA2;VTG3;ABCA12	TIB_vs_SHF
GO_BP:GO:0070098	0.887811218878112	0.961013412400832	0.0051284994136215	0.216550407650448	0.545551351976588	19	CXCL12;GPR35;IL8L1	TIB_vs_SHF
GO_BP:GO:0070098	0.889011098890111	0.934648218956338	0.00509755684522577	0.239544535558001	0.594091800119092	19	CCL1;CCL26;CCLI7;CX3CL1;GPR35;XCL1;CCLL4;CCL5;ACKR1;IL8L2	TIB_vs_SYA
KEGG:00190	0.88971102889711	0.961038073407849	0.0050794587656732	0.275508365155221	0.751762811121711	77	ATP6AP1;COX15;ATP6V0A1;ATP12A;ATP6V0E2;ATP6V1C1;NDUFB9;UQCRQ;PPA2;NDUFS6;NDUFA11;NDUFS1;NDUFA2;NDUFA7;PPA1;ATP6V0A2;UQCRC2;NDUFV3	TIB_vs_SHF
GO_BP:GO:0007339	0.892410758924108	0.936299812641687	0.00500930955296504	0.194006618310497	0.455035028809259	10	FETUB;ZP2	TIB_vs_SYA
KEGG:00051	0.893510648935106	0.963110425799525	0.00498057008308177	0.214417265921418	0.541879834580805	20	GMDS;PFKFB3;HK1;PHPT1;MTMR7;TIGAR	TIB_vs_SHF
GO_BP:GO:0060326	0.894810518948105	0.965912671890706	0.00494648196478263	0.120380844645551	0.303569677815071	10	CXCL12;DOCK4;PDGFRB;CXCL14;AvBD5;AvBD3;AvBD1;AvBD8;AvBD7;AvBD6	TIB_vs_NWC
KEGG:00030	0.896110388961104	0.965912671890706	0.00491225722935839	0.154129922131318	0.400383707203909	14	RBKS;PRPS2;PGM2	TIB_vs_NWC
GO_BP:GO:0033209	0.899010098990101	0.967002459417924	0.00483540043765483	0.143901592029891	0.345417182572032	10	TRAF1;TRAF6	TIB_vs_SHF
GO_BP:GO:0033617	0.8995100489951	0.967540220767839	0.00482207608045382	0.145389415178801	0.374730965384344	13	COX17;SCO1	TIB_vs_NWC
GO_BP:GO:0009790	0.8996100389961	0.939024631141774	0.00481940856913904	0.19364777765157	0.45875521416117	11	DLX6;OSR2;CDX2	TIB_vs_SYA
KEGG:04621	0.8996100389961	0.939024631141774	0.00481940856913904	0.25520328329261	0.657551978769693	31	IL18;MAPK8	TIB_vs_SYA
GO_BP:GO:0007267	0.9005099490051	0.939024631141774	0.00479536099395708	0.192443680841036	0.455902686252581	11	ADRA1B;IHH;ADRA1A;SHH;FJX1	TIB_vs_SYA
GO_BP:GO:0007339	0.902309769023098	0.96851698477951	0.00474704612711808	0.139414168881671	0.334645702986563	10	ZP2;SPA17;ZP3L1;ZP3;ZPBP2	TIB_vs_SHF
GO_BP:GO:0051607	0.904009599040096	0.970341540269453	0.00470113878594249	0.127560513386923	0.326600962411649	12	LOC112532795;SAMHD1;LOC107053353;TLR7;IFIT5;MX1	TIB_vs_NWC
KEGG:04142	0.907609239076092	0.94445727841009	0.00460299455207544	0.277367927569894	0.753964770273639	75	PPT1;LAPTM4A;IGF2R;HGSNAT;GLB1;CLTCL1;TPP1;SLC11A2;AP4B1;GALC;LAMP3;HEXA;AP1G1;ATP6V0A1;SLC11A1;CLTC;ATP6AP1;CTSO;AP3B2;GNPTAB;CTSA;CTSS;PSAP;DNASE2B;CTSK;MCOLN1;NPC1;AP1S3;CTSZ;AP1S2	TIB_vs_SYA
GO_BP:GO:0006890	0.909409059094091	0.94445727841009	0.004553426874692	0.219696266272726	0.542199079611892	18	STX18;COPB2;ARCN1;ERGIC3;COPZ1;NBAS;TMEM115;RER1	TIB_vs_SYA
GO_BP:GO:0070374	0.910608939106089	0.975380286239159	0.00452019004715755	0.194182495608466	0.53256104788265	28	PDE8A;CD44;RAPGEF6;FGFR4;PDGFD	TIB_vs_NWC
GO_BP:GO:0007131	0.913908609139086	0.97687099766015	0.00442796356221994	0.125643585959722	0.323837482963493	13	SYCE3;SPO11;RAD54B;TRIP13	TIB_vs_NWC
GO_BP:GO:0071277	0.916008399160084	0.980164331744963	0.00436861461927854	0.194776224598603	0.493590116766082	21	SYT1	TIB_vs_SHF
GO_BP:GO:0006914	0.916808319168083	0.977928873779289	0.00434586468468435	0.136967970120335	0.357765331997703	15	VMP1;NRBF2;LOC426385;ULK2;ULK1;AMBRA1;VPS39;BCAS3;PDIK1L	TIB_vs_NWC
GO_BP:GO:0042254	0.920607939206079	0.954152358043548	0.00423668966876434	0.196500437188415	0.480112814881274	16	WDR12;C8orf59;BMS1;NOC4L;DDX31;TSR1;NAF1;PES1;GAR1;BOP1;URB2	TIB_vs_SYA
GO_BP:GO:0006612	0.921807819218078	0.980164331744963	0.00420181500655314	0.186819006757549	0.472132932221196	20	ZDHHC15;VPS37B;RTP2;VPS37D;NACA;VPS37C;ZDHHC2;ZDHHC9	TIB_vs_SHF
GO_BP:GO:0006096	0.922307769223078	0.981749642083609	0.00418722515761832	0.0936449979839011	0.237717425305942	11	BPGM;ENO4	TIB_vs_NWC
GO_BP:GO:0032543	0.924507549245075	0.982049512891035	0.00412260718307616	0.13141514281374	0.34555885236941	16	CHCHD1;LARS2;GATB;MRPL47;MRPS18C;MRPS34	TIB_vs_NWC
GO_BP:GO:0006954	0.925107489251075	0.955191402388936	0.00410486154864951	0.25961570875601	0.697452953205358	59	CD44;IL18;C3;TLR5;TLR2A;PTGER2;CCL1;CCL26;CCLI7;CX3CL1;TLR21;GPR1;CD40;XCL1;CCLL4;IL2RA;MAPKAPK2;AFAP1L2;CMKLR1;CCL5;TNFRSF4;TLR4	TIB_vs_SYA
KEGG:03010	0.926707329267073	0.980164331744963	0.00405727431138417	0.242333767551808	0.652523957392844	56	RPL27;RPS7;RPL14;RPS24;RPL22;RPL5;RPS12;RPL11;RPL9;RPS28	TIB_vs_SHF
GO_BP:GO:0061844	0.927107289271073	0.955191402388936	0.00404531592465284	0.153457545386594	0.363543800771852	11	CXCL14;CATH3;CATHB1;CATH1;IL8L2	TIB_vs_SYA
GO_BP:GO:0007131	0.927207279272073	0.955191402388936	0.00404232241605697	0.167716163815475	0.402561809586153	13	TEX11;RAD51C;SPO11;RAD54B;RAD51D;RNF212;RAD54L;DMC1;TRIP13	TIB_vs_SYA
GO_BP:GO:0006506	0.929307069293071	0.985103974074642	0.003979089764597	0.129944457868107	0.344012904955303	17	PIGC;PIGB;PIGQ;PIGA;PIGN;CWH43;PIGP	TIB_vs_NWC
GO_BP:GO:0000028	0.93010698930107	0.980164331744963	0.00395481136888616	0.0993919181394143	0.238577460122993	10	RPS28;PWP2;MRPS11;ERAL1;MRPS7;RPS14	TIB_vs_SHF
GO_BP:GO:0007218	0.931306869313069	0.980164331744963	0.00391819088846848	0.206687394219307	0.538055771114978	31	GPR149;LOC427799;NPSR1;ADCYAP1;OPRK1	TIB_vs_SHF
GO_BP:GO:0050829	0.931906809319068	0.980164331744963	0.00389978739226626	0.10258950049526	0.248221805445211	11	TLR4;AvBD10;CATH3;CATHB1;CATH1;LBP;AvBD11;AvBD13;AvBD9;LYZ;AvBD14	TIB_vs_SHF
GO_BP:GO:0050830	0.931906809319068	0.980164331744963	0.00389978739226626	0.10258950049526	0.248221805445211	11	AvBD10;CATH3;CATHB1;CATH1;PGLYRP2;AvBD11;MYD88;AvBD13;AvBD9;LYZ;AvBD14	TIB_vs_SHF
GO_BP:GO:0000413	0.933806619338066	0.980164331744963	0.0038410867387795	0.131521841683178	0.324844079759772	14	PPIL3;PPIB;PPIL2;LOC776067;PPIF;PPIL6;NKTR;PPIL4;PPIG;PPIL1;PPIE;PPIH;PPID;PPIA	TIB_vs_SHF
GO_BP:GO:0016042	0.935606439356064	0.961908628414267	0.0037848607337395	0.12661214555954	0.29696389640729	10	PLCB1;PLA2G10L	TIB_vs_SYA
GO_BP:GO:0043065	0.936106389361064	0.980164331744963	0.00376913236676333	0.197866456164423	0.514126949944481	30	PAWR;HTRA1;TNFRSF10B;RIPK2;MYLK3;ING4;LATS2;MTCH2	TIB_vs_SHF
GO_BP:GO:0071222	0.938306169383062	0.980164331744963	0.00369933647117675	0.132030209875657	0.327536853315989	15	TNIP3;IL8L1	TIB_vs_SHF
KEGG:00620	0.938406159384062	0.99269411901785	0.00369614047028081	0.144884945249839	0.391045745638682	22	ME1;ACACA;LDHA;PCK1;PDHB;ACAT2;ALDH3A2;ACYP2;DLAT;MDH2;ACYP1;DLD;ACSS2	TIB_vs_NWC
GO_BP:GO:0006284	0.938406159384062	0.962853614438155	0.00369614047028081	0.121459737357806	0.284879122006653	10	SMUG1;NEIL3;MPG	TIB_vs_SYA
KEGG:00982	0.940805919408059	0.980164331744963	0.00361879798668383	0.163255230658401	0.412582060513946	20	AOX1;AOX2;ALDH1A3;MAOB;CYP2D6;CYP3A4	TIB_vs_SHF
GO_BP:GO:0006412	0.941205879412059	0.993431945149044	0.00360578518250159	0.222144948093154	0.647080607267295	80	RPS12;RPS7;RPL5;RPL11;MRPS15;MRPS5;MRPL33;RPL14;RPL4;EEF1A1;MRPS23;MRPS6;MRPL32;MRPS11;SRBD1;MRPL18;RPS3;RPS17;MRPL15;MRPS9;RPS3A;QARS	TIB_vs_NWC
GO_BP:GO:0070374	0.942405759424058	0.980164331744963	0.00356652903224599	0.186247586813367	0.481664057925769	28	PDE8A;PDGFD;PTPN22;RAPGEF6;RAPGEF2;FGFR4;CD74	TIB_vs_SHF
KEGG:03430	0.942505749425057	0.980164331744963	0.00356324270555445	0.0865078288123112	0.209311180474354	11	RFC4;RFC1	TIB_vs_SHF
GO_BP:GO:0018230	0.942805719428057	0.980164331744963	0.00355336968557713	0.107587073855343	0.264141745917379	13	ZDHHC15;ZDHHC2;ZDHHC9;ZDHHC23;GOLGA7B	TIB_vs_SHF
GO_BP:GO:0051225	0.944305569443056	0.980164331744963	0.00350368284347721	0.0778228469012358	0.18680369089159	10	TUBGCP6;TUBGCP2;MAPRE2;MAPRE1;TUBGCP3;TUBGCP5;HAUS3;MAPRE3;HAUS2;CSNK1D	TIB_vs_SHF
GO_BP:GO:0016032	0.944505549445055	0.993431945149044	0.00349701662257251	0.0603318250377074	0.152141420361508	10	LOC107055329;LOC107051636;LOC112532140;LOC112531814;LOC112531967;LOC107053122;LOC107049264;LOC112532134;LOC107050476;LOC107052719	TIB_vs_NWC
KEGG:00910	0.944605539446055	0.980164331744963	0.00349367980278407	0.110608188698135	0.273189721279097	14	CA8;CA12;CPS1;CA3A	TIB_vs_SHF
GO_BP:GO:0000387	0.945705429457054	0.980164331744963	0.0034568092951938	0.109138094700568	0.269558755306537	14	GEMIN6;SNRPD1;SNRPC;GEMIN8;LSM4;GEMIN4	TIB_vs_SHF
GO_BP:GO:0098655	0.947105289471053	0.993431945149044	0.00340943280468867	0.0800490288515935	0.207943574398014	14	P2RX7;CNGB3;CNGA1;CNGA3;P2RX2;P2RX1;P2RX4;CNGA2;TRPM7;CNGB1;P2RX5;P2RX6;CNGA4;P2RX3	TIB_vs_NWC
GO_BP:GO:0050830	0.947605239476052	0.993431945149044	0.00339238661752532	0.061324534527457	0.155672067593601	11	CATH3;AvBD13;AvBD10;AvBD11;MYD88;CATH1;LYZ;AvBD9;AvBD14;CATHB1;PGLYRP2	TIB_vs_NWC
KEGG:00190	0.948805119488051	0.993431945149044	0.00335119639998944	0.21453781435652	0.623695115857431	77	PPA2;ATP6V1G3;NDUFA9;ATP6V0A1;NDUFB2;NDUFB1;COX17;ATP5J;ATP6V0A2;NDUFS6	TIB_vs_NWC
GO_BP:GO:0042026	0.949005099490051	0.981597193815972	0.00334429225125576	0.120168051100996	0.299467771925516	16	LOC425431;DNAJB2;LOC772158;HSPB9;HSPB1;CRYAA	TIB_vs_SHF
GO_BP:GO:0009790	0.951104889511049	0.993807558019708	0.00327109837079387	0.056610888522272	0.143706497448051	11	DLX1;CDX4;CDX1;OSR2;OSR1;DLX5;DLX3;DLX2;DLX4;CDX2;DLX6	TIB_vs_NWC
KEGG:03410	0.954604539546045	0.97751504849515	0.00314607824261669	0.172662752289101	0.429836039618393	20	POLE;SMUG1;NEIL3;MPG;PARP1;POLD3;POLL;NTHL1;NEIL2;FEN1;POLE2;LIG3;POLE3;PARP4	TIB_vs_SYA
GO_BP:GO:0030150	0.954704529547045	0.995537106167184	0.00314244690665403	0.0487862361536648	0.123843651006438	11	ROMO1;PAM16;DNAJC15;DNAJC19;GRPEL1;TIMM44;TIMM23B;DNLZ;TOMM7;TOMM20;TIMM21	TIB_vs_NWC
GO_BP:GO:0042632	0.957204279572043	0.988081836977593	0.00305051298722486	0.0769070245679491	0.188817810678657	13	CETP;APOB;ABCG5;CYP7B1;ANGPTL3;CYP7A1;ABCG1	TIB_vs_SHF
GO_BP:GO:0031424	0.95990400959904	0.988874955562794	0.00294857080527302	0.0787810170770827	0.194580205594985	14	LOC768978;LOC112529929;KRT80;LOC107055419;KRT6A;KRT75;LOC431300;KRT7;LOC426897;KRT5;KRT75L4;KRT71;KRT75L1;KRT75L2	TIB_vs_SHF
GO_BP:GO:0035025	0.960503949605039	0.995991381254031	0.00292551440539897	0.102032007342337	0.274084729479512	21	MCF2L;ARHGEF3;LPAR6;LOC101748451;ITSN1;ITSN2	TIB_vs_NWC
GO_BP:GO:0042744	0.960503949605039	0.981592858678204	0.00292551440539897	0.0842266582493194	0.199534531776398	11	CAT	TIB_vs_SYA
GO_BP:GO:0070830	0.960903909609039	0.995991381254031	0.00291005813065721	0.112830273924195	0.305891312837272	23	CLDN18;CLDN15;TBCD	TIB_vs_NWC
KEGG:00260	0.962403759624038	0.995991381254031	0.0028514680864886	0.0802998868351565	0.213524930468931	18	ALAS1;SHMT1;SRRL;DLD;GATM;SARDH;TDH;MAOB;CBS;GLYCTK;GAMT;CHDH;AMT;AOC3;CTH;GNMT;SRR;PHGDH	TIB_vs_NWC
GO_BP:GO:0042742	0.963803619638036	0.981862847512465	0.0027958459656852	0.0784757592906998	0.185910544373208	11	GSDMA;RAB14;CHGA;MPEG1;LEAP2;AvBD8;AvBD1;AvBD5;AvBD3;AvBD7;AvBD6	TIB_vs_SYA
GO_BP:GO:0006096	0.964603539646035	0.981862847512465	0.00276363336989015	0.0748564893763954	0.177336426122126	11	TPI1;PGAM1;GPI;HKDC1;ENO1	TIB_vs_SYA
GO_BP:GO:0009952	0.966203379662034	0.993365723668597	0.00269821950853597	0.0923830696488015	0.23188313642665	18	HES1;HEY1;BHLHE41;HEYL;HEY2;HES6	TIB_vs_SHF
KEGG:00010	0.967603239676032	0.995991381254031	0.002639836539762	0.118682296696934	0.32453837776904	27	GALM;BPGM;LDHA;PGM2;PCK1;PDHB;PGAM1	TIB_vs_NWC
GO_BP:GO:0006120	0.971302869713029	0.995991381254031	0.00247980058099323	0.0255467571644042	0.064422382684326	10	NDUFS6;NDUFB9;NDUFV2;NDUFB6;NDUFS8;NDUFV1;NDUFAF1;NDUFA7;NDUFC2;NDUFB8	TIB_vs_NWC
GO_BP:GO:0002181	0.973102689731027	0.988548764171202	0.00239855636041271	0.0951042720753982	0.230784230088498	15	RWDD1;RPL22L1;RPL9;RPL24;RPL29;MRPL2;RPL8	TIB_vs_SYA
KEGG:00260	0.973402659734027	0.993522651664107	0.00238477645311618	0.0768419188747717	0.192874573506396	18	AOC3;CHDH;MAOB;SHMT1;GLYCTK	TIB_vs_SHF
GO_BP:GO:0030593	0.974102589741026	0.995991381254031	0.00235234299197156	0.0622197400338803	0.166585572590266	20	CXCR1	TIB_vs_NWC
GO_BP:GO:0030593	0.975102489751025	0.993522651664107	0.00230530101933762	0.088621088427537	0.223965082900946	20	BDKRB2;IL8L1;BDKRB1;CXCR1	TIB_vs_SHF
GO_BP:GO:0009408	0.975702429757024	0.995991381254031	0.00227665664969172	0.021210407239819	0.0534872180958427	10	DNAJA4;DNAJA2;DNAJA3;LOC425431;LOC772158;HSPB9;HSPB1;CRYAA;HSPB2;CRYAB	TIB_vs_NWC
GO_BP:GO:0006298	0.976902309769023	0.990443529904435	0.00221836754401438	0.0345673190285311	0.0810763114525943	10	MLH3;EXO1;PMS1;PMS2;MLH1;RPA3;XPC;LOC101748521;MUTYH;MSH4	TIB_vs_SYA
GO_BP:GO:0007200	0.979102089791021	0.995991381254031	0.00210771657220851	0.110090775070229	0.304482701267907	32	VIP;P2RY1;P2RY2;ADRA1A;ADRA1B;LOC427665;LPAR6;ADRA1D;GPR1;LOC101748451	TIB_vs_NWC
GO_BP:GO:0006412	0.979302069793021	0.993522651664107	0.00209739336696486	0.208930900201618	0.571047092950746	80	HBS1L;RPL27;RPS7;RPL14;MRPS5;RPS24;RPL5;RPS12;RPL11;RPS28;ZAR1;RPL34;QARS;MRPS6;RPS27A;MRPL18;RPS17;RPP30;MRPS14;UBA52;MRPS11;SRBD1;RPS15A;RPL6;MRPL32;MRPL35;RPL3L;MRPL22;MRPS9;MRPL14;RPS26;RPS11;MRPL33;RPS2;MRPS7;MRPS2;RPS3;RPL18A;MRPS21	TIB_vs_SHF
GO_BP:GO:0006998	0.97970202979702	0.99131904991319	0.00207660580726474	0.0964091170605831	0.237932739701424	18	LOC770405;LOC107055873;LOC107057457;LOC107052752;LOC428505;SUN1;LOC107050168;LEMD3	TIB_vs_SYA
GO_BP:GO:0007186	0.97970202979702	0.993522651664107	0.00207660580726474	0.269725508215623	0.76539140128588	281	AGTR1;LOC112533555;TSHR;LOC415616;GABBR2;LPAR2;RGS6;RIC8A;STK32B;RAMP2;CCR10;OPNVA;GPR63;LOC776507;LOC430433;P2RY12;MC1R;LGR4;MC2R;BDKRB2;GPR180;LOC101747931;PRLHR;GNG4;MRGPRH;GPR141;LOC101752158;GPR34;GHSR;CELSR1;GNG2;GPR156;GNG11;GRPR;RXFP1;ADGRF4;OPN4-1;MC5R;GNG7;OPNP;P2RY13;GPR87;GPR158;LGR6;STK32C;NMUR2;GPR65;P2RY14;CASR;BDKRB1;MTNR1B;NPFFR1;LOC100858332;RHO;GPR132;CXCR1;OR10A7;GPR182;NMUR1;…	TIB_vs_SHF
GO_BP:GO:0032543	0.981401859814019	0.993522651664107	0.00198603118575081	0.0466597471220985	0.116279579981863	16	LARS2;GATB;RARS2;MRPL23;CHCHD1;MRPS18A;QRSL1;PTCD3;MRPS17;MRPS18C;HARS2;MRPS34;MRPL47;MRPL57;MRPL43;MRPL16	TIB_vs_SHF
GO_BP:GO:0042026	0.984501549845015	0.995991381254031	0.001810133651027	0.0212164073550212	0.0557889845875243	16	DNAJA4;DNAJB6;HSPA9;DNAJA2;DNAJB2;LOC425431;LOC772158;HSPB9;HSPA14;HSPA8;HSPB1;HSPD1;HSPA2;CRYAA;HSPB2;CRYAB	TIB_vs_NWC
GO_BP:GO:0006956	0.985401459854015	0.993522651664107	0.00175599312923714	0.014809923592114	0.0355493084484602	10	C8G;MASP1;MASP2;C4A;C3;C1R;PAMR1;C4;C1S;C2	TIB_vs_SHF
GO_BP:GO:0042026	0.985501449855015	0.993261303790881	0.00174988033773295	0.0586542968001506	0.143311027418224	16	DNAJB6;DNAJA2;HSPB2	TIB_vs_SYA
KEGG:03010	0.985501449855015	0.993261303790881	0.00174988033773295	0.184949141718072	0.495198348158697	56	RPS28;RPL7;RPS25;RPS21	TIB_vs_SYA
GO_BP:GO:0048247	0.985701429857014	0.993522651664107	0.00173759399561062	0.0146212621450806	0.0350964510159956	10	CCLL4;XCL1;CCL4;CCL17;CX3CL1;CCLI5;CCL5;CCL1;CCL26;CCLI7	TIB_vs_SHF
GO_BP:GO:0071346	0.985701429857014	0.993522651664107	0.00173759399561062	0.0146212621450806	0.0350964510159956	10	CCLL4;XCL1;CCL4;CCL17;CX3CL1;CCLI5;CCL5;CCL1;CCL26;CCLI7	TIB_vs_SHF
GO_BP:GO:0002548	0.987701229877012	0.993522651664107	0.00160987708196893	0.0146219517947267	0.035378740086444	11	LGALS3;CCLL4;XCL1;CCL4;CCL17;CX3CL1;CCLI5;CCL5;CCL1;CCL26;CCLI7	TIB_vs_SHF
GO_BP:GO:0071347	0.987701229877012	0.993522651664107	0.00160987708196893	0.0146219517947267	0.035378740086444	11	CD40;CCLL4;XCL1;CCL4;CCL17;CX3CL1;CCLI5;CCL5;CCL1;CCL26;CCLI7	TIB_vs_SHF
GO_BP:GO:0071356	0.987701229877012	0.993522651664107	0.00160987708196893	0.0146219517947267	0.035378740086444	11	CD40;CCLL4;XCL1;CCL4;CCL17;CX3CL1;CCLI5;CCL5;CCL1;CCL26;CCLI7	TIB_vs_SHF
GO_BP:GO:0009408	0.987901209879012	0.993723810330165	0.00159657337917984	0.0174015562367367	0.0408146779345257	10	DNAJA2;HSPB2;HSPB1;LOC425431;CRYAB;DNAJA3;DNAJA4;CRYAA;LOC772158;HSPB9	TIB_vs_SYA
GO_BP:GO:0006954	0.989201079892011	0.995991381254031	0.00150737923938943	0.13301498902783	0.381935878858219	59	AFAP1L2;CD44;TLR3	TIB_vs_NWC
KEGG:04614	0.98980101989801	0.995991381254031	0.001464465258882	0.00702333254772569	0.017828699516869	11	ACE2;AGTR2;MME;ENPEP;AGT;CTSA;ACE;MAS1;AGTR1;CTSG;ANPEP	TIB_vs_NWC
GO_BP:GO:0017148	0.990600939906009	0.995991381254031	0.00140529495186552	0.00971194191692992	0.0253679463979804	15	NHLRC3;FXR1;CNOT10;MRPL13;FMR1;CNOT9;TRIM3;TRIM2;SAMD4A;CNOT11;NHLRC4;MALSU1;NHLRC1;NANOS1;NANOS3	TIB_vs_NWC
GO_BP:GO:0048247	0.991300869913009	0.995991381254031	0.00135148055711415	0.00527903469079938	0.0133123742816319	10	XCL1;CCL17;CX3CL1;CCL5;CCL4;CCLI5;CCLL4;CCL1;CCL26;CCLI7	TIB_vs_NWC
GO_BP:GO:0071346	0.991300869913009	0.995991381254031	0.00135148055711415	0.00527903469079938	0.0133123742816319	10	XCL1;CCL17;CX3CL1;CCL5;CCL4;CCLI5;CCLL4;CCL1;CCL26;CCLI7	TIB_vs_NWC
GO_BP:GO:0002548	0.991500849915009	0.995991381254031	0.00133572124851321	0.0052792835258072	0.0134014385630155	11	LGALS3;XCL1;CCL17;CX3CL1;CCL5;CCL4;CCLI5;CCLL4;CCL1;CCL26;CCLI7	TIB_vs_NWC
GO_BP:GO:0071347	0.991500849915009	0.995991381254031	0.00133572124851321	0.0052792835258072	0.0134014385630155	11	XCL1;CCL17;CX3CL1;CCL5;CD40;CCL4;CCLI5;CCLL4;CCL1;CCL26;CCLI7	TIB_vs_NWC
GO_BP:GO:0071356	0.991500849915009	0.995991381254031	0.00133572124851321	0.0052792835258072	0.0134014385630155	11	XCL1;CCL17;CX3CL1;CCL5;CD40;CCL4;CCLI5;CCLL4;CCL1;CCL26;CCLI7	TIB_vs_NWC
GO_BP:GO:0009653	0.991600839916008	0.995991381254031	0.00132777386561876	0.0808110601601353	0.225583277755781	37	ANKRD11;SMAD3;LOC112530140;FOXB1;SOX21	TIB_vs_NWC
GO_BP:GO:0006955	0.992100789921008	0.995991381254031	0.00128732605293495	0.165090883148005	0.485446587141124	97	FASLG;FAS;TLR3;CXCR1;CD40LG;IL15;CSF2;CST7;IL23A;TNFSF11;XCR1;TLR4;ENPP2;IL12A;CXCR5;IL21;CCR9;CCR2	TIB_vs_NWC
GO_BP:GO:0042273	0.994800519948005	0.998300169983002	0.00104300538576	0.0118862317815197	0.0286805577144241	14	NOC2L;SDAD1;HEATR3;SURF6;ZNF622;RPL35A;NPM1;MRTO4;GTPBP4;NIP7;EBNA1BP2;NOP16;RRS1;RPL14	TIB_vs_SYA
KEGG:00980	0.995400459954005	0.99804970579263	0.000980692540003883	0.0141562853907135	0.0357760628689754	20	ALDH1A3;EPHX1;CYP3A4;CYP1A2;CYP1B1;UGT2A1;MGST1;CYP3A5;UGT1A1;MGST2;GSTZ1;GSTT1;GSTK1;GSTA3;MGST3;CYP1C1;EPHX1L;ADH6;GSTM2;GSTA2	TIB_vs_SHF
GO_BP:GO:0070098	0.996100389961004	0.996700329967003	0.000902679573813085	0.00528127505069076	0.0140860466618144	19	CXCL12;CXCL13;CXCL13L2;CXCL13L3;XCL1;IL8L1;CCL17;IL8L2;CX3CL1;CCL5;GPR35;CCL4;LOC422654;CCLI5;ACKR1;CCLL4;CCL1;CCL26;CCLI7	TIB_vs_NWC
GO_BP:GO:0016032	0.996100389961004	0.99804970579263	0.000902679573813085	0.00268842562022453	0.00645321841261862	10	LOC107055329;LOC112531967;LOC107053122;LOC112531814;LOC112532134;LOC107049264;LOC107050476;LOC112532140;LOC107051636;LOC107052719	TIB_vs_SHF
GO_BP:GO:0007186	0.996700329967003	0.996700329967003	0.000830094486139984	0.215925613277329	0.657358816459616	281	TSHR;PRLHR;STK32B;RAMP3;RGS6;LOC107049066;LOC419080;LOC101749834;LOC112533555;CYSLTR2;GABBR2;TAS1R1;NPFFR1;CXCR1;GRPR;GPR139;STK32C;GALR1;NMUR2;RBM44;GPR19;OPN4-1;LGR4;XCR1;GPR52;GPR158;OR5AS1;PTAFR;CASR;ADGRA2;P2RY12;P2RY13;GPR87;HCRTR2;ARHGEF1;GPR153;NPY4R;GPR85;GNG7;OR5I1;OLFR6;GPRC6A;GPR143;CXCR5;CCR9;GPR132;ACKR3;LPAR5;GPR34;CCR2;OPNVA;CNR1;RIC8B;LOC101750121;GPR39;TPRA1;OPN3	TIB_vs_NWC
GO_BP:GO:0009653	0.996800319968003	0.998300169983002	0.000817379542415649	0.0912548136651645	0.237847895570072	37	SOX14;SMAD1;ANKRD11;SOX1;PITX2;SMAD5;FOXI1;FOXA1;SOX4;LOC112530140;FOXC1;LOC112530287;FOXC2;SOX21;SOX17;FOXB1;FOXA2;LOC427656	TIB_vs_SYA
GO_BP:GO:0006412	0.998300169983002	0.998300169983002	0.00059531487029542	0.153034188043486	0.417200190365722	80	RPS28;HBS1L;EEF1A1	TIB_vs_SYA
GO_BP:GO:0006998	0.999200079992001	0.999200079992001	0.000408198680334106	0.000802113805794091	0.00201331981894221	18	LEMD2;LOC425647;LOC107057457;LOC428505;SUN1;LOC769743;LEMD3;LOC107055859;SUN2;LOC776146;LOC107055860;LOC770839;LOC107052752;LOC101751416;LOC107052660;LOC107050168;LOC770405;LOC107055873	TIB_vs_SHF
