# Supplementary material for: Large‐Scale Genomics Reveals Three‐Source Ancestry and Layered Adaptation to High Altitude in Tibetan Chickens
Source: Adv Sci (Weinh). 2026 May 12;13(42):e22994. doi: 10.1002/advs.202522994 (PMC13335608; doi:10.1002/advs.202522994)
Supplement: Supplementary file 2 — Supporting File 2: advs75536‐sup‐0002‐Tables.zip. [file ADVS-13-e22994-s001.zip › Supplemental_tables/Table_S20_route_specificity.xlsx]

## Sheet: Table_S20_route_specificity
Supplementary Table S20. Route-specific pathway enrichment (Fisher's exact test, one-tailed).
Note: Each pathway tested for enrichment in one route versus the other two combined. BH-FDR correction across pathways. Curated categories: hematology, organ weights, cardiac muscle.
pathway	best_route	best_OR	best_fisher_p	best_fisher_fdr	OR_NWC	p_NWC	OR_SHF	p_SHF	OR_SYA	p_SYA
curated:hematology	NWC	1.339	0.000213637	0.0878591	1.339	0.000213637	0.857	0.973721	1.053	0.277091
KEGG:04810	NWC	3.146	0.000382828	0.0878591	3.146	0.000382828	0.772	0.830947	1.093	0.449936
GO_BP:GO:0008543	NWC	inf	0.000650924	0.0995914	inf	0.000650924	0.696	0.801229	0.402	0.939055
GO_BP:GO:0006897	NWC	inf	0.00163063	0.187115	inf	0.00163063	0.464	0.909336	0.482	0.900591
GO_BP:GO:0007189	NWC	7.533	0.00278629	0.255782	7.533	0.00278629	2.327	0.129556	0.862	0.703226
KEGG:00350	SYA	inf	0.0038925	1	0.599	0.841753	0.871	0.708019	inf	0.0038925
GO_BP:GO:0030334	NWC	6.776	0.00588753	0.450396	6.776	0.00588753	0.663	0.831585	2.117	0.178826
curated:organ_weights	SYA	2.675	0.00618776	1	0.899	0.67792	0.695	0.88091	2.675	0.00618776
GO_BP:GO:0098609	NWC	2.849	0.00773903	0.469219	2.849	0.00773903	1.588	0.165002	0.753	0.815478
GO_BP:GO:0009887	NWC	10.532	0.00848858	0.469219	10.532	0.00848858	0.696	0.801229	0.402	0.939055
GO_BP:GO:0006508	SYA	1.971	0.0097235	1	0.612	0.966403	0.609	0.971772	1.971	0.0097235
GO_BP:GO:0010628	NWC	inf	0.0102226	0.469219	inf	0.0102226	0.774	0.762574	0.805	0.748396
KEGG:00561	NWC	inf	0.0102226	0.469219	inf	0.0102226	0.29	0.955316	0.805	0.748396
KEGG:04141	NWC	2.564	0.0131963	0.550645	2.564	0.0131963	0.797	0.778965	0.602	0.927683
GO_BP:GO:0007420	NWC	4.515	0.0151912	0.581065	4.515	0.0151912	0.58	0.88412	0.603	0.870349
KEGG:04350	NWC	3.763	0.0174096	0.614693	3.763	0.0174096	0.644	0.856113	0.482	0.939805
GO_BP:GO:0050804	SYA	8.478	0.0188204	1	4.509	0.0497373	3.491	0.100755	8.478	0.0188204
GO_BP:GO:0006325	SYA	inf	0.0190252	1	0.999	0.663391	0.774	0.762574	inf	0.0190252
KEGG:04260	SHF	8.152	0.0215313	1	0.899	0.685078	8.152	0.0215313	2.015	0.26597
KEGG:04012	SYA	2.83	0.0226094	1	1.838	0.127256	0.496	0.956563	2.83	0.0226094
KEGG:04510	SYA	1.93	0.022961	1	1.65	0.0662341	0.967	0.601516	1.93	0.022961
GO_BP:GO:0001934	NWC	5.264	0.0249675	0.690731	5.264	0.0249675	1.453	0.408852	0.603	0.854955
KEGG:04142	SHF	3.885	0.0251974	1	2.405	0.0975223	3.885	0.0251974	0.1	0.999613
GO_BP:GO:0045739	NWC	inf	0.0255826	0.690731	inf	0.0255826	1.161	0.629676	0.402	0.910578
GO_BP:GO:0033138	NWC	inf	0.0255826	0.690731	inf	0.0255826	1.161	0.629676	0	1
GO_BP:GO:0006171	NWC	inf	0.0255826	0.690731	inf	0.0255826	1.161	0.629676	1.208	0.613983
GO_BP:GO:0033674	SYA	4.845	0.0284975	1	0.999	0.61823	0.29	0.980836	4.845	0.0284975
KEGG:00564	NWC	4.011	0.0291864	0.723844	4.011	0.0291864	0.435	0.945004	1.45	0.374499
GO_BP:GO:0071805	SYA	2.909	0.0316044	1	0.624	0.874702	1.032	0.568123	2.909	0.0316044
KEGG:04650	NWC	2.759	0.0346319	0.723844	2.759	0.0346319	0.632	0.876316	0.845	0.718704
GO_BP:GO:0007043	NWC	2.759	0.0346319	0.723844	2.759	0.0346319	1.032	0.568123	1.729	0.18976
GO_BP:GO:0007186	SYA	1.691	0.0366078	1	0.508	0.992216	0.898	0.701098	1.691	0.0366078
GO_BP:GO:0007274	SYA	7.264	0.0368921	1	0.599	0.841753	0.871	0.708019	7.264	0.0368921
GO_BP:GO:0007157	SYA	7.264	0.0368921	1	2.001	0.289923	1.549	0.418848	7.264	0.0368921
GO_BP:GO:0000226	SYA	3.634	0.0370746	1	0.499	0.916989	2.327	0.129556	3.634	0.0370746
GO_BP:GO:0007156	SYA	1.907	0.0406771	1	1.504	0.145398	0.828	0.764673	1.907	0.0406771
GO_BP:GO:0043087	NWC	7.514	0.0409183	0.723844	7.514	0.0409183	2.325	0.276567	2.418	0.260118
GO_BP:GO:0033627	NWC	7.514	0.0409183	0.723844	7.514	0.0409183	0.232	0.976015	1.208	0.564608
GO_BP:GO:0006956	SYA	inf	0.0420436	1	0	1	0	1	inf	0.0420436
GO_BP:GO:0030155	SYA	inf	0.0420436	1	0.499	0.870634	0	1	inf	0.0420436
GO_BP:GO:0046856	SYA	inf	0.0420436	1	4.503	0.179252	0.387	0.916767	inf	0.0420436
GO_BP:GO:0045944	NWC	1.909	0.0439767	0.723844	1.909	0.0439767	0.553	0.96616	0.953	0.620353
GO_BP:GO:0035556	NWC	1.714	0.0453501	0.723844	1.714	0.0453501	1.575	0.0812785	1.063	0.473715
GO_BP:GO:0045197	SHF	inf	0.045771	1	1.5	0.525073	inf	0.045771	3.626	0.245416
GO_BP:GO:0050806	SHF	inf	0.045771	1	4.503	0.179252	inf	0.045771	0.402	0.910578
GO_BP:GO:0010951	NWC	4.509	0.0497373	0.723844	4.509	0.0497373	1.161	0.552669	0.172	0.992028
KEGG:04120	NWC	2.053	0.0513974	0.723844	2.053	0.0513974	0.851	0.725532	0.753	0.815478
GO_BP:GO:0006338	SHF	2.912	0.0519015	1	1.125	0.514636	2.912	0.0519015	0.2	0.997329
KEGG:04912	NWC	2.108	0.0531636	0.723844	2.108	0.0531636	0.982	0.595913	1.209	0.39614
KEGG:04114	NWC	2.108	0.0531636	0.723844	2.108	0.0531636	0.695	0.857815	0.862	0.711668
KEGG:04514	NWC	2.174	0.0548093	0.723844	2.174	0.0548093	0.662	0.875268	0.562	0.933685
KEGG:04070	SYA	2.423	0.0562496	1	1.502	0.263158	1.454	0.28879	2.423	0.0562496
GO_BP:GO:0007169	NWC	2.257	0.0562611	0.723844	2.257	0.0562611	0.386	0.985897	1.209	0.419149
KEGG:04620	NWC	2.507	0.0581194	0.723844	2.507	0.0581194	0.527	0.929828	0.939	0.643403
GO_BP:GO:0048015	SHF	4.074	0.0581483	1	1.876	0.266662	4.074	0.0581483	0.603	0.854955
GO_BP:GO:0018105	SHF	2.563	0.059668	1	0.213	0.996761	2.563	0.059668	0.724	0.809526
GO_BP:GO:0006355	NWC	1.789	0.0609895	0.723844	1.789	0.0609895	0.462	0.98988	1.142	0.411229
GO_BP:GO:0006457	SYA	3.229	0.0632308	1	0.561	0.881564	0.435	0.945004	3.229	0.0632308
GO_BP:GO:0090110	NWC	inf	0.064	0.723844	inf	0.064	0	1	0	1
GO_BP:GO:0007005	NWC	inf	0.064	0.723844	inf	0.064	2.324	0.444171	2.416	0.429699
KEGG:03420	NWC	inf	0.064	0.723844	inf	0.064	0	1	0	1
GO_BP:GO:0048791	NWC	inf	0.064	0.723844	inf	0.064	inf	0.0989951	0	1
GO_BP:GO:0046834	NWC	inf	0.064	0.723844	inf	0.064	0.58	0.844994	inf	0.0928866
GO_BP:GO:0046339	NWC	inf	0.064	0.723844	inf	0.064	0.58	0.844994	inf	0.0928866
GO_BP:GO:0007269	NWC	inf	0.064	0.723844	inf	0.064	2.324	0.444171	0.604	0.836429
KEGG:04010	NWC	1.564	0.0651882	0.723844	1.564	0.0651882	0.967	0.600617	0.803	0.823853
GO_BP:GO:0007411	SYA	2.02	0.0681098	1	1.503	0.21282	1.162	0.433898	2.02	0.0681098
GO_BP:GO:0030154	NWC	1.853	0.070504	0.747017	1.853	0.070504	0.943	0.632437	1.128	0.443866
GO_BP:GO:0050919	SYA	6.05	0.0711174	1	3.003	0.179231	0.58	0.851817	6.05	0.0711174
GO_BP:GO:0071526	SYA	6.05	0.0711174	1	3.003	0.179231	0.58	0.851817	6.05	0.0711174
GO_BP:GO:0048843	SYA	6.05	0.0711174	1	3.003	0.179231	0.58	0.851817	6.05	0.0711174
GO_BP:GO:0006893	SYA	6.05	0.0711174	1	0.299	0.953513	0.58	0.851817	6.05	0.0711174
curated:immune	SYA	6.05	0.0711174	1	1.5	0.455961	1.161	0.584088	6.05	0.0711174
KEGG:04210	SYA	2.725	0.0725756	1	1.286	0.425937	0.347	0.97837	2.725	0.0725756
KEGG:04060	SYA	1.874	0.0733383	1	0.97	0.602384	1.006	0.566835	1.874	0.0733383
KEGG:04916	SHF	2.039	0.07736	1	1.038	0.546648	2.039	0.07736	1.452	0.254322
GO_BP:GO:0031175	SHF	5.817	0.0780571	1	0.749	0.767107	5.817	0.0780571	1.208	0.564608
KEGG:00760	NWC	6.008	0.0870226	0.747017	6.008	0.0870226	0.774	0.762574	0.805	0.748396
GO_BP:GO:0000422	NWC	6.008	0.0870226	0.747017	6.008	0.0870226	0.774	0.762574	1.812	0.412363
KEGG:03450	NWC	6.008	0.0870226	0.747017	6.008	0.0870226	0	1	0.805	0.748396
GO_BP:GO:0006898	NWC	6.008	0.0870226	0.747017	6.008	0.0870226	4.652	0.144227	0.302	0.951123
GO_BP:GO:0008360	NWC	6.008	0.0870226	0.747017	6.008	0.0870226	0.774	0.762574	1.812	0.412363
GO_BP:GO:0006303	NWC	6.008	0.0870226	0.747017	6.008	0.0870226	0	1	0.805	0.748396
GO_BP:GO:0009966	NWC	6.008	0.0870226	0.747017	6.008	0.0870226	1.743	0.430328	4.838	0.134118
GO_BP:GO:0032869	NWC	6.008	0.0870226	0.747017	6.008	0.0870226	0.29	0.955316	0.805	0.748396
KEGG:04270	SHF	1.801	0.0890297	1	1.503	0.18651	1.801	0.0890297	0.78	0.796467
GO_BP:GO:0060271	SHF	2.329	0.0921343	1	0.374	0.973143	2.329	0.0921343	1.057	0.557354
GO_BP:GO:0048675	SYA	inf	0.0928866	1	3.001	0.352163	0.58	0.844994	inf	0.0928866
GO_BP:GO:0048814	SYA	inf	0.0928866	1	0.749	0.784244	2.324	0.444171	inf	0.0928866
KEGG:00340	SYA	inf	0.0928866	1	0.749	0.784244	0.58	0.844994	inf	0.0928866
KEGG:03020	SYA	inf	0.0928866	1	0	1	0.58	0.844994	inf	0.0928866
GO_BP:GO:1990573	SYA	inf	0.0928866	1	0.749	0.784244	0.58	0.844994	inf	0.0928866
GO_BP:GO:0031032	SYA	inf	0.0928866	1	0.749	0.784244	0	1	inf	0.0928866
GO_BP:GO:0030178	SYA	inf	0.0928866	1	0.749	0.784244	inf	0.0989951	inf	0.0928866
GO_BP:GO:0099536	SYA	inf	0.0928866	1	3.001	0.352163	2.324	0.444171	inf	0.0928866
GO_BP:GO:0007601	SYA	inf	0.0928866	1	0.749	0.784244	0.58	0.844994	inf	0.0928866
GO_BP:GO:0008284	NWC	2.255	0.0948602	0.747017	2.255	0.0948602	1.016	0.587481	1.815	0.187724
GO_BP:GO:0006511	NWC	2.255	0.0948602	0.747017	2.255	0.0948602	1.328	0.384189	0.804	0.74723
KEGG:04512	SYA	1.968	0.0949099	1	1.653	0.174154	1.279	0.364282	1.968	0.0949099
GO_BP:GO:0007268	SYA	1.968	0.0949099	1	1.125	0.476796	1.056	0.535613	1.968	0.0949099
GO_BP:GO:0016197	NWC	3.756	0.0962122	0.747017	3.756	0.0962122	1.549	0.418848	0.905	0.689538
GO_BP:GO:0007229	NWC	3.756	0.0962122	0.747017	3.756	0.0962122	0.464	0.909336	1.611	0.398034
GO_BP:GO:0007160	NWC	3.756	0.0962122	0.747017	3.756	0.0962122	0.464	0.909336	0.905	0.689538
GO_BP:GO:0001755	NWC	3.756	0.0962122	0.747017	3.756	0.0962122	0.464	0.909336	3.024	0.156681
GO_BP:GO:0030166	SHF	inf	0.0989951	1	3.001	0.352163	inf	0.0989951	0.604	0.836429
GO_BP:GO:0050930	SHF	inf	0.0989951	1	0	1	inf	0.0989951	0.604	0.836429
GO_BP:GO:0006896	SHF	inf	0.0989951	1	0.749	0.784244	inf	0.0989951	0	1
GO_BP:GO:0006952	SHF	inf	0.0989951	1	0	1	inf	0.0989951	0	1
GO_BP:GO:0007131	SHF	inf	0.0989951	1	0	1	inf	0.0989951	0	1
GO_BP:GO:0042744	SHF	inf	0.0989951	1	3.001	0.352163	inf	0.0989951	0	1
GO_BP:GO:0050650	SHF	inf	0.0989951	1	0	1	inf	0.0989951	0.604	0.836429
GO_BP:GO:0001666	SHF	inf	0.0989951	1	0.749	0.784244	inf	0.0989951	0.604	0.836429
GO_BP:GO:0016051	SHF	inf	0.0989951	1	3.001	0.352163	inf	0.0989951	0.604	0.836429
GO_BP:GO:0009134	SHF	inf	0.0989951	1	0	1	inf	0.0989951	0	1
GO_BP:GO:0007193	SHF	inf	0.0989951	1	3.001	0.352163	inf	0.0989951	0.604	0.836429
GO_BP:GO:0016579	NWC	2.63	0.0992415	0.747017	2.63	0.0992415	0.435	0.945004	0.452	0.937493
KEGG:02010	NWC	3.005	0.0992768	0.747017	3.005	0.0992768	0.58	0.867982	1.511	0.385599
KEGG:00280	NWC	3.005	0.0992768	0.747017	3.005	0.0992768	0.58	0.867982	0.966	0.645698
KEGG:00230	SHF	1.603	0.100459	1	0.978	0.588447	1.603	0.100459	1.345	0.226735
GO_BP:GO:0007010	SHF	3.491	0.100755	1	0.899	0.685078	3.491	0.100755	1.208	0.530098
KEGG:00532	SHF	3.491	0.100755	1	0.499	0.893978	3.491	0.100755	0.402	0.939055
GO_BP:GO:0006811	SYA	2.824	0.105265	1	2.253	0.166201	1.744	0.289059	2.824	0.105265
GO_BP:GO:0030198	SHF	1.996	0.105942	1	0.691	0.837915	1.996	0.105942	1.664	0.190799
GO_BP:GO:0034332	SYA	2.421	0.115543	1	2.103	0.158132	0.58	0.88412	2.421	0.115543
GO_BP:GO:0016339	SYA	2.421	0.115543	1	2.103	0.158132	0.58	0.88412	2.421	0.115543
GO_BP:GO:0060070	SHF	2.715	0.11724	1	0.166	0.994008	2.715	0.11724	1.208	0.503429
GO_BP:GO:0006886	NWC	1.599	0.120553	0.857049	1.599	0.120553	1.236	0.332236	0.523	0.973909
GO_BP:GO:0000902	SYA	2.018	0.128782	1	1.167	0.473275	0.903	0.672435	2.018	0.128782
GO_BP:GO:0051480	SYA	4.838	0.134118	1	0.374	0.922445	0.29	0.955316	4.838	0.134118
KEGG:00330	SYA	4.838	0.134118	1	0.374	0.922445	0.29	0.955316	4.838	0.134118
KEGG:00270	SYA	4.838	0.134118	1	0.999	0.663391	0.774	0.762574	4.838	0.134118
GO_BP:GO:0006364	SYA	4.838	0.134118	1	0.999	0.663391	0.774	0.762574	4.838	0.134118
GO_BP:GO:0035269	SYA	4.838	0.134118	1	2.251	0.317596	0.774	0.762574	4.838	0.134118
GO_BP:GO:0043491	SYA	4.838	0.134118	1	0.999	0.663391	0.774	0.762574	4.838	0.134118
GO_BP:GO:0030574	SYA	4.838	0.134118	1	0.374	0.922445	1.743	0.430328	4.838	0.134118
GO_BP:GO:0030322	SYA	4.838	0.134118	1	0.374	0.922445	0.29	0.955316	4.838	0.134118
GO_BP:GO:0055085	NWC	1.442	0.134794	0.857049	1.442	0.134794	1.114	0.411273	0.975	0.590324
GO_BP:GO:0007165	NWC	1.343	0.135027	0.857049	1.343	0.135027	1.234	0.225946	1.284	0.179405
KEGG:04630	SYA	1.816	0.136139	1	1.228	0.404727	1.746	0.156451	1.816	0.136139
KEGG:04144	NWC	1.505	0.136941	0.857049	1.505	0.136941	1.293	0.265045	0.702	0.888641
GO_BP:GO:0007275	SYA	1.514	0.141723	1	1.504	0.145398	0.737	0.855572	1.514	0.141723
KEGG:00512	SHF	4.652	0.144227	1	0.999	0.663391	4.652	0.144227	0.805	0.748396
GO_BP:GO:0006139	SHF	4.652	0.144227	1	0	1	4.652	0.144227	0.302	0.951123
GO_BP:GO:0051453	SHF	4.652	0.144227	1	0.999	0.663391	4.652	0.144227	0.805	0.748396
GO_BP:GO:0043484	SHF	4.652	0.144227	1	0.999	0.663391	4.652	0.144227	0	1
GO_BP:GO:0048167	SHF	4.652	0.144227	1	2.251	0.317596	4.652	0.144227	1.812	0.412363
GO_BP:GO:0015701	SHF	4.652	0.144227	1	0.999	0.663391	4.652	0.144227	0.805	0.748396
GO_BP:GO:0090263	SHF	4.652	0.144227	1	0.374	0.922445	4.652	0.144227	0.302	0.951123
GO_BP:GO:0000381	SHF	4.652	0.144227	1	0.999	0.663391	4.652	0.144227	1.812	0.412363
GO_BP:GO:0016082	SHF	4.652	0.144227	1	0.374	0.922445	4.652	0.144227	0.302	0.951123
GO_BP:GO:0005975	SHF	1.94	0.146245	1	0.899	0.6719	1.94	0.146245	0.724	0.809526
GO_BP:GO:0006468	NWC	1.313	0.15078	0.857049	1.313	0.15078	0.855	0.780689	1.246	0.207743
KEGG:04020	NWC	1.436	0.151497	0.857049	1.436	0.151497	1.339	0.211618	0.868	0.727579
GO_BP:GO:0007528	SYA	3.024	0.156681	1	0	1	0.871	0.708019	3.024	0.156681
GO_BP:GO:0000724	SYA	3.024	0.156681	1	1.125	0.58049	0.871	0.708019	3.024	0.156681
GO_BP:GO:0048488	SYA	3.024	0.156681	1	2.001	0.289923	0.871	0.708019	3.024	0.156681
GO_BP:GO:1902600	SYA	3.024	0.156681	1	2.001	0.289923	0.193	0.987129	3.024	0.156681
KEGG:04080	NWC	1.355	0.157507	0.857049	1.355	0.157507	1.294	0.201537	0.943	0.636752
GO_BP:GO:0006820	SHF	2.907	0.169857	1	2.001	0.289923	2.907	0.169857	0.482	0.900591
GO_BP:GO:0031122	SHF	2.907	0.169857	1	0.249	0.972139	2.907	0.169857	0.482	0.900591
KEGG:04150	SYA	2.419	0.170266	1	0.749	0.768723	0.929	0.667722	2.419	0.170266
KEGG:04910	NWC	1.653	0.174154	0.857049	1.653	0.174154	0.463	0.970165	1.098	0.49951
GO_BP:GO:0035249	SYA	2.117	0.178826	1	1.802	0.246552	2.036	0.19669	2.117	0.178826
GO_BP:GO:0006887	SYA	2.117	0.178826	1	0.561	0.881564	0.968	0.635934	2.117	0.178826
GO_BP:GO:0006396	NWC	3.003	0.179231	0.857049	3.003	0.179231	0.58	0.851817	2.418	0.260118
GO_BP:GO:0007214	NWC	3.003	0.179231	0.857049	3.003	0.179231	2.325	0.276567	0.603	0.840291
GO_BP:GO:0007266	NWC	3.003	0.179231	0.857049	3.003	0.179231	0.232	0.976015	0.603	0.840291
GO_BP:GO:0051966	NWC	3.003	0.179231	0.857049	3.003	0.179231	0.58	0.851817	0.603	0.840291
GO_BP:GO:0048666	NWC	3.003	0.179231	0.857049	3.003	0.179231	2.325	0.276567	2.418	0.260118
GO_BP:GO:0045332	NWC	3.003	0.179231	0.857049	3.003	0.179231	1.161	0.584088	0	1
GO_BP:GO:0030041	NWC	3.003	0.179231	0.857049	3.003	0.179231	0.58	0.851817	1.208	0.564608
GO_BP:GO:0006979	NWC	3.003	0.179231	0.857049	3.003	0.179231	0.58	0.851817	2.418	0.260118
GO_BP:GO:0030509	NWC	3.003	0.179231	0.857049	3.003	0.179231	0.232	0.976015	1.208	0.564608
GO_BP:GO:0035329	NWC	4.503	0.179252	0.857049	4.503	0.179252	0.387	0.916767	0.402	0.910578
GO_BP:GO:0030833	NWC	4.503	0.179252	0.857049	4.503	0.179252	0.387	0.916767	0	1
GO_BP:GO:0006814	NWC	4.503	0.179252	0.857049	4.503	0.179252	0.387	0.916767	1.208	0.613983
GO_BP:GO:0071277	NWC	4.503	0.179252	0.857049	4.503	0.179252	0.387	0.916767	0.402	0.910578
GO_BP:GO:0071880	NWC	4.503	0.179252	0.857049	4.503	0.179252	1.161	0.629676	0	1
curated:development	NWC	4.503	0.179252	0.857049	4.503	0.179252	3.487	0.258667	1.208	0.613983
GO_BP:GO:0000209	SYA	1.936	0.184291	1	1.752	0.228844	0.725	0.799497	1.936	0.184291
KEGG:00190	SYA	1.936	0.184291	1	0.666	0.832046	0.21	0.996248	1.936	0.184291
KEGG:00562	SYA	1.936	0.184291	1	0.937	0.647584	1.861	0.204058	1.936	0.184291
GO_BP:GO:0043547	SYA	1.936	0.184291	1	0.937	0.647584	0.725	0.799497	1.936	0.184291
KEGG:04110	SYA	1.936	0.184291	1	1.286	0.425937	0.515	0.92173	1.936	0.184291
KEGG:00534	SHF	2.326	0.185967	1	0.428	0.929766	2.326	0.185967	0.603	0.854955
GO_BP:GO:0070588	SYA	1.815	0.187724	1	0.749	0.783458	0.58	0.898672	1.815	0.187724
GO_BP:GO:0016477	SYA	1.614	0.191111	1	1.365	0.308634	1.279	0.364282	1.614	0.191111
KEGG:04914	SYA	1.614	0.191111	1	1.365	0.308634	0.87	0.701357	1.614	0.191111
GO_BP:GO:0030182	SHF	2.036	0.19669	1	1.25	0.4676	2.036	0.19669	0.452	0.937493
GO_BP:GO:0006470	SHF	1.432	0.218131	1	1.22	0.362773	1.432	0.218131	0.851	0.728355
GO_BP:GO:0006888	NWC	1.752	0.228844	0.934351	1.752	0.228844	0.515	0.92173	0.536	0.910954
GO_BP:GO:0030036	NWC	1.752	0.228844	0.934351	1.752	0.228844	1.356	0.391735	0.536	0.910954
GO_BP:GO:0032870	SYA	3.626	0.245416	1	1.5	0.525073	0.387	0.916767	3.626	0.245416
GO_BP:GO:0015908	SYA	3.626	0.245416	1	0.499	0.870634	1.161	0.629676	3.626	0.245416
KEGG:00520	SYA	3.626	0.245416	1	1.5	0.525073	0.387	0.916767	3.626	0.245416
GO_BP:GO:0043123	SYA	3.626	0.245416	1	0.499	0.870634	3.487	0.258667	3.626	0.245416
GO_BP:GO:0000380	SYA	3.626	0.245416	1	0.499	0.870634	1.161	0.629676	3.626	0.245416
GO_BP:GO:0043065	SYA	3.626	0.245416	1	0.499	0.870634	0	1	3.626	0.245416
GO_BP:GO:0006334	SYA	3.626	0.245416	1	0.499	0.870634	1.161	0.629676	3.626	0.245416
GO_BP:GO:0007283	SYA	3.626	0.245416	1	0.499	0.870634	0.387	0.916767	3.626	0.245416
GO_BP:GO:0050772	SYA	3.626	0.245416	1	1.5	0.525073	1.161	0.629676	3.626	0.245416
GO_BP:GO:0018095	SYA	3.626	0.245416	1	0	1	0.387	0.916767	3.626	0.245416
curated:vascular_NO	SYA	3.626	0.245416	1	0.499	0.870634	3.487	0.258667	3.626	0.245416
GO_BP:GO:0048870	SYA	3.626	0.245416	1	1.5	0.525073	1.161	0.629676	3.626	0.245416
GO_BP:GO:0008286	SYA	3.626	0.245416	1	0	1	1.161	0.629676	3.626	0.245416
GO_BP:GO:0038084	SYA	3.626	0.245416	1	0.499	0.870634	3.487	0.258667	3.626	0.245416
GO_BP:GO:0007059	SYA	3.626	0.245416	1	0.499	0.870634	0.387	0.916767	3.626	0.245416
GO_BP:GO:0032436	SYA	3.626	0.245416	1	1.5	0.525073	1.161	0.629676	3.626	0.245416
GO_BP:GO:0006182	SYA	3.626	0.245416	1	0.499	0.870634	0.387	0.916767	3.626	0.245416
GO_BP:GO:0000122	SYA	1.452	0.254322	1	1.251	0.375899	1.162	0.44355	1.452	0.254322
GO_BP:GO:0045110	SHF	3.487	0.258667	1	1.5	0.525073	3.487	0.258667	0.402	0.910578
GO_BP:GO:0046777	SHF	3.487	0.258667	1	0	1	3.487	0.258667	0.402	0.910578
GO_BP:GO:0043171	SHF	3.487	0.258667	1	0.499	0.870634	3.487	0.258667	1.208	0.613983
GO_BP:GO:0016311	SHF	3.487	0.258667	1	0	1	3.487	0.258667	0.402	0.910578
GO_BP:GO:0042554	SHF	3.487	0.258667	1	0	1	3.487	0.258667	0.402	0.910578
GO_BP:GO:0051965	SHF	3.487	0.258667	1	1.5	0.525073	3.487	0.258667	0.402	0.910578
GO_BP:GO:1905475	SHF	3.487	0.258667	1	1.5	0.525073	3.487	0.258667	1.208	0.613983
GO_BP:GO:0008277	SHF	3.487	0.258667	1	1.5	0.525073	3.487	0.258667	1.208	0.613983
GO_BP:GO:0048812	SYA	2.418	0.260118	1	0.749	0.767107	0.232	0.976015	2.418	0.260118
GO_BP:GO:0098703	SYA	2.418	0.260118	1	1.5	0.455961	2.325	0.276567	2.418	0.260118
GO_BP:GO:0042127	SYA	2.418	0.260118	1	0	1	0.58	0.851817	2.418	0.260118
KEGG:00310	SYA	2.418	0.260118	1	1.5	0.455961	1.161	0.584088	2.418	0.260118
GO_BP:GO:0086010	SYA	2.418	0.260118	1	0.299	0.953513	1.161	0.584088	2.418	0.260118
GO_BP:GO:0008104	SYA	2.418	0.260118	1	1.5	0.455961	2.325	0.276567	2.418	0.260118
KEGG:04744	SYA	2.418	0.260118	1	1.5	0.455961	1.161	0.584088	2.418	0.260118
GO_BP:GO:0019228	SYA	2.418	0.260118	1	0.299	0.953513	1.161	0.584088	2.418	0.260118
GO_BP:GO:0042391	SYA	1.612	0.265839	1	1.125	0.514636	1.162	0.492612	1.612	0.265839
GO_BP:GO:1902476	NWC	1.876	0.266662	0.934351	1.876	0.266662	0.145	0.996295	1.511	0.385599
KEGG:04622	NWC	1.876	0.266662	0.934351	1.876	0.266662	1.453	0.408852	0.966	0.645698
KEGG:03010	NWC	1.876	0.266662	0.934351	1.876	0.266662	0.58	0.867982	0.344	0.963083
GO_BP:GO:0042981	SYA	1.693	0.267421	1	0.749	0.775288	1.162	0.509123	1.693	0.267421
GO_BP:GO:0048856	SYA	1.814	0.267768	1	0.642	0.83322	1.162	0.528646	1.814	0.267768
GO_BP:GO:0030335	SYA	1.814	0.267768	1	0.999	0.61823	1.162	0.528646	1.814	0.267768
KEGG:04310	SHF	1.319	0.27286	1	1.026	0.539031	1.319	0.27286	0.825	0.760429
KEGG:04130	SHF	2.325	0.276567	1	0.749	0.767107	2.325	0.276567	0.603	0.840291
GO_BP:GO:0030866	SHF	2.325	0.276567	1	1.5	0.455961	2.325	0.276567	1.208	0.564608
KEGG:04146	NWC	1.501	0.284	0.934351	1.501	0.284	0.696	0.830129	0.724	0.809526
GO_BP:GO:0007166	NWC	1.501	0.284	0.934351	1.501	0.284	0.903	0.672435	1.208	0.44672
KEGG:03013	SHF	1.454	0.28879	1	0.749	0.792084	1.454	0.28879	0.768	0.782342
KEGG:03015	SHF	1.744	0.289059	1	0.642	0.83322	1.744	0.289059	0.805	0.740543
KEGG:00500	NWC	2.001	0.289923	0.934351	2.001	0.289923	0.464	0.909336	1.611	0.398034
GO_BP:GO:0060395	NWC	2.001	0.289923	0.934351	2.001	0.289923	0.193	0.987129	0.905	0.689538
GO_BP:GO:0035725	SHF	1.628	0.290678	1	0.299	0.980575	1.628	0.290678	0.862	0.703226
KEGG:04145	NWC	1.365	0.308634	0.934351	1.365	0.308634	0.713	0.834439	1.33	0.330752
KEGG:04140	NWC	2.251	0.317596	0.934351	2.251	0.317596	0.774	0.762574	0.805	0.748396
GO_BP:GO:0043409	NWC	2.251	0.317596	0.934351	2.251	0.317596	0.774	0.762574	1.812	0.412363
GO_BP:GO:0007224	NWC	2.251	0.317596	0.934351	2.251	0.317596	0.774	0.762574	1.812	0.412363
GO_BP:GO:0006631	NWC	2.251	0.317596	0.934351	2.251	0.317596	0	1	1.812	0.412363
GO_BP:GO:0007188	NWC	2.251	0.317596	0.934351	2.251	0.317596	1.743	0.430328	0.302	0.951123
GO_BP:GO:0006821	NWC	2.251	0.317596	0.934351	2.251	0.317596	1.743	0.430328	0.302	0.951123
GO_BP:GO:0006606	NWC	2.251	0.317596	0.934351	2.251	0.317596	1.743	0.430328	0	1
GO_BP:GO:0050808	NWC	2.251	0.317596	0.934351	2.251	0.317596	1.743	0.430328	0.302	0.951123
GO_BP:GO:0019369	NWC	2.251	0.317596	0.934351	2.251	0.317596	0.774	0.762574	0.805	0.748396
GO_BP:GO:0007099	NWC	2.251	0.317596	0.934351	2.251	0.317596	1.743	0.430328	0.805	0.748396
GO_BP:GO:0009058	NWC	2.251	0.317596	0.934351	2.251	0.317596	0.774	0.762574	0.302	0.951123
GO_BP:GO:0045664	NWC	2.251	0.317596	0.934351	2.251	0.317596	0.774	0.762574	0.805	0.748396
GO_BP:GO:0051932	NWC	2.251	0.317596	0.934351	2.251	0.317596	1.743	0.430328	0.302	0.951123
KEGG:00100	NWC	2.251	0.317596	0.934351	2.251	0.317596	0.29	0.955316	0.302	0.951123
GO_BP:GO:0060078	NWC	2.251	0.317596	0.934351	2.251	0.317596	1.743	0.430328	0.302	0.951123
KEGG:03022	NWC	2.251	0.317596	0.934351	2.251	0.317596	0.29	0.955316	0.302	0.951123
KEGG:00650	NWC	2.251	0.317596	0.934351	2.251	0.317596	0.29	0.955316	1.812	0.412363
KEGG:00450	NWC	2.251	0.317596	0.934351	2.251	0.317596	1.743	0.430328	0.302	0.951123
GO_BP:GO:0090630	NWC	1.501	0.334971	0.934351	1.501	0.334971	1.162	0.509123	0.603	0.870349
KEGG:04340	NWC	1.501	0.334971	0.934351	1.501	0.334971	0.829	0.726514	0.603	0.870349
GO_BP:GO:0050877	NWC	1.501	0.334971	0.934351	1.501	0.334971	0.829	0.726514	0.862	0.703226
KEGG:00240	SYA	1.36	0.346472	1	0.624	0.874702	0.812	0.745454	1.36	0.346472
KEGG:04520	SYA	1.36	0.346472	1	1.05	0.55277	0.812	0.745454	1.36	0.346472
GO_BP:GO:0006368	NWC	3.001	0.352163	0.934351	3.001	0.352163	0.58	0.844994	2.416	0.429699
GO_BP:GO:0044782	NWC	3.001	0.352163	0.934351	3.001	0.352163	2.324	0.444171	0.604	0.836429
GO_BP:GO:0006270	NWC	3.001	0.352163	0.934351	3.001	0.352163	0.58	0.844994	0.604	0.836429
GO_BP:GO:0006695	NWC	3.001	0.352163	0.934351	3.001	0.352163	2.324	0.444171	0	1
GO_BP:GO:0060291	NWC	3.001	0.352163	0.934351	3.001	0.352163	0	1	2.416	0.429699
GO_BP:GO:0042060	NWC	3.001	0.352163	0.934351	3.001	0.352163	2.324	0.444171	0.604	0.836429
GO_BP:GO:0000132	NWC	3.001	0.352163	0.934351	3.001	0.352163	0	1	2.416	0.429699
GO_BP:GO:0032233	NWC	3.001	0.352163	0.934351	3.001	0.352163	0.58	0.844994	0.604	0.836429
GO_BP:GO:0031145	NWC	3.001	0.352163	0.934351	3.001	0.352163	2.324	0.444171	2.416	0.429699
GO_BP:GO:0051639	NWC	3.001	0.352163	0.934351	3.001	0.352163	2.324	0.444171	0.604	0.836429
GO_BP:GO:0031629	NWC	3.001	0.352163	0.934351	3.001	0.352163	2.324	0.444171	0.604	0.836429
GO_BP:GO:0015813	NWC	3.001	0.352163	0.934351	3.001	0.352163	0.58	0.844994	2.416	0.429699
GO_BP:GO:0036092	NWC	3.001	0.352163	0.934351	3.001	0.352163	2.324	0.444171	2.416	0.429699
GO_BP:GO:0071578	NWC	3.001	0.352163	0.934351	3.001	0.352163	0.58	0.844994	0.604	0.836429
GO_BP:GO:0000723	NWC	3.001	0.352163	0.934351	3.001	0.352163	0	1	0.604	0.836429
GO_BP:GO:0006882	NWC	3.001	0.352163	0.934351	3.001	0.352163	0.58	0.844994	0.604	0.836429
KEGG:00630	NWC	3.001	0.352163	0.934351	3.001	0.352163	0	1	0.604	0.836429
KEGG:00601	NWC	3.001	0.352163	0.934351	3.001	0.352163	0.58	0.844994	0	1
GO_BP:GO:0000165	NWC	3.001	0.352163	0.934351	3.001	0.352163	0.58	0.844994	0	1
KEGG:00053	NWC	3.001	0.352163	0.934351	3.001	0.352163	0	1	0.604	0.836429
GO_BP:GO:0006281	NWC	3.001	0.352163	0.934351	3.001	0.352163	0	1	0.604	0.836429
GO_BP:GO:0006974	NWC	3.001	0.352163	0.934351	3.001	0.352163	0	1	2.416	0.429699
GO_BP:GO:0048278	NWC	3.001	0.352163	0.934351	3.001	0.352163	0.58	0.844994	2.416	0.429699
GO_BP:GO:0002084	NWC	3.001	0.352163	0.934351	3.001	0.352163	0.58	0.844994	2.416	0.429699
KEGG:00052	NWC	3.001	0.352163	0.934351	3.001	0.352163	2.324	0.444171	2.416	0.429699
KEGG:03030	NWC	3.001	0.352163	0.934351	3.001	0.352163	0.58	0.844994	0.604	0.836429
KEGG:03040	SYA	1.382	0.355113	1	0.544	0.910042	1.016	0.587481	1.382	0.355113
GO_BP:GO:0007155	SYA	1.382	0.355113	1	1.313	0.390467	1.016	0.587481	1.382	0.355113
KEGG:04530	SHF	1.279	0.364282	1	1.125	0.476796	1.279	0.364282	0.602	0.908781
GO_BP:GO:0000398	NWC	1.501	0.367124	0.962913	1.501	0.367124	0.497	0.914072	0.805	0.740543
GO_BP:GO:0007264	SHF	1.328	0.384189	1	1.313	0.390467	1.328	0.384189	1.057	0.557354
GO_BP:GO:0045893	SYA	1.511	0.385599	1	0.749	0.768723	1.453	0.408852	1.511	0.385599
GO_BP:GO:0010468	SYA	1.511	0.385599	1	0.428	0.929766	1.453	0.408852	1.511	0.385599
GO_BP:GO:0006805	SYA	1.511	0.385599	1	0.428	0.929766	0.929	0.667722	1.511	0.385599
GO_BP:GO:0051260	SYA	1.511	0.385599	1	0.749	0.768723	0.929	0.667722	1.511	0.385599
GO_BP:GO:0000278	SYA	1.511	0.385599	1	1.2	0.517787	0.58	0.867982	1.511	0.385599
GO_BP:GO:0006629	SHF	1.356	0.391735	1	0.937	0.647584	1.356	0.391735	0.536	0.910954
GO_BP:GO:0007219	SYA	1.611	0.398034	1	0.599	0.841753	0.464	0.909336	1.611	0.398034
KEGG:00830	SYA	1.611	0.398034	1	0.599	0.841753	0.464	0.909336	1.611	0.398034
KEGG:00380	SYA	1.611	0.398034	1	0.249	0.972139	1.549	0.418848	1.611	0.398034
KEGG:00983	SYA	1.611	0.398034	1	0.249	0.972139	0.464	0.909336	1.611	0.398034
GO_BP:GO:0046854	SYA	1.611	0.398034	1	0.599	0.841753	0.871	0.708019	1.611	0.398034
KEGG:00140	SYA	1.611	0.398034	1	0.249	0.972139	1.549	0.418848	1.611	0.398034
GO_BP:GO:0007265	SYA	1.611	0.398034	1	0.599	0.841753	0.871	0.708019	1.611	0.398034
GO_BP:GO:0046513	SYA	1.611	0.398034	1	0.599	0.841753	0.193	0.987129	1.611	0.398034
GO_BP:GO:0016192	SHF	1.395	0.3999	1	1.25	0.4676	1.395	0.3999	0.452	0.937493
GO_BP:GO:0072659	NWC	1.5	0.406176	1	1.5	0.406176	0.696	0.801229	0.724	0.785202
GO_BP:GO:0007596	NWC	1.5	0.406176	1	1.5	0.406176	1.161	0.552669	0.724	0.785202
KEGG:00600	NWC	1.5	0.406176	1	1.5	0.406176	1.161	0.552669	0.724	0.785202
GO_BP:GO:0006367	NWC	1.5	0.406176	1	1.5	0.406176	0.386	0.945372	0.402	0.939055
GO_BP:GO:0007507	NWC	1.5	0.406176	1	1.5	0.406176	0.696	0.801229	0.402	0.939055
GO_BP:GO:0006915	NWC	1.5	0.406176	1	1.5	0.406176	0.696	0.801229	1.208	0.530098
KEGG:03320	SHF	1.453	0.408852	1	0.749	0.768723	1.453	0.408852	0.966	0.645698
KEGG:00970	SYA	1.812	0.412363	1	0.999	0.663391	0.774	0.762574	1.812	0.412363
KEGG:04623	SYA	1.812	0.412363	1	0.374	0.922445	0.774	0.762574	1.812	0.412363
GO_BP:GO:0018107	SYA	1.812	0.412363	1	0.374	0.922445	0.774	0.762574	1.812	0.412363
GO_BP:GO:0006082	SYA	1.812	0.412363	1	0	1	0.774	0.762574	1.812	0.412363
GO_BP:GO:0003333	SYA	1.812	0.412363	1	0.374	0.922445	0.774	0.762574	1.812	0.412363
GO_BP:GO:1905515	SYA	1.812	0.412363	1	0	1	0.774	0.762574	1.812	0.412363
GO_BP:GO:0050852	SYA	1.812	0.412363	1	0.374	0.922445	0.774	0.762574	1.812	0.412363
GO_BP:GO:0071363	SYA	1.812	0.412363	1	0.999	0.663391	0.774	0.762574	1.812	0.412363
GO_BP:GO:0007200	SYA	1.812	0.412363	1	0	1	0.774	0.762574	1.812	0.412363
KEGG:00640	SHF	1.549	0.418848	1	0.599	0.841753	1.549	0.418848	0.482	0.900591
GO_BP:GO:0045165	SHF	1.549	0.418848	1	0.599	0.841753	1.549	0.418848	0.482	0.900591
KEGG:00510	SHF	1.549	0.418848	1	1.125	0.58049	1.549	0.418848	0.905	0.689538
GO_BP:GO:0042147	SHF	1.549	0.418848	1	0.599	0.841753	1.549	0.418848	0.201	0.985406
GO_BP:GO:0010507	SYA	2.416	0.429699	1	0.749	0.784244	0	1	2.416	0.429699
GO_BP:GO:0002040	SYA	2.416	0.429699	1	0.749	0.784244	2.324	0.444171	2.416	0.429699
KEGG:00250	SYA	2.416	0.429699	1	0.749	0.784244	0	1	2.416	0.429699
GO_BP:GO:0045766	SYA	2.416	0.429699	1	0	1	2.324	0.444171	2.416	0.429699
GO_BP:GO:0006469	SYA	2.416	0.429699	1	0.749	0.784244	2.324	0.444171	2.416	0.429699
GO_BP:GO:0070936	SYA	2.416	0.429699	1	0.749	0.784244	2.324	0.444171	2.416	0.429699
KEGG:00982	SYA	2.416	0.429699	1	0.749	0.784244	0	1	2.416	0.429699
KEGG:00620	SYA	2.416	0.429699	1	0	1	0.58	0.844994	2.416	0.429699
GO_BP:GO:0006914	SYA	2.416	0.429699	1	0	1	0.58	0.844994	2.416	0.429699
GO_BP:GO:0006487	SYA	2.416	0.429699	1	0.749	0.784244	2.324	0.444171	2.416	0.429699
GO_BP:GO:0035025	SYA	2.416	0.429699	1	0	1	0.58	0.844994	2.416	0.429699
GO_BP:GO:0016925	SYA	2.416	0.429699	1	0.749	0.784244	2.324	0.444171	2.416	0.429699
GO_BP:GO:0006635	SYA	2.416	0.429699	1	0	1	2.324	0.444171	2.416	0.429699
GO_BP:GO:0098887	SYA	2.416	0.429699	1	0	1	0.58	0.844994	2.416	0.429699
KEGG:00410	SYA	2.416	0.429699	1	0.749	0.784244	0.58	0.844994	2.416	0.429699
GO_BP:GO:0051295	SYA	2.416	0.429699	1	0.749	0.784244	0	1	2.416	0.429699
GO_BP:GO:0019934	SYA	2.416	0.429699	1	0	1	0.58	0.844994	2.416	0.429699
GO_BP:GO:0048010	SYA	2.416	0.429699	1	0	1	2.324	0.444171	2.416	0.429699
GO_BP:GO:0007020	SYA	2.416	0.429699	1	0.749	0.784244	0.58	0.844994	2.416	0.429699
GO_BP:GO:0008217	SYA	2.416	0.429699	1	0.749	0.784244	0.58	0.844994	2.416	0.429699
KEGG:00980	SYA	2.416	0.429699	1	0.749	0.784244	0	1	2.416	0.429699
KEGG:00770	SYA	2.416	0.429699	1	0.749	0.784244	2.324	0.444171	2.416	0.429699
GO_BP:GO:0007409	SYA	2.416	0.429699	1	0	1	2.324	0.444171	2.416	0.429699
GO_BP:GO:0015031	SHF	1.743	0.430328	1	0.999	0.663391	1.743	0.430328	0.805	0.748396
GO_BP:GO:0007605	SHF	1.743	0.430328	1	0.374	0.922445	1.743	0.430328	0.302	0.951123
GO_BP:GO:0007015	SHF	1.743	0.430328	1	0.374	0.922445	1.743	0.430328	0.805	0.748396
KEGG:04614	SHF	2.324	0.444171	1	0	1	2.324	0.444171	0.604	0.836429
GO_BP:GO:0016236	SHF	2.324	0.444171	1	0.749	0.784244	2.324	0.444171	0	1
GO_BP:GO:0043406	SHF	2.324	0.444171	1	0	1	2.324	0.444171	0.604	0.836429
GO_BP:GO:0010506	SHF	2.324	0.444171	1	0	1	2.324	0.444171	0.604	0.836429
GO_BP:GO:0007032	SHF	2.324	0.444171	1	0.749	0.784244	2.324	0.444171	0	1
GO_BP:GO:0001708	SHF	2.324	0.444171	1	0	1	2.324	0.444171	0.604	0.836429
GO_BP:GO:0090307	SHF	2.324	0.444171	1	0.749	0.784244	2.324	0.444171	0.604	0.836429
GO_BP:GO:0042073	SHF	2.324	0.444171	1	0.749	0.784244	2.324	0.444171	0	1
GO_BP:GO:0006816	SHF	2.324	0.444171	1	0.749	0.784244	2.324	0.444171	0.604	0.836429
GO_BP:GO:0061709	SHF	2.324	0.444171	1	0.749	0.784244	2.324	0.444171	0	1
GO_BP:GO:0050708	SHF	2.324	0.444171	1	0	1	2.324	0.444171	0.604	0.836429
GO_BP:GO:0045892	SHF	2.324	0.444171	1	0.749	0.784244	2.324	0.444171	0.604	0.836429
GO_BP:GO:0051607	SHF	2.324	0.444171	1	0	1	2.324	0.444171	0.604	0.836429
GO_BP:GO:0007154	SHF	2.324	0.444171	1	0.749	0.784244	2.324	0.444171	0	1
KEGG:00120	SHF	2.324	0.444171	1	0	1	2.324	0.444171	0.604	0.836429
GO_BP:GO:0000070	SHF	2.324	0.444171	1	0.749	0.784244	2.324	0.444171	0	1
GO_BP:GO:0007399	SYA	1.208	0.44672	1	1.167	0.473275	0.903	0.672435	1.208	0.44672
GO_BP:GO:0036211	NWC	1.5	0.455961	1	1.5	0.455961	0.58	0.851817	0.603	0.840291
GO_BP:GO:0000045	NWC	1.5	0.455961	1	1.5	0.455961	1.161	0.584088	0.603	0.840291
GO_BP:GO:0006891	NWC	1.5	0.455961	1	1.5	0.455961	0.58	0.851817	0.603	0.840291
KEGG:04320	NWC	1.5	0.455961	1	1.5	0.455961	0.232	0.976015	1.208	0.564608
GO_BP:GO:0019221	NWC	1.5	0.455961	1	1.5	0.455961	0.58	0.851817	1.208	0.564608
GO_BP:GO:0034220	NWC	1.25	0.4676	1	1.25	0.4676	0.968	0.635934	1.006	0.610871
KEGG:04920	NWC	1.25	0.4676	1	1.25	0.4676	0.663	0.831585	0.689	0.814641
GO_BP:GO:0007018	NWC	1.167	0.473275	1	1.167	0.473275	1.162	0.478254	0.939	0.643403
GO_BP:GO:0006874	SYA	1.208	0.481576	1	0.749	0.775288	0.829	0.726514	1.208	0.481576
KEGG:04540	SYA	1.107	0.48386	1	0.964	0.612499	0.893	0.682085	1.107	0.48386
GO_BP:GO:0001525	SYA	1.208	0.503429	1	0.999	0.61823	1.162	0.528646	1.208	0.503429
GO_BP:GO:0006486	NWC	1.2	0.517787	1	1.2	0.517787	0.929	0.667722	0.344	0.963083
KEGG:03018	NWC	1.2	0.517787	1	1.2	0.517787	0.929	0.667722	0.966	0.645698
GO_BP:GO:0006351	NWC	1.2	0.517787	1	1.2	0.517787	0.58	0.867982	0.603	0.854955
KEGG:04330	NWC	1.2	0.517787	1	1.2	0.517787	0.929	0.667722	0.966	0.645698
KEGG:04115	NWC	1.5	0.525073	1	1.5	0.525073	1.161	0.629676	1.208	0.613983
GO_BP:GO:0048568	NWC	1.5	0.525073	1	1.5	0.525073	1.161	0.629676	0.402	0.910578
GO_BP:GO:0070374	NWC	1.5	0.525073	1	1.5	0.525073	1.161	0.629676	1.208	0.613983
GO_BP:GO:0018345	NWC	1.5	0.525073	1	1.5	0.525073	1.161	0.629676	0.402	0.910578
GO_BP:GO:0042761	NWC	1.5	0.525073	1	1.5	0.525073	1.161	0.629676	0.402	0.910578
GO_BP:GO:0007216	NWC	1.5	0.525073	1	1.5	0.525073	1.161	0.629676	0.402	0.910578
GO_BP:GO:0032511	NWC	1.5	0.525073	1	1.5	0.525073	1.161	0.629676	0	1
GO_BP:GO:0008333	NWC	1.5	0.525073	1	1.5	0.525073	1.161	0.629676	1.208	0.613983
GO_BP:GO:0006890	NWC	1.5	0.525073	1	1.5	0.525073	0.387	0.916767	0.402	0.910578
GO_BP:GO:0006995	NWC	1.5	0.525073	1	1.5	0.525073	1.161	0.629676	1.208	0.613983
KEGG:00040	NWC	1.5	0.525073	1	1.5	0.525073	0	1	1.208	0.613983
KEGG:00670	NWC	1.5	0.525073	1	1.5	0.525073	1.161	0.629676	1.208	0.613983
GO_BP:GO:0007187	NWC	1.5	0.525073	1	1.5	0.525073	1.161	0.629676	1.208	0.613983
GO_BP:GO:0006413	NWC	1.5	0.525073	1	1.5	0.525073	1.161	0.629676	0.402	0.910578
GO_BP:GO:0030968	NWC	1.5	0.525073	1	1.5	0.525073	1.161	0.629676	1.208	0.613983
GO_BP:GO:0090090	NWC	1.5	0.525073	1	1.5	0.525073	1.161	0.629676	0.402	0.910578
GO_BP:GO:0022008	NWC	1.5	0.525073	1	1.5	0.525073	0.387	0.916767	1.208	0.613983
GO_BP:GO:0006412	SHF	1.162	0.528646	1	0.999	0.61823	1.162	0.528646	0.517	0.903988
KEGG:03008	SYA	1.208	0.530098	1	0.499	0.893978	1.161	0.552669	1.208	0.530098
GO_BP:GO:0045087	SYA	1.208	0.530098	1	0.899	0.685078	0.696	0.801229	1.208	0.530098
GO_BP:GO:0006813	SYA	1.208	0.530098	1	0.899	0.685078	1.161	0.552669	1.208	0.530098
GO_BP:GO:0016567	SYA	1.074	0.535829	1	0.817	0.73688	0.632	0.876316	1.074	0.535829
GO_BP:GO:0032012	SYA	1.208	0.564608	1	0.299	0.953513	1.161	0.584088	1.208	0.564608
GO_BP:GO:0006955	SHF	1.032	0.568123	1	0.624	0.874702	1.032	0.568123	0.658	0.859065
KEGG:04621	NWC	1.125	0.58049	1	1.125	0.58049	0.871	0.708019	0.482	0.900591
GO_BP:GO:0006397	NWC	1.125	0.58049	1	1.125	0.58049	0.871	0.708019	0.482	0.900591
KEGG:00480	SHF	1.161	0.584088	1	0.749	0.767107	1.161	0.584088	0.603	0.840291
KEGG:04370	SHF	0.995	0.609741	1	0.937	0.647584	0.995	0.609741	0.754	0.778988
GO_BP:GO:0016973	SYA	1.208	0.613983	1	0.499	0.870634	1.161	0.629676	1.208	0.613983
GO_BP:GO:0017157	SYA	1.208	0.613983	1	0.499	0.870634	0.387	0.916767	1.208	0.613983
GO_BP:GO:0033617	SYA	1.208	0.613983	1	0	1	1.161	0.629676	1.208	0.613983
GO_BP:GO:0097192	SYA	1.208	0.613983	1	0.499	0.870634	0.387	0.916767	1.208	0.613983
GO_BP:GO:0006869	SYA	1.208	0.613983	1	0.499	0.870634	1.161	0.629676	1.208	0.613983
GO_BP:GO:0007179	SYA	1.208	0.613983	1	0.499	0.870634	0.387	0.916767	1.208	0.613983
KEGG:03050	SYA	1.208	0.613983	1	0.499	0.870634	0.387	0.916767	1.208	0.613983
GO_BP:GO:0006906	SYA	1.208	0.613983	1	0.499	0.870634	1.161	0.629676	1.208	0.613983
GO_BP:GO:0006828	SYA	1.208	0.613983	1	0.499	0.870634	0.387	0.916767	1.208	0.613983
KEGG:00590	SYA	1.208	0.613983	1	0.499	0.870634	0.387	0.916767	1.208	0.613983
GO_BP:GO:0008630	SYA	1.208	0.613983	1	0.499	0.870634	0.387	0.916767	1.208	0.613983
GO_BP:GO:0070507	SHF	1.161	0.629676	1	0.499	0.870634	1.161	0.629676	0.402	0.910578
GO_BP:GO:0061512	SHF	1.161	0.629676	1	0.499	0.870634	1.161	0.629676	0.402	0.910578
GO_BP:GO:0002224	SHF	1.161	0.629676	1	0.499	0.870634	1.161	0.629676	0.402	0.910578
GO_BP:GO:0007052	SHF	1.161	0.629676	1	0.499	0.870634	1.161	0.629676	0.402	0.910578
GO_BP:GO:0043161	SHF	0.968	0.635934	1	0.856	0.704304	0.968	0.635934	0.452	0.937493
KEGG:03060	NWC	0.999	0.663391	1	0.999	0.663391	0.774	0.762574	0.805	0.748396
KEGG:00071	NWC	0.999	0.663391	1	0.999	0.663391	0.774	0.762574	0.805	0.748396
KEGG:00514	NWC	0.999	0.663391	1	0.999	0.663391	0.29	0.955316	0.805	0.748396
GO_BP:GO:0043410	NWC	0.999	0.663391	1	0.999	0.663391	0.774	0.762574	0.805	0.748396
GO_BP:GO:0007030	NWC	0.999	0.663391	1	0.999	0.663391	0.774	0.762574	0.805	0.748396
GO_BP:GO:0006302	NWC	0.999	0.663391	1	0.999	0.663391	0.774	0.762574	0.805	0.748396
GO_BP:GO:0006954	SHF	0.929	0.667722	1	0.749	0.768723	0.929	0.667722	0.603	0.854955
GO_BP:GO:0051056	SHF	0.929	0.667722	1	0.749	0.768723	0.929	0.667722	0.603	0.854955
GO_BP:GO:0043066	SHF	0.929	0.667722	1	0.749	0.768723	0.929	0.667722	0.603	0.854955
GO_BP:GO:0016485	SYA	0.905	0.689538	1	0.249	0.972139	0.871	0.708019	0.905	0.689538
GO_BP:GO:0031146	SYA	0.805	0.748396	1	0.374	0.922445	0.774	0.762574	0.805	0.748396
KEGG:04672	NWC	0.749	0.768723	1	0.749	0.768723	0.58	0.867982	0.603	0.854955
GO_BP:GO:0000462	NWC	0.749	0.784244	1	0.749	0.784244	0.58	0.844994	0.604	0.836429
KEGG:00860	NWC	0.749	0.784244	1	0.749	0.784244	0.58	0.844994	0.604	0.836429
GO_BP:GO:0010508	NWC	0.749	0.784244	1	0.749	0.784244	0.58	0.844994	0.604	0.836429
GO_BP:GO:0051091	NWC	0.749	0.784244	1	0.749	0.784244	0.58	0.844994	0.604	0.836429
GO_BP:GO:0051092	NWC	0.749	0.784244	1	0.749	0.784244	0.58	0.844994	0.604	0.836429
GO_BP:GO:0035023	NWC	0.749	0.784244	1	0.749	0.784244	0.58	0.844994	0.604	0.836429
GO_BP:GO:0032922	NWC	0.749	0.784244	1	0.749	0.784244	0.58	0.844994	0.604	0.836429
GO_BP:GO:0016188	NWC	0.749	0.784244	1	0.749	0.784244	0.58	0.844994	0.604	0.836429
GO_BP:GO:0030593	NWC	0.749	0.784244	1	0.749	0.784244	0.58	0.844994	0.604	0.836429
GO_BP:GO:0006614	NWC	0.749	0.784244	1	0.749	0.784244	0.58	0.844994	0.604	0.836429
KEGG:01040	NWC	0.749	0.784244	1	0.749	0.784244	0.58	0.844994	0.604	0.836429
GO_BP:GO:0034315	NWC	0.749	0.784244	1	0.749	0.784244	0.58	0.844994	0.604	0.836429
