# Supplementary material for: Large‐Scale Genomics Reveals Three‐Source Ancestry and Layered Adaptation to High Altitude in Tibetan Chickens
Source: Adv Sci (Weinh). 2026 May 12;13(42):e22994. doi: 10.1002/advs.202522994 (PMC13335608; doi:10.1002/advs.202522994)
Supplement: Supplementary file 2 — Supporting File 2: advs75536‐sup‐0002‐Tables.zip. [file ADVS-13-e22994-s001.zip › Supplemental_tables/Table_S15_permutation_enrichment.xlsx]

## Sheet: Table_S15_permutation_enrichmen
Supplementary Table S15. Matched-region permutation enrichment test results (301 GO/KEGG pathways).
Note: 10000 permutations per pathway; null windows matched by gene density (+/-20%) and GC content (+/-5 pp). BH-FDR correction across 301 pathways. Only GPCR signaling (GO:0007186) passes FDR < 0.05.
pathway	observed_count	mean_null_count	sd_null_count	fold_change	perm_pvalue	n_genes_in_pathway	n_observed_genes	perm_fdr
GO_BP:GO:0007186	58	26.5174	4.748546855618043	2.186	9.999000099990002e-05	290	1145	0.030096990300969906
GO_BP:GO:1905606	3	0.5132	0.6429819282063844	5.734	0.0031996800319968005	6	1145	0.4815518448155185
GO_BP:GO:0021675	2	0.3587	0.5603876426189286	5.424	0.038696130386961305	5	1145	1.0
GO_BP:GO:0043524	2	0.5467	0.6390767637772476	3.593	0.074992500749925	5	1145	1.0
GO_BP:GO:0048468	2	0.5049	0.6581610669129555	3.884	0.07839216078392161	7	1145	1.0
GO_BP:GO:0016032	2	0.5087	0.6792085909350676	3.856	0.08539146085391461	10	1145	1.0
GO_BP:GO:0017148	3	1.5037	1.1390286695250476	1.982	0.18138186181381863	16	1145	1.0
GO_BP:GO:0032509	1	0.2536	0.48568203590414993	3.794	0.23147685231476853	5	1145	1.0
GO_BP:GO:0051965	3	1.8923	0.9907071767177222	1.577	0.2532746725327467	10	1145	1.0
GO_BP:GO:0048704	1	0.3011	0.5246320520135994	3.214	0.2703729627037296	6	1145	1.0
GO_BP:GO:0002224	2	1.0284	0.9478361883785615	1.926	0.2753724627537246	11	1145	1.0
GO_BP:GO:0070475	1	0.3246	0.5464749216569778	2.989	0.2872712728727127	5	1145	1.0
GO_BP:GO:0033138	2	1.0922	0.8432669565446045	1.815	0.29787021297870214	6	1145	1.0
GO_BP:GO:0001654	2	1.1482	0.8782008654060868	1.727	0.3230676932306769	7	1145	1.0
GO_BP:GO:0007596	2	1.1839	1.055500255802906	1.675	0.3361663833616638	14	1145	1.0
GO_BP:GO:0071108	2	1.2154	0.8931980967288276	1.632	0.3461653834616538	7	1145	1.0
GO_BP:GO:0048814	2	1.2441	0.8239630999019314	1.595	0.3471652834716528	6	1145	1.0
GO_BP:GO:0007409	3	2.1592	1.1909892358875456	1.383	0.36406359364063595	15	1145	1.0
GO_BP:GO:0045741	1	0.4394	0.6292278124812984	2.225	0.37076292370762925	6	1145	1.0
GO_BP:GO:0045840	1	0.4394	0.6292278124812984	2.225	0.37076292370762925	6	1145	1.0
GO_BP:GO:0007340	2	1.2652	0.883781058860168	1.568	0.3732626737326267	6	1145	1.0
GO_BP:GO:0061512	2	1.2911	0.9733246066960395	1.537	0.37636236376362364	9	1145	1.0
GO_BP:GO:0045324	1	0.4831	0.6615998715235668	2.028	0.3992600739926007	7	1145	1.0
GO_BP:GO:0006123	1	0.5117	0.6899732675981004	1.917	0.41085891410858916	9	1145	1.0
GO_BP:GO:0000086	1	0.5057	0.6710942631255314	1.939	0.41405859414058593	5	1145	1.0
GO_BP:GO:0034620	1	0.5299	0.7022150596505319	1.852	0.42415758424157585	8	1145	1.0
GO_BP:GO:0006388	1	0.5207	0.6712462364885183	1.884	0.42785721427857215	6	1145	1.0
GO_BP:GO:0048568	2	1.4776	0.9769842578056209	1.344	0.46505349465053497	7	1145	1.0
GO_BP:GO:0006044	1	0.6198	0.7392211847613676	1.588	0.48365163483651635	7	1145	1.0
GO_BP:GO:0006006	1	0.631	0.7425893885587108	1.56	0.49085091490850913	6	1145	1.0
GO_BP:GO:0008610	1	0.569	0.6400304680247653	1.727	0.49135086491350866	5	1145	1.0
GO_BP:GO:0000028	1	0.6617	0.7699695513460256	1.489	0.5024497550244975	10	1145	1.0
curated:ascites	1	0.5137	0.49981227475923407	1.909	0.5137486251374862	3	1145	1.0
GO_BP:GO:0036211	2	1.6943	1.1600204782675174	1.174	0.5208479152084792	12	1145	1.0
GO_BP:GO:0006414	1	0.6989	0.7881870272974555	1.411	0.5221477852214779	9	1145	1.0
GO_BP:GO:0008089	1	0.7072	0.7742532918883845	1.394	0.5356464353564644	6	1145	1.0
GO_BP:GO:0008593	1	0.7224	0.7958255085130158	1.365	0.538046195380462	7	1145	1.0
GO_BP:GO:0016558	1	0.7193	0.7825008051114068	1.371	0.5421457854214579	7	1145	1.0
GO_BP:GO:0006644	2	1.8504	1.3868741255067094	1.075	0.5485451454854514	16	1145	1.0
GO_BP:GO:0051301	1	0.7635	0.8063298022521553	1.293	0.5637436256374363	8	1145	1.0
GO_BP:GO:0034976	1	0.811	0.8566673800256434	1.218	0.5733426657334266	9	1145	1.0
GO_BP:GO:0002682	1	0.7802	0.8092514813084991	1.266	0.575042495750425	8	1145	1.0
GO_BP:GO:0001938	1	0.7781	0.7642384379236628	1.269	0.5948405159484051	6	1145	1.0
GO_BP:GO:0032007	1	0.8498	0.8561775283199157	1.163	0.5991400859914009	8	1145	1.0
GO_BP:GO:0051607	1	0.9213	0.8982796390879624	1.074	0.6280371962803719	12	1145	1.0
GO_BP:GO:0032981	1	1.0057	0.9555456608660835	0.985	0.6516348365163483	15	1145	1.0
GO_BP:GO:0000712	1	0.998	0.9059779246758719	0.992	0.6682331766823317	9	1145	1.0
GO_BP:GO:0008299	1	0.9187	0.7935302829760186	1.077	0.6757324267573243	6	1145	1.0
GO_BP:GO:0006228	1	1.0079	0.889740181176505	0.982	0.6812318768123188	8	1145	1.0
GO_BP:GO:0032924	1	1.0008	0.8649851790637801	0.989	0.6832316768323168	5	1145	1.0
GO_BP:GO:0000077	1	1.0449	0.9209147571843987	0.948	0.687031296870313	8	1145	1.0
GO_BP:GO:0034472	1	1.0965	0.9586384876479769	0.904	0.6959304069593041	9	1145	1.0
GO_BP:GO:0006183	1	1.0662	0.9195746625478544	0.929	0.7004299570042996	9	1145	1.0
GO_BP:GO:0035567	1	1.1542	1.0185393266830693	0.859	0.7011298870112989	16	1145	1.0
GO_BP:GO:0000070	1	1.1633	0.9972126703968416	0.852	0.718028197180282	10	1145	1.0
GO_BP:GO:0006812	1	1.1164	0.9360828168490223	0.888	0.718928107189281	8	1145	1.0
GO_BP:GO:0000380	1	1.2166	0.9765676832662444	0.815	0.7478252174782521	8	1145	1.0
GO_BP:GO:0019752	1	1.0537	0.8083417037367304	0.94	0.7484251574842515	7	1145	1.0
GO_BP:GO:0001666	1	1.2205	0.9777933063792164	0.813	0.7490250974902509	9	1145	1.0
GO_BP:GO:0006396	3	3.6251	1.594474832037182	0.825	0.7504249575042495	26	1145	1.0
GO_BP:GO:0032233	1	1.159	0.8980640288977173	0.855	0.7538246175382461	6	1145	1.0
GO_BP:GO:0000027	1	1.2212	0.9562795407201808	0.812	0.7638236176382361	11	1145	1.0
GO_BP:GO:0001817	1	1.2809	0.9980957819768601	0.775	0.7658234176582341	9	1145	1.0
GO_BP:GO:0009887	5	5.8896	1.8820764702848818	0.848	0.7664233576642335	33	1145	1.0
GO_BP:GO:0045454	1	1.3402	1.0678314286440533	0.741	0.7679232076792321	11	1145	1.0
GO_BP:GO:0006979	2	2.4889	1.303716529771714	0.8	0.7709229077092291	21	1145	1.0
GO_BP:GO:0034315	1	1.2223	0.8913375959758457	0.811	0.7884211578842116	7	1145	1.0
GO_BP:GO:0006995	1	1.2918	0.917416350410216	0.768	0.801019898010199	8	1145	1.0
KEGG:03020	1	1.4873	1.1175145233955575	0.668	0.8027197280271973	15	1145	1.0
GO_BP:GO:0071376	1	1.0313	0.6814105297102475	0.96	0.8075192480751925	6	1145	1.0
GO_BP:GO:0000398	6	7.7482	2.5415736778618085	0.773	0.8086191380861913	68	1145	1.0
GO_BP:GO:0006241	1	1.4473	1.0508200178907898	0.686	0.8093190680931907	10	1145	1.0
GO_BP:GO:0000045	2	2.779	1.4243451126745934	0.717	0.812018798120188	20	1145	1.0
GO_BP:GO:0043488	1	1.5321	1.1254197394750103	0.648	0.8123187681231877	10	1145	1.0
GO_BP:GO:0007224	2	2.7727	1.4058572864981709	0.719	0.8141185881411859	16	1145	1.0
GO_BP:GO:0000463	1	1.5432	1.137951563116814	0.644	0.8173182681731826	13	1145	1.0
GO_BP:GO:0007173	1	1.5456	1.1002366290939418	0.643	0.826017398260174	12	1145	1.0
GO_BP:GO:0006406	1	1.6134	1.1658217874100656	0.616	0.8274172582741726	16	1145	1.0
GO_BP:GO:0016082	1	1.4218	0.9824890635523634	0.698	0.828017198280172	8	1145	1.0
GO_BP:GO:0006413	1	1.6804	1.2031025891419236	0.592	0.833916608339166	20	1145	1.0
GO_BP:GO:0016226	1	1.597	1.10733508930224	0.622	0.8369163083691631	11	1145	1.0
GO_BP:GO:0045766	1	1.5724	1.0848770621595794	0.632	0.84001599840016	10	1145	1.0
GO_BP:GO:0045727	1	1.6615	1.153047158619282	0.598	0.8425157484251575	10	1145	1.0
GO_BP:GO:0015031	2	3.1905	1.6867749553511875	0.625	0.8433156684331566	29	1145	1.0
GO_BP:GO:0030968	1	1.7283	1.213375090398678	0.575	0.8465153484651535	17	1145	1.0
GO_BP:GO:0030866	3	3.9994	1.4649230833050588	0.748	0.8472152784721528	16	1145	1.0
GO_BP:GO:0070534	1	1.6591	1.1352035896701524	0.599	0.8473152684731526	10	1145	1.0
GO_BP:GO:2000311	1	1.5255	1.0126943023439996	0.651	0.8507149285071492	8	1145	1.0
GO_BP:GO:0043409	1	1.8034	1.2601382622553767	0.551	0.8522147785221478	14	1145	1.0
KEGG:00533	1	1.6191	1.0988244582279736	0.614	0.8526147385261473	11	1145	1.0
GO_BP:GO:0030574	1	1.5831	1.0815241051405189	0.628	0.8586141385861414	13	1145	1.0
GO_BP:GO:0009953	1	1.2983	0.793295096417468	0.764	0.8591140885911409	7	1145	1.0
KEGG:00860	1	1.7957	1.2044756161915442	0.554	0.867013298670133	15	1145	1.0
GO_BP:GO:0045664	2	2.561	0.9634723659763159	0.778	0.8699130086991301	8	1145	1.0
GO_BP:GO:0051603	1	1.8733	1.2387280209957308	0.531	0.8733126687331267	16	1145	1.0
GO_BP:GO:0042254	1	1.9993	1.310534055261442	0.498	0.8835116488351165	17	1145	1.0
GO_BP:GO:0032956	1	1.8	1.1232096865679178	0.552	0.8841115888411158	11	1145	1.0
GO_BP:GO:0090090	2	3.217	1.492216807303818	0.62	0.8843115688431157	23	1145	1.0
GO_BP:GO:0048812	2	2.9547	1.2662732367068332	0.675	0.8849115088491151	15	1145	1.0
GO_BP:GO:0071363	2	3.0702	1.34062372051221	0.649	0.8862113788621138	12	1145	1.0
GO_BP:GO:0032880	1	1.6935	0.9887152016632493	0.587	0.8897110288971103	7	1145	1.0
GO_BP:GO:0006820	2	3.1109	1.3502596750255116	0.641	0.8914108589141085	13	1145	1.0
GO_BP:GO:0050708	1	1.6212	0.9295754729982928	0.613	0.8951104889511049	6	1145	1.0
KEGG:00830	1	2.0973	1.3592765391928165	0.475	0.8992100789921008	19	1145	1.0
GO_BP:GO:0006898	1	2.0076	1.2116691957791121	0.496	0.9048095190480951	10	1145	1.0
GO_BP:GO:0007099	1	1.9953	1.2103214077260636	0.499	0.9051094890510949	10	1145	1.0
GO_BP:GO:0007269	1	1.799	1.0212732249501109	0.553	0.9064093590640936	7	1145	1.0
GO_BP:GO:0006376	1	1.8665	1.1115204676478072	0.533	0.9076092390760924	10	1145	1.0
GO_BP:GO:0000462	1	2.1629	1.3131502541598201	0.46	0.9096090390960904	18	1145	1.0
GO_BP:GO:0030488	1	2.0308	1.2305492107185312	0.49	0.9119088091190881	16	1145	1.0
GO_BP:GO:0035329	1	2.0261	1.1965027329680447	0.491	0.9131086891310869	11	1145	1.0
GO_BP:GO:0030833	2	3.6802	1.6367430952962656	0.542	0.9152084791520848	22	1145	1.0
GO_BP:GO:0010951	1	2.6311	1.7123121181607048	0.379	0.9183081691830817	27	1145	1.0
GO_BP:GO:0009755	1	2.2113	1.2990967285002297	0.45	0.9192080791920808	13	1145	1.0
KEGG:00500	2	3.5876	1.5670756969591482	0.556	0.9199080091990801	21	1145	1.0
GO_BP:GO:0043652	1	1.7109	0.9165812511719841	0.581	0.9209079092090791	7	1145	1.0
GO_BP:GO:0006506	1	2.3299	1.3564165989842503	0.427	0.9262073792620737	18	1145	1.0
KEGG:04140	1	2.2417	1.2779206196004507	0.444	0.9295070492950704	13	1145	1.0
GO_BP:GO:0036297	1	2.3849	1.3593204147661433	0.418	0.9319068093190681	16	1145	1.0
GO_BP:GO:0016236	1	1.863	1.0013146358662697	0.534	0.9348065193480652	10	1145	1.0
GO_BP:GO:0046834	1	1.9192	0.992003709670483	0.518	0.9358064193580642	8	1145	1.0
GO_BP:GO:0046339	1	1.9192	0.992003709670483	0.518	0.9358064193580642	8	1145	1.0
KEGG:00020	1	2.4219	1.4102837976804525	0.411	0.9371062893710629	21	1145	1.0
GO_BP:GO:0006906	1	2.5278	1.4322804055072458	0.394	0.9371062893710629	17	1145	1.0
KEGG:04672	1	2.5994	1.479432201893686	0.383	0.9404059594040596	24	1145	1.0
GO_BP:GO:0007187	1	2.4139	1.2835056641869564	0.413	0.9491050894910509	13	1145	1.0
GO_BP:GO:0030182	4	7.2741	2.348950657208448	0.549	0.9559044095590441	57	1145	1.0
GO_BP:GO:0031629	1	1.9744	1.0202669454608435	0.504	0.9578042195780422	9	1145	1.0
KEGG:00310	2	4.6299	1.9318711111251705	0.431	0.9592040795920408	29	1145	1.0
GO_BP:GO:0007218	1	3.1789	1.7205507228791599	0.314	0.960903909609039	34	1145	1.0
KEGG:03050	1	2.9025	1.5665866557583084	0.343	0.962003799620038	30	1145	1.0
KEGG:00010	1	3.0695	1.6430063146561549	0.325	0.9626037396260374	27	1145	1.0
GO_BP:GO:0045087	2	4.7329	1.9703699119708462	0.422	0.9642035796420358	36	1145	1.0
GO_BP:GO:0008543	2	4.1384	1.5834283817085002	0.482	0.9661033896610339	25	1145	1.0
GO_BP:GO:0006814	1	2.7417	1.367765005401147	0.363	0.967003299670033	15	1145	1.0
GO_BP:GO:0006955	4	8.309	2.8475461365884835	0.481	0.9672032796720328	101	1145	1.0
GO_BP:GO:0090307	1	2.7077	1.298869011871482	0.368	0.9674032596740326	11	1145	1.0
GO_BP:GO:0051453	1	2.4379	1.1569544459484997	0.409	0.9676032396760323	10	1145	1.0
GO_BP:GO:0046856	1	2.9546	1.50443970965938	0.337	0.9679032096790321	16	1145	1.0
KEGG:00270	1	3.2175	1.6904418801011765	0.31	0.9713028697130287	26	1145	1.0
GO_BP:GO:0048278	1	2.4	1.1774548823628022	0.415	0.9715028497150285	12	1145	1.0
KEGG:00620	1	3.1466	1.6024070768690457	0.317	0.973002699730027	22	1145	1.0
GO_BP:GO:0006954	2	5.6756	2.4888882337300724	0.352	0.9731026897310269	64	1145	1.0
KEGG:03420	1	3.2978	1.6380827695815616	0.302	0.9732026797320268	27	1145	1.0
GO_BP:GO:0015701	1	2.7725	1.2392512860594496	0.359	0.9765023497650235	10	1145	1.0
KEGG:00350	1	3.3754	1.6467771069577084	0.295	0.9773022697730227	23	1145	1.0
GO_BP:GO:0006914	1	3.0039	1.4009585254389225	0.332	0.978002199780022	16	1145	1.0
GO_BP:GO:0007179	1	3.3379	1.5756026117013135	0.299	0.9797020297970203	19	1145	1.0
KEGG:00565	1	3.8438	1.8479722833419336	0.259	0.9819018098190181	23	1145	1.0
GO_BP:GO:0048513	1	2.4451	1.1593903527285363	0.407	0.9822017798220178	14	1145	1.0
GO_BP:GO:0016525	1	2.1286	1.0171833856291597	0.468	0.983001699830017	9	1145	1.0
GO_BP:GO:0008284	4	7.7327	2.177533170815085	0.517	0.9831016898310169	48	1145	1.0
GO_BP:GO:1902476	2	4.9327	1.755098490113874	0.405	0.9832016798320168	20	1145	1.0
GO_BP:GO:0006487	1	3.7486	1.6905614570313616	0.266	0.9841015898410159	23	1145	1.0
GO_BP:GO:0006874	2	5.3271	1.9289130592123638	0.375	0.9845015498450155	27	1145	1.0
GO_BP:GO:0031146	1	3.5665	1.621843935155291	0.28	0.9852014798520148	22	1145	1.0
GO_BP:GO:0006367	1	3.498	1.5843598076194687	0.285	0.9855014498550145	21	1145	1.0
KEGG:00532	1	3.4608	1.517980026219054	0.288	0.9867013298670133	18	1145	1.0
GO_BP:GO:0007417	2	4.6801	1.6489887780091168	0.426	0.9881011898810119	30	1145	1.0
GO_BP:GO:0016197	1	3.8964	1.7119775232169374	0.256	0.9893010698930107	23	1145	1.0
GO_BP:GO:0006351	2	5.7384	2.0962741805403224	0.348	0.9894010598940106	41	1145	1.0
GO_BP:GO:0051260	3	7.1474	2.165057329494995	0.419	0.9895010498950105	41	1145	1.0
GO_BP:GO:0046854	1	3.9242	1.7009568953974115	0.254	0.9897010298970103	26	1145	1.0
GO_BP:GO:0006364	1	3.8041	1.641378442041932	0.262	0.9904009599040096	29	1145	1.0
GO_BP:GO:0048856	2	5.7917	2.0580843301478198	0.345	0.9907009299070093	37	1145	1.0
GO_BP:GO:0035269	1	3.143	1.2305084315030108	0.317	0.9907009299070093	10	1145	1.0
KEGG:04142	4	9.5345	2.826306733176709	0.419	0.9915008499150085	78	1145	1.0
KEGG:04320	1	3.8309	1.5893725774657117	0.26	0.9918008199180082	16	1145	1.0
GO_BP:GO:0001934	2	5.4622	1.8390680139679445	0.365	0.9928007199280072	32	1145	1.0
GO_BP:GO:0007154	1	4.2416	1.808432868535628	0.235	0.9934006599340066	26	1145	1.0
GO_BP:GO:0007605	1	2.7213	1.1229542777869455	0.366	0.9936006399360064	13	1145	1.0
GO_BP:GO:0007265	2	6.0943	2.04758577598107	0.328	0.9938006199380062	28	1145	1.0
GO_BP:GO:0086010	1	3.9033	1.5575458612830635	0.256	0.994000599940006	12	1145	1.0
KEGG:00380	1	4.5382	1.8942388339383183	0.22	0.9942005799420058	30	1145	1.0
GO_BP:GO:0006606	1	4.6711	1.9783136227605571	0.214	0.9943005699430058	30	1145	1.0
GO_BP:GO:0019228	1	4.0273	1.5920284890667	0.248	0.9943005699430058	13	1145	1.0
GO_BP:GO:0010628	1	3.5813	1.438328999220971	0.278	0.9944005599440056	21	1145	1.0
GO_BP:GO:0042147	1	4.3085	1.760206735017225	0.232	0.9951004899510049	29	1145	1.0
GO_BP:GO:0051480	1	3.2948	1.2695246984600181	0.303	0.9951004899510049	10	1145	1.0
GO_BP:GO:0032012	1	4.0269	1.58144756157136	0.248	0.9953004699530047	15	1145	1.0
GO_BP:GO:0000724	3	8.0726	2.3037207382840483	0.371	0.9959004099590041	42	1145	1.0
GO_BP:GO:0016192	3	8.778	2.572297805464989	0.341	0.9962003799620038	62	1145	1.0
GO_BP:GO:0007601	1	5.2994	2.051233687320877	0.188	0.9965003499650035	36	1145	1.0
KEGG:00190	2	7.5043	2.568497909284724	0.266	0.9967003299670033	81	1145	1.0
KEGG:04146	2	7.4548	2.4676622459323725	0.268	0.9969003099690031	58	1145	1.0
GO_BP:GO:0090263	1	4.2756	1.5702371285891823	0.233	0.9971002899710029	17	1145	1.0
GO_BP:GO:0033627	1	4.389	1.665976890596025	0.227	0.9971002899710029	19	1145	1.0
GO_BP:GO:0006891	1	4.3451	1.6211742626873893	0.23	0.9973002699730027	20	1145	1.0
GO_BP:GO:0043161	3	8.9935	2.64802903118527	0.333	0.9974002599740026	67	1145	1.0
KEGG:00600	1	5.1708	1.974240957938012	0.193	0.9975002499750025	28	1145	1.0
GO_BP:GO:0045892	1	5.2312	2.001086344963655	0.191	0.9978002199780022	33	1145	1.0
GO_BP:GO:0006893	1	3.6788	1.2328951942480755	0.271	0.9978002199780022	11	1145	1.0
GO_BP:GO:0007219	1	5.3959	1.881106905521321	0.185	0.998000199980002	27	1145	1.0
GO_BP:GO:0051056	1	4.7721	1.690846412303613	0.209	0.9981001899810019	15	1145	1.0
GO_BP:GO:0006888	2	8.0097	2.6337057371695876	0.249	0.9983001699830018	63	1145	1.0
GO_BP:GO:0098703	1	4.3827	1.4474946321143993	0.228	0.9983001699830018	14	1145	1.0
GO_BP:GO:0035725	3	8.8568	2.4504884737537536	0.338	0.9983001699830018	40	1145	1.0
KEGG:04130	1	4.5872	1.6622262661864058	0.218	0.9985001499850015	25	1145	1.0
GO_BP:GO:0001525	1	5.9254	2.00684698968307	0.168	0.9987001299870013	27	1145	1.0
GO_BP:GO:0007507	1	5.3997	1.811060437975497	0.185	0.9988001199880012	27	1145	1.0
GO_BP:GO:0006412	2	8.3421	2.6553093209643204	0.239	0.9988001199880012	86	1145	1.0
KEGG:00280	1	5.3331	1.9227959824172716	0.187	0.9989001099890011	32	1145	1.0
GO_BP:GO:0000422	1	3.5716	1.3756719957896941	0.279	0.999000099990001	18	1145	1.0
GO_BP:GO:1905475	1	2.8193	0.9135904498187358	0.353	0.9991000899910009	6	1145	1.0
GO_BP:GO:0006897	2	7.8561	2.2679490272049767	0.254	0.9992000799920008	36	1145	1.0
GO_BP:GO:0007229	1	5.6961	1.9642669854172063	0.175	0.9992000799920008	28	1145	1.0
GO_BP:GO:0007160	1	5.9064	2.0563654928052064	0.169	0.9993000699930007	32	1145	1.0
GO_BP:GO:0090630	2	6.9521	1.9883675691380605	0.287	0.9993000699930007	26	1145	1.0
GO_BP:GO:0030509	1	5.4915	1.911891144913852	0.182	0.9993000699930007	32	1145	1.0
GO_BP:GO:0045197	1	4.8308	1.5270793561567129	0.207	0.9994000599940006	15	1145	1.0
GO_BP:GO:0071805	3	9.9455	2.422876338156778	0.301	0.9995000499950005	46	1145	1.0
GO_BP:GO:0006457	1	6.5192	2.3256464391648186	0.153	0.9995000499950005	61	1145	1.0
GO_BP:GO:0000381	2	6.0132	1.7242464325031965	0.332	0.9995000499950005	25	1145	1.0
GO_BP:GO:0008360	1	5.4823	1.7789566352218933	0.182	0.9995000499950005	21	1145	1.0
KEGG:04340	1	7.6581	2.337649329989423	0.13	0.9996000399960004	40	1145	1.0
GO_BP:GO:0060070	1	6.9001	2.2683738646880944	0.145	0.9996000399960004	46	1145	1.0
GO_BP:GO:0005975	2	10.3012	2.821928163508065	0.194	0.9997000299970003	72	1145	1.0
GO_BP:GO:0032436	1	4.3158	1.6186013591987374	0.231	0.9997000299970003	22	1145	1.0
KEGG:00240	2	9.172	2.5884389117767492	0.218	0.9997000299970003	66	1145	1.0
KEGG:03040	2	9.9146	2.909554405746695	0.202	0.9997000299970003	90	1145	1.0
KEGG:04260	2	7.483	1.9100552348034336	0.267	0.9997000299970003	37	1145	1.0
KEGG:00561	1	6.4572	2.0693883540795337	0.155	0.9998000199980002	33	1145	1.0
KEGG:04145	3	11.9938	3.130041782468726	0.25	0.9998000199980002	92	1145	1.0
GO_BP:GO:0006338	1	7.1842	2.1986064586460214	0.139	0.9998000199980002	37	1145	1.0
GO_BP:GO:0006974	1	4.5027	1.6390218759979989	0.222	0.9998000199980002	23	1145	1.0
KEGG:04630	3	10.7486	2.9515416378563932	0.279	0.9998000199980002	91	1145	1.0
GO_BP:GO:0006486	1	7.7314	2.3172513976692297	0.129	0.9999000099990001	46	1145	1.0
GO_BP:GO:0042981	1	7.9593	2.3816892135625083	0.125	0.9999000099990001	47	1145	1.0
KEGG:00564	2	10.328	2.7836695206148305	0.193	0.9999000099990001	57	1145	1.0
GO_BP:GO:0050808	1	4.0035	1.0728875756573937	0.249	0.9999000099990001	12	1145	1.0
GO_BP:GO:0048015	1	6.1265	1.743415541401418	0.163	0.9999000099990001	19	1145	1.0
GO_BP:GO:0000209	2	10.0048	2.5258220364863395	0.2	0.9999000099990001	51	1145	1.0
GO_BP:GO:0007015	1	7.721	2.2765673721636266	0.129	0.9999000099990001	44	1145	1.0
KEGG:04650	2	11.2715	2.8042089347978334	0.177	0.9999000099990001	58	1145	1.0
KEGG:04620	2	9.3026	2.673954606944553	0.215	0.9999000099990001	65	1145	1.0
KEGG:04020	2	34.5623	4.330856579246189	0.058	1.0	132	1145	1.0
KEGG:04080	2	38.8904	4.829553585995294	0.051	1.0	207	1145	1.0
GO_BP:GO:0007169	3	16.2027	3.027806583981216	0.185	1.0	68	1145	1.0
KEGG:04512	1	14.5902	3.0084986222366794	0.068	1.0	57	1145	1.0
GO_BP:GO:0006508	7	31.5965	4.847647651180932	0.221	1.0	209	1145	1.0
GO_BP:GO:0007018	1	14.8233	3.0612541727207168	0.067	1.0	61	1145	1.0
GO_BP:GO:0006887	2	8.0864	2.150333704335213	0.247	1.0	36	1145	1.0
GO_BP:GO:0043087	1	8.03	2.023239975880271	0.124	1.0	23	1145	1.0
GO_BP:GO:0030036	2	17.8875	3.215811522773062	0.112	1.0	65	1145	1.0
GO_BP:GO:0006886	4	20.8028	3.84178502261644	0.192	1.0	133	1145	1.0
GO_BP:GO:0016567	1	14.039	3.2261244551318846	0.071	1.0	84	1145	1.0
GO_BP:GO:0007166	1	12.3803	2.7944716692069003	0.081	1.0	56	1145	1.0
KEGG:04310	1	24.2788	3.9654092550454365	0.041	1.0	110	1145	1.0
KEGG:04060	2	15.9818	3.565146386896336	0.125	1.0	126	1145	1.0
KEGG:00230	2	22.2575	3.5566829701282066	0.09	1.0	98	1145	1.0
KEGG:04530	3	22.0379	3.4933456155954565	0.136	1.0	92	1145	1.0
KEGG:04520	1	15.9202	2.9296812044999023	0.063	1.0	55	1145	1.0
KEGG:04141	1	18.6271	3.6379452428534433	0.054	1.0	117	1145	1.0
GO_BP:GO:0030334	1	9.9856	2.2070325416721883	0.1	1.0	35	1145	1.0
GO_BP:GO:0007268	1	16.8337	3.025829524279251	0.059	1.0	74	1145	1.0
GO_BP:GO:0033674	1	8.8091	2.3420198953040514	0.113	1.0	36	1145	1.0
GO_BP:GO:0008104	1	5.6228	1.3807679602308276	0.178	1.0	15	1145	1.0
GO_BP:GO:0007189	1	11.0803	2.4471313634539524	0.09	1.0	46	1145	1.0
GO_BP:GO:0007264	2	11.7101	2.6680438508390374	0.171	1.0	58	1145	1.0
GO_BP:GO:0007399	2	13.1088	2.476764534629806	0.152	1.0	48	1145	1.0
GO_BP:GO:0007043	2	10.9912	1.9774535544482452	0.182	1.0	28	1145	1.0
GO_BP:GO:0048666	1	5.2054	1.0593445331902176	0.192	1.0	9	1145	1.0
GO_BP:GO:0070588	2	10.6892	2.4569500117015	0.187	1.0	36	1145	1.0
GO_BP:GO:0000902	2	11.4958	2.1543867712182045	0.174	1.0	32	1145	1.0
GO_BP:GO:0018105	1	9.7817	2.709473216328222	0.102	1.0	52	1145	1.0
GO_BP:GO:0007156	4	28.3331	3.53113924817473	0.141	1.0	100	1145	1.0
GO_BP:GO:0016339	2	8.5275	1.7130801936862148	0.234	1.0	21	1145	1.0
GO_BP:GO:0034332	2	8.5738	1.7249792926293346	0.233	1.0	22	1145	1.0
GO_BP:GO:0007157	1	7.1077	1.6994412934844205	0.14	1.0	21	1145	1.0
GO_BP:GO:0006468	6	78.9078	6.977327508437597	0.076	1.0	334	1145	1.0
GO_BP:GO:0007275	5	27.7771	3.884664154080762	0.18	1.0	115	1145	1.0
GO_BP:GO:0043547	2	13.4815	2.9382746212701085	0.148	1.0	60	1145	1.0
GO_BP:GO:0007420	2	10.9234	2.3787249609822485	0.183	1.0	45	1145	1.0
GO_BP:GO:0006355	3	30.7891	4.63230193208517	0.097	1.0	179	1145	1.0
GO_BP:GO:0007165	6	57.5385	5.700641871754443	0.104	1.0	242	1145	1.0
GO_BP:GO:0035249	1	8.9938	1.8391741516234943	0.111	1.0	23	1145	1.0
GO_BP:GO:0045893	1	9.0143	2.6015563630257947	0.111	1.0	62	1145	1.0
GO_BP:GO:0006511	3	14.2934	3.248894648953702	0.21	1.0	83	1145	1.0
GO_BP:GO:0035556	4	41.0025	4.952564361015413	0.098	1.0	184	1145	1.0
KEGG:04910	1	18.2824	3.4650902210476424	0.055	1.0	87	1145	1.0
KEGG:04912	3	17.7811	3.1963076807466453	0.169	1.0	69	1145	1.0
KEGG:04514	1	16.8423	2.9774873148344394	0.059	1.0	73	1145	1.0
KEGG:04810	5	31.6786	4.539923131507845	0.158	1.0	143	1145	1.0
KEGG:03013	1	12.0017	3.1160386887842066	0.083	1.0	95	1145	1.0
KEGG:00510	1	7.3507	2.220339953700784	0.136	1.0	36	1145	1.0
KEGG:04012	2	16.0645	3.1432053305503285	0.124	1.0	64	1145	1.0
KEGG:04010	6	40.3599	5.0502447455544175	0.149	1.0	185	1145	1.0
KEGG:04540	2	17.0071	3.069242510783402	0.118	1.0	64	1145	1.0
KEGG:04510	3	35.5417	4.801610262193299	0.084	1.0	147	1145	1.0
KEGG:04144	5	27.0551	4.2992166716740385	0.185	1.0	144	1145	1.0
KEGG:00562	2	10.0453	2.3828654829847196	0.199	1.0	39	1145	1.0
KEGG:04070	3	14.8216	2.8355552260536205	0.202	1.0	57	1145	1.0
GO_BP:GO:0030198	1	10.4808	2.558833984454638	0.095	1.0	45	1145	1.0
GO_BP:GO:0055085	5	37.6358	5.054518608136684	0.133	1.0	193	1145	1.0
GO_BP:GO:0000122	1	18.3333	3.410221563183249	0.055	1.0	109	1145	1.0
GO_BP:GO:0060271	3	15.1346	3.415096314893623	0.198	1.0	88	1145	1.0
GO_BP:GO:0016477	4	19.2632	3.267862567489643	0.208	1.0	74	1145	1.0
GO_BP:GO:0045944	4	24.161	3.9959828578210894	0.165	1.0	129	1145	1.0
GO_BP:GO:0030154	4	25.0293	4.096222834514744	0.16	1.0	154	1145	1.0
curated:organ_weights	7	22.7771	4.767327929773659	0.307	1.0	136	1145	1.0
curated:hematology	93	560.7701	21.294995796900267	0.166	1.0	3227	1145	1.0
