# Supplementary material for: Large‐Scale Genomics Reveals Three‐Source Ancestry and Layered Adaptation to High Altitude in Tibetan Chickens
Source: Adv Sci (Weinh). 2026 May 12;13(42):e22994. doi: 10.1002/advs.202522994 (PMC13335608; doi:10.1002/advs.202522994)
Supplement: Supplementary file 2 — Supporting File 2: advs75536‐sup‐0002‐Tables.zip. [file ADVS-13-e22994-s001.zip › Supplemental_tables/Table_S3_f4_statistics.xlsx]

## Sheet: Table_S3_f4_statistics
Supplementary Table S3. f4-statistics supporting NWC as a required third ancestry source
Note: The table reports f4(Outgroup, TIB; Population 1, Population 2) using T as the outgroup. Negative Z-scores for contrasts involving NWC versus SYA or SHF indicate excess allele sharing between NWC and TIB beyond a simple tree expectation. Two-sided P-values are shown.
Outgroup	Target	Population 1	Population 2	f4 estimate	SE	Z-score	P-value
T	TIB	SYA	SYA	2.31e-21	1.37e-17	0.000168	1.000e+00
T	TIB	SYA	SHF	-1.07e-03	5.96e-05	-17.9	5.78e-72
T	TIB	SYA	NWC	-1.20e-04	5.43e-05	-2.22	2.64e-02
T	TIB	SHF	SYA	1.07e-03	5.96e-05	17.9	5.78e-72
T	TIB	SHF	SHF	5.14e-20	1.46e-17	0.00352	9.97e-01
T	TIB	SHF	NWC	9.48e-04	6.57e-05	14.4	3.54e-47
T	TIB	NWC	SYA	1.20e-04	5.43e-05	2.22	2.64e-02
T	TIB	NWC	SHF	-9.48e-04	6.57e-05	-14.4	3.54e-47
T	TIB	NWC	NWC	7.45e-21	3.17e-17	0.000235	1.000e+00
