# Supplementary material for: Large‐Scale Genomics Reveals Three‐Source Ancestry and Layered Adaptation to High Altitude in Tibetan Chickens
Source: Adv Sci (Weinh). 2026 May 12;13(42):e22994. doi: 10.1002/advs.202522994 (PMC13335608; doi:10.1002/advs.202522994)
Supplement: Supplementary file 2 — Supporting File 2: advs75536‐sup‐0002‐Tables.zip. [file ADVS-13-e22994-s001.zip › Supplemental_tables/Table_S8_SHF_diagnosis.xlsx]

## Sheet: Table_S8_SHF_diagnosis
Supplementary Table S8. SHF Sub-Source Diagnostic Tests
Following the rejection of rank=2 for the SHF split (Table S6), we performed four-layer diagnostics to determine whether TIB requires both SHF sub-lineages (BJST and INDIA) as independent sources. OG_A = GreenJF + GreyJF + CeylonJF + VN; OG_B = GreenJF + GreyJF + CeylonJF + T.
Part A: f4(BJST, INDIA; TIB_sub, Outgroup) — SHF sub-source affinity
TIB subpop	Outgroup	f4	SE	Z	p
CTC	GreenJF	0.00209	0.000141	14.84	7.74e-50
lzhc	GreenJF	0.00370	0.000167	22.13	1.55e-108
MKC	GreenJF	0.00245	0.000141	17.40	8.41e-68
ZGC	GreenJF	0.00183	0.000144	12.78	2.02e-37
CTC	GreyJF	0.00176	0.000189	9.32	1.13e-20
lzhc	GreyJF	0.00337	0.000206	16.33	5.85e-60
MKC	GreyJF	0.00212	0.000196	10.86	1.85e-27
ZGC	GreyJF	0.00151	0.000198	7.61	2.70e-14
CTC	CeylonJF	0.00212	0.000159	13.29	2.73e-40
lzhc	CeylonJF	0.00373	0.000181	20.53	1.12e-93
MKC	CeylonJF	0.00248	0.000160	15.53	2.14e-54
ZGC	CeylonJF	0.00187	0.000164	11.38	5.43e-30
All f4 values are positive, indicating TIB shares more alleles with BJST than with INDIA relative to safe outgroups. However, this likely reflects BJST's closer geographic/genetic proximity to SYA rather than TIB's primary South Asian ancestry source (see Part B).
Part B: 4-source qpAdm — {SJ, BJST, INDIA, TP} -> TIB_sub
Target	OG set	w_SJ	w_BJST	w_INDIA	w_TP
CTC	OG_A	1.012	0.251	0.368	-0.632
lzhc	OG_A	1.169	0.662	0.522	-1.353
MKC	OG_A	0.985	-0.418	0.522	-0.090
ZGC	OG_A	1.347	-0.484	0.605	-0.467
CTC	OG_B	1.255	0.093	0.602	-0.950
lzhc	OG_B	1.854	0.216	1.179	-2.249
MKC	OG_B	1.190	-0.551	0.719	-0.358
ZGC	OG_B	1.340	-0.482	0.601	-0.459
INDIA consistently receives larger positive weights than BJST. MKC and ZGC assign negative weights to BJST, suggesting INDIA is the more effective proxy for TIB's South Asian ancestry.
Part C: 3-source replacement — BJST vs INDIA as SHF proxy
Target	Model	OG set	w_SJ	w_SHF_sub	w_TP	p-value
CTC	SJ + BJST + TP	OG_A	1.059	0.568	-0.627	0.307
CTC	SJ + INDIA + TP	OG_A	0.996	0.652	-0.648	0.460
lzhc	SJ + BJST + TP	OG_A	1.221	1.114	-1.335	0.325
lzhc	SJ + INDIA + TP	OG_A	1.129	1.287	-1.416	0.211
MKC	SJ + BJST + TP	OG_A	1.056	0.019	-0.076	0.066
MKC	SJ + INDIA + TP	OG_A	1.039	0.033	-0.072	0.081
ZGC	SJ + BJST + TP	OG_A	1.433	0.027	-0.459	0.070
ZGC	SJ + INDIA + TP	OG_A	1.407	0.046	-0.453	0.090
CTC	SJ + BJST + TP	OG_B	1.251	0.593	-0.844	0.201
CTC	SJ + INDIA + TP	OG_B	1.267	0.713	-0.979	0.829
lzhc	SJ + BJST + TP	OG_B	1.831	1.199	-2.030	0.147
lzhc	SJ + INDIA + TP	OG_B	1.887	1.446	-2.333	0.786
MKC	SJ + BJST + TP	OG_B	1.212	0.039	-0.250	0.039
MKC	SJ + INDIA + TP	OG_B	1.207	0.065	-0.273	0.057
ZGC	SJ + BJST + TP	OG_B	1.362	0.011	-0.373	0.086
ZGC	SJ + INDIA + TP	OG_B	1.360	0.032	-0.392	0.099
Model B (INDIA) consistently yields equal or higher p-values than Model A (BJST). Under OG_B, Model A fails for MKC (p = 0.039) while Model B remains marginal (p = 0.057). Both models pass under OG_A for all subpopulations.
