# Supplementary material for: Large‐Scale Genomics Reveals Three‐Source Ancestry and Layered Adaptation to High Altitude in Tibetan Chickens
Source: Adv Sci (Weinh). 2026 May 12;13(42):e22994. doi: 10.1002/advs.202522994 (PMC13335608; doi:10.1002/advs.202522994)
Supplement: Supplementary file 2 — Supporting File 2: advs75536‐sup‐0002‐Tables.zip. [file ADVS-13-e22994-s001.zip › Supplemental_tables/Table_S14_pvalues_TIB_vs_SYA.xlsx]

## Sheet: Table_S14_pvalues_TIB_vs_SYA
Supplementary Table S14C. Genome-wide calibrated selection statistics: TIB vs SYA.
Note: 10 kb non-overlapping windows. Z-scores calibrated against msprime neutral null (32 replicates). BH-FDR q-values per statistic. Primary Layer 1 candidates in the manuscript are defined by F_ST or composite q < 0.05; calibrated pi-ratio and XP-EHH values are retained here for transparency. composite_z = z(F_ST) + z(-pi_ratio) + z(XP-EHH).
chrom	start	end	fst_SYA	pi_ratio_SYA	fst_z	pi_ratio_z	fst_calibrated_p	pi_ratio_calibrated_p	xpehh_mean	xpehh_max	xpehh_snps	xpehh_z	xpehh_calibrated_p	composite_z	composite_calibrated_p	fst_pi_composite_z	fst_qvalue	pi_ratio_qvalue	composite_qvalue	xpehh_qvalue	fst_exceeds_null_p95	fst_exceeds_null_p99	pi_below_null_p05	pi_below_null_p01
1	1	10000	0.00602276	-0.449238	-1.08485	-3.12274	0.869181	0.000844855						2.03789	0.11332	2.03789	0.923847	0.267883	0.840261		False	False	True	True
1	10001	20000	0.00167061	-0.0192557	-1.35274	-0.448965	0.927929	0.327954						-0.903776	0.693272	-0.903776	0.939452	0.866301	0.840261		False	False	False	False
1	20001	30000	0.00773903	-0.023887	-0.979208	-0.477764	0.840125	0.317432						-0.501445	0.598061	-0.501445	0.923704	0.866301	0.840261		False	False	False	False
1	30001	40000	0.00810199	-0.00737401	-0.956867	-0.375081	0.833428	0.355615						-0.581786	0.617386	-0.581786	0.923704	0.866301	0.840261		False	False	False	False
1	40001	50000	0.00443673	-0.0477236	-1.18248	-0.625987	0.893266	0.265733						-0.55649	0.611278	-0.55649	0.926426	0.866301	0.840261		False	False	False	False
1	50001	60000	0.00136469	0.000267023	-1.37157	-0.327566	0.931233	0.373725						-1.04401	0.724663	-1.04401	0.941505	0.866301	0.840948		False	False	False	False
1	60001	70000	0.00672737	0.0624526	-1.04148	0.0591241	0.857559	0.527857						-1.1006	0.737108	-1.1006	0.923704	0.866301	0.842068		False	False	False	False
1	70001	80000	0.0116543	-0.00171391	-0.738212	-0.339884	0.761892	0.368998						-0.398328	0.572819	-0.398328	0.923704	0.866301	0.840261		False	False	False	False
1	80001	90000	0.00556423	0.0405074	-1.11308	-0.0773382	0.876422	0.47241						-1.03574	0.722805	-1.03574	0.92415	0.866301	0.840857		False	False	False	False
1	90001	100000	0.00582854	0.139912	-1.09681	0.540794	0.872251	0.709982						-1.6376	0.839993	-1.6376	0.924082	0.886647	0.880065		False	False	False	False
1	100001	110000	0.0054677	0.380777	-1.11902	2.03857	0.877936	0.977351						-3.15759	0.982065	-3.15759	0.92421	1	0.987136		False	False	False	False
1	110001	120000	0.0304982	0.226152	0.421701	1.07706	0.310826	0.860748						-0.655358	0.635219	-0.655358	0.923704	0.95255	0.840261		False	False	False	False
1	120001	130000	0.00590099	0.0722203	-1.09235	0.119863	0.871078	0.552205						-1.21221	0.760476	-1.21221	0.924082	0.866301	0.846238		False	False	False	False
1	130001	140000	0.00322667	0.0247585	-1.25696	-0.17527	0.909419	0.433216						-1.08169	0.732958	-1.08169	0.930646	0.866301	0.841534		False	False	False	False
1	140001	150000	0.0135	-0.383763	-0.624603	-2.71559	0.720114	0.00311268						2.09099	0.10809	2.09099	0.923704	0.560682	0.840261		False	False	True	True
1	160001	170000	0.00680328	0.157129	-1.03681	0.647855	0.85629	0.745243						-1.68466	0.84767	-1.68466	0.923704	0.898161	0.884734		False	False	False	False
1	170001	180000	0	-0.384379	-1.45557	-2.71942	0.944673	0.00307675						1.26385	0.214225	1.26385	0.944673	0.559655	0.840261		False	False	True	True
1	180001	190000	0.00969668	-0.0571489	-0.858708	-0.684597	0.80295	0.246429						-0.174111	0.518119	-0.174111	0.923704	0.866301	0.840261		False	False	False	False
1	190001	200000	0.00838963	-0.133638	-0.939162	-1.16023	0.828132	0.120829						0.221066	0.423292	0.221066	0.923704	0.866301	0.840261		False	False	False	False
1	200001	210000	0.00599808	-0.0568032	-1.08637	-0.682447	0.869561	0.247116						-0.403923	0.574214	-0.403923	0.923922	0.866301	0.840261		False	False	False	False
1	210001	220000	0.0177993	-0.151917	-0.359963	-1.2739	0.615116	0.0992743						0.913936	0.275478	0.913936	0.923704	0.866301	0.840261		False	False	False	False
1	220001	230000	0.00725861	0.0387122	-1.00878	-0.0885013	0.848537	0.467954						-0.920279	0.696967	-0.920279	0.923704	0.866301	0.840261		False	False	False	False
1	230001	240000	0.00793255	0.0306091	-0.967297	-0.138889	0.836573	0.447797						-0.828408	0.675867	-0.828408	0.923704	0.866301	0.840261		False	False	False	False
1	240001	250000	0.00785742	-0.0723952	-0.971921	-0.779404	0.837914	0.21707						-0.192518	0.522532	-0.192518	0.923704	0.866301	0.840261		False	False	False	False
1	250001	260000	0.0070725	-0.030435	-1.02024	-0.518481	0.85176	0.302774						-0.501755	0.598137	-0.501755	0.923704	0.866301	0.840261		False	False	False	False
1	260001	270000	0.00983215	-0.0366528	-0.85037	-0.557146	0.800221	0.289267						-0.293224	0.547008	-0.293224	0.923704	0.866301	0.840261		False	False	False	False
1	270001	280000	0.0125506	-0.0517819	-0.683041	-0.651223	0.741891	0.257297						-0.0318175	0.483688	-0.0318175	0.923704	0.866301	0.840261		False	False	False	False
1	280001	290000	0.000112934	0.044516	-1.44862	-0.0524119	0.943633	0.48246						-1.39621	0.796922	-1.39621	0.944673	0.866301	0.858487		False	False	False	False
1	290001	300000	0.0060584	-0.0511117	-1.08266	-0.647056	0.868603	0.258696						-0.435602	0.581855	-0.435602	0.923776	0.866301	0.840261		False	False	False	False
1	300001	310000	0.00809895	0.0212942	-0.957054	-0.196812	0.833489	0.424649						-0.760242	0.660004	-0.760242	0.923704	0.866301	0.840261		False	False	False	False
1	310001	320000	0.00807204	-0.104469	-0.95871	-0.978849	0.83399	0.162007						0.0201386	0.47098	0.0201386	0.923704	0.866301	0.840261		False	False	False	False
1	320001	330000	0.00773145	0.0527015	-0.979675	-0.00151172	0.840248	0.503116						-0.978163	0.710047	-0.978163	0.923704	0.866301	0.840261		False	False	False	False
1	330001	340000	0.00761662	-0.00260968	-0.986743	-0.345454	0.842286	0.366884						-0.641289	0.631934	-0.641289	0.923704	0.866301	0.840261		False	False	False	False
1	340001	350000	0.00536546	-0.0735372	-1.12531	-0.786505	0.879437	0.214916						-0.338806	0.558192	-0.338806	0.92421	0.866301	0.840261		False	False	False	False
1	350001	360000	0.01228	-0.104102	-0.699699	-0.976567	0.747984	0.162611						0.276868	0.410465	0.276868	0.923704	0.866301	0.840261		False	False	False	False
1	360001	370000	0.0173603	-0.0352212	-0.386985	-0.548243	0.626187	0.292398						0.161258	0.437406	0.161258	0.923704	0.866301	0.840261		False	False	False	False
1	370001	380000	0.0104989	-0.0632206	-0.809328	-0.722353	0.78658	0.234522						-0.0869747	0.497006	-0.0869747	0.923704	0.866301	0.840261		False	False	False	False
1	380001	390000	0.0189269	-0.00172571	-0.290553	-0.339958	0.586769	0.368975						0.0494045	0.463974	0.0494045	0.923704	0.866301	0.840261		False	False	False	False
1	390001	400000	0.0158216	-0.0355363	-0.481699	-0.550203	0.664329	0.291702						0.0685035	0.459468	0.0685035	0.923704	0.866301	0.840261		False	False	False	False
1	400001	410000	0.0342368	0.0610117	0.651825	0.0501642	0.239575	0.524205						0.601661	0.338141	0.601661	0.923704	0.866301	0.840261		False	False	False	False
1	410001	420000	0.00944655	0.0080733	-0.874105	-0.279024	0.807955	0.392429						-0.59508	0.620618	-0.59508	0.923704	0.866301	0.840261		False	False	False	False
1	420001	430000	0.00622376	0.0374072	-1.07248	-0.0966165	0.865923	0.464732						-0.975862	0.709567	-0.975862	0.92371	0.866301	0.840261		False	False	False	False
1	430001	440000	0.0155025	-0.0717629	-0.501341	-0.775472	0.672173	0.218218						0.274131	0.411113	0.274131	0.923704	0.866301	0.840261		False	False	False	False
1	440001	450000	0.0161257	-0.18152	-0.46298	-1.45798	0.656812	0.0702106						0.994999	0.260553	0.994999	0.923704	0.866301	0.840261		False	False	False	False
1	450001	460000	0.0169784	-0.109104	-0.410492	-1.00767	0.635684	0.154968						0.597176	0.339089	0.597176	0.923704	0.866301	0.840261		False	False	False	False
1	460001	470000	0.0184415	0.157855	-0.320434	0.652368	0.59907	0.746629						-0.972802	0.708861	-0.972802	0.923704	0.898569	0.840261		False	False	False	False
1	470001	480000	0.019991	0.296809	-0.225057	1.51643	0.55958	0.934299						-1.74148	0.856755	-1.74148	0.923704	0.993238	0.890783		False	False	False	False
1	480001	490000	0.0168183	-0.0222865	-0.420346	-0.467812	0.639701	0.320998						0.0474656	0.464405	0.0474656	0.923704	0.866301	0.840261		False	False	False	False
1	490001	500000	0.0156025	0.230575	-0.495187	1.10456	0.669696	0.866591						-1.59975	0.833586	-1.59975	0.923704	0.955578	0.876257		False	False	False	False
1	500001	510000	0.0120957	-0.0383125	-0.711039	-0.567466	0.752061	0.285703						-0.143572	0.510713	-0.143572	0.923704	0.866301	0.840261		False	False	False	False
1	510001	520000	0.0218244	0.0685426	-0.112205	0.0969935	0.513247	0.543076						-0.209198	0.526639	-0.209198	0.923704	0.866301	0.840261		False	False	False	False
1	520001	530000	0.00990643	0.0518219	-0.845797	-0.00698143	0.798688	0.5009						-0.838816	0.678293	-0.838816	0.923704	0.866301	0.840261		False	False	False	False
1	530001	540000	0.0076061	0.0603464	-0.987391	0.0460271	0.842466	0.522554						-1.03342	0.722277	-1.03342	0.923704	0.866301	0.840857		False	False	False	False
1	540001	550000	0.00721864	0.0428648	-1.01124	-0.0626791	0.84925	0.47832						-0.948561	0.703466	-0.948561	0.923704	0.866301	0.840261		False	False	False	False
1	550001	560000	0.0161135	0.153947	-0.463731	0.628067	0.657121	0.738954						-1.0918	0.735221	-1.0918	0.923704	0.895741	0.841852		False	False	False	False
1	560001	570000	0.0208202	0.161128	-0.174014	0.672718	0.538577	0.753161						-0.846732	0.680109	-0.846732	0.923704	0.901375	0.840261		False	False	False	False
1	570001	580000	0.0145879	-0.0129431	-0.557636	-0.409711	0.694442	0.342601						-0.147925	0.511789	-0.147925	0.923704	0.866301	0.840261		False	False	False	False
1	580001	590000	0.0104646	0.0397626	-0.811438	-0.0819699	0.787307	0.470569						-0.729468	0.652845	-0.729468	0.923704	0.866301	0.840261		False	False	False	False
1	590001	600000	0.00367305	-0.00564607	-1.22948	-0.364336	0.903645	0.359727						-0.865148	0.684395	-0.865148	0.929018	0.866301	0.840261		False	False	False	False
1	600001	610000	0.0100557	-0.0180206	-0.836611	-0.441284	0.795695	0.330756						-0.395327	0.572088	-0.395327	0.923704	0.866301	0.840261		False	False	False	False
1	610001	620000	0.0163619	-0.0112658	-0.448438	-0.399281	0.651045	0.346533						-0.049157	0.487915	-0.049157	0.923704	0.866301	0.840261		False	False	False	False
1	620001	630000	0.00916787	-0.0570683	-0.891259	-0.684096	0.813394	0.246593						-0.207163	0.526131	-0.207163	0.923704	0.866301	0.840261		False	False	False	False
1	630001	640000	0.00921103	-0.0186317	-0.888602	-0.445085	0.81259	0.329341						-0.443517	0.583833	-0.443517	0.923704	0.866301	0.840261		False	False	False	False
1	640001	650000	0.00862978	-0.0788303	-0.92438	-0.819419	0.823626	0.205097						-0.104961	0.501324	-0.104961	0.923704	0.866301	0.840261		False	False	False	False
1	650001	660000	0.00524322	0.000693744	-1.13283	-0.324913	0.881284	0.374738						-0.807922	0.671107	-0.807922	0.924331	0.866301	0.840261		False	False	False	False
1	660001	670000	0.0190951	0.0979848	-0.280203	0.280075	0.582432	0.615028						-0.560278	0.612179	-0.560278	0.923704	0.867892	0.840261		False	False	False	False
1	670001	680000	0.0202689	0.0331521	-0.207951	-0.123076	0.552547	0.454225						-0.0848747	0.49652	-0.0848747	0.923704	0.866301	0.840261		False	False	False	False
1	680001	690000	0.0115575	-0.103504	-0.744166	-0.972849	0.764048	0.163593						0.228683	0.421518	0.228683	0.923704	0.866301	0.840261		False	False	False	False
1	690001	700000	0.00945792	-0.00686053	-0.873405	-0.371888	0.807733	0.356842						-0.501517	0.598079	-0.501517	0.923704	0.866301	0.840261		False	False	False	False
1	700001	710000	0.0139997	-0.0873791	-0.593843	-0.872578	0.708425	0.190111						0.278736	0.410048	0.278736	0.923704	0.866301	0.840261		False	False	False	False
1	710001	720000	0.0219586	-0.202462	-0.103943	-1.5882	0.509852	0.054049						1.48426	0.180616	1.48426	0.923704	0.866301	0.840261		False	False	False	False
1	720001	730000	0.0336966	-0.530206	0.618574	-3.62622	0.249141	0.000146434						4.24479	0.0112901	4.24479	0.923704	0.0972012	0.840261		False	False	True	True
1	730001	740000	0.00896628	0.0240137	-0.903667	-0.179901	0.817249	0.431416						-0.723765	0.65146	-0.723765	0.923704	0.866301	0.840261		False	False	False	False
1	740001	750000	0.0102691	0.0868252	-0.823476	0.21068	0.791322	0.587918						-1.03416	0.722444	-1.03416	0.923704	0.866301	0.840857		False	False	False	False
1	750001	760000	0.0115961	-0.00929882	-0.741792	-0.38705	0.763211	0.351155						-0.354742	0.562095	-0.354742	0.923704	0.866301	0.840261		False	False	False	False
1	760001	770000	0.0196903	0.142714	-0.243569	0.558218	0.567332	0.715956						-0.801787	0.669702	-0.801787	0.923704	0.888038	0.840261		False	False	False	False
1	770001	780000	0.0190346	0.24958	-0.283927	1.22274	0.584	0.889973						-1.50667	0.817241	-1.50667	0.923704	0.968853	0.867099		False	False	False	False
1	780001	790000	0.0041631	0.0614929	-1.19932	0.0531563	0.897046	0.525421						-1.25248	0.76866	-1.25248	0.927436	0.866301	0.848081		False	False	False	False
1	790001	800000	0.0102065	-0.074033	-0.827329	-0.789588	0.792586	0.213994						-0.0377409	0.485132	-0.0377409	0.923704	0.866301	0.840261		False	False	False	False
1	800001	810000	0.0172772	0.0531682	-0.3921	0.0013906	0.628273	0.504307						-0.393491	0.571612	-0.393491	0.923704	0.866301	0.840261		False	False	False	False
1	810001	820000	0.0069214	-0.152791	-1.02954	-1.27933	0.854313	0.0983211						0.249792	0.416645	0.249792	0.923704	0.866301	0.840261		False	False	False	False
1	820001	830000	0.00355421	-0.0368729	-1.2368	-0.558514	0.905237	0.288812						-0.678284	0.640677	-0.678284	0.929475	0.866301	0.840261		False	False	False	False
1	830001	840000	0.0166686	-0.0165069	-0.42956	-0.431872	0.643428	0.334342						0.00231196	0.475277	0.00231196	0.923704	0.866301	0.840261		False	False	False	False
1	840001	850000	0.00160533	0.136488	-1.35676	0.519498	0.928614	0.702649						-1.87626	0.876925	-1.87626	0.939806	0.884783	0.90473		False	False	False	False
1	850001	860000	0.00825067	0.125656	-0.947716	0.452143	0.830709	0.678849						-1.39986	0.797585	-1.39986	0.923704	0.877673	0.858803		False	False	False	False
1	860001	870000	0.00593651	0.116033	-1.09016	0.392303	0.87054	0.657074						-1.48246	0.812925	-1.48246	0.924066	0.872977	0.864891		False	False	False	False
1	870001	880000	0.00742416	-0.0559524	-0.99859	-0.677157	0.845669	0.248816						-0.321433	0.554012	-0.321433	0.923704	0.866301	0.840261		False	False	False	False
1	880001	890000	0.00207403	0.0163382	-1.32791	-0.227631	0.923383	0.412533						-1.10028	0.737052	-1.10028	0.937031	0.866301	0.842068		False	False	False	False
1	890001	900000	0.00331949	-0.209669	-1.25125	-1.63302	0.908222	0.0491987						0.381769	0.386261	0.381769	0.930291	0.866301	0.840261		False	False	True	False
1	900001	910000	0.00752641	-0.147749	-0.992296	-1.24798	0.843867	0.103887						0.255684	0.415296	0.255684	0.923704	0.866301	0.840261		False	False	False	False
1	910001	920000	0.00971758	-0.566443	-0.857422	-3.85156	0.802512	6.91344e-05						2.99413	0.0452007	2.99413	0.923704	0.0592674	0.840261		False	False	True	True
1	920001	930000	0.0032447	0.0868871	-1.25585	0.211066	0.909172	0.588067						-1.46692	0.810067	-1.46692	0.930587	0.866301	0.863193		False	False	False	False
1	930001	940000	0.011334	-0.143898	-0.757926	-1.22403	0.768794	0.108303						0.466105	0.367476	0.466105	0.923704	0.866301	0.840261		False	False	False	False
1	940001	950000	0.0216269	0.0596671	-0.124364	0.0418027	0.518224	0.520824						-0.166166	0.516185	-0.166166	0.923704	0.866301	0.840261		False	False	False	False
1	950001	960000	0	0.0486266	-1.45557	-0.0268508	0.944673	0.492908						-1.42872	0.803025	-1.42872	0.944673	0.866301	0.86163		False	False	False	False
1	960001	970000	0.0104505	0.0431565	-0.812307	-0.0608655	0.787608	0.479062						-0.751442	0.65797	-0.751442	0.923704	0.866301	0.840261		False	False	False	False
1	970001	980000	0	0.0932183	-1.45557	0.250435	0.944673	0.603527						-1.70601	0.851163	-1.70601	0.944673	0.866301	0.886991		False	False	False	False
1	980001	990000	0.00357068	0.0617015	-1.23579	0.0544533	0.905028	0.525993						-1.29024	0.776219	-1.29024	0.929369	0.866301	0.850284		False	False	False	False
1	990001	1000000	0.00728316	0.169954	-1.00727	0.727602	0.848101	0.77009						-1.73487	0.855721	-1.73487	0.923704	0.9077	0.889992		False	False	False	False
1	1000001	1010000	0.0113858	0.0579418	-0.754739	0.0310743	0.767675	0.51645						-0.785813	0.666008	-0.785813	0.923704	0.866301	0.840261		False	False	False	False
1	1010001	1020000	0.0158481	-0.0694229	-0.480068	-0.760921	0.663667	0.222671						0.280853	0.409533	0.280853	0.923704	0.866301	0.840261		False	False	False	False
1	1020001	1030000	0.0171378	-0.158865	-0.400679	-1.3171	0.631742	0.0917708						0.916419	0.275007	0.916419	0.923704	0.866301	0.840261		False	False	False	False
1	1030001	1040000	0.0120277	-0.131767	-0.715227	-1.1486	0.753635	0.123286						0.43337	0.374636	0.43337	0.923704	0.866301	0.840261		False	False	False	False
1	1040001	1050000	0.00361728	0.0941254	-1.23292	0.256075	0.904401	0.605753						-1.48899	0.814109	-1.48899	0.929211	0.866301	0.865467		False	False	False	False
1	1050001	1060000	0.0126317	-0.105388	-0.678045	-0.984563	0.740019	0.160571						0.306518	0.40355	0.306518	0.923704	0.866301	0.840261		False	False	False	False
1	1060001	1070000	0.00625889	-0.0318324	-1.07032	-0.527171	0.865371	0.2997						-0.543146	0.608128	-0.543146	0.92371	0.866301	0.840261		False	False	False	False
1	1070001	1080000	0.0134146	0.0325671	-0.629856	-0.126714	0.722097	0.452739						-0.503142	0.598464	-0.503142	0.923704	0.866301	0.840261		False	False	False	False
1	1080001	1090000	0.00859904	0.178296	-0.926272	0.779479	0.824181	0.785353						-1.70575	0.851121	-1.70575	0.923704	0.914787	0.886976		False	False	False	False
1	1090001	1100000	0.0108918	0.0242648	-0.785146	-0.17834	0.778215	0.432014						-0.606806	0.623489	-0.606806	0.923704	0.866301	0.840261		False	False	False	False
1	1100001	1110000	0.0139459	-0.325694	-0.597152	-2.3545	0.709707	0.00869624						1.75735	0.144629	1.75735	0.923704	0.866301	0.840261		False	False	True	True
1	1110001	1120000	0.0108141	0.0302748	-0.789929	-0.140968	0.779879	0.446949						-0.648961	0.633754	-0.648961	0.923704	0.866301	0.840261		False	False	False	False
1	1120001	1130000	0.0198748	0.0770058	-0.23221	0.14962	0.562593	0.563917						-0.38183	0.568719	-0.38183	0.923704	0.866301	0.840261		False	False	False	False
1	1130001	1140000	0.0146398	-0.0281693	-0.554443	-0.504393	0.693188	0.307823						-0.0500501	0.488119	-0.0500501	0.923704	0.866301	0.840261		False	False	False	False
1	1140001	1150000	0.00634868	0.134803	-1.06479	0.50902	0.863894	0.698933						-1.57381	0.829075	-1.57381	0.923704	0.883203	0.873463		False	False	False	False
1	1150001	1160000	0.00645035	0.0491678	-1.05853	-0.0234852	0.862229	0.494294						-1.03505	0.722653	-1.03505	0.923704	0.866301	0.840857		False	False	False	False
1	1160001	1170000	0.0104426	-0.0124299	-0.812797	-0.40652	0.787762	0.343817						-0.406278	0.574789	-0.406278	0.923704	0.866301	0.840261		False	False	False	False
1	1170001	1180000	0.0124487	-0.0968973	-0.689312	-0.931766	0.744208	0.174121						0.242454	0.418374	0.242454	0.923704	0.866301	0.840261		False	False	False	False
1	1180001	1190000	0.0115248	-0.114413	-0.746178	-1.04068	0.764719	0.147195						0.294505	0.406356	0.294505	0.923704	0.866301	0.840261		False	False	False	False
1	1190001	1200000	0.00710804	-0.0982568	-1.01805	-0.94022	0.851168	0.171932						-0.077829	0.494788	-0.077829	0.923704	0.866301	0.840261		False	False	False	False
1	1200001	1210000	0.00373549	-0.0409074	-1.22564	-0.583602	0.902834	0.280149						-0.642038	0.63211	-0.642038	0.928719	0.866301	0.840261		False	False	False	False
1	1210001	1220000	0.00704303	0.0705347	-1.02205	0.109381	0.85225	0.548104						-1.13143	0.743608	-1.13143	0.923704	0.866301	0.842619		False	False	False	False
1	1220001	1230000	0.01289	0.00546294	-0.66215	-0.295256	0.734118	0.386135						-0.366894	0.565053	-0.366894	0.923704	0.866301	0.840261		False	False	False	False
1	1230001	1240000	0.0153621	0.0507946	-0.509983	-0.0133691	0.675656	0.498323						-0.496614	0.596924	-0.496614	0.923704	0.866301	0.840261		False	False	False	False
1	1240001	1250000	0.00880926	0.00314812	-0.913332	-0.309651	0.820252	0.380583						-0.603681	0.622702	-0.603681	0.923704	0.866301	0.840261		False	False	False	False
1	1250001	1260000	0.0246159	0.0486648	0.0596251	-0.0266132	0.443592	0.493						0.0862383	0.455228	0.0862383	0.923704	0.866301	0.840261		False	False	False	False
1	1260001	1270000	0.011686	-0.0426956	-0.736256	-0.594722	0.761172	0.276291						-0.141534	0.510231	-0.141534	0.923704	0.866301	0.840261		False	False	False	False
1	1270001	1280000	0.0159822	-0.124194	-0.471813	-1.1015	0.660357	0.133428						0.62969	0.332224	0.62969	0.923704	0.866301	0.840261		False	False	False	False
1	1280001	1290000	0.0366509	-0.0926978	0.80042	-0.905652	0.200152	0.181109						1.70607	0.150991	1.70607	0.923704	0.866301	0.840261		False	False	False	False
1	1290001	1300000	0.0117083	0.0105769	-0.734884	-0.263456	0.760702	0.398521						-0.471428	0.590734	-0.471428	0.923704	0.866301	0.840261		False	False	False	False
1	1300001	1310000	0.0176351	-0.0547163	-0.370073	-0.66947	0.619179	0.251309						0.299398	0.405221	0.299398	0.923704	0.866301	0.840261		False	False	False	False
1	1310001	1320000	0.0173373	-0.0618835	-0.3884	-0.714038	0.626787	0.23707						0.325638	0.399165	0.325638	0.923704	0.866301	0.840261		False	False	False	False
1	1320001	1330000	0.0100346	0.115907	-0.837905	0.391521	0.796112	0.656797						-1.22943	0.763944	-1.22943	0.923704	0.872977	0.84689		False	False	False	False
1	1330001	1340000	0.0167459	-0.0387608	-0.424806	-0.570254	0.641524	0.284747						0.145448	0.441127	0.145448	0.923704	0.866301	0.840261		False	False	False	False
1	1340001	1350000	0.0101676	-0.143724	-0.829719	-1.22295	0.793387	0.108505						0.393231	0.383686	0.393231	0.923704	0.866301	0.840261		False	False	False	False
1	1350001	1360000	0.0198913	0.0746454	-0.231196	0.134943	0.562184	0.558145						-0.366139	0.564887	-0.366139	0.923704	0.866301	0.840261		False	False	False	False
1	1360001	1370000	0.0120588	0.0803309	-0.713309	0.170297	0.752904	0.572011						-0.883606	0.68865	-0.883606	0.923704	0.866301	0.840261		False	False	False	False
1	1370001	1380000	0.00849511	0.00100453	-0.932669	-0.32298	0.826105	0.375464						-0.609689	0.624169	-0.609689	0.923704	0.866301	0.840261		False	False	False	False
1	1380001	1390000	0.00995581	-0.062004	-0.842758	-0.714788	0.797663	0.236838						-0.12797	0.506898	-0.12797	0.923704	0.866301	0.840261		False	False	False	False
1	1390001	1400000	0.0217958	0.0468731	-0.113964	-0.0377543	0.51394	0.488443						-0.0762094	0.494388	-0.0762094	0.923704	0.866301	0.840261		False	False	False	False
1	1400001	1410000	0.0124172	0.0856762	-0.691252	0.203536	0.744881	0.585183						-0.894788	0.691209	-0.894788	0.923704	0.866301	0.840261		False	False	False	False
1	1410001	1420000	0.0344295	0.380486	0.663686	2.03676	0.236212	0.977275						-1.37307	0.792455	-1.37307	0.923704	1	0.856551		False	False	False	False
1	1420001	1430000	0.0345142	0.556133	0.6689	3.12899	0.234756	0.998602						-2.46009	0.942381	-2.46009	0.923704	1	0.954612		False	False	False	False
1	1430001	1440000	0.0113063	0.0740772	-0.759632	0.131409	0.769365	0.556762						-0.891042	0.690349	-0.891042	0.923704	0.866301	0.840261		False	False	False	False
1	1440001	1450000	0.0261286	0.0727374	0.152732	0.123078	0.407312	0.553467						0.0296535	0.468704	0.0296535	0.923704	0.866301	0.840261		False	False	False	False
1	1450001	1460000	0.0176484	-0.120958	-0.369251	-1.08138	0.618828	0.137929						0.712131	0.315166	0.712131	0.923704	0.866301	0.840261		False	False	False	False
1	1460001	1470000	0.0220558	-0.0655987	-0.0979629	-0.737141	0.507387	0.229893						0.639178	0.330222	0.639178	0.923704	0.866301	0.840261		False	False	False	False
1	1470001	1480000	0.0249879	-0.0330545	0.0825179	-0.53477	0.434626	0.29705						0.617288	0.334774	0.617288	0.923704	0.866301	0.840261		False	False	False	False
1	1480001	1490000	0.0243784	0.0147506	0.0450026	-0.237502	0.449446	0.408647						0.282505	0.409136	0.282505	0.923704	0.866301	0.840261		False	False	False	False
1	1490001	1500000	0.0243277	0.181054	0.0418801	0.796626	0.450637	0.790281						-0.754745	0.658739	-0.754745	0.923704	0.917179	0.840261		False	False	False	False
1	1500001	1510000	0.0122377	0.202695	-0.702297	0.931194	0.748909	0.826496						-1.63349	0.839303	-1.63349	0.923704	0.934529	0.879597		False	False	False	False
1	1510001	1520000	0.0119117	0.065062	-0.722369	0.07535	0.756205	0.534362						-0.797719	0.668766	-0.797719	0.923704	0.866301	0.840261		False	False	False	False
1	1520001	1530000	0.01503	0.0202721	-0.530422	-0.203168	0.683786	0.422216						-0.327254	0.555438	-0.327254	0.923704	0.866301	0.840261		False	False	False	False
1	1530001	1540000	0.0231895	0.00735613	-0.028175	-0.283484	0.478888	0.390708						0.255309	0.41539	0.255309	0.923704	0.866301	0.840261		False	False	False	False
1	1540001	1550000	0.0134718	-0.125407	-0.626335	-1.10905	0.720737	0.131758						0.482711	0.363867	0.482711	0.923704	0.866301	0.840261		False	False	False	False
1	1550001	1560000	0.00984866	-0.113191	-0.849354	-1.03308	0.799897	0.148984						0.18373	0.432059	0.18373	0.923704	0.866301	0.840261		False	False	False	False
1	1560001	1570000	0.0105196	-0.269396	-0.808055	-2.00442	0.786156	0.0214192						1.19636	0.22526	1.19636	0.923704	0.866301	0.840261		False	False	True	False
1	1570001	1580000	0.00955899	-0.00562312	-0.867184	-0.364193	0.805733	0.359784						-0.502991	0.598427	-0.502991	0.923704	0.866301	0.840261		False	False	False	False
1	1580001	1590000	0.0066447	0.044225	-1.04657	-0.054221	0.858998	0.481733						-0.992348	0.713203	-0.992348	0.923704	0.866301	0.840261		False	False	False	False
1	1590001	1600000	0.00474007	-0.0297663	-1.16381	-0.514323	0.888819	0.304231						-0.649482	0.633862	-0.649482	0.925461	0.866301	0.840261		False	False	False	False
1	1600001	1610000	0.00747609	-0.103324	-0.995394	-0.971727	0.844743	0.16387						-0.0236666	0.481672	-0.0236666	0.923704	0.866301	0.840261		False	False	False	False
1	1610001	1620000	0.0113944	-0.0643314	-0.754209	-0.72926	0.767482	0.232362						-0.0249493	0.481999	-0.0249493	0.923704	0.866301	0.840261		False	False	False	False
1	1620001	1630000	0.0111499	-0.0245381	-0.769258	-0.481813	0.772713	0.315971						-0.287445	0.545625	-0.287445	0.923704	0.866301	0.840261		False	False	False	False
1	1630001	1640000	0.0147128	-0.00826884	-0.549948	-0.380645	0.691445	0.35362						-0.169303	0.516895	-0.169303	0.923704	0.866301	0.840261		False	False	False	False
1	1640001	1650000	0.0166392	0.0562644	-0.431371	0.0206436	0.644143	0.51219						-0.452014	0.585939	-0.452014	0.923704	0.866301	0.840261		False	False	False	False
1	1650001	1660000	0.00664358	0.118593	-1.04664	0.408224	0.859015	0.662954						-1.45486	0.807868	-1.45486	0.923704	0.874415	0.862192		False	False	False	False
1	1660001	1670000	0.00894868	0.191968	-0.90475	0.864496	0.817601	0.809082						-1.76925	0.861109	-1.76925	0.923704	0.925661	0.893622		False	False	False	False
1	1670001	1680000	0.0200626	0.0864711	-0.22065	0.208479	0.557774	0.587073						-0.429129	0.580344	-0.429129	0.923704	0.866301	0.840261		False	False	False	False
1	1680001	1690000	0.0260222	0.00119567	0.146184	-0.321792	0.40977	0.375936						0.467976	0.367045	0.467976	0.923704	0.866301	0.840261		False	False	False	False
1	1690001	1700000	0.00682303	0.0286012	-1.03559	-0.151375	0.855965	0.442707						-0.884217	0.688779	-0.884217	0.923704	0.866301	0.840261		False	False	False	False
1	1700001	1710000	0.00871302	-0.0657196	-0.919256	-0.737892	0.822031	0.229663						-0.181364	0.519843	-0.181364	0.923704	0.866301	0.840261		False	False	False	False
1	1710001	1720000	0.0190458	0.0511341	-0.283234	-0.0112583	0.583716	0.499192						-0.271976	0.541935	-0.271976	0.923704	0.866301	0.840261		False	False	False	False
1	1720001	1730000	0.0129262	0.0604248	-0.659918	0.0465142	0.733284	0.522754						-0.706432	0.647357	-0.706432	0.923704	0.866301	0.840261		False	False	False	False
1	1730001	1740000	0.0144963	0.0544322	-0.563277	0.00925047	0.696555	0.507553						-0.572527	0.61514	-0.572527	0.923704	0.866301	0.840261		False	False	False	False
1	1740001	1750000	0.0127006	-0.194098	-0.673808	-1.53619	0.738439	0.0600495						0.862383	0.285355	0.862383	0.923704	0.866301	0.840261		False	False	False	False
1	1750001	1760000	0.0106107	-0.0116941	-0.802448	-0.401945	0.784224	0.345547						-0.400504	0.573376	-0.400504	0.923704	0.866301	0.840261		False	False	False	False
1	1760001	1770000	0.0125761	0.0476158	-0.681469	-0.0331362	0.741295	0.49029						-0.648333	0.633608	-0.648333	0.923704	0.866301	0.840261		False	False	False	False
1	1770001	1780000	0.0201896	-0.0980681	-0.212832	-0.939046	0.554591	0.172229						0.726214	0.312307	0.726214	0.923704	0.866301	0.840261		False	False	False	False
1	1780001	1790000	0.0172873	-0.0399488	-0.39148	-0.577641	0.628037	0.282215						0.186161	0.431445	0.186161	0.923704	0.866301	0.840261		False	False	False	False
1	1790001	1800000	0.0113399	-0.00529541	-0.75756	-0.362155	0.768671	0.360577						-0.395405	0.572104	-0.395405	0.923704	0.866301	0.840261		False	False	False	False
1	1800001	1810000	0.00458464	0.00118247	-1.17337	-0.321874	0.891087	0.375905						-0.851499	0.681205	-0.851499	0.925983	0.866301	0.840261		False	False	False	False
1	1810001	1820000	0.0103291	0.0624143	-0.819781	0.0588857	0.790102	0.527768						-0.878667	0.6875	-0.878667	0.923704	0.866301	0.840261		False	False	False	False
1	1820001	1830000	0.00861074	-0.0600455	-0.925552	-0.702609	0.823982	0.240626						-0.222942	0.530026	-0.222942	0.923704	0.866301	0.840261		False	False	False	False
1	1830001	1840000	0.014776	0.0202174	-0.546059	-0.203508	0.689954	0.422073						-0.342551	0.559097	-0.342551	0.923704	0.866301	0.840261		False	False	False	False
1	1840001	1850000	0.0248976	-0.0125982	0.0769636	-0.407566	0.436753	0.343411						0.48453	0.363476	0.48453	0.923704	0.866301	0.840261		False	False	False	False
1	1850001	1860000	0.0145455	-0.0168279	-0.560244	-0.433868	0.695431	0.333611						-0.126376	0.506499	-0.126376	0.923704	0.866301	0.840261		False	False	False	False
1	1860001	1870000	0.00683204	0.0167144	-1.03504	-0.225291	0.855808	0.413463						-0.809746	0.67155	-0.809746	0.923704	0.866301	0.840261		False	False	False	False
1	1870001	1880000	0.0116772	0.214805	-0.736801	1.0065	0.761369	0.844858						-1.7433	0.857021	-1.7433	0.923704	0.944218	0.89098		False	False	False	False
1	1880001	1890000	0.0175821	0.24542	-0.373331	1.19687	0.620512	0.885079						-1.5702	0.828492	-1.5702	0.923704	0.966083	0.873185		False	False	False	False
1	1890001	1900000	0.0351429	0.0635264	0.707596	0.0658013	0.224102	0.530539						0.641795	0.329698	0.641795	0.923704	0.866301	0.840261		False	False	False	False
1	1900001	1910000	0.0188497	0.108808	-0.295309	0.347375	0.588773	0.640328						-0.642685	0.632259	-0.642685	0.923704	0.869989	0.840261		False	False	False	False
1	1910001	1920000	0.0125154	-0.0406218	-0.685207	-0.581826	0.74272	0.280742						-0.103381	0.500946	-0.103381	0.923704	0.866301	0.840261		False	False	False	False
1	1920001	1930000	0.00751382	0.02571	-0.993071	-0.169354	0.844103	0.435608						-0.823718	0.674742	-0.823718	0.923704	0.866301	0.840261		False	False	False	False
1	1930001	1940000	0.011419	0.0683952	-0.752693	0.0960767	0.766953	0.542693						-0.84877	0.680583	-0.84877	0.923704	0.866301	0.840261		False	False	False	False
1	1940001	1950000	0.00641731	-0.0289521	-1.06057	-0.50926	0.862781	0.306071						-0.551305	0.610051	-0.551305	0.923704	0.866301	0.840261		False	False	False	False
1	1950001	1960000	0.007197	-0.047713	-1.01257	-0.625922	0.849611	0.265759						-0.386651	0.569912	-0.386651	0.923704	0.866301	0.840261		False	False	False	False
1	1960001	1970000	0.00336267	0.0116171	-1.24859	-0.256988	0.907686	0.401019						-0.991601	0.713045	-0.991601	0.930151	0.866301	0.840261		False	False	False	False
1	1970001	1980000	0.0209013	0.0803069	-0.169024	0.170148	0.536513	0.571956						-0.339172	0.558295	-0.339172	0.923704	0.866301	0.840261		False	False	False	False
1	1980001	1990000	0.0280068	0.273763	0.268346	1.37312	0.364524	0.914916						-1.10478	0.737998	-1.10478	0.923704	0.983009	0.842068		False	False	False	False
1	1990001	2000000	0.0169644	0.0344759	-0.411354	-0.114844	0.636035	0.457465						-0.29651	0.54784	-0.29651	0.923704	0.866301	0.840261		False	False	False	False
1	2000001	2010000	0.0255755	0.0513992	0.118689	-0.00960987	0.42033	0.499845						0.128299	0.445242	0.128299	0.923704	0.866301	0.840261		False	False	False	False
1	2010001	2020000	0.0290085	0.192494	0.330004	0.867766	0.342551	0.809943						-0.537762	0.606791	-0.537762	0.923704	0.926046	0.840261		False	False	False	False
1	2020001	2030000	0.0231167	0.286612	-0.0326575	1.45302	0.480727	0.926059						-1.48568	0.813517	-1.48568	0.923704	0.988848	0.865154		False	False	False	False
1	2030001	2040000	0.0261674	0.0588879	0.15512	0.0369577	0.406382	0.518873						0.118163	0.447569	0.118163	0.923704	0.866301	0.840261		False	False	False	False
1	2040001	2050000	0.0237052	0.13038	0.0035628	0.481518	0.465886	0.689261						-0.477955	0.592317	-0.477955	0.923704	0.880086	0.840261		False	False	False	False
1	2050001	2060000	0.013802	-0.0812778	-0.606009	-0.834638	0.713075	0.20078						0.22863	0.421527	0.22863	0.923704	0.866301	0.840261		False	False	False	False
1	2060001	2070000	0.0159667	0.0583895	-0.472765	0.0338581	0.66076	0.517611						-0.506623	0.599288	-0.506623	0.923704	0.866301	0.840261		False	False	False	False
1	2070001	2080000	0.0225814	-0.0962044	-0.0656069	-0.927457	0.494155	0.175254						0.86185	0.285469	0.86185	0.923704	0.866301	0.840261		False	False	False	False
1	2080001	2090000	0.015936	-0.0506901	-0.474657	-0.644434	0.661517	0.259571						0.169777	0.435363	0.169777	0.923704	0.866301	0.840261		False	False	False	False
1	2090001	2100000	0.0209221	0.0123875	-0.167745	-0.252197	0.535986	0.402807						0.0844523	0.455652	0.0844523	0.923704	0.866301	0.840261		False	False	False	False
1	2100001	2110000	0.0281514	-0.0626271	0.277246	-0.718663	0.361333	0.235645						0.995909	0.26039	0.995909	0.923704	0.866301	0.840261		False	False	False	False
1	2110001	2120000	0.0107636	-0.0173777	-0.793038	-0.437287	0.780946	0.332265						-0.355751	0.562347	-0.355751	0.923704	0.866301	0.840261		False	False	False	False
1	2120001	2130000	0.0227678	0.171694	-0.0541369	0.738425	0.48943	0.773317						-0.792562	0.667595	-0.792562	0.923704	0.909201	0.840261		False	False	False	False
1	2130001	2140000	0.0453854	0.0978574	1.33806	0.279283	0.0967098	0.614709						1.05878	0.249063	1.05878	0.923704	0.867892	0.840261		False	False	False	False
1	2140001	2150000	0.0187047	0.165446	-0.304231	0.699568	0.592483	0.761533						-1.0038	0.715712	-1.0038	0.923704	0.904752	0.840261		False	False	False	False
1	2150001	2160000	0.0428276	0.0890494	1.18062	0.224511	0.121121	0.593412						0.956106	0.26764	0.956106	0.923704	0.866301	0.840261		False	False	False	False
1	2160001	2170000	0.0174509	0.134441	-0.38141	0.506771	0.623842	0.698151						-0.888181	0.689672	-0.888181	0.923704	0.883033	0.840261		False	False	False	False
1	2170001	2180000	0.0271873	0.194061	0.217903	0.877506	0.382941	0.812592						-0.659603	0.63623	-0.659603	0.923704	0.927458	0.840261		False	False	False	False
1	2180001	2190000	0.00897311	0.0327875	-0.903247	-0.125343	0.817139	0.453305						-0.777904	0.664203	-0.777904	0.923704	0.866301	0.840261		False	False	False	False
1	2190001	2200000	0.00813216	-0.011485	-0.95501	-0.400644	0.832904	0.346051						-0.554366	0.610762	-0.554366	0.923704	0.866301	0.840261		False	False	False	False
1	2200001	2210000	0.0150957	0.142971	-0.52638	0.559816	0.682147	0.716501						-1.0862	0.733946	-1.0862	0.923704	0.888218	0.841759		False	False	False	False
1	2210001	2220000	0.0167056	-0.0164884	-0.427287	-0.431757	0.642512	0.334386						0.00446981	0.474724	0.00446981	0.923704	0.866301	0.840261		False	False	False	False
1	2220001	2230000	0.0232632	0.00754419	-0.0236379	-0.282314	0.477023	0.391171						0.258676	0.414629	0.258676	0.923704	0.866301	0.840261		False	False	False	False
1	2230001	2240000	0.0194792	0.0461125	-0.25656	-0.0424838	0.572663	0.486496						-0.214076	0.527836	-0.214076	0.923704	0.866301	0.840261		False	False	False	False
1	2240001	2250000	0.00488924	0.00816541	-1.15462	-0.278451	0.886579	0.392656						-0.876172	0.686916	-0.876172	0.924878	0.866301	0.840261		False	False	False	False
1	2250001	2260000	0.016112	0.0241181	-0.463825	-0.179253	0.657153	0.431663						-0.284573	0.544914	-0.284573	0.923704	0.866301	0.840261		False	False	False	False
1	2260001	2270000	0.0103557	-0.0243748	-0.81814	-0.480797	0.789548	0.316344						-0.337343	0.557851	-0.337343	0.923704	0.866301	0.840261		False	False	False	False
1	2270001	2280000	0.00732899	-0.0160254	-1.00445	-0.428878	0.84734	0.335403						-0.57557	0.615873	-0.57557	0.923704	0.866301	0.840261		False	False	False	False
1	2280001	2290000	0.00835418	0.034267	-0.941344	-0.116143	0.828813	0.456979						-0.825201	0.675113	-0.825201	0.923704	0.866301	0.840261		False	False	False	False
1	2290001	2300000	0.00762868	0.01786	-0.986001	-0.218167	0.842074	0.416292						-0.767834	0.661845	-0.767834	0.923704	0.866301	0.840261		False	False	False	False
1	2300001	2310000	0.0535078		1.83802		0.0447245							1.83802	0.135018		0.86289		0.840261		True	False	False	False
1	2310001	2320000	0.0401548		1.0161		0.151572							1.0161	0.256734		0.923704		0.840261		False	False	False	False
1	2320001	2330000	0.0191597	-0.010385	-0.276223	-0.393804	0.580802	0.348593						0.117581	0.447705	0.117581	0.923704	0.866301	0.840261		False	False	False	False
1	2330001	2340000	0.0156756	0.0672675	-0.490687	0.0890648	0.667899	0.539867						-0.579752	0.616896	-0.579752	0.923704	0.866301	0.840261		False	False	False	False
1	2340001	2350000	0.0134114	-0.00413513	-0.630053	-0.35494	0.722171	0.363277						-0.275113	0.542643	-0.275113	0.923704	0.866301	0.840261		False	False	False	False
1	2350001	2360000	0.0116752	0.0394153	-0.736922	-0.0841295	0.761411	0.469711						-0.652792	0.634614	-0.652792	0.923704	0.866301	0.840261		False	False	False	False
1	2360001	2370000	0.00799942	-0.0879891	-0.963181	-0.876372	0.835339	0.189078						-0.0868092	0.496967	-0.0868092	0.923704	0.866301	0.840261		False	False	False	False
1	2370001	2380000	0.0181867	0.0367391	-0.336118	-0.100771	0.605475	0.463025						-0.235347	0.533056	-0.235347	0.923704	0.866301	0.840261		False	False	False	False
1	2380001	2390000	0.00604999	0.0376086	-1.08318	-0.0953643	0.868748	0.465213						-0.987811	0.712218	-0.987811	0.923776	0.866301	0.840261		False	False	False	False
1	2390001	2400000	0.0107995	-0.0118818	-0.790827	-0.403112	0.780176	0.345114						-0.387715	0.570179	-0.387715	0.923704	0.866301	0.840261		False	False	False	False
1	2400001	2410000	0.00871015	0.12537	-0.919433	0.450364	0.82209	0.678169						-1.3698	0.791806	-1.3698	0.923704	0.87749	0.856185		False	False	False	False
1	2410001	2420000	0.00958221	0.0532096	-0.865754	0.00164816	0.805261	0.504403						-0.867403	0.684905	-0.867403	0.923704	0.866301	0.840261		False	False	False	False
1	2420001	2430000	0.00556303	-0.09209	-1.11315	-0.901872	0.876439	0.182098						-0.211277	0.527165	-0.211277	0.92415	0.866301	0.840261		False	False	False	False
1	2430001	2440000	0.0185056	-0.0916683	-0.316488	-0.89925	0.597441	0.182808						0.582762	0.342243	0.582762	0.923704	0.866301	0.840261		False	False	False	False
1	2440001	2450000	0.0363991	0.150636	0.784922	0.607479	0.204049	0.732299						0.177442	0.433569	0.177442	0.923704	0.893481	0.840261		False	False	False	False
1	2450001	2460000	0.0103745	-0.00553875	-0.816988	-0.363668	0.789172	0.359986						-0.453319	0.58626	-0.453319	0.923704	0.866301	0.840261		False	False	False	False
1	2460001	2470000	0.030453	0.011173	0.418916	-0.25975	0.311791	0.399961						0.678666	0.322034	0.678666	0.923704	0.866301	0.840261		False	False	False	False
1	2470001	2480000	0.0370831	0.204035	0.82702	0.939527	0.193726	0.828584						-0.112507	0.503149	-0.112507	0.923704	0.935707	0.840261		False	False	False	False
1	2480001	2490000	0.0290795	0.140985	0.334375	0.547462	0.340974	0.712276						-0.213086	0.527598	-0.213086	0.923704	0.887377	0.840261		False	False	False	False
1	2490001	2500000	0.0301659	0.0858791	0.401247	0.204797	0.317741	0.585678						0.19645	0.429006	0.19645	0.923704	0.866301	0.840261		False	False	False	False
1	2500001	2510000	0.0421394	0.0338085	1.13825	-0.118994	0.128372	0.455815						1.25725	0.215246	1.25725	0.923704	0.866301	0.840261		False	False	False	False
1	2510001	2520000	0.0352707	0.0108744	0.715465	-0.261606	0.22197	0.399217						0.977071	0.263845	0.977071	0.923704	0.866301	0.840261		False	False	False	False
1	2520001	2530000	0.0175365	0.11623	-0.37614	0.393528	0.621655	0.657534						-0.769668	0.662277	-0.769668	0.923704	0.873084	0.840261		False	False	False	False
1	2530001	2540000	0.0137444	-0.0100374	-0.609559	-0.391642	0.714454	0.349403						-0.217916	0.52879	-0.217916	0.923704	0.866301	0.840261		False	False	False	False
1	2540001	2550000	0.0224728	0.00254429	-0.0722922	-0.313405	0.496863	0.379142						0.241113	0.418686	0.241113	0.923704	0.866301	0.840261		False	False	False	False
1	2550001	2560000	0.00914092	0.0117696	-0.892917	-0.256039	0.81391	0.401365						-0.636878	0.630873	-0.636878	0.923704	0.866301	0.840261		False	False	False	False
1	2560001	2570000	0.0174132	-0.094393	-0.38373	-0.916193	0.624828	0.178213						0.532463	0.352962	0.532463	0.923704	0.866301	0.840261		False	False	False	False
1	2570001	2580000	0.0204432	0.0318073	-0.197221	-0.131438	0.548004	0.450835						-0.0657828	0.491885	-0.0657828	0.923704	0.866301	0.840261		False	False	False	False
1	2580001	2590000	0.0140709	0.133224	-0.589457	0.499202	0.706779	0.695515						-1.08866	0.734539	-1.08866	0.923704	0.881922	0.841852		False	False	False	False
1	2590001	2600000	0.00858678	-0.0618994	-0.927027	-0.714137	0.824419	0.237039						-0.212889	0.527549	-0.212889	0.923704	0.866301	0.840261		False	False	False	False
1	2600001	2610000	0.0175168	-0.124102	-0.377353	-1.10093	0.622161	0.133549						0.723578	0.312827	0.723578	0.923704	0.866301	0.840261		False	False	False	False
1	2610001	2620000	0.042916	0.0870448	1.18606	0.212047	0.120137	0.588466						0.974011	0.264371	0.974011	0.923704	0.866301	0.840261		False	False	False	False
1	2620001	2630000	0.00980751	0.114328	-0.851886	0.381705	0.800693	0.653122						-1.23359	0.764817	-1.23359	0.923704	0.872262	0.847179		False	False	False	False
1	2630001	2640000	0.0135391	0.069929	-0.622195	0.105615	0.719196	0.546589						-0.72781	0.652411	-0.72781	0.923704	0.866301	0.840261		False	False	False	False
1	2640001	2650000	0.00517442	0.146047	-1.13707	0.578939	0.882328	0.722846						-1.71601	0.852711	-1.71601	0.924333	0.889882	0.887948		False	False	False	False
1	2650001	2660000	0.0298897	0.0995295	0.384246	0.28968	0.323601	0.618627						0.0945653	0.453205	0.0945653	0.923704	0.868256	0.840261		False	False	False	False
1	2660001	2670000	0.0277511	0.220093	0.252605	1.03938	0.370303	0.852443						-0.786776	0.666229	-0.786776	0.923704	0.948231	0.840261		False	False	False	False
1	2670001	2680000	0.0570697	0.0581837	2.05727	0.0325787	0.0310811	0.517062						2.02469	0.11461	2.02469	0.744099	0.866301	0.840261		True	False	False	False
1	2680001	2690000	0.0535407	0.152653	1.84005	0.62002	0.0445694	0.736357						1.22003	0.221325	1.22003	0.862222	0.894759	0.840261		True	False	False	False
1	2690001	2700000	0.0427182	-0.0116116	1.17388	-0.401431	0.122269	0.345747						1.57531	0.167991	1.57531	0.923704	0.866301	0.840261		False	False	False	False
1	2700001	2710000	0.0330175	0.0185044	0.576768	-0.21416	0.261435	0.417882						0.790928	0.299348	0.790928	0.923704	0.866301	0.840261		False	False	False	False
1	2710001	2720000	0.0328611	-0.0140443	0.567141	-0.416559	0.264408	0.340023						0.9837	0.262614	0.9837	0.923704	0.866301	0.840261		False	False	False	False
1	2720001	2730000	0.0301627	-0.121714	0.401047	-1.08608	0.317822	0.136879						1.48713	0.180185	1.48713	0.923704	0.866301	0.840261		False	False	False	False
1	2730001	2740000	0.029122	-0.0286851	0.336992	-0.5076	0.340044	0.306673						0.844591	0.288812	0.844591	0.923704	0.866301	0.840261		False	False	False	False
1	2740001	2750000	0.0207424	0.108922	-0.178802	0.348084	0.54054	0.640583						-0.526887	0.604175	-0.526887	0.923704	0.869993	0.840261		False	False	False	False
1	2750001	2760000	0.0456387	-0.0260541	1.35365	-0.491239	0.0945095	0.312552						1.84489	0.134213	1.84489	0.923704	0.866301	0.840261		False	False	False	False
1	2760001	2770000	0.0317051	0.136832	0.495988	0.521641	0.286594	0.703406						-0.0256528	0.482189	-0.0256528	0.923704	0.885002	0.840261		False	False	False	False
1	2770001	2780000	0.0122936	0.0813223	-0.698858	0.176462	0.747671	0.574472						-0.875319	0.686695	-0.875319	0.923704	0.866301	0.840261		False	False	False	False
1	2780001	2790000	0.0279284	0.164873	0.263518	0.696009	0.366338	0.760464						-0.43249	0.581116	-0.43249	0.923704	0.904317	0.840261		False	False	False	False
1	2790001	2800000	0.0139124	0.204442	-0.599216	0.942057	0.71048	0.829164						-1.54127	0.823489	-1.54127	0.923704	0.936059	0.870436		False	False	False	False
1	2800001	2810000	0.0143868	0.0998696	-0.570014	0.291795	0.699154	0.619428						-0.861809	0.683578	-0.861809	0.923704	0.868394	0.840261		False	False	False	False
1	2810001	2820000	0.0217103	0.190448	-0.119227	0.855042	0.516108	0.806562						-0.974269	0.709215	-0.974269	0.923704	0.924361	0.840261		False	False	False	False
1	2820001	2830000	0.0323917	0.477109	0.538252	2.63759	0.27333	0.994569						-2.09934	0.906216	-2.09934	0.923704	1	0.926227		False	False	False	False
1	2830001	2840000	0.0168009	0.24757	-0.421416	1.21025	0.640149	0.887621						-1.63166	0.838998	-1.63166	0.923704	0.967388	0.879465		False	False	False	False
1	2840001	2850000	0.009103	0.136554	-0.895251	0.519908	0.814658	0.702786						-1.41516	0.800498	-1.41516	0.923704	0.884783	0.860363		False	False	False	False
1	2850001	2860000	0.0402766	0.303006	1.02359	1.55497	0.150116	0.938868						-0.531373	0.605217	-0.531373	0.923704	0.995593	0.840261		False	False	False	False
1	2860001	2870000	0.0174349	0.0544479	-0.382392	0.00934787	0.624265	0.507595						-0.39174	0.57118	-0.39174	0.923704	0.866301	0.840261		False	False	False	False
1	2870001	2880000	0.0252506	-0.0185782	0.0986887	-0.444752	0.428127	0.329448						0.54344	0.350595	0.54344	0.923704	0.866301	0.840261		False	False	False	False
1	2880001	2890000	0.0378597	0.108776	0.874823	0.347177	0.18233	0.640256						0.527647	0.354029	0.527647	0.923704	0.869957	0.840261		False	False	False	False
1	2890001	2900000	0.0276351	0.149995	0.245467	0.603488	0.372905	0.730996						-0.358021	0.562867	-0.358021	0.923704	0.893027	0.840261		False	False	False	False
1	2900001	2910000	0.0437573	0.220908	1.23784	1.04445	0.111707	0.853582						0.193396	0.429741	0.193396	0.923704	0.948873	0.840261		False	False	False	False
1	2910001	2920000	0.0262948	0.216379	0.162968	1.01629	0.403369	0.847102						-0.853322	0.681609	-0.853322	0.923704	0.945386	0.840261		False	False	False	False
1	2920001	2930000	0.0627126	0.261114	2.40461	1.29446	0.017018	0.902523						1.11015	0.239836	1.11015	0.585582	0.976142	0.840261		True	False	False	False
1	2930001	2940000	0.0714802	0.360402	2.94429	1.91187	0.00632389	0.970206						1.03242	0.253836	1.03242	0.366091	1	0.840261		True	True	False	False
1	2940001	2950000	0.0309329	0.30408	0.448454	1.56164	0.301876	0.939609						-1.11319	0.739767	-1.11319	0.923704	0.995966	0.842126		False	False	False	False
1	2950001	2960000	0.0297339	-0.0507411	0.374651	-0.644751	0.326812	0.259457						1.0194	0.256147	1.0194	0.923704	0.866301	0.840261		False	False	False	False
1	2960001	2970000	0.024252	0.0566751	0.0372235	0.0231973	0.452494	0.513227						0.0140262	0.472383	0.0140262	0.923704	0.866301	0.840261		False	False	False	False
1	2970001	2980000	0.0191374	0.118278	-0.277601	0.406267	0.581372	0.662191						-0.683867	0.641931	-0.683867	0.923704	0.874225	0.840261		False	False	False	False
1	2980001	2990000	0.0110995	0.0537861	-0.77236	0.00523297	0.773748	0.505879						-0.777593	0.664127	-0.777593	0.923704	0.866301	0.840261		False	False	False	False
1	2990001	3000000	0.0274973	-0.0441534	0.236983	-0.603787	0.375988	0.273189						0.84077	0.289566	0.84077	0.923704	0.866301	0.840261		False	False	False	False
1	3000001	3010000	0.0143917	0.0412506	-0.569711	-0.0727172	0.699031	0.47424						-0.496994	0.597014	-0.496994	0.923704	0.866301	0.840261		False	False	False	False
1	3010001	3020000	0.0179178	0.13934	-0.352671	0.537235	0.612199	0.708776						-0.889907	0.690085	-0.889907	0.923704	0.886339	0.840261		False	False	False	False
1	3020001	3030000	0.0240154	0.180774	0.0226582	0.794886	0.45828	0.789804						-0.772228	0.662885	-0.772228	0.923704	0.916964	0.840261		False	False	False	False
1	3030001	3040000	0.0277559	0.0805874	0.2529	0.171892	0.37019	0.572623						0.0810078	0.456487	0.0810078	0.923704	0.866301	0.840261		False	False	False	False
1	3040001	3050000	0.0164809	0.0763788	-0.441116	0.145721	0.648099	0.56242						-0.586837	0.618614	-0.586837	0.923704	0.866301	0.840261		False	False	False	False
1	3050001	3060000	0.0185609	-0.0362349	-0.313081	-0.554547	0.596091	0.290208						0.241465	0.418603	0.241465	0.923704	0.866301	0.840261		False	False	False	False
1	3060001	3070000	0.0212102	0.0372348	-0.15001	-0.0976888	0.528722	0.464297						-0.0523212	0.488684	-0.0523212	0.923704	0.866301	0.840261		False	False	False	False
1	3070001	3080000	0.0132837	0.012022	-0.637915	-0.25447	0.725136	0.401981						-0.383445	0.569125	-0.383445	0.923704	0.866301	0.840261		False	False	False	False
1	3080001	3090000	0.0137416	0.00300138	-0.609727	-0.310563	0.714513	0.380224						-0.299164	0.548472	-0.299164	0.923704	0.866301	0.840261		False	False	False	False
1	3090001	3100000	0.00706295	-0.0410738	-1.02082	-0.584637	0.851921	0.279776						-0.436186	0.581989	-0.436186	0.923704	0.866301	0.840261		False	False	False	False
1	3100001	3110000	0.0239703	0.0974107	0.0198847	0.276505	0.459371	0.61361						-0.25662	0.538205	-0.25662	0.923704	0.8676	0.840261		False	False	False	False
1	3110001	3120000	0.0302381	0.0242754	0.405689	-0.178274	0.316254	0.432036						0.583963	0.341983	0.583963	0.923704	0.866301	0.840261		False	False	False	False
1	3120001	3130000	0.0239244	0.103706	0.01706	0.31565	0.460476	0.62855						-0.29859	0.548339	-0.29859	0.923704	0.869268	0.840261		False	False	False	False
1	3130001	3140000	0.0445007	0.00247359	1.2836	-0.313845	0.104638	0.37897						1.59745	0.16506	1.59745	0.923704	0.866301	0.840261		False	False	False	False
1	3140001	3150000	0.0389451	-0.0916165	0.941637	-0.898928	0.167335	0.182904						1.84057	0.134688	1.84057	0.923704	0.866301	0.840261		False	False	False	False
1	3150001	3160000	0.0314573	-0.0036974	0.480737	-0.352218	0.291439	0.364334						0.832955	0.291049	0.832955	0.923704	0.866301	0.840261		False	False	False	False
1	3160001	3170000	0.00665252	0.0786377	-1.04609	0.159768	0.858851	0.567941						-1.20586	0.75916	-1.20586	0.923704	0.866301	0.845813		False	False	False	False
1	3170001	3180000	0.0242157	0.111585	0.0349886	0.364646	0.453383	0.64679						-0.329657	0.556035	-0.329657	0.923704	0.870885	0.840261		False	False	False	False
1	3180001	3190000	0.0313358	0.140661	0.473256	0.545449	0.293815	0.711576						-0.0721928	0.493418	-0.0721928	0.923704	0.887036	0.840261		False	False	False	False
1	3190001	3200000	0.0249127	0.0359387	0.0778886	-0.105748	0.436413	0.461064						0.183637	0.432085	0.183637	0.923704	0.866301	0.840261		False	False	False	False
1	3200001	3210000	0.045773	0.10499	1.36192	0.323638	0.0933941	0.631549						1.03828	0.252767	1.03828	0.923704	0.869268	0.840261		False	False	False	False
1	3210001	3220000	0.0439847	0.117889	1.25184	0.403847	0.109506	0.661308						0.847996	0.288147	0.847996	0.923704	0.874098	0.840261		False	False	False	False
1	3220001	3230000	0.0430056	0.184192	1.19157	0.816137	0.119222	0.795907						0.375435	0.387709	0.375435	0.923704	0.919561	0.840261		False	False	False	False
1	3230001	3240000	0.0505763	0.162858	1.65758	0.683475	0.0595601	0.75656						0.974103	0.264356	0.974103	0.923704	0.902841	0.840261		False	False	False	False
1	3240001	3250000	0.0348805	0.195912	0.691444	0.88902	0.22852	0.815631						-0.197577	0.523776	-0.197577	0.923704	0.928983	0.840261		False	False	False	False
1	3250001	3260000	0.0260604	0.123148	0.148537	0.436546	0.408908	0.673165						-0.288008	0.545769	-0.288008	0.923704	0.876473	0.840261		False	False	False	False
1	3260001	3270000	0.0270997	-0.0728193	0.212507	-0.782041	0.384869	0.216226						0.994547	0.260641	0.994547	0.923704	0.866301	0.840261		False	False	False	False
1	3270001	3280000	0.0287788	0.133742	0.315867	0.502422	0.347578	0.696633						-0.186555	0.521075	-0.186555	0.923704	0.882273	0.840261		False	False	False	False
1	3280001	3290000	0.0304874	0.104767	0.421035	0.32225	0.311057	0.631016						0.098785	0.452185	0.098785	0.923704	0.869268	0.840261		False	False	False	False
1	3290001	3300000	0.0319771	0.0235565	0.512731	-0.182744	0.281428	0.430307						0.695476	0.318491	0.695476	0.923704	0.866301	0.840261		False	False	False	False
1	3300001	3310000	0.0625845	0.114931	2.39673	0.385452	0.0172515	0.654494						2.01128	0.115947	2.01128	0.589031	0.872476	0.840261		True	False	False	False
1	3310001	3320000	0.0489013	0.0903663	1.55447	0.2327	0.0699194	0.596676						1.32177	0.204981	1.32177	0.923704	0.866301	0.840261		False	False	False	False
1	3320001	3330000	0.0326979	0.117122	0.557096	0.399079	0.267497	0.659549						0.158017	0.438136	0.158017	0.923704	0.873751	0.840261		False	False	False	False
1	3330001	3340000	0.0589095	0.0329803	2.17052	-0.124145	0.0256271	0.453775						2.29466	0.0897767	2.29466	0.689845	0.866301	0.840261		True	False	False	False
1	3340001	3350000	0.0424793	-0.0176048	1.15918	-0.438699	0.124759	0.331731						1.59788	0.165003	1.59788	0.923704	0.866301	0.840261		False	False	False	False
1	3350001	3360000	0.0365357	-0.000645086	0.79333	-0.333238	0.201939	0.371534						1.12657	0.23696	1.12657	0.923704	0.866301	0.840261		False	False	False	False
1	3360001	3370000	0.021927	0.100361	-0.105892	0.294853	0.510618	0.620555						-0.400745	0.573437	-0.400745	0.923704	0.868484	0.840261		False	False	False	False
1	3370001	3380000	0.0354649	0.163176	0.727416	0.685455	0.218838	0.757174						0.0419607	0.465746	0.0419607	0.923704	0.903123	0.840261		False	False	False	False
1	3380001	3390000	0.0230771	0.0744269	-0.0350965	0.133584	0.481743	0.557604						-0.168681	0.516759	-0.168681	0.923704	0.866301	0.840261		False	False	False	False
1	3390001	3400000	0.0159552	0.0999538	-0.473474	0.292318	0.661048	0.619614						-0.765792	0.661333	-0.765792	0.923704	0.868394	0.840261		False	False	False	False
1	3400001	3410000	0.0176851	0.0683747	-0.366994	0.0959496	0.617927	0.542637						-0.462943	0.588627	-0.462943	0.923704	0.866301	0.840261		False	False	False	False
1	3410001	3420000	0.0151629	0.0164042	-0.522244	-0.22722	0.680527	0.412706						-0.295024	0.547459	-0.295024	0.923704	0.866301	0.840261		False	False	False	False
1	3420001	3430000	0.00633904	0.0176733	-1.06538	-0.219328	0.864068	0.415823						-0.846054	0.679957	-0.846054	0.923704	0.866301	0.840261		False	False	False	False
1	3430001	3440000	0.0100268	-0.0507095	-0.838387	-0.644555	0.796265	0.259528						-0.193833	0.522843	-0.193833	0.923704	0.866301	0.840261		False	False	False	False
1	3440001	3450000	0.00781975	0.058787	-0.97424	0.0363298	0.838608	0.518618						-1.01057	0.717172	-1.01057	0.923704	0.866301	0.840261		False	False	False	False
1	3450001	3460000	0.0166789	0.035544	-0.428927	-0.108202	0.643192	0.460106						-0.320725	0.553846	-0.320725	0.923704	0.866301	0.840261		False	False	False	False
1	3460001	3470000	0.0152676	-0.0086476	-0.515801	-0.383	0.677974	0.352734						-0.1328	0.50806	-0.1328	0.923704	0.866301	0.840261		False	False	False	False
1	3470001	3480000	0.0202772	0.00786646	-0.207438	-0.28031	0.552322	0.391937						0.0728724	0.458442	0.0728724	0.923704	0.866301	0.840261		False	False	False	False
1	3480001	3490000	0.0119563	0.0351816	-0.719622	-0.110456	0.755204	0.459225						-0.609166	0.624047	-0.609166	0.923704	0.866301	0.840261		False	False	False	False
1	3490001	3500000	0.0448641	-0.040195	1.30597	-0.579173	0.101325	0.281679						1.88514	0.129534	1.88514	0.923704	0.866301	0.840261		False	False	False	False
1	3500001	3510000	0.0342721	-0.057237	0.653994	-0.685145	0.238986	0.246251						1.33914	0.202247	1.33914	0.923704	0.866301	0.840261		False	False	False	False
1	3510001	3520000	0.0122643	-0.0603588	-0.700662	-0.704557	0.748319	0.239994						0.00389482	0.474872	0.00389482	0.923704	0.866301	0.840261		False	False	False	False
1	3520001	3530000	0.0254904	-0.0846968	0.113452	-0.855899	0.422344	0.194776						0.969351	0.265224	0.969351	0.923704	0.866301	0.840261		False	False	False	False
1	3530001	3540000	0.0129499	-0.011904	-0.658459	-0.40325	0.732737	0.345061						-0.255209	0.53783	-0.255209	0.923704	0.866301	0.840261		False	False	False	False
1	3540001	3550000	0.0134076	-0.0546561	-0.630285	-0.669096	0.722266	0.251429						0.0388107	0.466499	0.0388107	0.923704	0.866301	0.840261		False	False	False	False
1	3550001	3560000	0.0175486	0.104334	-0.375396	0.319559	0.621347	0.630001						-0.694955	0.644602	-0.694955	0.923704	0.869268	0.840261		False	False	False	False
1	3560001	3570000	0.00713346	0.139906	-1.01648	0.540752	0.850727	0.709968						-1.55724	0.826236	-1.55724	0.923704	0.886647	0.87193		False	False	False	False
1	3570001	3580000	0.00667674	0.0277259	-1.0446	-0.156818	0.858439	0.440553						-0.887778	0.689569	-0.887778	0.923704	0.866301	0.840261		False	False	False	False
1	3580001	3590000	0.00744922	-0.00896937	-0.997048	-0.385001	0.845207	0.351958						-0.612047	0.624755	-0.612047	0.923704	0.866301	0.840261		False	False	False	False
1	3590001	3600000	0.0148283	0.0601553	-0.542838	0.0448389	0.688655	0.522068						-0.587677	0.618816	-0.587677	0.923704	0.866301	0.840261		False	False	False	False
1	3600001	3610000	0.00949056	-0.115159	-0.871396	-1.04532	0.807082	0.14614						0.173927	0.434367	0.173927	0.923704	0.866301	0.840261		False	False	False	False
1	3610001	3620000	0.0167637	-0.0208058	-0.423706	-0.458604	0.641091	0.324362						0.0348984	0.467404	0.0348984	0.923704	0.866301	0.840261		False	False	False	False
1	3620001	3630000	0.022261	0.0622239	-0.0853301	0.0577017	0.502242	0.52727						-0.143032	0.510586	-0.143032	0.923704	0.866301	0.840261		False	False	False	False
1	3630001	3640000	0.0259025	-0.00415271	0.13882	-0.35505	0.412557	0.363242						0.493869	0.361482	0.493869	0.923704	0.866301	0.840261		False	False	False	False
1	3640001	3650000	0.0305622	0.000184085	0.425639	-0.328082	0.309473	0.373525						0.75372	0.30681	0.75372	0.923704	0.866301	0.840261		False	False	False	False
1	3650001	3660000	0.0309317	0.036545	0.448383	-0.101978	0.3019	0.462548						0.550361	0.349131	0.550361	0.923704	0.866301	0.840261		False	False	False	False
1	3660001	3670000	0.028865	0.14892	0.321167	0.596808	0.345703	0.728819						-0.275641	0.542753	-0.275641	0.923704	0.892328	0.840261		False	False	False	False
1	3670001	3680000	0.0327014	0.201557	0.557312	0.924123	0.26743	0.824737						-0.366811	0.565035	-0.366811	0.923704	0.933668	0.840261		False	False	False	False
1	3680001	3690000	0.0218047	-0.0783069	-0.113418	-0.816164	0.513718	0.206083						0.702747	0.317063	0.702747	0.923704	0.866301	0.840261		False	False	False	False
1	3690001	3700000	0.0227259	0.0766948	-0.0567153	0.147687	0.49052	0.563178						-0.204402	0.52546	-0.204402	0.923704	0.866301	0.840261		False	False	False	False
1	3700001	3710000	0.0212803	-0.00836509	-0.145695	-0.381243	0.526952	0.353393						0.235549	0.419915	0.235549	0.923704	0.866301	0.840261		False	False	False	False
1	3710001	3720000	0.0207914	0.00947727	-0.175791	-0.270294	0.539305	0.395858						0.0945027	0.453222	0.0945027	0.923704	0.866301	0.840261		False	False	False	False
1	3720001	3730000	0.0172251	-0.00493039	-0.39531	-0.359885	0.629528	0.361434						-0.0354246	0.484591	-0.0354246	0.923704	0.866301	0.840261		False	False	False	False
1	3730001	3740000	0.0537933	-0.0677914	1.85559	-0.750775	0.0434371	0.22575						2.60637	0.0667133	2.60637	0.851698	0.866301	0.840261		True	False	False	False
1	3740001	3750000	0.060618	-0.069778	2.27568	-0.763129	0.0213473	0.221982						3.03881	0.0432036	3.03881	0.643101	0.866301	0.840261		True	False	False	False
1	3750001	3760000	0.0551872	0.0609699	1.94139	0.0499042	0.0377871	0.524102						1.89149	0.128802	1.89149	0.80893	0.866301	0.840261		True	False	False	False
1	3760001	3770000	0.0546246	-0.0748372	1.90677	-0.794589	0.0400288	0.212484						2.70135	0.0607369	2.70135	0.82765	0.866301	0.840261		True	False	False	False
1	3770001	3780000	0.0220173	0.0328925	-0.10033	-0.12469	0.508393	0.453558						0.0243602	0.469924	0.0243602	0.923704	0.866301	0.840261		False	False	False	False
1	3780001	3790000	0.0210859	0.19395	-0.157665	0.876817	0.531907	0.812414						-1.03448	0.722528	-1.03448	0.923704	0.927371	0.840857		False	False	False	False
1	3790001	3800000	0.0206641	0.109319	-0.183628	0.350556	0.542473	0.641532						-0.534183	0.605905	-0.534183	0.923704	0.870042	0.840261		False	False	False	False
1	3800001	3810000	0.0205555	0.122022	-0.190312	0.429548	0.545178	0.670657						-0.61986	0.626686	-0.61986	0.923704	0.87571	0.840261		False	False	False	False
1	3810001	3820000	0.0158479	0.0237732	-0.48008	-0.181397	0.663671	0.430838						-0.298683	0.54836	-0.298683	0.923704	0.866301	0.840261		False	False	False	False
1	3820001	3830000	0.0297834	0.0732145	0.3777	0.126045	0.325801	0.554642						0.251655	0.41622	0.251655	0.923704	0.866301	0.840261		False	False	False	False
1	3830001	3840000	0.0235405	0.0622526	-0.00657314	0.0578802	0.46995	0.52734						-0.0644533	0.491557	-0.0644533	0.923704	0.866301	0.840261		False	False	False	False
1	3840001	3850000	0.00984176	0.0357883	-0.849778	-0.106683	0.800035	0.460715						-0.743094	0.656056	-0.743094	0.923704	0.866301	0.840261		False	False	False	False
1	3850001	3860000	0.0175787	-0.0344121	-0.373544	-0.543212	0.620588	0.294134						0.169668	0.43539	0.169668	0.923704	0.866301	0.840261		False	False	False	False
1	3860001	3870000	0.017769	0.106705	-0.361828	0.334302	0.615855	0.635502						-0.69613	0.644862	-0.69613	0.923704	0.869377	0.840261		False	False	False	False
1	3870001	3880000	0.0198134	0.0835612	-0.235986	0.190384	0.564178	0.579994						-0.42637	0.579673	-0.42637	0.923704	0.866301	0.840261		False	False	False	False
1	3880001	3890000	0.0185017	0.139517	-0.316726	0.538335	0.597548	0.709186						-0.855061	0.682023	-0.855061	0.923704	0.886445	0.840261		False	False	False	False
1	3890001	3900000	0.0112937	-0.0377415	-0.760407	-0.563916	0.769633	0.286908						-0.196492	0.523505	-0.196492	0.923704	0.866301	0.840261		False	False	False	False
1	3900001	3910000	0.0220512	0.162109	-0.0982439	0.678823	0.507512	0.755131						-0.777067	0.664008	-0.777067	0.923704	0.90233	0.840261		False	False	False	False
1	3910001	3920000	0.0673521	0.519603	2.69019	2.90184	0.0101285	0.997298						-0.211647	0.527255	-0.211647	0.462356	1	0.840261		True	False	False	False
1	3920001	3930000	0.0506309	0.375714	1.66094	2.00708	0.0592487	0.975682						-0.346147	0.559993	-0.346147	0.923704	1	0.840261		False	False	False	False
1	3930001	3940000	0.0572069	0.60846	2.06571	3.45438	0.0306429	0.999447						-1.38866	0.795487	-1.38866	0.738358	1	0.857885		True	False	False	False
1	3940001	3950000	0.0594088	0.540229	2.20125	3.0301	0.0243402	0.998121						-0.828845	0.675983	-0.828845	0.676559	1	0.840261		True	False	False	False
1	3950001	3960000	0.0518769	0.632815	1.73763	3.60582	0.0525961	0.999663						-1.86819	0.875759	-1.86819	0.917152	1	0.903905		False	False	False	False
1	3960001	3970000	0.0417385	0.381829	1.11358	2.04511	0.13277	0.977665						-0.931529	0.699572	-0.931529	0.923704	1	0.840261		False	False	False	False
1	3970001	3980000	0.0529802	0.172321	1.80555	0.742321	0.0471186	0.774441						1.06323	0.248246	1.06323	0.880164	0.909721	0.840261		True	False	False	False
1	3980001	3990000	0.025037	0.209738	0.0855448	0.97499	0.43338	0.837282						-0.889445	0.689976	-0.889445	0.923704	0.940327	0.840261		False	False	False	False
1	3990001	4000000	0.0190593	0.066108	-0.282409	0.0818546	0.58335	0.536933						-0.364263	0.564427	-0.364263	0.923704	0.866301	0.840261		False	False	False	False
1	4000001	4010000	0.0177376	-0.0361423	-0.363761	-0.553971	0.616644	0.290394						0.19021	0.430492	0.19021	0.923704	0.866301	0.840261		False	False	False	False
1	4010001	4020000	0.0245628	0.195658	0.0563539	0.887439	0.444925	0.81523						-0.831085	0.676495	-0.831085	0.923704	0.928822	0.840261		False	False	False	False
1	4020001	4030000	0.0347444	0.131982	0.683068	0.49148	0.230851	0.692773						0.191588	0.430189	0.191588	0.923704	0.881089	0.840261		False	False	False	False
1	4030001	4040000	0.0306532	0.0252177	0.431237	-0.172414	0.307582	0.434382						0.603651	0.337722	0.603651	0.923704	0.866301	0.840261		False	False	False	False
1	4040001	4050000	0.0185888	0.0516604	-0.31137	-0.00798549	0.595402	0.500496						-0.303384	0.549557	-0.303384	0.923704	0.866301	0.840261		False	False	False	False
1	4050001	4060000	0.0225371	0.0676296	-0.0683356	0.0913164	0.495252	0.540788						-0.159652	0.514644	-0.159652	0.923704	0.866301	0.840261		False	False	False	False
1	4060001	4070000	0.0178864	0.0245344	-0.354604	-0.176664	0.612975	0.432682						-0.17794	0.519014	-0.17794	0.923704	0.866301	0.840261		False	False	False	False
1	4070001	4080000	0.0169477	0.0193574	-0.412385	-0.208856	0.636455	0.419945						-0.203529	0.525236	-0.203529	0.923704	0.866301	0.840261		False	False	False	False
1	4080001	4090000	0.0310608	0.0069782	0.456332	-0.285834	0.299324	0.389747						0.742166	0.309066	0.742166	0.923704	0.866301	0.840261		False	False	False	False
1	4090001	4100000	0.0218816	0.0357421	-0.108682	-0.106971	0.511786	0.46059						-0.00171159	0.476276	-0.00171159	0.923704	0.866301	0.840261		False	False	False	False
1	4100001	4110000	0.0294131	0.145004	0.354906	0.572458	0.333685	0.720706						-0.217552	0.528703	-0.217552	0.923704	0.889011	0.840261		False	False	False	False
1	4110001	4120000	0.0101478	0.0296914	-0.830937	-0.144596	0.79378	0.445471						-0.686342	0.642549	-0.686342	0.923704	0.866301	0.840261		False	False	False	False
1	4120001	4130000	0.0203608	0.0516018	-0.202294	-0.00834976	0.550109	0.500354						-0.193944	0.522872	-0.193944	0.923704	0.866301	0.840261		False	False	False	False
1	4130001	4140000	0.0183046	0.115874	-0.328863	0.391317	0.602564	0.656714						-0.72018	0.650611	-0.72018	0.923704	0.872977	0.840261		False	False	False	False
1	4140001	4150000	0.0111208	0.0100317	-0.771046	-0.266846	0.773297	0.397206						-0.5042	0.598749	-0.5042	0.923704	0.866301	0.840261		False	False	False	False
1	4150001	4160000	0.0143284	-0.0187246	-0.573608	-0.445662	0.700549	0.329134						-0.127946	0.506891	-0.127946	0.923704	0.866301	0.840261		False	False	False	False
1	4160001	4170000	0.0118494	0.00900902	-0.726201	-0.273206	0.757598	0.394712						-0.452995	0.586188	-0.452995	0.923704	0.866301	0.840261		False	False	False	False
1	4170001	4180000	0.0225365	-0.0648135	-0.068369	-0.732258	0.495268	0.231416						0.663889	0.325041	0.663889	0.923704	0.866301	0.840261		False	False	False	False
1	4180001	4190000	0.0248688	-0.029773	0.075192	-0.514365	0.437472	0.30422						0.589557	0.340734	0.589557	0.923704	0.866301	0.840261		False	False	False	False
1	4190001	4200000	0.0144375	-0.0152361	-0.566894	-0.42397	0.697975	0.337245						-0.142924	0.51056	-0.142924	0.923704	0.866301	0.840261		False	False	False	False
1	4200001	4210000	0.0401421	0.10051	1.01531	0.295778	0.151728	0.620899						0.719537	0.313626	0.719537	0.923704	0.868513	0.840261		False	False	False	False
1	4210001	4220000	0.0284747	0.103615	0.297146	0.315085	0.354123	0.628333						-0.0179387	0.480298	-0.0179387	0.923704	0.869268	0.840261		False	False	False	False
1	4220001	4230000	0.0276461	0.0685035	0.246143	0.0967503	0.372649	0.542977						0.149393	0.440188	0.149393	0.923704	0.866301	0.840261		False	False	False	False
1	4230001	4240000	0.00598924	0.0273927	-1.08691	-0.15889	0.869704	0.439742						-0.928025	0.698777	-0.928025	0.923922	0.866301	0.840261		False	False	False	False
1	4240001	4250000	0.00506817	0.108756	-1.14361	0.347053	0.883915	0.640208						-1.49066	0.814424	-1.49066	0.924395	0.869957	0.865637		False	False	False	False
1	4250001	4260000	0.00922691	0.0134036	-0.887624	-0.245879	0.81228	0.405297						-0.641745	0.632048	-0.641745	0.923704	0.866301	0.840261		False	False	False	False
1	4260001	4270000	0.0105727	0.0618323	-0.804785	0.0552669	0.784995	0.526311						-0.860051	0.68319	-0.860051	0.923704	0.866301	0.840261		False	False	False	False
1	4270001	4280000	0.00861407	0.0355193	-0.925346	-0.108356	0.823929	0.460047						-0.81699	0.6732	-0.81699	0.923704	0.866301	0.840261		False	False	False	False
1	4280001	4290000	0.00917306	-0.0499518	-0.890939	-0.639843	0.8133	0.261092						-0.251096	0.536874	-0.251096	0.923704	0.866301	0.840261		False	False	False	False
1	4290001	4300000	0.00743056	0.0131727	-0.998196	-0.247314	0.845537	0.404726						-0.750881	0.657837	-0.750881	0.923704	0.866301	0.840261		False	False	False	False
1	4300001	4310000	0.010375	0.0768531	-0.816955	0.148671	0.789163	0.563553						-0.965626	0.70724	-0.965626	0.923704	0.866301	0.840261		False	False	False	False
1	4310001	4320000	0.0156778	0.118869	-0.490549	0.409941	0.667849	0.663605						-0.90049	0.692535	-0.90049	0.923704	0.874545	0.840261		False	False	False	False
1	4320001	4330000	0.033049	0.0668	0.578708	0.0861574	0.260857	0.538698						0.492551	0.361763	0.492551	0.923704	0.866301	0.840261		False	False	False	False
1	4330001	4340000	0.0179334	-0.00407379	-0.351708	-0.354559	0.611814	0.363421						0.00285101	0.475142	0.00285101	0.923704	0.866301	0.840261		False	False	False	False
1	4340001	4350000	0.0197885	0.190176	-0.237522	0.853347	0.56481	0.806102						-1.09087	0.735025	-1.09087	0.923704	0.924157	0.841852		False	False	False	False
1	4350001	4360000	0.0144166	0.0228539	-0.56818	-0.187114	0.69847	0.428538						-0.381066	0.568519	-0.381066	0.923704	0.866301	0.840261		False	False	False	False
1	4360001	4370000	0.0247457	-0.130638	0.0676145	-1.14157	0.440491	0.124784						1.20919	0.223138	1.20919	0.923704	0.866301	0.840261		False	False	False	False
1	4370001	4380000	0.0143858	-0.0699287	-0.570077	-0.764066	0.699178	0.221708						0.193989	0.429591	0.193989	0.923704	0.866301	0.840261		False	False	False	False
1	4380001	4390000	0.0297433	-0.022375	0.375232	-0.468362	0.326623	0.320815						0.843594	0.288995	0.843594	0.923704	0.866301	0.840261		False	False	False	False
1	4390001	4400000	0.0216121	-0.0222414	-0.125274	-0.467531	0.518591	0.321099						0.342257	0.395287	0.342257	0.923704	0.866301	0.840261		False	False	False	False
1	4400001	4410000	0.0154718	0.0496329	-0.503232	-0.0205928	0.672911	0.495446						-0.482639	0.593478	-0.482639	0.923704	0.866301	0.840261		False	False	False	False
1	4410001	4420000	0.0194654	0.107644	-0.257407	0.340139	0.572993	0.637661						-0.597546	0.621231	-0.597546	0.923704	0.869615	0.840261		False	False	False	False
1	4420001	4430000	0.0136713	0.0111552	-0.614054	-0.25986	0.716141	0.399916						-0.354194	0.561964	-0.354194	0.923704	0.866301	0.840261		False	False	False	False
1	4430001	4440000	0.0131266	0.11693	-0.647584	0.397882	0.728736	0.659117						-1.04547	0.724968	-1.04547	0.923704	0.873683	0.840987		False	False	False	False
1	4440001	4450000	0.0240946	-0.0441269	0.0275377	-0.603622	0.456291	0.273254						0.63116	0.331921	0.63116	0.923704	0.866301	0.840261		False	False	False	False
1	4450001	4460000	0.0222736	0.053115	-0.0845546	0.0010597	0.501937	0.504172						-0.0856143	0.49669	-0.0856143	0.923704	0.866301	0.840261		False	False	False	False
1	4460001	4470000	0.0310149	0.0445313	0.453506	-0.0523167	0.30022	0.482503						0.505823	0.358808	0.505823	0.923704	0.866301	0.840261		False	False	False	False
1	4470001	4480000	0.0110266	-0.0275339	-0.77685	-0.500442	0.775334	0.309236						-0.276408	0.542933	-0.276408	0.923704	0.866301	0.840261		False	False	False	False
1	4480001	4490000	0.0203532	0.018979	-0.202761	-0.211209	0.550302	0.419046						0.00844853	0.473746	0.00844853	0.923704	0.866301	0.840261		False	False	False	False
1	4490001	4500000	0.0315982	0.135505	0.489407	0.51339	0.288655	0.700484						-0.0239825	0.481748	-0.0239825	0.923704	0.883872	0.840261		False	False	False	False
1	4500001	4510000	0.015053	-0.0085097	-0.529007	-0.382143	0.683199	0.35304						-0.146864	0.511526	-0.146864	0.923704	0.866301	0.840261		False	False	False	False
1	4510001	4520000	0.0128801	0.0131044	-0.662757	-0.247739	0.734323	0.404565						-0.415017	0.576903	-0.415017	0.923704	0.866301	0.840261		False	False	False	False
1	4520001	4530000	0.0167479	0.102842	-0.42468	0.31028	0.641483	0.626505						-0.734959	0.654143	-0.734959	0.923704	0.869268	0.840261		False	False	False	False
1	4530001	4540000	0.012313	0.0185974	-0.697664	-0.213582	0.747219	0.41811						-0.484082	0.593854	-0.484082	0.923704	0.866301	0.840261		False	False	False	False
1	4540001	4550000	0.015899	-0.0241505	-0.476931	-0.479402	0.662412	0.31686						0.00247099	0.475236	0.00247099	0.923704	0.866301	0.840261		False	False	False	False
1	4550001	4560000	0.0148393	-0.0239149	-0.542163	-0.477937	0.688372	0.317365						-0.0642256	0.491499	-0.0642256	0.923704	0.866301	0.840261		False	False	False	False
1	4560001	4570000	0.0211685	-0.000175528	-0.152575	-0.330318	0.529778	0.372647						0.177743	0.433499	0.177743	0.923704	0.866301	0.840261		False	False	False	False
1	4570001	4580000	0.0174696	0.135886	-0.380255	0.515755	0.623364	0.701323						-0.89601	0.691499	-0.89601	0.923704	0.884268	0.840261		False	False	False	False
1	4580001	4590000	0.0154195	0.0641817	-0.506449	0.069876	0.674197	0.532196						-0.576325	0.616077	-0.576325	0.923704	0.866301	0.840261		False	False	False	False
1	4590001	4600000	0.0138539	0.00310421	-0.602818	-0.309924	0.711839	0.380486						-0.292895	0.546932	-0.292895	0.923704	0.866301	0.840261		False	False	False	False
1	4600001	4610000	0.0378626	-0.116181	0.875003	-1.05168	0.182297	0.144645						1.92668	0.124922	1.92668	0.923704	0.866301	0.840261		False	False	False	False
1	4610001	4620000	0.0202945	0.0549555	-0.206377	0.0125048	0.551882	0.508876						-0.218882	0.529023	-0.218882	0.923704	0.866301	0.840261		False	False	False	False
1	4620001	4630000	0.0141828	0.0480518	-0.582571	-0.0304248	0.704058	0.491436						-0.552147	0.61023	-0.552147	0.923704	0.866301	0.840261		False	False	False	False
1	4630001	4640000	0.0121923	0.21182	-0.705092	0.987941	0.749902	0.840421						-1.69303	0.849062	-1.69303	0.923704	0.942016	0.885665		False	False	False	False
1	4640001	4650000	0.0104393	0.0229289	-0.812998	-0.186647	0.78783	0.428723						-0.626351	0.62827	-0.626351	0.923704	0.866301	0.840261		False	False	False	False
1	4650001	4660000	0.00447112	0.0425551	-1.18036	-0.0646051	0.892763	0.477555						-1.11576	0.740304	-1.11576	0.926267	0.866301	0.842186		False	False	False	False
1	4660001	4670000	0.00522823	0.0622055	-1.13376	0.0575875	0.881516	0.527219						-1.19134	0.756085	-1.19134	0.924331	0.866301	0.844992		False	False	False	False
1	4670001	4680000	0.00902418	0.106545	-0.900103	0.333307	0.816155	0.635153						-1.23341	0.764772	-1.23341	0.923704	0.869377	0.84716		False	False	False	False
1	4680001	4690000	0.0501381	0.497269	1.63061	2.76295	0.0621655	0.996099						-1.13234	0.743805	-1.13234	0.923704	1	0.842619		False	False	False	False
1	4690001	4700000	0.0345919	0.132401	0.673681	0.494084	0.233432	0.693676						0.179597	0.433068	0.179597	0.923704	0.881348	0.840261		False	False	False	False
1	4700001	4710000	0.0261328	0.327847	0.152993	1.70943	0.407213	0.954575						-1.55644	0.826085	-1.55644	0.923704	1	0.871833		False	False	False	False
1	4710001	4720000	0.0379817	0.232845	0.882332	1.11868	0.180591	0.869577						-0.23635	0.533307	-0.23635	0.923704	0.957161	0.840261		False	False	False	False
1	4720001	4730000	0.025978	0.124889	0.143462	0.447374	0.410782	0.677061						-0.303912	0.549678	-0.303912	0.923704	0.877101	0.840261		False	False	False	False
1	4730001	4740000	0.0102048	0.127049	-0.827432	0.460807	0.792619	0.682012						-1.28824	0.775804	-1.28824	0.923704	0.878669	0.850149		False	False	False	False
1	4740001	4750000	0.0111419	0.0104351	-0.769749	-0.264338	0.772863	0.398183						-0.505411	0.599035	-0.505411	0.923704	0.866301	0.840261		False	False	False	False
1	4750001	4760000	0.0220369	0.10807	-0.0991251	0.342786	0.507887	0.638605						-0.441911	0.583437	-0.441911	0.923704	0.869679	0.840261		False	False	False	False
1	4760001	4770000	0.0263741	0.161078	0.167849	0.672408	0.401553	0.753062						-0.504559	0.598833	-0.504559	0.923704	0.901292	0.840261		False	False	False	False
1	4770001	4780000	0.0408929	0.294285	1.06153	1.50073	0.14266	0.932349						-0.439204	0.582757	-0.439204	0.923704	0.992284	0.840261		False	False	False	False
1	4780001	4790000	0.0362817	0.189196	0.777693	0.847258	0.205874	0.804415						-0.0695645	0.492766	-0.0695645	0.923704	0.923228	0.840261		False	False	False	False
1	4790001	4800000	0.0192393	0.0931172	-0.271323	0.249807	0.578786	0.603265						-0.52113	0.602764	-0.52113	0.923704	0.866301	0.840261		False	False	False	False
1	4800001	4810000	0.0248467	-0.0298491	0.0738286	-0.514838	0.438029	0.304058						0.588667	0.340933	0.588667	0.923704	0.866301	0.840261		False	False	False	False
1	4810001	4820000	0.0378863	0.191025	0.876462	0.858631	0.181965	0.807492						0.0178307	0.47154	0.0178307	0.923704	0.9249	0.840261		False	False	False	False
1	4820001	4830000	0.0433208	0.222025	1.21097	1.0514	0.116077	0.855101						0.159575	0.437794	0.159575	0.923704	0.949542	0.840261		False	False	False	False
1	4830001	4840000	0.0435373	0.187553	1.2243	0.837038	0.113898	0.801619						0.387264	0.385021	0.387264	0.923704	0.921788	0.840261		False	False	False	False
1	4840001	4850000	0.0198262	0.118324	-0.235201	0.406552	0.563852	0.662304						-0.641753	0.632051	-0.641753	0.923704	0.874277	0.840261		False	False	False	False
1	4850001	4860000	0.0243989	0.0338815	0.046263	-0.11854	0.448982	0.456002						0.164803	0.436601	0.164803	0.923704	0.866301	0.840261		False	False	False	False
1	4860001	4870000	0.0287979	0.0409399	0.31704	-0.0746487	0.347163	0.473473						0.391689	0.384033	0.391689	0.923704	0.866301	0.840261		False	False	False	False
1	4870001	4880000	0.0331952	0.105561	0.587709	0.327184	0.258211	0.632888						0.260525	0.414211	0.260525	0.923704	0.869377	0.840261		False	False	False	False
1	4880001	4890000	0.0177134	0.0428911	-0.365252	-0.0625159	0.617232	0.478386						-0.302736	0.549383	-0.302736	0.923704	0.866301	0.840261		False	False	False	False
1	4890001	4900000	0.0201881	0.132554	-0.212926	0.495035	0.554622	0.694032						-0.707961	0.647725	-0.707961	0.923704	0.881461	0.840261		False	False	False	False
1	4900001	4910000	0.0101853	0.0152773	-0.828635	-0.234227	0.793033	0.409893						-0.594407	0.620453	-0.594407	0.923704	0.866301	0.840261		False	False	False	False
1	4910001	4920000	0.0102454	0.147167	-0.824931	0.585907	0.791805	0.725211						-1.41084	0.799685	-1.41084	0.923704	0.890963	0.85993		False	False	False	False
1	4920001	4930000	0.00851369	0.148606	-0.931526	0.594852	0.825768	0.728193						-1.52638	0.820814	-1.52638	0.923704	0.8921	0.868933		False	False	False	False
1	4930001	4940000	0.0172985	0.0473946	-0.39079	-0.0345117	0.627763	0.489747						-0.356279	0.562471	-0.356279	0.923704	0.866301	0.840261		False	False	False	False
1	4940001	4950000	0.0124647	-0.000228735	-0.688326	-0.330649	0.743864	0.372522						-0.357677	0.562797	-0.357677	0.923704	0.866301	0.840261		False	False	False	False
1	4950001	4960000	0.0163402	-0.0158018	-0.449777	-0.427487	0.651587	0.335924						-0.0222896	0.48135	-0.0222896	0.923704	0.866301	0.840261		False	False	False	False
1	4960001	4970000	0.0223531	-0.0720586	-0.0796612	-0.77731	0.499895	0.217657						0.697649	0.318063	0.697649	0.923704	0.866301	0.840261		False	False	False	False
1	4970001	4980000	0.0299272	0.038818	0.386553	-0.0878434	0.322759	0.468211						0.474396	0.365698	0.474396	0.923704	0.866301	0.840261		False	False	False	False
1	4980001	4990000	0.0164934	-0.0414342	-0.440343	-0.586878	0.647787	0.279022						0.146534	0.440882	0.146534	0.923704	0.866301	0.840261		False	False	False	False
1	4990001	5000000	0.0321353	0.0268537	0.522467	-0.162242	0.278347	0.438387						0.684708	0.320765	0.684708	0.923704	0.866301	0.840261		False	False	False	False
1	5000001	5010000	0.0286902	-0.000121964	0.31041	-0.329985	0.349458	0.372794						0.640395	0.329966	0.640395	0.923704	0.866301	0.840261		False	False	False	False
1	5010001	5020000	0.0281616	0.284812	0.277876	1.44183	0.361117	0.924598						-1.16395	0.750425	-1.16395	0.923704	0.987945	0.843998		False	False	False	False
1	5020001	5030000	0.032777	0.0666849	0.561966	0.0854415	0.266012	0.538408						0.476524	0.365245	0.476524	0.923704	0.866301	0.840261		False	False	False	False
1	5030001	5040000	0.0507199	0.292316	1.66641	1.48849	0.0587283	0.930817						0.177922	0.433461	0.177922	0.923704	0.99149	0.840261		False	False	False	False
1	5040001	5050000	0.0503527	0.125438	1.64382	0.450788	0.0608405	0.678329						1.19303	0.225818	1.19303	0.923704	0.87749	0.840261		False	False	False	False
1	5050001	5060000	0.0395914	0.097977	0.981416	0.280026	0.158705	0.61501						0.70139	0.317332	0.70139	0.923704	0.867892	0.840261		False	False	False	False
1	5060001	5070000	0.0278886	-0.0623028	0.261068	-0.716646	0.367238	0.236264						0.977714	0.26372	0.977714	0.923704	0.866301	0.840261		False	False	False	False
1	5070001	5080000	0.0376058	0.0407394	0.859194	-0.0758959	0.186027	0.472974						0.93509	0.271519	0.93509	0.923704	0.866301	0.840261		False	False	False	False
1	5080001	5090000	0.0286967	0.058351	0.310811	0.0336186	0.349321	0.517508						0.277192	0.410393	0.277192	0.923704	0.866301	0.840261		False	False	False	False
1	5090001	5100000	0.0248059	-0.0822158	0.0713203	-0.840471	0.439034	0.199158						0.911791	0.275901	0.911791	0.923704	0.866301	0.840261		False	False	False	False
1	5100001	5110000	0.0193607	-0.0354697	-0.263856	-0.549789	0.575706	0.291868						0.285932	0.408374	0.285932	0.923704	0.866301	0.840261		False	False	False	False
1	5110001	5120000	0.0152206	0.0139231	-0.518692	-0.242648	0.679135	0.406597						-0.276044	0.542851	-0.276044	0.923704	0.866301	0.840261		False	False	False	False
1	5120001	5130000	0.0305265	-0.140524	0.423441	-1.20305	0.310211	0.112301						1.62649	0.161142	1.62649	0.923704	0.866301	0.840261		False	False	False	False
1	5130001	5140000	0.0265754	0.0733703	0.180239	0.127014	0.396964	0.555024						0.0532256	0.463077	0.0532256	0.923704	0.866301	0.840261		False	False	False	False
1	5140001	5150000	0.0200496	0.300039	-0.221452	1.53651	0.558116	0.936738						-1.75796	0.859318	-1.75796	0.923704	0.994506	0.892491		False	False	False	False
1	5150001	5160000	0.0354378	0.166721	0.725746	0.707501	0.219268	0.763947						0.0182443	0.471442	0.0182443	0.923704	0.90547	0.840261		False	False	False	False
1	5160001	5170000	0.0359359	-0.00936807	0.756406	-0.38748	0.211347	0.350981						1.14389	0.234055	1.14389	0.923704	0.866301	0.840261		False	False	False	False
1	5170001	5180000	0.00896686	-0.13796	-0.903631	-1.1871	0.817243	0.115431						0.283474	0.408916	0.283474	0.923704	0.866301	0.840261		False	False	False	False
1	5180001	5190000	0.0183875	0.320914	-0.323759	1.66632	0.600395	0.950631						-1.99008	0.892463	-1.99008	0.923704	1	0.915963		False	False	False	False
1	5190001	5200000	0.0173819	0.057844	-0.385655	0.030466	0.62564	0.5162						-0.416121	0.577146	-0.416121	0.923704	0.866301	0.840261		False	False	False	False
1	5200001	5210000	0.0254761	-0.0371776	0.11257	-0.560409	0.422695	0.288156						0.672979	0.323181	0.672979	0.923704	0.866301	0.840261		False	False	False	False
1	5210001	5220000	0.0377222	0.00607526	0.866361	-0.291449	0.184323	0.387585						1.15781	0.231672	1.15781	0.923704	0.866301	0.840261		False	False	False	False
1	5220001	5230000	0.0268297	0.194473	0.195891	0.880068	0.39111	0.813242						-0.684176	0.642003	-0.684176	0.923704	0.927779	0.840261		False	False	False	False
1	5230001	5240000	0.0190449	0.225407	-0.283292	1.07243	0.583742	0.859739						-1.35572	0.789058	-1.35572	0.923704	0.952026	0.855072		False	False	False	False
1	5240001	5250000	0.0281442	-0.106772	0.276804	-0.99317	0.361489	0.158477						1.26997	0.213254	1.26997	0.923704	0.866301	0.840261		False	False	False	False
1	5250001	5260000	0.0148604	0.131989	-0.540864	0.491524	0.687878	0.692789						-1.03239	0.722037	-1.03239	0.923704	0.881089	0.840857		False	False	False	False
1	5260001	5270000	0.013073	0.132079	-0.650884	0.492085	0.729976	0.69298						-1.14297	0.746007	-1.14297	0.923704	0.881089	0.842949		False	False	False	False
1	5270001	5280000	0.0195223	-0.0314065	-0.253905	-0.524522	0.571569	0.30065						0.270617	0.41191	0.270617	0.923704	0.866301	0.840261		False	False	False	False
1	5280001	5290000	0.0227325	-0.0838208	-0.0563051	-0.850452	0.490341	0.196308						0.794147	0.298724	0.794147	0.923704	0.866301	0.840261		False	False	False	False
1	5290001	5300000	0.0258631	-0.0681879	0.136395	-0.753241	0.413495	0.224987						0.889636	0.280066	0.889636	0.923704	0.866301	0.840261		False	False	False	False
1	5300001	5310000	0.0260011	-0.133429	0.144886	-1.15893	0.410224	0.121095						1.30382	0.20775	1.30382	0.923704	0.866301	0.840261		False	False	False	False
1	5310001	5320000	0.0122255	-0.116648	-0.703052	-1.05458	0.749177	0.14396						0.351528	0.39311	0.351528	0.923704	0.866301	0.840261		False	False	False	False
1	5320001	5330000	0.0159306	-0.100534	-0.474991	-0.954378	0.661643	0.168337						0.479387	0.364616	0.479387	0.923704	0.866301	0.840261		False	False	False	False
1	5330001	5340000	0.0201199	-0.0674631	-0.217125	-0.748734	0.556327	0.226362						0.531609	0.353146	0.531609	0.923704	0.866301	0.840261		False	False	False	False
1	5340001	5350000	0.0106506	-0.0362756	-0.799993	-0.5548	0.783401	0.290126						-0.245193	0.535389	-0.245193	0.923704	0.866301	0.840261		False	False	False	False
1	5350001	5360000	0.0226878	-0.105569	-0.0590615	-0.98569	0.491475	0.160312						0.926628	0.273094	0.926628	0.923704	0.866301	0.840261		False	False	False	False
1	5360001	5370000	0.0204436	0.0690917	-0.197196	0.100408	0.547995	0.544466						-0.297604	0.548101	-0.297604	0.923704	0.866301	0.840261		False	False	False	False
1	5370001	5380000	0.0164796	-0.145241	-0.441196	-1.23238	0.648135	0.106784						0.791188	0.299298	0.791188	0.923704	0.866301	0.840261		False	False	False	False
1	5380001	5390000	0.0241612	-0.149641	0.0316324	-1.25974	0.454671	0.101777						1.29137	0.209718	1.29137	0.923704	0.866301	0.840261		False	False	False	False
1	5390001	5400000	0.0362933	-0.114638	0.778407	-1.04208	0.205691	0.146887						1.82049	0.137063	1.82049	0.923704	0.866301	0.840261		False	False	False	False
1	5400001	5410000	0.0246769	-0.0446547	0.0633773	-0.606904	0.4421	0.272141						0.670282	0.323745	0.670282	0.923704	0.866301	0.840261		False	False	False	False
1	5410001	5420000	0.0159278	-0.188291	-0.475163	-1.50008	0.661711	0.064553						1.02492	0.255165	1.02492	0.923704	0.866301	0.840261		False	False	False	False
1	5420001	5430000	0.0131601	-0.0394544	-0.645524	-0.574567	0.727987	0.283266						-0.070957	0.493104	-0.070957	0.923704	0.866301	0.840261		False	False	False	False
1	5430001	5440000	0.0180034	0.0330313	-0.347399	-0.123827	0.610051	0.453904						-0.223571	0.530171	-0.223571	0.923704	0.866301	0.840261		False	False	False	False
1	5440001	5450000	0.0188795	0.123042	-0.293472	0.43589	0.588004	0.67294						-0.729363	0.652811	-0.729363	0.923704	0.876473	0.840261		False	False	False	False
1	5450001	5460000	0.0201408	-0.233856	-0.215833	-1.78342	0.555829	0.0354202						1.56759	0.168995	1.56759	0.923704	0.866301	0.840261		False	False	True	False
1	5460001	5470000	0.00459786	-0.0559967	-1.17256	-0.677432	0.890888	0.248734						-0.495126	0.596558	-0.495126	0.925962	0.866301	0.840261		False	False	False	False
1	5470001	5480000	0.00877043	-0.0431504	-0.915722	-0.59755	0.820966	0.275338						-0.318172	0.553222	-0.318172	0.923704	0.866301	0.840261		False	False	False	False
1	5480001	5490000	0.0126252	-0.0798632	-0.678449	-0.825842	0.740168	0.203275						0.147393	0.440672	0.147393	0.923704	0.866301	0.840261		False	False	False	False
1	5490001	5500000	0.0147155	0.0642636	-0.549783	0.0703856	0.691381	0.532379						-0.620168	0.626761	-0.620168	0.923704	0.866301	0.840261		False	False	False	False
1	5500001	5510000	0.0115033	-0.0362074	-0.747508	-0.554376	0.765151	0.290261						-0.193132	0.522685	-0.193132	0.923704	0.866301	0.840261		False	False	False	False
1	5510001	5520000	0.00569967	-0.0860991	-1.10474	-0.864619	0.874272	0.19236						-0.240119	0.534216	-0.240119	0.924082	0.866301	0.840261		False	False	False	False
1	5520001	5530000	0.00950099	0.120295	-0.870754	0.418805	0.806889	0.666766						-1.28956	0.776071	-1.28956	0.923704	0.874908	0.850261		False	False	False	False
1	5530001	5540000	0.00998893	-0.0687711	-0.840719	-0.756868	0.796982	0.223851						-0.0838515	0.496288	-0.0838515	0.923704	0.866301	0.840261		False	False	False	False
1	5540001	5550000	0.00667804	0.0113699	-1.04452	-0.258525	0.858417	0.400429						-0.785992	0.666049	-0.785992	0.923704	0.866301	0.840261		False	False	False	False
1	5550001	5560000	0.0132937	-0.101516	-0.637302	-0.960484	0.724909	0.16673						0.323182	0.399766	0.323182	0.923704	0.866301	0.840261		False	False	False	False
1	5560001	5570000	0.00121866	-0.0325343	-1.38056	-0.531536	0.932797	0.298163						-0.849025	0.680649	-0.849025	0.942529	0.866301	0.840261		False	False	False	False
1	5570001	5580000	0.00298921	0.0185798	-1.27158	-0.213692	0.912441	0.418061						-1.05789	0.727696	-1.05789	0.931771	0.866301	0.840994		False	False	False	False
1	5580001	5590000	0.00379032	0.00887054	-1.22227	-0.274067	0.902103	0.39438						-0.948199	0.703377	-0.948199	0.928525	0.866301	0.840261		False	False	False	False
1	5590001	5600000	0.00708749	-0.063516	-1.01931	-0.72419	0.851525	0.233963						-0.295123	0.547485	-0.295123	0.923704	0.866301	0.840261		False	False	False	False
1	5600001	5610000	0.00378627	-0.0905179	-1.22252	-0.892097	0.902157	0.184746						-0.330419	0.556223	-0.330419	0.928525	0.866301	0.840261		False	False	False	False
1	5610001	5620000	0.00475909	-0.0977284	-1.16263	-0.936934	0.888545	0.172771						-0.225701	0.530688	-0.225701	0.925399	0.866301	0.840261		False	False	False	False
1	5620001	5630000	0.012587	0.0645794	-0.680801	0.072349	0.741047	0.533187						-0.75315	0.658371	-0.75315	0.923704	0.866301	0.840261		False	False	False	False
1	5630001	5640000	0.0162852	-0.101146	-0.453164	-0.958184	0.652915	0.167333						0.50502	0.358996	0.50502	0.923704	0.866301	0.840261		False	False	False	False
1	5640001	5650000	0.00596969	-0.0511875	-1.08812	-0.647527	0.869995	0.258537						-0.440591	0.583108	-0.440591	0.923947	0.866301	0.840261		False	False	False	False
1	5650001	5660000	0.00125135	-0.0313267	-1.37855	-0.524026	0.932429	0.300826						-0.854522	0.681891	-0.854522	0.942315	0.866301	0.840261		False	False	False	False
1	5660001	5670000	0	0.0460561	-1.45557	-0.042835	0.944673	0.486357						-1.41274	0.800059	-1.41274	0.944673	0.866301	0.860113		False	False	False	False
1	5670001	5680000	0.00692506	-0.119458	-1.02931	-1.07205	0.854248	0.139978						0.0427413	0.465558	0.0427413	0.923704	0.866301	0.840261		False	False	False	False
1	5680001	5690000	0.0131107	0.0775447	-0.64856	0.152971	0.729097	0.565209						-0.801532	0.669639	-0.801532	0.923704	0.866301	0.840261		False	False	False	False
1	5690001	5700000	0.0180971	-0.149156	-0.34163	-1.25672	0.607694	0.102311						0.915094	0.275256	0.915094	0.923704	0.866301	0.840261		False	False	False	False
1	5700001	5710000	0.0254852	0.140082	0.113132	0.54185	0.422471	0.710354						-0.428718	0.580236	-0.428718	0.923704	0.886699	0.840261		False	False	False	False
1	5710001	5720000	0.0122519	0.0248224	-0.701423	-0.174873	0.748591	0.433379						-0.52655	0.604091	-0.52655	0.923704	0.866301	0.840261		False	False	False	False
1	5720001	5730000	0.00680426	-0.0425258	-1.03675	-0.593666	0.856271	0.27666						-0.443081	0.583739	-0.443081	0.923704	0.866301	0.840261		False	False	False	False
1	5730001	5740000	0.00560115	-0.104352	-1.1108	-0.97812	0.87585	0.162196						-0.132683	0.508036	-0.132683	0.924126	0.866301	0.840261		False	False	False	False
1	5740001	5750000	0.0071892	0.0363446	-1.01305	-0.103224	0.849764	0.462055						-0.909828	0.694684	-0.909828	0.923704	0.866301	0.840261		False	False	False	False
1	5750001	5760000	0.00754636	0.0610427	-0.991068	0.0503569	0.843506	0.524275						-1.04142	0.72409	-1.04142	0.923704	0.866301	0.84086		False	False	False	False
1	5760001	5770000	0.0073446	0.0294807	-1.00349	-0.145906	0.847079	0.444929						-0.857581	0.682599	-0.857581	0.923704	0.866301	0.840261		False	False	False	False
1	5770001	5780000	0.0197003	0.0798213	-0.24295	0.167128	0.567063	0.570734						-0.410078	0.575704	-0.410078	0.923704	0.866301	0.840261		False	False	False	False
1	5780001	5790000	0.0107961	-0.105591	-0.791036	-0.985828	0.780258	0.160285						0.194792	0.429414	0.194792	0.923704	0.866301	0.840261		False	False	False	False
1	5790001	5800000	0.00620728	-0.0191245	-1.07349	-0.448149	0.866174	0.328269						-0.625344	0.628021	-0.625344	0.92371	0.866301	0.840261		False	False	False	False
1	5800001	5810000	0.00698837	-0.0985668	-1.02541	-0.942147	0.853163	0.171463						-0.0832673	0.496139	-0.0832673	0.923704	0.866301	0.840261		False	False	False	False
1	5810001	5820000	0.00835654	-0.0111307	-0.941199	-0.398441	0.828769	0.346845						-0.542758	0.608036	-0.542758	0.923704	0.866301	0.840261		False	False	False	False
1	5820001	5830000	0.0155017	-0.0108536	-0.501391	-0.396718	0.672199	0.34748						-0.104674	0.501242	-0.104674	0.923704	0.866301	0.840261		False	False	False	False
1	5830001	5840000	0.016868	0.0171455	-0.417286	-0.222611	0.638453	0.4145						-0.194675	0.523062	-0.194675	0.923704	0.866301	0.840261		False	False	False	False
1	5840001	5850000	0.00515015	-0.113344	-1.13856	-1.03404	0.882719	0.148749						-0.104528	0.501214	-0.104528	0.924391	0.866301	0.840261		False	False	False	False
1	5850001	5860000	0.00583045	-0.145642	-1.09669	-1.23488	0.872225	0.106331						0.13819	0.442875	0.13819	0.924082	0.866301	0.840261		False	False	False	False
1	5860001	5870000	0.00651838	-0.0751412	-1.05434	-0.796479	0.861113	0.211915						-0.257865	0.538497	-0.257865	0.923704	0.866301	0.840261		False	False	False	False
1	5870001	5880000	0.00562799	0.137067	-1.10915	0.523101	0.875417	0.703921						-1.63225	0.839104	-1.63225	0.924124	0.885166	0.87951		False	False	False	False
1	5880001	5890000	0.0081903	0.0283332	-0.951431	-0.153042	0.831808	0.442073						-0.798389	0.668906	-0.798389	0.923704	0.866301	0.840261		False	False	False	False
1	5890001	5900000	0.00579388	0.00385021	-1.09894	-0.305285	0.87281	0.382253						-0.793655	0.667857	-0.793655	0.924082	0.866301	0.840261		False	False	False	False
1	5900001	5910000	0.0155391	-0.0190163	-0.499089	-0.447476	0.671241	0.328503						-0.0516122	0.488498	-0.0516122	0.923704	0.866301	0.840261		False	False	False	False
1	5910001	5920000	0.00310112	0.0387501	-1.26469	-0.0882658	0.911043	0.46805						-1.17642	0.753011	-1.17642	0.931232	0.866301	0.844447		False	False	False	False
1	5920001	5930000	0.00809847	0.0744908	-0.957084	0.133982	0.833499	0.55777						-1.09107	0.735068	-1.09107	0.923704	0.866301	0.841852		False	False	False	False
1	5930001	5940000	0.0038567	0.0440127	-1.21818	-0.0555414	0.901222	0.481186						-1.16264	0.750151	-1.16264	0.928482	0.866301	0.843956		False	False	False	False
1	5940001	5950000	0.00883518	0.116251	-0.911737	0.393661	0.819763	0.657588						-1.3054	0.779339	-1.3054	0.923704	0.873132	0.851515		False	False	False	False
1	5950001	5960000	0.0197599	0.150668	-0.239281	0.607678	0.565553	0.732368						-0.84696	0.680156	-0.84696	0.923704	0.893503	0.840261		False	False	False	False
1	5960001	5970000	0.0248083	0.0793299	0.071465	0.164072	0.438972	0.569575						-0.0926074	0.498348	-0.0926074	0.923704	0.866301	0.840261		False	False	False	False
1	5970001	5980000	0.0269987	0.139695	0.206293	0.53944	0.387194	0.70953						-0.333147	0.556863	-0.333147	0.923704	0.886513	0.840261		False	False	False	False
1	5980001	5990000	0.0124895	0.0237901	-0.686802	-0.181292	0.743314	0.430873						-0.50551	0.599053	-0.50551	0.923704	0.866301	0.840261		False	False	False	False
1	5990001	6000000	0.0173915	0.464315	-0.385063	2.55803	0.625403	0.993345						-2.94309	0.973548	-2.94309	0.923704	1	0.980111		False	False	False	False
1	6000001	6010000	0.0166748	0.21666	-0.429179	1.01803	0.643289	0.847506						-1.44721	0.806424	-1.44721	0.923704	0.945509	0.862192		False	False	False	False
1	6010001	6020000	0.0210504	0.00282075	-0.159847	-0.311686	0.532769	0.379786						0.151839	0.439612	0.151839	0.923704	0.866301	0.840261		False	False	False	False
1	6020001	6030000	0.0132216	-0.20528	-0.641738	-1.60573	0.726548	0.0520969						0.963987	0.26618	0.963987	0.923704	0.866301	0.840261		False	False	False	False
1	6030001	6040000	0.0239781	-0.201307	0.0203646	-1.58102	0.459208	0.0548633						1.60138	0.164526	1.60138	0.923704	0.866301	0.840261		False	False	False	False
1	6040001	6050000	0.0139166	0.0436823	-0.598956	-0.0575961	0.710381	0.480338						-0.54136	0.607677	-0.54136	0.923704	0.866301	0.840261		False	False	False	False
1	6050001	6060000	0.0116349	0.0832645	-0.739402	0.188539	0.76231	0.57925						-0.927941	0.698758	-0.927941	0.923704	0.866301	0.840261		False	False	False	False
1	6060001	6070000	0.027799	0.0336391	0.255556	-0.120048	0.369211	0.455412						0.375604	0.387666	0.375604	0.923704	0.866301	0.840261		False	False	False	False
1	6070001	6080000	0.0191213	0.404155	-0.27859	2.18394	0.581771	0.983603						-2.46253	0.942603	-2.46253	0.923704	1	0.954785		False	False	False	False
1	6080001	6090000	0.00678786	0.0434905	-1.03776	-0.0587887	0.856539	0.479867						-0.978968	0.710223	-0.978968	0.923704	0.866301	0.840261		False	False	False	False
1	6090001	6100000	0.0118898	0.0954152	-0.723714	0.264096	0.756726	0.608885						-0.98781	0.712218	-0.98781	0.923704	0.866717	0.840261		False	False	False	False
1	6100001	6110000	0.0162787	0.0426322	-0.453562	-0.0641258	0.653073	0.477743						-0.389436	0.570602	-0.389436	0.923704	0.866301	0.840261		False	False	False	False
1	6110001	6120000	0.0136325	-0.0251409	-0.616445	-0.485561	0.717058	0.314616						-0.130884	0.507612	-0.130884	0.923704	0.866301	0.840261		False	False	False	False
1	6120001	6130000	0.0113694	0.175581	-0.755746	0.762591	0.768025	0.780456						-1.51834	0.819341	-1.51834	0.923704	0.912423	0.868105		False	False	False	False
1	6130001	6140000	0.0188396	0.223149	-0.295929	1.05838	0.589039	0.856623						-1.35431	0.788783	-1.35431	0.923704	0.950222	0.855056		False	False	False	False
1	6140001	6150000	0.0257763	-0.00946304	0.131048	-0.388071	0.415556	0.35076						0.519119	0.35586	0.519119	0.923704	0.866301	0.840261		False	False	False	False
1	6150001	6160000	0.020187	-0.0393818	-0.212992	-0.574115	0.554651	0.28342						0.361123	0.390911	0.361123	0.923704	0.866301	0.840261		False	False	False	False
1	6160001	6170000	0.0730147	0.228536	3.03874	1.09189	0.00528579	0.863941						1.94685	0.122707	1.94685	0.335438	0.954302	0.840261		True	True	False	False
1	6170001	6180000	0.0410771	0.200133	1.07287	0.915263	0.140441	0.822492						0.157607	0.438229	0.157607	0.923704	0.932552	0.840261		False	False	False	False
1	6180001	6190000	0.0327214	0.0602687	0.558545	0.0455436	0.267062	0.522361						0.513001	0.357224	0.513001	0.923704	0.866301	0.840261		False	False	False	False
1	6190001	6200000	0.0359186	0.172257	0.755345	0.741922	0.211623	0.774331						0.013423	0.472537	0.013423	0.923704	0.909659	0.840261		False	False	False	False
1	6200001	6210000	0.0356107	-0.105468	0.736393	-0.98506	0.216501	0.160456						1.72145	0.149047	1.72145	0.923704	0.866301	0.840261		False	False	False	False
1	6210001	6220000	0.0522808	-0.281064	1.76249	-2.07698	0.0505155	0.0179107						3.83947	0.0180369	3.83947	0.906833	0.866301	0.840261		False	False	True	False
1	6220001	6230000	0.0251594	-0.0716385	0.0930766	-0.774698	0.430407	0.218442						0.867775	0.284306	0.867775	0.923704	0.866301	0.840261		False	False	False	False
1	6230001	6240000	0.028286	-0.0598852	0.28553	-0.701613	0.358325	0.240952						0.987142	0.261994	0.987142	0.923704	0.866301	0.840261		False	False	False	False
1	6240001	6250000	0.0160917	0.116758	-0.465071	0.396811	0.657653	0.658733						-0.861882	0.683599	-0.861882	0.923704	0.873408	0.840261		False	False	False	False
1	6250001	6260000	0.0149828	0.0808506	-0.533331	0.173529	0.684928	0.573279						-0.70686	0.647466	-0.70686	0.923704	0.866301	0.840261		False	False	False	False
1	6260001	6270000	0.0214783	-0.0203972	-0.133507	-0.456063	0.521972	0.325337						0.322556	0.399917	0.322556	0.923704	0.866301	0.840261		False	False	False	False
1	6270001	6280000	0.0145485	-0.0803103	-0.56006	-0.828622	0.695369	0.202478						0.268562	0.412387	0.268562	0.923704	0.866301	0.840261		False	False	False	False
1	6280001	6290000	0.0190252	-0.14075	-0.284506	-1.20446	0.584229	0.112017						0.919952	0.27433	0.919952	0.923704	0.866301	0.840261		False	False	False	False
1	6290001	6300000	0.0166058	0.0644863	-0.433427	0.0717701	0.644977	0.532949						-0.505197	0.598983	-0.505197	0.923704	0.866301	0.840261		False	False	False	False
1	6300001	6310000	0.0103541	-0.0320268	-0.818243	-0.52838	0.789592	0.299268						-0.289863	0.54618	-0.289863	0.923704	0.866301	0.840261		False	False	False	False
1	6310001	6320000	0.01782	-0.0622885	-0.358692	-0.716557	0.614589	0.23628						0.357865	0.391653	0.357865	0.923704	0.866301	0.840261		False	False	False	False
1	6320001	6330000	0.0169649	-0.0461592	-0.411325	-0.616259	0.636023	0.268996						0.204935	0.427022	0.204935	0.923704	0.866301	0.840261		False	False	False	False
1	6330001	6340000	0.0130314	-0.0633311	-0.653447	-0.72304	0.730921	0.23431						0.069593	0.459215	0.069593	0.923704	0.866301	0.840261		False	False	False	False
1	6340001	6350000	0.0124071	-0.0165402	-0.691875	-0.432079	0.745122	0.334252						-0.259795	0.538976	-0.259795	0.923704	0.866301	0.840261		False	False	False	False
1	6350001	6360000	0.0162301	0.0274317	-0.456551	-0.158647	0.654264	0.439831						-0.297903	0.54817	-0.297903	0.923704	0.866301	0.840261		False	False	False	False
1	6360001	6370000	0.0165154	-0.105624	-0.438994	-0.986033	0.647237	0.160234						0.547039	0.349858	0.547039	0.923704	0.866301	0.840261		False	False	False	False
1	6370001	6380000	0.0177889	-0.035078	-0.360603	-0.547353	0.615383	0.292725						0.18675	0.431294	0.18675	0.923704	0.866301	0.840261		False	False	False	False
1	6380001	6390000	0.0282941	-0.0697034	0.286027	-0.762665	0.358153	0.222121						1.04869	0.250811	1.04869	0.923704	0.866301	0.840261		False	False	False	False
1	6390001	6400000	0.0212807	-0.03057	-0.145673	-0.519321	0.526938	0.302485						0.373647	0.388084	0.373647	0.923704	0.866301	0.840261		False	False	False	False
1	6400001	6410000	0.00627017	-0.0126232	-1.06962	-0.407722	0.865198	0.343347						-0.6619	0.636767	-0.6619	0.92371	0.866301	0.840261		False	False	False	False
1	6410001	6420000	0.00429741	-0.0154475	-1.19105	-0.425284	0.895224	0.33675						-0.765769	0.661328	-0.765769	0.926978	0.866301	0.840261		False	False	False	False
1	6420001	6430000	0.0080521	-0.0369214	-0.959938	-0.558816	0.834366	0.288709						-0.401122	0.573527	-0.401122	0.923704	0.866301	0.840261		False	False	False	False
1	6430001	6440000	0.0114955	0.0216581	-0.747984	-0.194549	0.765327	0.42556						-0.553435	0.610538	-0.553435	0.923704	0.866301	0.840261		False	False	False	False
1	6440001	6450000	0.00540842	-0.0343634	-1.12267	-0.54291	0.878806	0.294232						-0.579756	0.616896	-0.579756	0.92421	0.866301	0.840261		False	False	False	False
1	6450001	6460000	0.0190184	0.0388328	-0.284924	-0.0877519	0.584405	0.468266						-0.197172	0.523683	-0.197172	0.923704	0.866301	0.840261		False	False	False	False
1	6460001	6470000	0.0223668	0.0588052	-0.0788161	0.036443	0.49956	0.518661						-0.115259	0.503832	-0.115259	0.923704	0.866301	0.840261		False	False	False	False
1	6470001	6480000	0.00894791	-0.081701	-0.904797	-0.83727	0.817609	0.200057						-0.0675272	0.492268	-0.0675272	0.923704	0.866301	0.840261		False	False	False	False
1	6480001	6490000	0.0181687	0.0314819	-0.337222	-0.133462	0.605935	0.449986						-0.203761	0.525302	-0.203761	0.923704	0.866301	0.840261		False	False	False	False
1	6490001	6500000	0.0131671	0.0256845	-0.64509	-0.169512	0.727825	0.435543						-0.475578	0.591762	-0.475578	0.923704	0.866301	0.840261		False	False	False	False
1	6500001	6510000	0.0106618	-0.00302685	-0.799302	-0.348049	0.783153	0.3659						-0.451253	0.585758	-0.451253	0.923704	0.866301	0.840261		False	False	False	False
1	6510001	6520000	0.0067972	0.0377104	-1.03718	-0.0947309	0.856388	0.465473						-0.942451	0.702075	-0.942451	0.923704	0.866301	0.840261		False	False	False	False
1	6520001	6530000	0.00565515	0.0170772	-1.10748	-0.223035	0.874986	0.414349						-0.884444	0.688835	-0.884444	0.9241	0.866301	0.840261		False	False	False	False
1	6530001	6540000	0.00629003	0.0566986	-1.0684	0.0233436	0.864856	0.513286						-1.09174	0.735208	-1.09174	0.923704	0.866301	0.841852		False	False	False	False
1	6540001	6550000	0.0189746	0.000776838	-0.287622	-0.324396	0.585512	0.374929						0.0367745	0.466961	0.0367745	0.923704	0.866301	0.840261		False	False	False	False
1	6550001	6560000	0.0128461	0.0915579	-0.664851	0.24011	0.735095	0.599566						-0.904961	0.693557	-0.904961	0.923704	0.866301	0.840261		False	False	False	False
1	6560001	6570000	0.0107755	0.0390123	-0.7923	-0.0866355	0.780684	0.468697						-0.705665	0.647158	-0.705665	0.923704	0.866301	0.840261		False	False	False	False
1	6570001	6580000	0.038325	0.236374	0.903469	1.14062	0.175833	0.87403						-0.237156	0.533505	-0.237156	0.923704	0.959724	0.840261		False	False	False	False
1	6580001	6590000	0.0351191	0.218205	0.706129	1.02764	0.224512	0.849784						-0.321514	0.554023	-0.321514	0.923704	0.946866	0.840261		False	False	False	False
1	6590001	6600000	0.0317721	0.328287	0.500111	1.71217	0.28531	0.954845						-1.21206	0.760449	-1.21206	0.923704	1	0.846238		False	False	False	False
1	6600001	6610000	0.0279531	0.338634	0.265038	1.77651	0.365768	0.960376						-1.51147	0.818098	-1.51147	0.923704	1	0.867526		False	False	False	False
1	6610001	6620000	0.0186531	0.191818	-0.307411	0.86356	0.59375	0.808828						-1.17097	0.751897	-1.17097	0.923704	0.925465	0.844323		False	False	False	False
1	6620001	6630000	0.0325145	0.190197	0.545808	0.853482	0.270996	0.806137						-0.307674	0.550666	-0.307674	0.923704	0.924158	0.840261		False	False	False	False
1	6630001	6640000	0.0243582	0.13846	0.0437608	0.531763	0.449929	0.706933						-0.488002	0.594827	-0.488002	0.923704	0.885856	0.840261		False	False	False	False
1	6640001	6650000	0.0355477	0.256817	0.732513	1.26774	0.217513	0.897952						-0.535229	0.606183	-0.535229	0.923704	0.973499	0.840261		False	False	False	False
1	6650001	6660000	0.0400056	0.375099	1.00691	2.00326	0.153391	0.975486						-0.996346	0.714067	-0.996346	0.923704	1	0.840261		False	False	False	False
1	6660001	6670000	0.0231778	0.133029	-0.0288962	0.497991	0.479199	0.69507						-0.526887	0.604175	-0.526887	0.923704	0.881813	0.840261		False	False	False	False
1	6670001	6680000	0.0247314	0.113384	0.0667319	0.375832	0.440826	0.650941						-0.3091	0.551034	-0.3091	0.923704	0.871736	0.840261		False	False	False	False
1	6680001	6690000	0.0235706	0.1361	-0.00471945	0.517088	0.4692	0.701788						-0.521807	0.602926	-0.521807	0.923704	0.884554	0.840261		False	False	False	False
1	6690001	6700000	0.0377037	0.168689	0.865222	0.719735	0.184581	0.767728						0.145487	0.441119	0.145487	0.923704	0.906852	0.840261		False	False	False	False
1	6700001	6710000	0.00883325	0.0176259	-0.911856	-0.219623	0.819799	0.415701						-0.692233	0.643958	-0.692233	0.923704	0.866301	0.840261		False	False	False	False
1	6710001	6720000	0.0153131	0.162787	-0.512997	0.683039	0.676843	0.756433						-1.19604	0.757069	-1.19604	0.923704	0.902828	0.845194		False	False	False	False
1	6720001	6730000	0.0138307	0.0423076	-0.604245	-0.066144	0.712372	0.476902						-0.538101	0.606865	-0.538101	0.923704	0.866301	0.840261		False	False	False	False
1	6730001	6740000	0.00962756	0.00655428	-0.862963	-0.28847	0.804346	0.388759						-0.574493	0.615602	-0.574493	0.923704	0.866301	0.840261		False	False	False	False
1	6740001	6750000	0.0158561	0.056317	-0.479576	0.0209711	0.663481	0.512325						-0.500547	0.597855	-0.500547	0.923704	0.866301	0.840261		False	False	False	False
1	6750001	6760000	0.0170317	0.107834	-0.407209	0.341322	0.634364	0.638093						-0.748532	0.657305	-0.748532	0.923704	0.869679	0.840261		False	False	False	False
1	6760001	6770000	0.0231977	0.0983376	-0.0276726	0.282268	0.478681	0.615854						-0.309941	0.551239	-0.309941	0.923704	0.867963	0.840261		False	False	False	False
1	6770001	6780000	0.0270382	0.0340736	0.208723	-0.117346	0.386301	0.456473						0.326069	0.399066	0.326069	0.923704	0.866301	0.840261		False	False	False	False
1	6780001	6790000	0.029989	-0.0259961	0.390354	-0.490879	0.32144	0.312678						0.881233	0.281713	0.881233	0.923704	0.866301	0.840261		False	False	False	False
1	6790001	6800000	0.0202133	0.102183	-0.211371	0.306183	0.553989	0.624842						-0.517554	0.601897	-0.517554	0.923704	0.86899	0.840261		False	False	False	False
1	6800001	6810000	0.0101806	0.054778	-0.82892	0.0114006	0.793124	0.50842						-0.840321	0.67862	-0.840321	0.923704	0.866301	0.840261		False	False	False	False
1	6810001	6820000	0.0070164	-0.0392518	-1.02369	-0.573307	0.852687	0.283693						-0.450382	0.585556	-0.450382	0.923704	0.866301	0.840261		False	False	False	False
1	6820001	6830000	0.0111681	-0.021172	-0.768139	-0.460881	0.772309	0.323542						-0.307258	0.550574	-0.307258	0.923704	0.866301	0.840261		False	False	False	False
1	6830001	6840000	0.00867681	0.0440782	-0.921485	-0.0551341	0.822738	0.481354						-0.866351	0.68467	-0.866351	0.923704	0.866301	0.840261		False	False	False	False
1	6840001	6850000	0.0158943	0.160727	-0.477223	0.670228	0.662525	0.752358						-1.14745	0.746994	-1.14745	0.923704	0.900984	0.84315		False	False	False	False
1	6850001	6860000	0.00905231	0.0251505	-0.898371	-0.172833	0.815599	0.434214						-0.725538	0.651852	-0.725538	0.923704	0.866301	0.840261		False	False	False	False
1	6860001	6870000	0.0144762	0.1412	-0.564509	0.5488	0.69704	0.712766						-1.11331	0.73979	-1.11331	0.923704	0.88748	0.842126		False	False	False	False
1	6870001	6880000	0.00661873	0.123759	-1.04817	0.440347	0.859413	0.674523						-1.48851	0.81402	-1.48851	0.923704	0.876681	0.865412		False	False	False	False
1	6880001	6890000	0.00785845	0.0824847	-0.971858	0.18369	0.837893	0.577355						-1.15555	0.748689	-1.15555	0.923704	0.866301	0.843562		False	False	False	False
1	6890001	6900000	0.00300618	0.00246334	-1.27053	-0.313909	0.912232	0.378947						-0.956623	0.70524	-0.956623	0.931717	0.866301	0.840261		False	False	False	False
1	6900001	6910000	0.0164117	0.00917098	-0.445373	-0.272198	0.649825	0.39512						-0.173174	0.517875	-0.173174	0.923704	0.866301	0.840261		False	False	False	False
1	6910001	6920000	0.0108816	0.0362206	-0.785771	-0.103995	0.778433	0.461753						-0.681776	0.64145	-0.681776	0.923704	0.866301	0.840261		False	False	False	False
1	6920001	6930000	0.0200036	0.0493355	-0.224284	-0.0224427	0.559256	0.494689						-0.201841	0.524819	-0.201841	0.923704	0.866301	0.840261		False	False	False	False
1	6930001	6940000	0.0144047	0.0799013	-0.568912	0.167626	0.698755	0.570922						-0.736538	0.65452	-0.736538	0.923704	0.866301	0.840261		False	False	False	False
1	6940001	6950000	0.0164044	0.0178641	-0.445825	-0.218142	0.650005	0.4163						-0.227683	0.531163	-0.227683	0.923704	0.866301	0.840261		False	False	False	False
1	6950001	6960000	0.014123	-0.0224077	-0.586255	-0.468565	0.705518	0.320747						-0.11769	0.504392	-0.11769	0.923704	0.866301	0.840261		False	False	False	False
1	6960001	6970000	0.00957159	0.036468	-0.866408	-0.102457	0.805479	0.462361						-0.763951	0.660857	-0.763951	0.923704	0.866301	0.840261		False	False	False	False
1	6970001	6980000	0.00841125	0.0497539	-0.937831	-0.0198408	0.827725	0.49574						-0.917991	0.696458	-0.917991	0.923704	0.866301	0.840261		False	False	False	False
1	6980001	6990000	0.00764656	0.0531352	-0.9849	0.00118521	0.841724	0.504222						-0.986085	0.711848	-0.986085	0.923704	0.866301	0.840261		False	False	False	False
1	6990001	7000000	0.00898944	0.0547734	-0.902241	0.0113725	0.816831	0.508406						-0.913614	0.695511	-0.913614	0.923704	0.866301	0.840261		False	False	False	False
1	7000001	7010000	0.00841967	-0.090544	-0.937313	-0.892259	0.827549	0.184701						-0.0450543	0.486919	-0.0450543	0.923704	0.866301	0.840261		False	False	False	False
1	7010001	7020000	0.0216494	-0.144297	-0.122977	-1.22651	0.517673	0.10786						1.10354	0.24099	1.10354	0.923704	0.866301	0.840261		False	False	False	False
1	7020001	7030000	0.0220754	-0.107984	-0.0967559	-1.00071	0.506907	0.156644						0.903953	0.277356	0.903953	0.923704	0.866301	0.840261		False	False	False	False
1	7030001	7040000	0.0258303	-0.0458612	0.134374	-0.614406	0.414259	0.269613						0.74878	0.307779	0.74878	0.923704	0.866301	0.840261		False	False	False	False
1	7040001	7050000	0.022578	0.196783	-0.0658199	0.894436	0.494254	0.817051						-0.960256	0.706038	-0.960256	0.923704	0.929619	0.840261		False	False	False	False
1	7050001	7060000	0.0227939	0.128428	-0.0525291	0.469383	0.48877	0.685027						-0.521912	0.602952	-0.521912	0.923704	0.879206	0.840261		False	False	False	False
1	7060001	7070000	0.0162957	0.171832	-0.452515	0.73928	0.652668	0.773564						-1.1918	0.756187	-1.1918	0.923704	0.909328	0.845038		False	False	False	False
1	7070001	7080000	0.0158134	0.120124	-0.482204	0.417744	0.664517	0.666394						-0.899948	0.692419	-0.899948	0.923704	0.874839	0.840261		False	False	False	False
1	7080001	7090000	0.00990229	0.0919345	-0.846052	0.242452	0.798775	0.600439						-1.0885	0.734501	-1.0885	0.923704	0.866301	0.841852		False	False	False	False
1	7090001	7100000	0.0302668	0.095232	0.407457	0.262957	0.31565	0.608454						0.1445	0.441358	0.1445	0.923704	0.866717	0.840261		False	False	False	False
1	7100001	7110000	0.0233743	0.191752	-0.0167999	0.863151	0.474164	0.808723						-0.879951	0.68782	-0.879951	0.923704	0.925381	0.840261		False	False	False	False
1	7110001	7120000	0.0160933	0.152367	-0.464976	0.618241	0.657619	0.735788						-1.08322	0.733295	-1.08322	0.923704	0.894607	0.841653		False	False	False	False
1	7120001	7130000	0.0146878	-0.0490919	-0.55149	-0.634496	0.692039	0.262879						0.0830057	0.456001	0.0830057	0.923704	0.866301	0.840261		False	False	False	False
1	7130001	7140000	0.0108503	-0.0283467	-0.787697	-0.505495	0.779116	0.307449						-0.282202	0.544332	-0.282202	0.923704	0.866301	0.840261		False	False	False	False
1	7140001	7150000	0.00844412	-0.0458104	-0.935808	-0.61409	0.827069	0.269717						-0.321717	0.554066	-0.321717	0.923704	0.866301	0.840261		False	False	False	False
1	7150001	7160000	0.0137058	-0.00549552	-0.611935	-0.3634	0.715369	0.360102						-0.248536	0.536201	-0.248536	0.923704	0.866301	0.840261		False	False	False	False
1	7160001	7170000	0.0113075	-0.037743	-0.759559	-0.563925	0.769343	0.286907						-0.195634	0.523286	-0.195634	0.923704	0.866301	0.840261		False	False	False	False
1	7170001	7180000	0.0166242	0.0301677	-0.432297	-0.141634	0.644524	0.446679						-0.290663	0.546371	-0.290663	0.923704	0.866301	0.840261		False	False	False	False
1	7180001	7190000	0.0394434	0.140021	0.972307	0.541471	0.160656	0.71022						0.430836	0.375203	0.430836	0.923704	0.886699	0.840261		False	False	False	False
1	7190001	7200000	0.0424887	-0.0360311	1.15976	-0.55328	0.124659	0.290629						1.71304	0.150097	1.71304	0.923704	0.866301	0.840261		False	False	False	False
1	7200001	7210000	0.0158002	-0.151567	-0.483017	-1.27172	0.664844	0.0996439						0.788702	0.29982	0.788702	0.923704	0.866301	0.840261		False	False	False	False
1	7210001	7220000	0.00488921	-0.0493251	-1.15463	-0.635946	0.886579	0.262416						-0.518679	0.602145	-0.518679	0.924878	0.866301	0.840261		False	False	False	False
1	7220001	7230000	0.0108283	-0.113639	-0.789056	-1.03587	0.779596	0.148317						0.246812	0.41736	0.246812	0.923704	0.866301	0.840261		False	False	False	False
1	7230001	7240000	0.0218545	0.179031	-0.11035	0.784045	0.512475	0.786697						-0.894394	0.691108	-0.894394	0.923704	0.915534	0.840261		False	False	False	False
1	7240001	7250000	0.036404	0.108065	0.785223	0.342755	0.203968	0.63859						0.442468	0.372639	0.442468	0.923704	0.869679	0.840261		False	False	False	False
1	7250001	7260000	0.038628	0.00910408	0.922114	-0.272615	0.171641	0.394952						1.19473	0.225556	1.19473	0.923704	0.866301	0.840261		False	False	False	False
1	7260001	7270000	0.0284415	0.121516	0.295101	0.426402	0.354852	0.669514						-0.131301	0.507705	-0.131301	0.923704	0.875339	0.840261		False	False	False	False
1	7270001	7280000	0.0320447	0.121492	0.51689	0.42625	0.280134	0.669454						0.0906404	0.454139	0.0906404	0.923704	0.875311	0.840261		False	False	False	False
1	7280001	7290000	0.0363708	0.0483648	0.78318	-0.0284786	0.204465	0.492232						0.811658	0.295273	0.811658	0.923704	0.866301	0.840261		False	False	False	False
1	7290001	7300000	0.0290941	-0.0372927	0.335268	-0.561125	0.340659	0.287879						0.896393	0.278765	0.896393	0.923704	0.866301	0.840261		False	False	False	False
1	7300001	7310000	0.015056	0.042315	-0.528821	-0.066098	0.683125	0.476927						-0.462723	0.588571	-0.462723	0.923704	0.866301	0.840261		False	False	False	False
1	7310001	7320000	0.0141654	0.0270206	-0.583645	-0.161204	0.704468	0.438786						-0.422442	0.578694	-0.422442	0.923704	0.866301	0.840261		False	False	False	False
1	7320001	7330000	0.0125536	-0.0142794	-0.682853	-0.418021	0.741819	0.339489						-0.264832	0.540226	-0.264832	0.923704	0.866301	0.840261		False	False	False	False
1	7330001	7340000	0.0148589	-0.0089813	-0.540954	-0.385075	0.687914	0.351915						-0.155879	0.513688	-0.155879	0.923704	0.866301	0.840261		False	False	False	False
1	7340001	7350000	0.0175353	0.095042	-0.376211	0.261776	0.621683	0.607997						-0.637987	0.63114	-0.637987	0.923704	0.866684	0.840261		False	False	False	False
1	7350001	7360000	0.00687097	-0.0401823	-1.03264	-0.579093	0.85515	0.281702						-0.453547	0.586307	-0.453547	0.923704	0.866301	0.840261		False	False	False	False
1	7360001	7370000	0.00843679	-0.0153004	-0.936259	-0.424369	0.827212	0.337093						-0.51189	0.600526	-0.51189	0.923704	0.866301	0.840261		False	False	False	False
1	7370001	7380000	0.0132686	0.0563755	-0.638841	0.0213346	0.725488	0.51248						-0.660176	0.636364	-0.660176	0.923704	0.866301	0.840261		False	False	False	False
1	7380001	7390000	0.0164711	0.164879	-0.441719	0.696047	0.648342	0.760476						-1.13777	0.74494	-1.13777	0.923704	0.904317	0.842861		False	False	False	False
1	7390001	7400000	0.023276	0.306764	-0.0228548	1.57833	0.476697	0.941479						-1.60119	0.833834	-1.60119	0.923704	0.996773	0.876369		False	False	False	False
1	7400001	7410000	0.0586518	0.430075	2.15465	2.34512	0.026313	0.988722						-0.190468	0.522051	-0.190468	0.69661	1	0.840261		True	False	False	False
1	7410001	7420000	0.0562996	0.208684	2.00987	0.968436	0.0337262	0.835688						1.04143	0.252177	1.04143	0.772081	0.93954	0.840261		True	False	False	False
1	7420001	7430000	0.0441945	0.263345	1.26475	1.30834	0.107505	0.904778						-0.0435854	0.486561	-0.0435854	0.923704	0.977239	0.840261		False	False	False	False
1	7430001	7440000	0.0574036	0.384928	2.07782	2.06438	0.030043	0.978605						0.0134372	0.472536	0.0134372	0.73475	1	0.840261		True	False	False	False
1	7440001	7450000	0.0474162	0.435298	1.46306	2.3776	0.0803587	0.989584						-0.914534	0.695719	-0.914534	0.923704	1	0.840261		False	False	False	False
1	7450001	7460000	0.0238923	0.121397	0.0150852	0.425661	0.461272	0.669238						-0.410576	0.575814	-0.410576	0.923704	0.875311	0.840261		False	False	False	False
1	7460001	7470000	0.014265	0.174769	-0.577513	0.757541	0.702085	0.778928						-1.33505	0.785087	-1.33505	0.923704	0.911672	0.853627		False	False	False	False
1	7470001	7480000	0.0274864	0.218016	0.236313	1.02647	0.376213	0.849505						-0.790153	0.667032	-0.790153	0.923704	0.946762	0.840261		False	False	False	False
1	7480001	7490000	0.026158	0.0617306	0.154546	0.0546341	0.406609	0.526062						0.0999123	0.451917	0.0999123	0.923704	0.866301	0.840261		False	False	False	False
1	7490001	7500000	0.0172433	0.121944	-0.394185	0.429061	0.629085	0.670488						-0.823245	0.674631	-0.823245	0.923704	0.875641	0.840261		False	False	False	False
1	7500001	7510000	0.0122303	-0.0319871	-0.702756	-0.528133	0.749066	0.299343						-0.174624	0.518241	-0.174624	0.923704	0.866301	0.840261		False	False	False	False
1	7510001	7520000	0.0210869	0.0310047	-0.157601	-0.136429	0.531877	0.448773						-0.0211717	0.481076	-0.0211717	0.923704	0.866301	0.840261		False	False	False	False
1	7520001	7530000	0.0269245	-0.122527	0.201728	-1.09114	0.388901	0.135795						1.29287	0.209499	1.29287	0.923704	0.866301	0.840261		False	False	False	False
1	7530001	7540000	0.0151566	-0.0235532	-0.522632	-0.475688	0.680662	0.318175						-0.0469443	0.487365	-0.0469443	0.923704	0.866301	0.840261		False	False	False	False
1	7540001	7550000	0.0170386	-0.014527	-0.406789	-0.41956	0.634187	0.33889						0.0127709	0.472711	0.0127709	0.923704	0.866301	0.840261		False	False	False	False
1	7550001	7560000	0.0194129	-0.0107434	-0.260643	-0.396032	0.574369	0.347734						0.135389	0.443545	0.135389	0.923704	0.866301	0.840261		False	False	False	False
1	7560001	7570000	0.0321135	0.236186	0.521125	1.13945	0.278766	0.8738						-0.618329	0.626316	-0.618329	0.923704	0.959607	0.840261		False	False	False	False
1	7570001	7580000	0.051956	0.125248	1.7425	0.449606	0.0521829	0.677893						1.2929	0.209492	1.2929	0.916447	0.877418	0.840261		False	False	False	False
1	7580001	7590000	0.0282155	0.032766	0.281193	-0.125477	0.359915	0.453249						0.40667	0.380615	0.40667	0.923704	0.866301	0.840261		False	False	False	False
1	7590001	7600000	0.0113874	0.0461319	-0.75464	-0.0423636	0.767638	0.486538						-0.712276	0.64876	-0.712276	0.923704	0.866301	0.840261		False	False	False	False
1	7600001	7610000	0.0124185	-0.0232151	-0.691169	-0.473586	0.744853	0.318933						-0.217583	0.528712	-0.217583	0.923704	0.866301	0.840261		False	False	False	False
1	7610001	7620000	0.00591029	0.00582718	-1.09177	-0.292991	0.870945	0.387005						-0.798783	0.668999	-0.798783	0.924082	0.866301	0.840261		False	False	False	False
1	7620001	7630000	0.0136507	0.0187495	-0.615324	-0.212636	0.716644	0.418487						-0.402688	0.573915	-0.402688	0.923704	0.866301	0.840261		False	False	False	False
1	7630001	7640000	0.0123975	-0.0400303	-0.692464	-0.578148	0.745349	0.28203						-0.114316	0.503584	-0.114316	0.923704	0.866301	0.840261		False	False	False	False
1	7640001	7650000	0.0146025	0.0157815	-0.556736	-0.231092	0.694103	0.411129						-0.325644	0.555062	-0.325644	0.923704	0.866301	0.840261		False	False	False	False
1	7650001	7660000	0.0199464	0.0400916	-0.227805	-0.0799242	0.560737	0.47138						-0.14788	0.511773	-0.14788	0.923704	0.866301	0.840261		False	False	False	False
1	7660001	7670000	0.0283667	0.0808898	0.290497	0.173773	0.356539	0.573379						0.116724	0.447924	0.116724	0.923704	0.866301	0.840261		False	False	False	False
1	7670001	7680000	0.0446756	0.23284	1.29437	1.11865	0.103048	0.869571						0.175716	0.433972	0.175716	0.923704	0.957161	0.840261		False	False	False	False
1	7680001	7690000	0.0256039	0.0268205	0.120439	-0.162448	0.419645	0.438303						0.282887	0.40904	0.282887	0.923704	0.866301	0.840261		False	False	False	False
1	7690001	7700000	0.013548	0.0148149	-0.621646	-0.237102	0.718996	0.408799						-0.384543	0.569399	-0.384543	0.923704	0.866301	0.840261		False	False	False	False
1	7700001	7710000	0.0147286	0.00353423	-0.548974	-0.30725	0.691083	0.381477						-0.241724	0.534572	-0.241724	0.923704	0.866301	0.840261		False	False	False	False
1	7710001	7720000	0.0141579	0.0614456	-0.584104	0.0528622	0.704647	0.525293						-0.636966	0.630895	-0.636966	0.923704	0.866301	0.840261		False	False	False	False
1	7720001	7730000	0.0177853	0.03004	-0.360823	-0.142428	0.615472	0.446349						-0.218395	0.528908	-0.218395	0.923704	0.866301	0.840261		False	False	False	False
1	7730001	7740000	0.0200334	0.00825043	-0.222448	-0.277923	0.558532	0.392881						0.0554748	0.462533	0.0554748	0.923704	0.866301	0.840261		False	False	False	False
1	7740001	7750000	0.0184219	0.0246952	-0.321639	-0.175664	0.599548	0.433075						-0.145976	0.511318	-0.145976	0.923704	0.866301	0.840261		False	False	False	False
1	7750001	7760000	0.0127911	0.0328421	-0.668234	-0.125004	0.736351	0.45343						-0.54323	0.608149	-0.54323	0.923704	0.866301	0.840261		False	False	False	False
1	7760001	7770000	0.00301736	-0.0557452	-1.26984	-0.675868	0.912087	0.249243						-0.593976	0.620355	-0.593976	0.931644	0.866301	0.840261		False	False	False	False
1	7770001	7780000	0.0105666	0.0466861	-0.805164	-0.0389175	0.785147	0.48798						-0.766247	0.661471	-0.766247	0.923704	0.866301	0.840261		False	False	False	False
1	7780001	7790000	0.0130332	0.0582361	-0.653334	0.0329045	0.730879	0.517204						-0.686239	0.642521	-0.686239	0.923704	0.866301	0.840261		False	False	False	False
1	7790001	7800000	0.00703578	-0.0028377	-1.0225	-0.346872	0.852372	0.36633						-0.675624	0.640043	-0.675624	0.923704	0.866301	0.840261		False	False	False	False
1	7800001	7810000	0.00482928	0.00808361	-1.15831	-0.27896	0.887479	0.392453						-0.879354	0.687676	-0.879354	0.925055	0.866301	0.840261		False	False	False	False
1	7810001	7820000	0.0219196	0.0369296	-0.106346	-0.0995866	0.510803	0.463488						-0.00675949	0.477558	-0.00675949	0.923704	0.866301	0.840261		False	False	False	False
1	7820001	7830000	0.0131424	0.104555	-0.646611	0.320928	0.728393	0.630525						-0.967539	0.707645	-0.967539	0.923704	0.869268	0.840261		False	False	False	False
1	7830001	7840000	0.0102496	-0.00885575	-0.824674	-0.384295	0.791715	0.352237						-0.440379	0.583063	-0.440379	0.923704	0.866301	0.840261		False	False	False	False
1	7840001	7850000	0.0205217	0.0041635	-0.192391	-0.303337	0.546005	0.382987						0.110946	0.449252	0.110946	0.923704	0.866301	0.840261		False	False	False	False
1	7850001	7860000	0.0186012	-0.0615853	-0.310604	-0.712184	0.595107	0.237633						0.40158	0.381771	0.40158	0.923704	0.866301	0.840261		False	False	False	False
1	7860001	7870000	0.0142932	0.021704	-0.575778	-0.194264	0.701402	0.425675						-0.381514	0.568626	-0.381514	0.923704	0.866301	0.840261		False	False	False	False
1	7870001	7880000	0.0170888	-0.0254466	-0.403698	-0.487462	0.632962	0.313902						0.0837644	0.455828	0.0837644	0.923704	0.866301	0.840261		False	False	False	False
1	7880001	7890000	0.0209131	-0.00397402	-0.168297	-0.353938	0.536226	0.363651						0.185641	0.431561	0.185641	0.923704	0.866301	0.840261		False	False	False	False
1	7890001	7900000	0.0214369	0.0133461	-0.136056	-0.246236	0.523016	0.405158						0.11018	0.449448	0.11018	0.923704	0.866301	0.840261		False	False	False	False
1	7900001	7910000	0.0350277	0.105512	0.700506	0.326882	0.226037	0.632779						0.373625	0.388087	0.373625	0.923704	0.869377	0.840261		False	False	False	False
1	7910001	7920000	0.0528833	0.160554	1.79958	0.66915	0.0475873	0.752011						1.13043	0.236327	1.13043	0.883495	0.900816	0.840261		True	False	False	False
1	7920001	7930000	0.0398299	0.31455	0.996101	1.62675	0.155694	0.94662						-0.630649	0.629315	-0.630649	0.923704	0.999472	0.840261		False	False	False	False
1	7930001	7940000	0.0272566	0.19688	0.222167	0.895035	0.381381	0.817203						-0.672869	0.639404	-0.672869	0.923704	0.929708	0.840261		False	False	False	False
1	7940001	7950000	0.0411443	0.0640649	1.077	0.0691495	0.139639	0.531908						1.00785	0.258188	1.00785	0.923704	0.866301	0.840261		False	False	False	False
1	7950001	7960000	0.0153824	0.0157851	-0.508733	-0.23107	0.675143	0.411139						-0.277663	0.543246	-0.277663	0.923704	0.866301	0.840261		False	False	False	False
1	7960001	7970000	0.0148666	-0.01797	-0.540479	-0.44097	0.687717	0.33086						-0.0995086	0.500024	-0.0995086	0.923704	0.866301	0.840261		False	False	False	False
1	7970001	7980000	0.0198345	0.0398182	-0.234692	-0.0816243	0.563638	0.470701						-0.153068	0.513017	-0.153068	0.923704	0.866301	0.840261		False	False	False	False
1	7980001	7990000	0.00709662	-0.0197667	-1.01875	-0.452142	0.851368	0.326811						-0.566609	0.613696	-0.566609	0.923704	0.866301	0.840261		False	False	False	False
1	7990001	8000000	0.0238642	-0.178684	0.0133506	-1.44034	0.461955	0.0726418						1.45369	0.185092	1.45369	0.923704	0.866301	0.840261		False	False	False	False
1	8000001	8010000	0.0299024	0.0378326	0.385028	-0.0939709	0.323308	0.465741						0.478999	0.364692	0.478999	0.923704	0.866301	0.840261		False	False	False	False
1	8010001	8020000	0.0145921	-0.0585752	-0.55738	-0.693466	0.69435	0.243571						0.136086	0.443372	0.136086	0.923704	0.866301	0.840261		False	False	False	False
1	8020001	8030000	0.0158047	-0.170975	-0.482737	-1.39241	0.66474	0.0796744						0.90967	0.276327	0.90967	0.923704	0.866301	0.840261		False	False	False	False
1	8030001	8040000	0.00291472	0.0325017	-1.27616	-0.12712	0.913359	0.452585						-1.14904	0.747331	-1.14904	0.932126	0.866301	0.843292		False	False	False	False
1	8040001	8050000	0.0192907	0.28438	-0.268162	1.43914	0.577476	0.924229						-1.70731	0.85136	-1.70731	0.923704	0.987726	0.887116		False	False	False	False
1	8050001	8060000	0.0162211	0.114364	-0.457108	0.381924	0.654472	0.653204						-0.839032	0.678338	-0.839032	0.923704	0.872281	0.840261		False	False	False	False
1	8060001	8070000	0.0102524	0.049206	-0.824501	-0.0232477	0.791658	0.494371						-0.801253	0.669568	-0.801253	0.923704	0.866301	0.840261		False	False	False	False
1	8070001	8080000	0.0144148	0.0301839	-0.568288	-0.141533	0.69851	0.446719						-0.426755	0.579765	-0.426755	0.923704	0.866301	0.840261		False	False	False	False
1	8080001	8090000	0.0154018	0.0420135	-0.50754	-0.067973	0.674669	0.476192						-0.439567	0.582865	-0.439567	0.923704	0.866301	0.840261		False	False	False	False
1	8090001	8100000	0.0388147	-0.043076	0.933609	-0.597088	0.169102	0.275497						1.5307	0.174	1.5307	0.923704	0.866301	0.840261		False	False	False	False
1	8100001	8110000	0.0221568	0.13002	-0.091742	0.479281	0.504841	0.688483						-0.571024	0.614771	-0.571024	0.923704	0.879984	0.840261		False	False	False	False
1	8110001	8120000	0.0147147	0.0767559	-0.549833	0.148067	0.691404	0.563331						-0.6979	0.645285	-0.6979	0.923704	0.866301	0.840261		False	False	False	False
1	8120001	8130000	0.0299316	0.180153	0.386824	0.791021	0.322668	0.788694						-0.404197	0.574272	-0.404197	0.923704	0.916556	0.840261		False	False	False	False
1	8130001	8140000	0.0178118	0.10842	-0.359193	0.344964	0.614802	0.639397						-0.704157	0.646793	-0.704157	0.923704	0.869957	0.840261		False	False	False	False
1	8140001	8150000	0.0375608	0.198138	0.85643	0.902858	0.186684	0.819264						-0.0464284	0.487253	-0.0464284	0.923704	0.930816	0.840261		False	False	False	False
1	8150001	8160000	0.0578617	0.2517	2.10602	1.23592	0.0285933	0.892325						0.870097	0.283851	0.870097	0.718707	0.970269	0.840261		True	False	False	False
1	8160001	8170000	0.0788872	0.177791	3.40021	0.776334	0.00263582	0.78446						2.62388	0.0655879	2.62388	0.234883	0.91447	0.840261		True	True	False	False
1	8170001	8180000	0.0497047	0.100695	1.60393	0.296927	0.0647833	0.621353						1.307	0.207241	1.307	0.923704	0.868572	0.840261		False	False	False	False
1	8180001	8190000	0.0318474	-0.0560621	0.504746	-0.677839	0.283884	0.248594						1.18258	0.227594	1.18258	0.923704	0.866301	0.840261		False	False	False	False
1	8190001	8200000	0.0206835	-0.0895114	-0.182431	-0.885838	0.541988	0.186439						0.703406	0.316926	0.703406	0.923704	0.866301	0.840261		False	False	False	False
1	8200001	8210000	0.0547768	-0.0204959	1.91614	-0.456677	0.0393963	0.3251						2.37281	0.0835254	2.37281	0.821781	0.866301	0.840261		True	False	False	False
1	8210001	8220000	0.0690699	-0.222939	2.79592	-1.71553	0.00831627	0.0411851						4.51145	0.00819678	4.51145	0.419183	0.866301	0.840261		True	True	True	False
1	8220001	8230000	0.0348808	-0.0722451	0.691465	-0.77847	0.228514	0.21734						1.46993	0.182734	1.46993	0.923704	0.866301	0.840261		False	False	False	False
1	8230001	8240000	0.0324671	-0.0882411	0.542891	-0.877939	0.271907	0.188629						1.42083	0.189935	1.42083	0.923704	0.866301	0.840261		False	False	False	False
1	8240001	8250000	0.0176613	-0.0149083	-0.368456	-0.421931	0.618515	0.338032						0.0534756	0.463016	0.0534756	0.923704	0.866301	0.840261		False	False	False	False
1	8250001	8260000	0.0148833	-0.0207601	-0.539452	-0.45832	0.687327	0.324475						-0.081132	0.495611	-0.081132	0.923704	0.866301	0.840261		False	False	False	False
1	8260001	8270000	0.0271293	-0.00988884	0.21433	-0.390719	0.38419	0.349773						0.605049	0.337408	0.605049	0.923704	0.866301	0.840261		False	False	False	False
1	8270001	8280000	0.0203854	-0.038207	-0.200778	-0.56681	0.549452	0.285935						0.366032	0.389796	0.366032	0.923704	0.866301	0.840261		False	False	False	False
1	8280001	8290000	0.044643	-0.290556	1.29236	-2.136	0.103334	0.0154453						3.42836	0.0284921	3.42836	0.923704	0.866301	0.840261		False	False	True	False
1	8290001	8300000	0.0362874	-0.0673627	0.778044	-0.74811	0.205784	0.226565						1.52615	0.174633	1.52615	0.923704	0.866301	0.840261		False	False	False	False
1	8300001	8310000	0.0396875	-0.0261506	0.987335	-0.49184	0.157489	0.31235						1.47917	0.181376	1.47917	0.923704	0.866301	0.840261		False	False	False	False
1	8310001	8320000	0.0339709	-0.0704301	0.635458	-0.767184	0.244174	0.220742						1.40264	0.192665	1.40264	0.923704	0.866301	0.840261		False	False	False	False
1	8320001	8330000	0.0247488	-0.168725	0.0678028	-1.37842	0.440406	0.0818366						1.44622	0.186167	1.44622	0.923704	0.866301	0.840261		False	False	False	False
1	8330001	8340000	0.0126278	-0.112583	-0.67829	-1.0293	0.740113	0.14982						0.351011	0.393218	0.351011	0.923704	0.866301	0.840261		False	False	False	False
1	8340001	8350000	0.0422384	0.174929	1.14435	0.758541	0.127345	0.779233						0.385809	0.385354	0.385809	0.923704	0.911833	0.840261		False	False	False	False
1	8350001	8360000	0.0363873	-0.308058	0.784194	-2.24483	0.204232	0.0116619						3.02903	0.0436683	3.02903	0.923704	0.866301	0.840261		False	False	True	False
1	8360001	8370000	0.0249445	-0.103146	0.0798459	-0.970625	0.43564	0.164168						1.05047	0.250518	1.05047	0.923704	0.866301	0.840261		False	False	False	False
1	8370001	8380000	0.0447238	0.0898505	1.29733	0.229493	0.102606	0.595411						1.06784	0.247393	1.06784	0.923704	0.866301	0.840261		False	False	False	False
1	8380001	8390000	0.0291974	-0.0358369	0.341631	-0.552072	0.338368	0.291031						0.893703	0.279296	0.893703	0.923704	0.866301	0.840261		False	False	False	False
1	8390001	8400000	0.0699117	-0.414708	2.84774	-2.90802	0.00752313	0.00171421						5.75576	0.00168889	5.75576	0.397444	0.397409	0.548958		True	True	True	True
1	8400001	8410000	0.0535665	0.249222	1.84164	1.22051	0.0444572	0.88954						0.62112	0.333959	0.62112	0.860852	0.96861	0.840261		True	False	False	False
1	8410001	8420000	0.0472871	0.124714	1.45512	0.446285	0.0813641	0.676688						1.00883	0.258033	1.00883	0.923704	0.877022	0.840261		False	False	False	False
1	8420001	8430000	0.0445681	-0.0499417	1.28775	-0.63978	0.104012	0.261111						1.92753	0.124835	1.92753	0.923704	0.866301	0.840261		False	False	False	False
1	8430001	8440000	0.0233231	0.0110459	-0.0199516	-0.26054	0.475492	0.399662						0.240588	0.418805	0.240588	0.923704	0.866301	0.840261		False	False	False	False
1	8440001	8450000	0.03734	-0.257235	0.842839	-1.9288	0.189948	0.0255084						2.77164	0.0566133	2.77164	0.923704	0.866301	0.840261		False	False	True	False
1	8450001	8460000	0.0328878	-0.0797529	0.568786	-0.825156	0.263872	0.203479						1.39394	0.193975	1.39394	0.923704	0.866301	0.840261		False	False	False	False
1	8460001	8470000	0.0243382	-0.0222014	0.0425271	-0.467282	0.450392	0.321197						0.509809	0.357973	0.509809	0.923704	0.866301	0.840261		False	False	False	False
1	8470001	8480000	0.022121	-0.0988245	-0.09395	-0.94375	0.50577	0.17104						0.8498	0.287801	0.8498	0.923704	0.866301	0.840261		False	False	False	False
1	8480001	8490000	0.034084	0.0372007	0.642419	-0.0979008	0.242224	0.464214						0.74032	0.309426	0.74032	0.923704	0.866301	0.840261		False	False	False	False
1	8490001	8500000	0.0519587	0.168768	1.74267	0.72023	0.0521627	0.767873						1.02244	0.255627	1.02244	0.916447	0.906908	0.840261		False	False	False	False
1	8500001	8510000	0.015163	0.173403	-0.52224	0.749053	0.680525	0.776457						-1.27129	0.772474	-1.27129	0.923704	0.910813	0.84896		False	False	False	False
1	8510001	8520000	0.0594344	0.368031	2.20282	1.95931	0.024264	0.973087						0.24351	0.41812	0.24351	0.675854	1	0.840261		True	False	False	False
1	8520001	8530000	0.0262421	-0.113877	0.159723	-1.03735	0.404622	0.147988						1.19707	0.225122	1.19707	0.923704	0.866301	0.840261		False	False	False	False
1	8530001	8540000	0.0557188	-0.164806	1.97411	-1.35404	0.035767	0.0856804						3.32816	0.0317855	3.32816	0.79012	0.866301	0.840261		True	False	False	False
1	8540001	8550000	0.0498876	0.159874	1.61519	0.664923	0.0636761	0.750671						0.950265	0.268742	0.950265	0.923704	0.900309	0.840261		False	False	False	False
1	8550001	8560000	0.0781304	0.509268	3.35363	2.83757	0.0029031	0.996801						0.516058	0.356509	0.516058	0.248086	1	0.840261		True	True	False	False
1	8560001	8570000	0.0769797	0.389602	3.2828	2.09345	0.00331845	0.979931						1.18935	0.226429	1.18935	0.264363	1	0.840261		True	True	False	False
1	8570001	8580000	0.0206773	-0.179468	-0.18281	-1.44522	0.542133	0.0719368						1.26241	0.214441	1.26241	0.923704	0.866301	0.840261		False	False	False	False
1	8580001	8590000	0.0195985	0.0775137	-0.249213	0.152779	0.569643	0.565131						-0.401992	0.57375	-0.401992	0.923704	0.866301	0.840261		False	False	False	False
1	8590001	8600000	0.0430075	0.252732	1.19169	1.24234	0.119203	0.893458						-0.0506522	0.488265	-0.0506522	0.923704	0.970901	0.840261		False	False	False	False
1	8600001	8610000	0.0414605	0.0335143	1.09647	-0.120824	0.135975	0.455114						1.21729	0.221813	1.21729	0.923704	0.866301	0.840261		False	False	False	False
1	8610001	8620000	0.0338059	-0.160931	0.6253	-1.32995	0.247178	0.0896701						1.95525	0.121796	1.95525	0.923704	0.866301	0.840261		False	False	False	False
1	8620001	8630000	0.0437288	-0.260803	1.23609	-1.95098	0.111993	0.0242357						3.18707	0.0369005	3.18707	0.923704	0.866301	0.840261		False	False	True	False
1	8630001	8640000	0.0536061	-0.0698424	1.84407	-0.763529	0.0442841	0.221862						2.6076	0.0666351	2.6076	0.859468	0.866301	0.840261		True	False	False	False
1	8640001	8650000	0.0568638	0.112346	2.0446	0.369376	0.0317735	0.648558						1.67522	0.154865	1.67522	0.751777	0.871111	0.840261		True	False	False	False
1	8650001	8660000	0.0234247	-0.161399	-0.013697	-1.33286	0.472896	0.0891638						1.31916	0.205382	1.31916	0.923704	0.866301	0.840261		False	False	False	False
1	8660001	8670000	0.0443267	-0.149299	1.27289	-1.25762	0.10625	0.102158						2.53051	0.0718617	2.53051	0.923704	0.866301	0.840261		False	False	False	False
1	8670001	8680000	0.0433419	-0.0581452	1.21227	-0.690792	0.11586	0.244436						1.90307	0.127524	1.90307	0.923704	0.866301	0.840261		False	False	False	False
1	8680001	8690000	0.0394321	0.0752177	0.971613	0.138502	0.160813	0.559529						0.833112	0.291023	0.833112	0.923704	0.866301	0.840261		False	False	False	False
1	8690001	8700000	0.0559918	0.313494	1.99092	1.62018	0.0348105	0.945929						0.370739	0.388718	0.370739	0.780256	0.999058	0.840261		True	False	False	False
1	8700001	8710000	0.03302	-0.309134	0.576926	-2.25152	0.261389	0.0114611						2.82845	0.0535186	2.82845	0.923704	0.866301	0.840261		False	False	True	False
1	8710001	8720000	0.0483202	-0.220123	1.51871	-1.69802	0.0738595	0.042792						3.21673	0.035841	3.21673	0.923704	0.866301	0.840261		False	False	True	False
1	8720001	8730000	0.0585191	-0.24204	2.14648	-1.83431	0.0266979	0.0316037						3.9808	0.0153851	3.9808	0.701237	0.866301	0.840261		True	False	True	False
1	8730001	8740000	0.0642239	-0.0245587	2.49763	-0.481941	0.0143887	0.315929						2.97957	0.0458621	2.97957	0.541076	0.866301	0.840261		True	False	False	False
1	8740001	8750000	0.020474	-0.0585003	-0.195326	-0.693001	0.547199	0.243718						0.497675	0.360638	0.497675	0.923704	0.866301	0.840261		False	False	False	False
1	8750001	8760000	0.0402467	-0.0239019	1.02175	-0.477856	0.150457	0.317396						1.49961	0.178409	1.49961	0.923704	0.866301	0.840261		False	False	False	False
1	8760001	8770000	0.0310297	-0.00458048	0.454412	-0.35771	0.299955	0.362225						0.812122	0.295188	0.812122	0.923704	0.866301	0.840261		False	False	False	False
1	8770001	8780000	0.033733	0.285728	0.62081	1.44752	0.24851	0.925345						-0.826714	0.675455	-0.826714	0.923704	0.988406	0.840261		False	False	False	False
1	8780001	8790000	0.0326224	-0.171166	0.55245	-1.39359	0.268974	0.0794942						1.94604	0.122796	1.94604	0.923704	0.866301	0.840261		False	False	False	False
1	8790001	8800000	0.0347349	-0.218545	0.682484	-1.68821	0.231019	0.0436951						2.37069	0.0837023	2.37069	0.923704	0.866301	0.840261		False	False	True	False
1	8800001	8810000	0.0107124	0.384698	-0.796189	2.06295	0.782041	0.978542						-2.85914	0.969286	-2.85914	0.923704	1	0.976592		False	False	False	False
1	8810001	8820000	0.00834838	0.271544	-0.941701	1.35932	0.828929	0.912869						-2.30102	0.927845	-2.30102	0.923704	0.981933	0.943099		False	False	False	False
1	8820001	8830000	0.0164214	0.155749	-0.444778	0.639273	0.649586	0.742548						-1.08405	0.733475	-1.08405	0.923704	0.896896	0.841708		False	False	False	False
1	8830001	8840000	0.0539299	0.0923735	1.864	0.245182	0.0428791	0.601517						1.61882	0.162173	1.61882	0.850693	0.866301	0.840261		True	False	False	False
1	8840001	8850000	0.0285973	0.0137306	0.304693	-0.243845	0.35144	0.406112						0.548538	0.34954	0.548538	0.923704	0.866301	0.840261		False	False	False	False
1	8850001	8860000	0.0563593	-0.0919481	2.01354	-0.90099	0.0335302	0.18235						2.91453	0.0489949	2.91453	0.769846	0.866301	0.840261		True	False	False	False
1	8860001	8870000	0.0290261	-0.0980211	0.331083	-0.938754	0.342157	0.172307						1.26984	0.21328	1.26984	0.923704	0.866301	0.840261		False	False	False	False
1	8870001	8880000	0.0258463	0.110324	0.13536	0.356803	0.413883	0.643849						-0.221442	0.529662	-0.221442	0.923704	0.870176	0.840261		False	False	False	False
1	8880001	8890000	0.0549345	-0.230254	1.92584	-1.76102	0.0387708	0.0372275						3.68686	0.021465	3.68686	0.816867	0.866301	0.840261		True	False	True	False
1	8890001	8900000	0.0402441	-0.185871	1.02159	-1.48503	0.15049	0.0665405						2.50663	0.0735193	2.50663	0.923704	0.866301	0.840261		False	False	False	False
1	8900001	8910000	0.0282508	0.0572953	0.283362	0.0270539	0.359133	0.514767						0.256308	0.415145	0.256308	0.923704	0.866301	0.840261		False	False	False	False
1	8910001	8920000	0.035816	0.176656	0.749031	0.769281	0.213251	0.782446						-0.0202492	0.480862	-0.0202492	0.923704	0.913411	0.840261		False	False	False	False
1	8920001	8930000	0.0207685	-0.013914	-0.177199	-0.415749	0.539877	0.34032						0.23855	0.419242	0.23855	0.923704	0.866301	0.840261		False	False	False	False
1	8930001	8940000	0.0228659	-0.180921	-0.0480984	-1.45426	0.486992	0.070724						1.40616	0.192156	1.40616	0.923704	0.866301	0.840261		False	False	False	False
1	8940001	8950000	0.0243715	-0.266871	0.0445789	-1.98872	0.449617	0.022215						2.0333	0.1138	2.0333	0.923704	0.866301	0.840261		False	False	True	False
1	8950001	8960000	0.00599353	-0.0632525	-1.08665	-0.722551	0.869639	0.234459						-0.364099	0.564387	-0.364099	0.923922	0.866301	0.840261		False	False	False	False
1	8960001	8970000	0.0263317	-0.195411	0.165235	-1.54436	0.402522	0.0590637						1.70959	0.150533	1.70959	0.923704	0.866301	0.840261		False	False	False	False
1	8970001	8980000	0.0151279	-0.0870076	-0.524398	-0.870268	0.681358	0.190745						0.34587	0.394478	0.34587	0.923704	0.866301	0.840261		False	False	False	False
1	8980001	8990000	0.0243136	-0.197037	0.0410155	-1.55447	0.450993	0.0579031						1.59548	0.165337	1.59548	0.923704	0.866301	0.840261		False	False	False	False
1	8990001	9000000	0.0186882	-0.276409	-0.305247	-2.04803	0.5929	0.0192254						1.74278	0.146415	1.74278	0.923704	0.866301	0.840261		False	False	True	False
1	10000001	10010000	0.0199611	-0.0465327	-0.226897	-0.618582	0.560341	0.268226						0.391685	0.384033	0.391685	0.923704	0.866301	0.840261		False	False	False	False
1	10010001	10020000	0.0181002	-0.00435097	-0.341444	-0.356282	0.607615	0.362779						0.0148389	0.472202	0.0148389	0.923704	0.866301	0.840261		False	False	False	False
1	10020001	10030000	0.0266565	0.073687	0.185229	0.128983	0.395092	0.55581						0.0562456	0.46234	0.0562456	0.923704	0.866301	0.840261		False	False	False	False
1	10030001	10040000	0.0398285	-0.30489	0.996014	-2.22513	0.155712	0.0122798						3.22115	0.0356621	3.22115	0.923704	0.866301	0.840261		False	False	True	False
1	10040001	10050000	0.0189847	-0.232251	-0.286995	-1.77344	0.585243	0.0362074						1.48644	0.180288	1.48644	0.923704	0.866301	0.840261		False	False	True	False
1	10050001	10060000	0.0220513	-0.14011	-0.0982389	-1.20048	0.507511	0.11281						1.10224	0.241228	1.10224	0.923704	0.866301	0.840261		False	False	False	False
1	10060001	10070000	0.033315	0.114854	0.595081	0.38497	0.256037	0.654327						0.210111	0.42582	0.210111	0.923704	0.872459	0.840261		False	False	False	False
1	10070001	10080000	0.0367703	0.248334	0.807767	1.21499	0.19838	0.888517						-0.407226	0.575019	-0.407226	0.923704	0.967939	0.840261		False	False	False	False
1	10080001	10090000	0.0470933	0.233992	1.44319	1.12581	0.0828051	0.871072						0.317373	0.401084	0.317373	0.923704	0.958089	0.840261		False	False	False	False
1	10090001	10100000	0.0318558	0.287668	0.505267	1.45959	0.283716	0.926943						-0.954321	0.704765	-0.954321	0.923704	0.989393	0.840261		False	False	False	False
1	10100001	10110000	0.0520338	0.282393	1.74729	1.42679	0.0517637	0.92252						0.320506	0.400355	0.320506	0.913667	0.986647	0.840261		False	False	False	False
1	10110001	10120000	0.0377219	0.213992	0.866346	1.00144	0.184325	0.843664						-0.135097	0.508648	-0.135097	0.923704	0.943615	0.840261		False	False	False	False
1	10120001	10130000	0.033678	0.327829	0.617425	1.70932	0.249487	0.954561						-1.0919	0.735235	-1.0919	0.923704	1	0.841852		False	False	False	False
1	10130001	10140000	0.0363189	0.548052	0.779981	3.07874	0.205278	0.998369						-2.29876	0.927599	-2.29876	0.923704	1	0.942912		False	False	False	False
1	10140001	10150000	0.0132521	0.161786	-0.639858	0.676812	0.725844	0.754455						-1.31667	0.781502	-1.31667	0.923704	0.901901	0.852257		False	False	False	False
1	10150001	10160000	0.0297485	0.259861	0.375554	1.28667	0.326521	0.901207						-0.91112	0.694984	-0.91112	0.923704	0.975451	0.840261		False	False	False	False
1	10160001	10170000	0.047097	0.0191859	1.44341	-0.209922	0.0827822	0.41953						1.65334	0.157686	1.65334	0.923704	0.866301	0.840261		False	False	False	False
1	10170001	10180000	0.0340948	0.12825	0.64308	0.468275	0.242024	0.684635						0.174805	0.434168	0.174805	0.923704	0.879206	0.840261		False	False	False	False
1	10180001	10190000	0.0318836	-0.073412	0.506974	-0.785727	0.283183	0.215158						1.2927	0.209519	1.2927	0.923704	0.866301	0.840261		False	False	False	False
1	10190001	10200000	0.0287559	0.500896	0.314455	2.78551	0.348059	0.996309						-2.47105	0.943317	-2.47105	0.923704	1	0.955437		False	False	False	False
1	10200001	10210000	0.0300475	-0.360671	0.393955	-2.57199	0.320212	0.00472509						2.96595	0.0464949	2.96595	0.923704	0.714832	0.840261		False	False	True	True
1	10210001	10220000	0.0261943	-0.138612	0.15678	-1.19116	0.40575	0.114633						1.34794	0.200895	1.34794	0.923704	0.866301	0.840261		False	False	False	False
1	10220001	10230000	0.0341492	0.462913	0.646432	2.54932	0.241109	0.993192						-1.90288	0.880659	-1.90288	0.923704	1	0.907272		False	False	False	False
1	10230001	10240000	0.0260891	0.173816	0.150302	0.751621	0.408261	0.777198						-0.601319	0.62211	-0.601319	0.923704	0.911007	0.840261		False	False	False	False
1	10240001	10250000	0.0316959	0.211136	0.495422	0.983686	0.286774	0.839392						-0.488264	0.594898	-0.488264	0.923704	0.941554	0.840261		False	False	False	False
1	10250001	10260000	0.0115267	0.321307	-0.746067	1.66877	0.764684	0.950865						-2.41483	0.938442	-2.41483	0.923704	1	0.951575		False	False	False	False
1	10260001	10270000	0.0152731	0.22602	-0.515461	1.07624	0.677828	0.860576						-1.5917	0.832173	-1.5917	0.923704	0.952489	0.875329		False	False	False	False
1	10270001	10280000	0.0284293	0.196344	0.294352	0.891703	0.355139	0.816325						-0.597351	0.621175	-0.597351	0.923704	0.929237	0.840261		False	False	False	False
1	10280001	10290000	0.0255107	0.147828	0.114701	0.590019	0.421865	0.726524						-0.475318	0.591706	-0.475318	0.923704	0.891408	0.840261		False	False	False	False
1	10290001	10300000	0.0327221	0.0864099	0.55859	0.208098	0.267049	0.58693						0.350492	0.393369	0.350492	0.923704	0.866301	0.840261		False	False	False	False
1	10300001	10310000	0.0144937	0.227313	-0.563435	1.08428	0.696623	0.86228						-1.64772	0.841687	-1.64772	0.923704	0.953406	0.881162		False	False	False	False
1	10310001	10320000	0.0243235	0.293962	0.0416267	1.49872	0.450734	0.932076						-1.4571	0.808301	-1.4571	0.923704	0.992196	0.862298		False	False	False	False
1	10320001	10330000	0.017439	0.162928	-0.382142	0.683914	0.624157	0.75669						-1.06606	0.729486	-1.06606	0.923704	0.902867	0.841132		False	False	False	False
1	10330001	10340000	0.0357421	0.515505	0.74448	2.87635	0.214419	0.99711						-2.13187	0.909861	-2.13187	0.923704	1	0.929054		False	False	False	False
1	10340001	10350000	0.0633015	0.0978699	2.44086	0.27936	0.015963	0.614743						2.1615	0.101426	2.1615	0.57009	0.867892	0.840261		True	False	False	False
1	10350001	10360000	0.0435749	0.573463	1.22662	3.23675	0.113545	0.998967						-2.01013	0.895169	-2.01013	0.923704	1	0.917913		False	False	False	False
1	10360001	10370000	0.0511782	0.535974	1.69463	3.00364	0.0562357	0.99797						-1.30901	0.780024	-1.30901	0.923704	1	0.851728		False	False	False	False
1	10370001	10380000	0.0549259	0.412528	1.92531	2.23601	0.0388067	0.98542						-0.3107	0.55144	-0.3107	0.816867	1	0.840261		True	False	False	False
1	10380001	10390000	0.0260338	0.214395	0.146902	1.00395	0.409509	0.844237						-0.857052	0.682459	-0.857052	0.923704	0.943853	0.840261		False	False	False	False
1	10390001	10400000	0.0618662	0.540353	2.35251	3.03086	0.0186712	0.998126						-0.678353	0.640693	-0.678353	0.608792	1	0.840261		True	False	False	False
1	10400001	10410000	0.100887	0.649868	4.75437	3.71186	0.000177463	0.999749						1.04251	0.251972	1.04251	0.0579041	1	0.840261		True	True	False	False
1	10410001	10420000	0.0659143	0.725925	2.60169	4.18481	0.011933	0.999944						-1.58312	0.830734	-1.58312	0.499175	1	0.874389		True	False	False	False
1	10420001	10430000	0.0659836	0.584438	2.60595	3.305	0.0118351	0.999146						-0.699046	0.645565	-0.699046	0.498438	1	0.840261		True	False	False	False
1	10430001	10440000	0.091783	0.615256	4.19399	3.49663	0.000545999	0.999516						0.697361	0.318124	0.697361	0.103454	1	0.840261		True	True	False	False
1	10440001	10450000	0.0887909	0.53375	4.00982	2.98981	0.000797495	0.997894						1.02002	0.256044	1.02002	0.126913	1	0.840261		True	True	False	False
1	10450001	10460000	0.10674	0.466616	5.11463	2.57234	8.27436e-05	0.993575						2.54228	0.0710295	2.54228	0.037009	1	0.840261		True	True	False	False
1	10460001	10470000	0.0763169	0.53216	3.242	2.97992	0.0035743	0.997835						0.262082	0.413869	0.262082	0.274817	1	0.840261		True	True	False	False
1	10470001	10480000	0.0762831	0.390368	3.23992	2.09821	0.00359009	0.980122						1.14171	0.234404	1.14171	0.275121	1	0.840261		True	True	False	False
1	10480001	10490000	0.05761	0.353456	2.09053	1.86868	0.0293723	0.967272						0.221849	0.4231	0.221849	0.727531	1	0.840261		True	False	False	False
1	10490001	10500000	0.0425943	0.243383	1.16626	1.18421	0.12356	0.882664						-0.0179515	0.480302	-0.0179515	0.923704	0.964788	0.840261		False	False	False	False
1	10500001	10510000	0.0744127	0.519493	3.12479	2.90115	0.00447577	0.997294						0.223642	0.422693	0.223642	0.307757	1	0.840261		True	True	False	False
1	10510001	10520000	0.0851143	0.842483	3.78351	4.90961	0.00125966	0.999997						-1.1261	0.742507	-1.1261	0.164593	1	0.842512		True	True	False	False
1	10520001	10530000	0.096255	0.674585	4.46926	3.86556	0.000315188	0.999845						0.603703	0.337709	0.603703	0.0786135	1	0.840261		True	True	False	False
1	10530001	10540000	0.0955028	0.673573	4.42296	3.85927	0.000350571	0.999843						0.563692	0.346329	0.563692	0.0833541	1	0.840261		True	True	False	False
1	10540001	10550000	0.104906	0.555311	5.00176	3.12388	0.000102885	0.998584						1.87788	0.130384	1.87788	0.0423527	1	0.840261		True	True	False	False
1	10550001	10560000	0.0858995	0.96127	3.83184	5.64826	0.00113555	1						-1.81642	0.868216	-1.81642	0.154449	1	0.898712		True	True	False	False
1	10560001	10570000	0.0943572	0.853691	4.35245	4.9793	0.000388133	0.999997						-0.626853	0.628394	-0.626853	0.0857699	1	0.840261		True	True	False	False
1	10570001	10580000	0.0931583	0.878077	4.27865	5.13094	0.000453456	0.999999						-0.852289	0.681375	-0.852289	0.0923312	1	0.840261		True	True	False	False
1	10580001	10590000	0.107712	0.554852	5.17446	3.12103	7.34893e-05	0.998572						2.05343	0.111794	2.05343	0.0338462	1	0.840261		True	True	False	False
1	10590001	10600000	0.129159	0.733403	6.49464	4.23131	5.98802e-06	0.999952						2.26333	0.0924305	2.26333	0.00723485	1	0.840261		True	True	False	False
1	10600001	10610000	0.0833455	0.559065	3.67464	3.14722	0.00155144	0.998677						0.527419	0.354074	0.527419	0.181898	1	0.840261		True	True	False	False
1	10610001	10620000	0.0622228	0.625738	2.37446	3.56182	0.0179472	0.999612						-1.18736	0.755241	-1.18736	0.597294	1	0.844739		True	False	False	False
1	10620001	10630000	0.0451599	0.665206	1.32418	3.80724	0.098712	0.999807						-2.48306	0.944277	-2.48306	0.923704	1	0.956199		False	False	False	False
1	10630001	10640000	0.0793891	0.825717	3.43111	4.80535	0.00248666	0.999995						-1.37425	0.792682	-1.37425	0.229653	1	0.856657		True	True	False	False
1	10640001	10650000	0.0611205	0.623779	2.30661	3.54964	0.0202264	0.999593						-1.24303	0.766757	-1.24303	0.629856	1	0.847545		True	False	False	False
1	10650001	10660000	0.052308	0.536972	1.76417	3.00984	0.0503865	0.998003						-1.24567	0.767302	-1.24567	0.906412	1	0.84771		False	False	False	False
1	10660001	10670000	0.057382	0.548201	2.07649	3.07967	0.0301089	0.998373						-1.00318	0.715567	-1.00318	0.734961	1	0.840261		True	False	False	False
1	10670001	10680000	0.111251	0.395382	5.39229	2.12939	4.95373e-05	0.98144						3.26291	0.0340541	3.26291	0.0263349	1	0.840261		True	True	False	False
1	10680001	10690000	0.0698425	0.460673	2.84348	2.53539	0.00758573	0.99296						0.308092	0.403201	0.308092	0.399308	1	0.840261		True	True	False	False
1	10690001	10700000	0.120037	0.554239	5.93312	3.11721	1.90528e-05	0.998554						2.81591	0.0541868	2.81591	0.0154134	1	0.840261		True	True	False	False
1	10700001	10710000	0.104971	0.415889	5.00574	2.25691	0.000102885	0.986107						2.74883	0.0578933	2.74883	0.0423527	1	0.840261		True	True	False	False
1	10710001	10720000	0.152914	0.245064	7.95683	1.19466	1.08873e-06	0.884669						6.76217	0.000438895	6.76217	0.00326735	0.965865	0.278805		True	True	False	False
1	10720001	10730000	0.112804	0.445141	5.48793	2.4388	4.30049e-05	0.99106						3.04913	0.0427259	3.04913	0.0254833	1	0.840261		True	True	False	False
1	10730001	10740000	0.0697066	0.545139	2.83512	3.06063	0.00770223	0.998284						-0.225511	0.530647	-0.225511	0.401435	1	0.840261		True	True	False	False
1	10740001	10750000	0.0588395	0.468603	2.16621	2.5847	0.0258247	0.993787						-0.418491	0.577734	-0.418491	0.692348	1	0.840261		True	False	False	False
1	10750001	10760000	0.0728538	0.499605	3.02884	2.77748	0.00538759	0.996232						0.251356	0.416291	0.251356	0.339719	1	0.840261		True	True	False	False
1	10760001	10770000	0.0778764	0.944996	3.338	5.54707	0.00298203	0.999999						-2.20907	0.918345	-2.20907	0.249859	1	0.935612		True	True	False	False
1	10770001	10780000	0.0839454	0.7121	3.71156	4.09884	0.00144202	0.999924						-0.387282	0.570077	-0.387282	0.175042	1	0.840261		True	True	False	False
1	10780001	10790000	0.0823351	0.48275	3.61244	2.67267	0.00175014	0.995029						0.939774	0.270654	0.939774	0.191447	1	0.840261		True	True	False	False
1	10790001	10800000	0.0967084	0.513977	4.49717	2.86685	0.000301578	0.99704						1.63032	0.160662	1.63032	0.0779245	1	0.840261		True	True	False	False
1	10800001	10810000	0.0776463	0.562635	3.32383	3.16942	0.00306042	0.998751						0.154415	0.438991	0.154415	0.251965	1	0.840261		True	True	False	False
1	10810001	10820000	0.0399618	0.803414	1.00422	4.66666	0.153954	0.999991						-3.66244	0.993693	-3.66244	0.923704	1	0.996606		False	False	False	False
1	10820001	10830000	0.0621577	0.915761	2.37045	5.36528	0.0180642	0.999999						-2.99482	0.975883	-2.99482	0.598472	1	0.981987		True	False	False	False
1	10830001	10840000	0.0710958	0.537158	2.92063	3.01099	0.00659825	0.998009						-0.0903663	0.497817	-0.0903663	0.374074	1	0.840261		True	True	False	False
1	10840001	10850000	0.120316	0.678871	5.95032	3.89221	1.90528e-05	0.999858						2.0581	0.111338	2.0581	0.0154134	1	0.840261		True	True	False	False
1	10850001	10860000	0.101868	0.640562	4.81477	3.65399	0.000155144	0.999707						1.16077	0.231181	1.16077	0.0538564	1	0.840261		True	True	False	False
1	10860001	10870000	0.0470263	0.664738	1.43906	3.80433	0.0833309	0.999803						-2.36527	0.933962	-2.36527	0.923704	1	0.947992		False	False	False	False
1	10870001	10880000	0.0786509	0.515773	3.38567	2.87802	0.00271693	0.997119						0.507647	0.358434	0.507647	0.240042	1	0.840261		True	True	False	False
1	10880001	10890000	0.0987849	0.661744	4.62499	3.78571	0.000234077	0.999793						0.839276	0.289849	0.839276	0.0681505	1	0.840261		True	True	False	False
1	10890001	10900000	0.127342	0.441096	6.38277	2.41365	8.16548e-06	0.990436						3.96912	0.0155893	3.96912	0.0085355	1	0.840261		True	True	False	False
1	10900001	10910000	0.103801	0.252634	4.93376	1.24173	0.000120305	0.893342						3.69203	0.0213364	3.69203	0.0460589	0.970832	0.840261		True	True	False	False
1	10910001	10920000	0.0676884	1.10872	2.71089	6.56515	0.00975612	1						-3.85426	0.995957	-3.85426	0.455314	1	0.998296		True	True	False	False
1	10920001	10930000	0.0620321	1.22078	2.36272	7.262	0.0183163	1						-4.89927	0.999784	-4.89927	0.601914	1	1		True	False	False	False
1	10930001	10940000	0.0705752	0.937681	2.88858	5.50158	0.00698965	0.999999						-2.613	0.954324	-2.613	0.382286	1	0.964315		True	True	False	False
1	10940001	10950000	0.067116	0.809812	2.67566	4.70645	0.0104099	0.999991						-2.03079	0.89777	-2.03079	0.469445	1	0.919939		True	False	False	False
1	10950001	10960000	0.075452	0.623672	3.18877	3.54897	0.00395427	0.99959						-0.360203	0.563399	-0.360203	0.289422	1	0.840261		True	True	False	False
1	10960001	10970000	0.0782712	0.522051	3.36229	2.91706	0.00284268	0.997411						0.445237	0.372064	0.445237	0.246012	1	0.840261		True	True	False	False
1	10970001	10980000	0.0655011	0.65604	2.57625	3.75025	0.0125248	0.999768						-1.17399	0.752515	-1.17399	0.509941	1	0.844377		True	False	False	False
1	10980001	10990000	0.0517113	0.485818	1.72744	2.69175	0.0534436	0.995274						-0.964307	0.706969	-0.964307	0.921769	1	0.840261		False	False	False	False
1	10990001	11000000	0.0362425	0.609094	0.775281	3.45832	0.206477	0.999452						-2.68304	0.959086	-2.68304	0.923704	1	0.968307		False	False	False	False
1	11000001	11010000	0.0417622	0.679147	1.11504	3.89393	0.132505	0.999858						-2.77889	0.96491	-2.77889	0.923704	1	0.972994		False	False	False	False
1	11010001	11020000	0.0623985	0.474643	2.38527	2.62226	0.0176042	0.994347						-0.236981	0.533453	-0.236981	0.594258	1	0.840261		True	False	False	False
1	11020001	11030000	0.0616684	0.572917	2.34034	3.23336	0.0190925	0.998959						-0.893024	0.690805	-0.893024	0.614755	1	0.840261		True	False	False	False
1	11030001	11040000	0.0888595	0.450926	4.01404	2.47478	0.000787697	0.991809						1.53927	0.17285	1.53927	0.126218	1	0.840261		True	True	False	False
1	11040001	11050000	0.0807229	0.502093	3.5132	2.79295	0.00211159	0.99639						0.720253	0.313484	0.720253	0.209795	1	0.840261		True	True	False	False
1	11050001	11060000	0.0448825	0.522129	1.3071	2.91754	0.101152	0.997416						-1.61044	0.835398	-1.61044	0.923704	1	0.877339		False	False	False	False
1	11060001	11070000	0.0780847	0.641843	3.35082	3.66196	0.00291725	0.999715						-0.311144	0.551548	-0.311144	0.248086	1	0.840261		True	True	False	False
1	11070001	11080000	0.0224019	0.309196	-0.0766558	1.59345	0.498702	0.943133						-1.67011	0.845363	-1.67011	0.923704	0.997566	0.883411		False	False	False	False
1	11080001	11090000	0.0683509	0.32849	2.75167	1.71343	0.00900598	0.954959						1.03824	0.252775	1.03824	0.435475	1	0.840261		True	True	False	False
1	11090001	11100000	0.0885086	0.405733	3.99245	2.19375	0.000822536	0.983933						1.79869	0.139643	1.79869	0.128858	1	0.840261		True	True	False	False
1	11100001	11110000	0.0702317	0.339773	2.86744	1.78359	0.00728034	0.960964						1.08384	0.2445	1.08384	0.390966	1	0.840261		True	True	False	False
1	11110001	11120000	0.0617112	1.09506	2.34297	6.48019	0.019	1						-4.13722	0.99797	-4.13722	0.613992	1	0.999765		True	False	False	False
1	11120001	11130000	0.0496038	0.665887	1.59771	3.81148	0.0653968	0.999809						-2.21376	0.918863	-2.21376	0.923704	1	0.93597		False	False	False	False
1	11130001	11140000	0.104289	0.714036	4.9638	4.11088	0.000112684	0.999929						0.852919	0.287145	0.852919	0.0446098	1	0.840261		True	True	False	False
1	11140001	11150000	0.0266404	0.481231	0.18424	2.66323	0.395471	0.9949						-2.47899	0.943939	-2.47899	0.923704	1	0.955908		False	False	False	False
1	11150001	11160000	0.0706827	0.564553	2.8952	3.18135	0.00691344	0.998799						-0.286147	0.545328	-0.286147	0.381508	1	0.840261		True	True	False	False
1	11160001	11170000	0.0971179	0.474723	4.52238	2.62275	0.000281437	0.994355						1.89962	0.127901	1.89962	0.0741726	1	0.840261		True	True	False	False
1	11170001	11180000	0.0567205	0.363644	2.03577	1.93203	0.0322477	0.971475						0.103747	0.451003	0.103747	0.757028	1	0.840261		True	False	False	False
1	11180001	11190000	0.0364558	0.186308	0.788413	0.829299	0.203177	0.799537						-0.0408865	0.485899	-0.0408865	0.923704	0.920925	0.840261		False	False	False	False
1	11190001	11200000	0.0438621	0.264047	1.2443	1.3127	0.110663	0.905505						-0.0684062	0.492481	-0.0684062	0.923704	0.977589	0.840261		False	False	False	False
1	11200001	11210000	0.0427764	0.492111	1.17747	2.73088	0.121642	0.995751						-1.55341	0.825569	-1.55341	0.923704	1	0.8716		False	False	False	False
1	11210001	11220000	0.0230764	0.166007	-0.0351378	0.703059	0.481762	0.762566						-0.738197	0.654904	-0.738197	0.923704	0.905015	0.840261		False	False	False	False
1	11220001	11230000	0.0356116	0.135292	0.736445	0.512061	0.216485	0.700007						0.224384	0.422524	0.224384	0.923704	0.883576	0.840261		False	False	False	False
1	11230001	11240000	0.0405056	0.0996812	1.03769	0.290623	0.147257	0.61897						0.747067	0.308107	0.747067	0.923704	0.868283	0.840261		False	False	False	False
1	11240001	11250000	0.0399748	0.457187	1.00502	2.51371	0.153786	0.992554						-1.50869	0.817589	-1.50869	0.923704	1	0.867313		False	False	False	False
1	11250001	11260000	0.0402559	0.311513	1.02232	1.60786	0.150347	0.944655						-0.58554	0.618322	-0.58554	0.923704	0.998343	0.840261		False	False	False	False
1	11260001	11270000	0.024783	0.24509	0.0699078	1.19482	0.439585	0.884703						-1.12492	0.742276	-1.12492	0.923704	0.965876	0.842476		False	False	False	False
1	11270001	11280000	0.0326059	0.574492	0.551437	3.24315	0.269285	0.998978						-2.69172	0.959635	-2.69172	0.923704	1	0.968714		False	False	False	False
1	11280001	11290000	0.0377492	0.480425	0.868024	2.65822	0.18392	0.994824						-1.79019	0.864273	-1.79019	0.923704	1	0.895886		False	False	False	False
1	11290001	11300000	0.0562714	0.18823	2.00813	0.84125	0.0338242	0.802752						1.16688	0.230162	1.16688	0.772591	0.922283	0.840261		True	False	False	False
1	11300001	11310000	0.0442379	0.225374	1.26743	1.07222	0.107098	0.859689						0.195207	0.42932	0.195207	0.923704	0.952026	0.840261		False	False	False	False
1	11310001	11320000	0.0661559	0.536201	2.61656	3.00505	0.0116119	0.997977						-0.388491	0.570366	-0.388491	0.494729	1	0.840261		True	False	False	False
1	11320001	11330000	0.0548335	0.576377	1.91962	3.25488	0.0391698	0.999012						-1.33525	0.785126	-1.33525	0.819758	1	0.853627		True	False	False	False
1	11330001	11340000	0.0622422	0.628609	2.37566	3.57967	0.0179102	0.999637						-1.20401	0.758772	-1.20401	0.596971	1	0.845662		True	False	False	False
1	11340001	11350000	0.0596128	0.529695	2.21381	2.96459	0.0237948	0.997747						-0.75078	0.657814	-0.75078	0.670438	1	0.840261		True	False	False	False
1	11350001	11360000	0.047135	0.509115	1.44575	2.83662	0.0825084	0.996792						-1.39086	0.795898	-1.39086	0.923704	1	0.857991		False	False	False	False
1	11360001	11370000	0.034994	0.43377	0.698429	2.36809	0.226568	0.989326						-1.66967	0.845292	-1.66967	0.923704	1	0.883389		False	False	False	False
1	11370001	11380000	0.0398861	0.446112	0.999557	2.44485	0.154961	0.991182						-1.44529	0.806061	-1.44529	0.923704	1	0.862192		False	False	False	False
1	11380001	11390000	0.0638795	0.798426	2.47643	4.63565	0.0149755	0.999988						-2.15921	0.912926	-2.15921	0.552445	1	0.931417		True	False	False	False
1	11390001	11400000	0.049047	0.749011	1.56344	4.32837	0.0689444	0.999964						-2.76493	0.964143	-2.76493	0.923704	1	0.972329		False	False	False	False
1	11400001	11410000	0.0609185	0.804804	2.29418	4.67531	0.0206554	0.999991						-2.38113	0.935407	-2.38113	0.634412	1	0.949107		True	False	False	False
1	11410001	11420000	0.0504269	0.789532	1.64838	4.58034	0.0603968	0.999985						-2.93196	0.973024	-2.93196	0.923704	1	0.979679		False	False	False	False
1	11420001	11430000	0.0562573	0.485963	2.00726	2.69265	0.033865	0.995283						-0.685383	0.642291	-0.685383	0.772954	1	0.840261		True	False	False	False
1	11430001	11440000	0.0394231	0.241798	0.971058	1.17435	0.160939	0.880726						-0.203297	0.525178	-0.203297	0.923704	0.963488	0.840261		False	False	False	False
1	11440001	11450000	0.0302459	0.0413505	0.406167	-0.0720956	0.316088	0.474493						0.478263	0.364861	0.478263	0.923704	0.866301	0.840261		False	False	False	False
1	11450001	11460000	0.0326363	0.155451	0.553307	0.637421	0.268687	0.74196						-0.0841143	0.496346	-0.0841143	0.923704	0.896672	0.840261		False	False	False	False
1	11460001	11470000	0.0477475	-0.110083	1.48345	-1.01376	0.0779526	0.153489						2.49721	0.0741922	2.49721	0.923704	0.866301	0.840261		False	False	False	False
1	11470001	11480000	0.0414814	0.106016	1.09775	0.330018	0.135757	0.633927						0.767737	0.303987	0.767737	0.923704	0.869377	0.840261		False	False	False	False
1	11480001	11490000	0.0386806	0.147468	0.925356	0.587777	0.170909	0.725815						0.337579	0.39638	0.337579	0.923704	0.8912	0.840261		False	False	False	False
1	11490001	11500000	0.0287827	0.211983	0.316103	0.98895	0.347486	0.840682						-0.672847	0.639401	-0.672847	0.923704	0.94218	0.840261		False	False	False	False
1	11500001	11510000	0.0115322	-0.0271087	-0.745723	-0.497797	0.764582	0.310213						-0.247925	0.536045	-0.247925	0.923704	0.866301	0.840261		False	False	False	False
1	11510001	11520000	0.0221088	0.0263183	-0.0947001	-0.165571	0.506079	0.437091						0.0708708	0.458935	0.0708708	0.923704	0.866301	0.840261		False	False	False	False
1	11520001	11530000	0.0194277	0.085614	-0.259728	0.203149	0.573983	0.585046						-0.462877	0.588609	-0.462877	0.923704	0.866301	0.840261		False	False	False	False
1	11530001	11540000	0.0147711	0.0168934	-0.546358	-0.224178	0.690076	0.413887						-0.32218	0.554178	-0.32218	0.923704	0.866301	0.840261		False	False	False	False
1	11540001	11550000	0.00737362	-0.0131486	-1.0017	-0.410989	0.846577	0.342124						-0.590712	0.619563	-0.590712	0.923704	0.866301	0.840261		False	False	False	False
1	11550001	11560000	0.0093872	-0.0590526	-0.877758	-0.696435	0.809133	0.242599						-0.181323	0.519834	-0.181323	0.923704	0.866301	0.840261		False	False	False	False
1	11560001	11570000	0.0044497	0.0295777	-1.18168	-0.145303	0.893079	0.44517						-1.03638	0.722962	-1.03638	0.926386	0.866301	0.840857		False	False	False	False
1	11570001	11580000	0.00993429	0.0212043	-0.844083	-0.197371	0.798123	0.424439						-0.646712	0.633211	-0.646712	0.923704	0.866301	0.840261		False	False	False	False
1	11580001	11590000	0.0117975	0.0979138	-0.729398	0.279633	0.758712	0.614847						-1.00903	0.716853	-1.00903	0.923704	0.867892	0.840261		False	False	False	False
1	11590001	11600000	0.00494298	0.0970936	-1.15132	0.274533	0.885777	0.612864						-1.42585	0.802478	-1.42585	0.924723	0.867462	0.861261		False	False	False	False
1	11600001	11610000	0.00884956	0.0117226	-0.910851	-0.256332	0.819499	0.401254						-0.65452	0.63502	-0.65452	0.923704	0.866301	0.840261		False	False	False	False
1	11610001	11620000	0.0167484	-0.054435	-0.424649	-0.667721	0.641471	0.251886						0.243072	0.41822	0.243072	0.923704	0.866301	0.840261		False	False	False	False
1	11620001	11630000	0.00651895	0.00234557	-1.05431	-0.314641	0.861104	0.378681						-0.739667	0.655246	-0.739667	0.923704	0.866301	0.840261		False	False	False	False
1	11630001	11640000	0.0202883	0.0957867	-0.206759	0.266406	0.552029	0.60977						-0.473166	0.591143	-0.473166	0.923704	0.866908	0.840261		False	False	False	False
1	11640001	11650000	0.0184476	0.142251	-0.32006	0.555336	0.598918	0.714951						-0.875396	0.686721	-0.875396	0.923704	0.887789	0.840261		False	False	False	False
1	11650001	11660000	0.0218436	0.0926841	-0.11102	0.247114	0.512758	0.60227						-0.358134	0.5629	-0.358134	0.923704	0.866301	0.840261		False	False	False	False
1	11660001	11670000	0.0241995	-0.00679452	0.0339896	-0.371477	0.453749	0.356981						0.405467	0.380882	0.405467	0.923704	0.866301	0.840261		False	False	False	False
1	11670001	11680000	0.0269123	0.0329012	0.200977	-0.124636	0.389184	0.453578						0.325613	0.39917	0.325613	0.923704	0.866301	0.840261		False	False	False	False
1	11680001	11690000	0.0290641	-0.0212634	0.333427	-0.46145	0.341315	0.323338						0.794877	0.298591	0.794877	0.923704	0.866301	0.840261		False	False	False	False
1	11690001	11700000	0.0332716	-0.0972401	0.592411	-0.933897	0.256829	0.17356						1.52631	0.174616	1.52631	0.923704	0.866301	0.840261		False	False	False	False
1	11700001	11710000	0.0200845	0.0233364	-0.219302	-0.184114	0.557212	0.429749						-0.0351882	0.48454	-0.0351882	0.923704	0.866301	0.840261		False	False	False	False
1	11710001	11720000	0.0250821	-0.152418	0.0883177	-1.27701	0.432302	0.0987076						1.36533	0.198265	1.36533	0.923704	0.866301	0.840261		False	False	False	False
1	11720001	11730000	0.0114665	-0.000291265	-0.749772	-0.331038	0.765941	0.372374						-0.418734	0.5778	-0.418734	0.923704	0.866301	0.840261		False	False	False	False
1	11730001	11740000	0.0199605	0.0428063	-0.226934	-0.0630433	0.560361	0.478168						-0.163891	0.515639	-0.163891	0.923704	0.866301	0.840261		False	False	False	False
1	11740001	11750000	0.0145655	0.0277175	-0.559016	-0.15687	0.694982	0.440534						-0.402146	0.573783	-0.402146	0.923704	0.866301	0.840261		False	False	False	False
1	11750001	11760000	0.0193953	0.0370373	-0.261722	-0.0989165	0.57483	0.463779						-0.162806	0.515381	-0.162806	0.923704	0.866301	0.840261		False	False	False	False
1	11760001	11770000	0.0124347	0.0327363	-0.690174	-0.125662	0.744512	0.453173						-0.564513	0.613208	-0.564513	0.923704	0.866301	0.840261		False	False	False	False
1	11770001	11780000	0.0177975	0.0668028	-0.360074	0.0861747	0.615153	0.538708						-0.446248	0.584508	-0.446248	0.923704	0.866301	0.840261		False	False	False	False
1	11780001	11790000	0.0100886	0.0625621	-0.834587	0.0598048	0.795021	0.528132						-0.894391	0.691107	-0.894391	0.923704	0.866301	0.840261		False	False	False	False
1	11790001	11800000	0.0310349	0.0331629	0.454735	-0.123009	0.299852	0.454251						0.577744	0.34334	0.577744	0.923704	0.866301	0.840261		False	False	False	False
1	11800001	11810000	0.0239735	0.168391	0.020079	0.717885	0.459311	0.767148						-0.697805	0.645262	-0.697805	0.923704	0.906641	0.840261		False	False	False	False
1	11810001	11820000	0.0270072	-0.00347027	0.206816	-0.350806	0.387003	0.364846						0.557622	0.347638	0.557622	0.923704	0.866301	0.840261		False	False	False	False
1	11820001	11830000	0.0318221	0.056091	0.50319	0.0195656	0.284356	0.511781						0.483624	0.36368	0.483624	0.923704	0.866301	0.840261		False	False	False	False
1	11830001	11840000	0.0242544	0.0586673	0.0373718	0.0355858	0.452435	0.518318						0.00178603	0.475398	0.00178603	0.923704	0.866301	0.840261		False	False	False	False
1	11840001	11850000	0.0122372	0.0205428	-0.702332	-0.201485	0.748926	0.422862						-0.500848	0.597931	-0.500848	0.923704	0.866301	0.840261		False	False	False	False
1	11850001	11860000	0.0151679	-0.000690734	-0.521934	-0.333522	0.680389	0.371428						-0.188413	0.521531	-0.188413	0.923704	0.866301	0.840261		False	False	False	False
1	11860001	11870000	0.00933253	0.0537236	-0.881123	0.00484425	0.810189	0.505718						-0.885967	0.689165	-0.885967	0.923704	0.866301	0.840261		False	False	False	False
1	11870001	11880000	0.0161995	-0.0200671	-0.458439	-0.45401	0.654997	0.326099						-0.00442852	0.476942	-0.00442852	0.923704	0.866301	0.840261		False	False	False	False
1	11880001	11890000	0.0128721	0.09543	-0.66325	0.264188	0.734478	0.608917						-0.927438	0.698646	-0.927438	0.923704	0.866729	0.840261		False	False	False	False
1	11890001	11900000	0.0314366	0.0617261	0.479464	0.0546066	0.291826	0.526053						0.424857	0.376559	0.424857	0.923704	0.866301	0.840261		False	False	False	False
1	11900001	11910000	0.015809	0.039342	-0.482475	-0.084585	0.664628	0.469526						-0.39789	0.572701	-0.39789	0.923704	0.866301	0.840261		False	False	False	False
1	11910001	11920000	0.0332408	0.119604	0.590515	0.414507	0.257369	0.665244						0.176008	0.433894	0.176008	0.923704	0.874658	0.840261		False	False	False	False
1	11920001	11930000	0.013049	-0.0965402	-0.652361	-0.929545	0.730523	0.174709						0.277184	0.410394	0.277184	0.923704	0.866301	0.840261		False	False	False	False
1	11930001	11940000	0.0220805	0.163237	-0.096442	0.685834	0.506777	0.75729						-0.782276	0.66517	-0.782276	0.923704	0.903156	0.840261		False	False	False	False
1	11940001	11950000	0.018588	0.0469155	-0.311417	-0.0374905	0.59542	0.488546						-0.273927	0.542359	-0.273927	0.923704	0.866301	0.840261		False	False	False	False
1	11950001	11960000	0.0199961	0.0364152	-0.224743	-0.102785	0.55945	0.462235						-0.121958	0.505419	-0.121958	0.923704	0.866301	0.840261		False	False	False	False
1	11960001	11970000	0.0102748	0.0123579	-0.823121	-0.252381	0.791205	0.402738						-0.57074	0.614708	-0.57074	0.923704	0.866301	0.840261		False	False	False	False
1	11970001	11980000	0.0132897	-0.030855	-0.637546	-0.521093	0.725	0.301851						-0.116453	0.504096	-0.116453	0.923704	0.866301	0.840261		False	False	False	False
1	11980001	11990000	0.0134741	0.0858279	-0.626195	0.204479	0.72068	0.585555						-0.830674	0.676408	-0.830674	0.923704	0.866301	0.840261		False	False	False	False
1	11990001	12000000	0.00945477	-0.0549593	-0.873599	-0.670982	0.807793	0.250851						-0.202617	0.525012	-0.202617	0.923704	0.866301	0.840261		False	False	False	False
1	12000001	12010000	0.00976613	-0.0594135	-0.854434	-0.698679	0.801493	0.241865						-0.155754	0.513657	-0.155754	0.923704	0.866301	0.840261		False	False	False	False
1	12010001	12020000	0.0241972	0.0220262	0.0338529	-0.192261	0.453799	0.426489						0.226113	0.422109	0.226113	0.923704	0.866301	0.840261		False	False	False	False
1	12020001	12030000	0.0209337	-0.0391635	-0.167031	-0.572758	0.535682	0.28387						0.405727	0.380824	0.405727	0.923704	0.866301	0.840261		False	False	False	False
1	12030001	12040000	0.0121392	0.041005	-0.708361	-0.0742441	0.751093	0.473642						-0.634117	0.63017	-0.634117	0.923704	0.866301	0.840261		False	False	False	False
1	12040001	12050000	0.0114326	0.188721	-0.751859	0.844301	0.766682	0.803585						-1.59616	0.832991	-1.59616	0.923704	0.922731	0.875962		False	False	False	False
1	12050001	12060000	0.00566326	0.128682	-1.10698	0.470962	0.874855	0.68555						-1.57794	0.829837	-1.57794	0.924082	0.87925	0.873942		False	False	False	False
1	12060001	12070000	0.0130042	0.0409894	-0.655118	-0.0743414	0.731507	0.473601						-0.580776	0.617138	-0.580776	0.923704	0.866301	0.840261		False	False	False	False
1	12070001	12080000	0.0398444	0.139928	0.996988	0.540894	0.155496	0.710012						0.456093	0.369691	0.456093	0.923704	0.886647	0.840261		False	False	False	False
1	12080001	12090000	0.0311049	0.00497295	0.459044	-0.298303	0.298455	0.384939						0.757348	0.306076	0.757348	0.923704	0.866301	0.840261		False	False	False	False
1	12090001	12100000	0.0279133	-0.0745589	0.262589	-0.792858	0.366692	0.213018						1.05545	0.249654	1.05545	0.923704	0.866301	0.840261		False	False	False	False
1	12100001	12110000	0.0101563	0.0471968	-0.830416	-0.0357414	0.793613	0.489251						-0.794674	0.668096	-0.794674	0.923704	0.866301	0.840261		False	False	False	False
1	12110001	12120000	0.0156001	0.00418268	-0.495335	-0.303217	0.669759	0.383037						-0.192117	0.52244	-0.192117	0.923704	0.866301	0.840261		False	False	False	False
1	12120001	12130000	0.0105333	-0.00725141	-0.807211	-0.374318	0.785876	0.355923						-0.432893	0.581222	-0.432893	0.923704	0.866301	0.840261		False	False	False	False
1	12130001	12140000	0.0235625	0.0785467	-0.00521833	0.159202	0.469393	0.567722						-0.164421	0.515774	-0.164421	0.923704	0.866301	0.840261		False	False	False	False
1	12140001	12150000	0.0337167	0.0871412	0.619809	0.212646	0.248798	0.5887						0.407164	0.380514	0.407164	0.923704	0.866301	0.840261		False	False	False	False
1	12150001	12160000	0.0342699	0.0344556	0.653863	-0.11497	0.239018	0.457428						0.768833	0.303776	0.768833	0.923704	0.866301	0.840261		False	False	False	False
1	12160001	12170000	0.0340095	0.141974	0.63783	0.553611	0.243494	0.714356						0.0842188	0.455715	0.0842188	0.923704	0.887789	0.840261		False	False	False	False
1	12170001	12180000	0.0443403	0.340636	1.27373	1.78896	0.106128	0.961409						-0.515229	0.601309	-0.515229	0.923704	1	0.840261		False	False	False	False
1	12180001	12190000	0.0526475	0.316717	1.78507	1.64022	0.0487441	0.948011						0.144848	0.441267	0.144848	0.892478	1	0.840261		True	False	False	False
1	12190001	12200000	0.0413239	0.043108	1.08806	-0.0611669	0.137564	0.478942						1.14923	0.233138	1.14923	0.923704	0.866301	0.840261		False	False	False	False
1	12200001	12210000	0.024657	0.0848319	0.0621534	0.198286	0.442608	0.583113						-0.136133	0.508882	-0.136133	0.923704	0.866301	0.840261		False	False	False	False
1	12210001	12220000	0.0185933	-0.0667517	-0.311089	-0.744311	0.595294	0.227716						0.433222	0.374664	0.433222	0.923704	0.866301	0.840261		False	False	False	False
1	12220001	12230000	0.0097858	0.222717	-0.853223	1.0557	0.801113	0.856061						-1.90892	0.881522	-1.90892	0.923704	0.949865	0.907889		False	False	False	False
1	12230001	12240000	0.0240601	0.058752	0.0254133	0.0361122	0.45716	0.518532						-0.010699	0.478533	-0.010699	0.923704	0.866301	0.840261		False	False	False	False
1	12240001	12250000	0.0161887	0.162399	-0.459103	0.680626	0.655261	0.75568						-1.13973	0.745341	-1.13973	0.923704	0.902541	0.842924		False	False	False	False
1	12250001	12260000	0.0234636	0.14665	-0.0113056	0.582689	0.471914	0.724134						-0.593995	0.620359	-0.593995	0.923704	0.89045	0.840261		False	False	False	False
1	12260001	12270000	0.0265114	0.250538	0.176295	1.2287	0.398433	0.891048						-1.05241	0.726504	-1.05241	0.923704	0.969693	0.840994		False	False	False	False
1	12270001	12280000	0.00743544	0.0259353	-0.997895	-0.167953	0.845456	0.436146						-0.829943	0.676237	-0.829943	0.923704	0.866301	0.840261		False	False	False	False
1	12280001	12290000	0.00736799	0.0724621	-1.00205	0.121366	0.846672	0.552801						-1.12341	0.741952	-1.12341	0.923704	0.866301	0.842475		False	False	False	False
1	12290001	12300000	0.00307174	-0.0375632	-1.2665	-0.562807	0.911403	0.287293						-0.70369	0.64668	-0.70369	0.931347	0.866301	0.840261		False	False	False	False
1	12300001	12310000	0.0089527	0.0301708	-0.904503	-0.141615	0.817521	0.446686						-0.762888	0.660619	-0.762888	0.923704	0.866301	0.840261		False	False	False	False
1	12310001	12320000	0.0145518	0.116281	-0.559857	0.393845	0.6953	0.657651						-0.953702	0.704631	-0.953702	0.923704	0.873144	0.840261		False	False	False	False
1	12320001	12330000	0.00931803	0.00661949	-0.882015	-0.288064	0.810479	0.388906						-0.593951	0.620348	-0.593951	0.923704	0.866301	0.840261		False	False	False	False
1	12330001	12340000	0.00616172	-0.00427974	-1.0763	-0.355839	0.866907	0.362944						-0.720458	0.65067	-0.720458	0.92371	0.866301	0.840261		False	False	False	False
1	12340001	12350000	0.0168748	0.116031	-0.416873	0.392293	0.638275	0.65707						-0.809166	0.671412	-0.809166	0.923704	0.872977	0.840261		False	False	False	False
1	12350001	12360000	0.0138386	0.0538666	-0.603758	0.00573335	0.71219	0.506083						-0.609491	0.624116	-0.609491	0.923704	0.866301	0.840261		False	False	False	False
1	12360001	12370000	0.00760438	-0.000779604	-0.987497	-0.334074	0.842498	0.371226						-0.653422	0.63477	-0.653422	0.923704	0.866301	0.840261		False	False	False	False
1	12370001	12380000	0.0143422	0.0700424	-0.572758	0.10632	0.700214	0.546855						-0.679078	0.640852	-0.679078	0.923704	0.866301	0.840261		False	False	False	False
1	12380001	12390000	0.0120701	0.0260637	-0.712617	-0.167154	0.752641	0.436447						-0.545463	0.608689	-0.545463	0.923704	0.866301	0.840261		False	False	False	False
1	12390001	12400000	0.0186383	-0.0419766	-0.308318	-0.590251	0.594105	0.27781						0.281933	0.409287	0.281933	0.923704	0.866301	0.840261		False	False	False	False
1	12400001	12410000	0.00892706	0.0179422	-0.906081	-0.217656	0.81798	0.416499						-0.688425	0.64306	-0.688425	0.923704	0.866301	0.840261		False	False	False	False
1	12410001	12420000	0.0119478	0.0649208	-0.720146	0.0744722	0.75539	0.534012						-0.794618	0.668083	-0.794618	0.923704	0.866301	0.840261		False	False	False	False
1	12420001	12430000	0.025468	-0.0617543	0.112073	-0.713235	0.422899	0.237321						0.825307	0.292533	0.825307	0.923704	0.866301	0.840261		False	False	False	False
1	12430001	12440000	0.0120469	0.0293632	-0.714045	-0.146637	0.753188	0.444627						-0.567408	0.61389	-0.567408	0.923704	0.866301	0.840261		False	False	False	False
1	12440001	12450000	0.0113459	0.00628772	-0.757192	-0.290128	0.76853	0.388103						-0.467064	0.589645	-0.467064	0.923704	0.866301	0.840261		False	False	False	False
1	12450001	12460000	0.0182931	0.0568313	-0.329569	0.0241688	0.602841	0.513616						-0.353738	0.56184	-0.353738	0.923704	0.866301	0.840261		False	False	False	False
1	12460001	12470000	0.0134136	0.0255235	-0.62992	-0.170513	0.722126	0.435148						-0.459407	0.587743	-0.459407	0.923704	0.866301	0.840261		False	False	False	False
1	12470001	12480000	0.023983	0.143385	0.0206657	0.56239	0.459079	0.717325						-0.541725	0.607777	-0.541725	0.923704	0.888307	0.840261		False	False	False	False
1	12480001	12490000	0.0157176	0.00486521	-0.488102	-0.298973	0.666873	0.384687						-0.189129	0.521701	-0.189129	0.923704	0.866301	0.840261		False	False	False	False
1	12490001	12500000	0.015927	0.0674488	-0.475213	0.0901918	0.661732	0.540322						-0.565404	0.613409	-0.565404	0.923704	0.866301	0.840261		False	False	False	False
1	12500001	12510000	0.0191156	-0.118473	-0.278943	-1.06593	0.581923	0.141374						0.786984	0.30017	0.786984	0.923704	0.866301	0.840261		False	False	False	False
1	12510001	12520000	0.0172859	-0.0587849	-0.391562	-0.69477	0.628064	0.243163						0.303208	0.404322	0.303208	0.923704	0.866301	0.840261		False	False	False	False
1	12520001	12530000	0.017886	0.0254808	-0.354624	-0.170779	0.612982	0.435038						-0.183846	0.520428	-0.183846	0.923704	0.866301	0.840261		False	False	False	False
1	12530001	12540000	0.0331465	-0.0250166	0.58471	-0.484788	0.259066	0.314888						1.0695	0.247076	1.0695	0.923704	0.866301	0.840261		False	False	False	False
1	12540001	12550000	0.0133951	-0.0259176	-0.631057	-0.49039	0.722583	0.312854						-0.140667	0.510008	-0.140667	0.923704	0.866301	0.840261		False	False	False	False
1	12550001	12560000	0.0226815	0.0569394	-0.0594451	0.0248409	0.491626	0.513857						-0.084286	0.496387	-0.084286	0.923704	0.866301	0.840261		False	False	False	False
1	12560001	12570000	0.0440271	0.0518246	1.25445	-0.0069646	0.109095	0.500907						1.26142	0.214594	1.26142	0.923704	0.866301	0.840261		False	False	False	False
1	12570001	12580000	0.0288703	0.124522	0.321493	0.44509	0.34558	0.676251						-0.123597	0.505809	-0.123597	0.923704	0.877005	0.840261		False	False	False	False
1	12580001	12590000	0.0144809	0.0203197	-0.564222	-0.202872	0.696933	0.422323						-0.36135	0.563676	-0.36135	0.923704	0.866301	0.840261		False	False	False	False
1	12590001	12600000	0.0238926	0.103733	0.0150998	0.315822	0.461263	0.628611						-0.300722	0.548864	-0.300722	0.923704	0.869268	0.840261		False	False	False	False
1	12600001	12610000	0.0235245	0.0611501	-0.00755454	0.0510244	0.470348	0.524536						-0.0585789	0.490159	-0.0585789	0.923704	0.866301	0.840261		False	False	False	False
1	12610001	12620000	0.0234599	0.0489199	-0.0115352	-0.0250265	0.472	0.493643						0.0134913	0.472523	0.0134913	0.923704	0.866301	0.840261		False	False	False	False
1	12620001	12630000	0.0172806	-0.0344632	-0.391892	-0.54353	0.628185	0.294025						0.151638	0.439663	0.151638	0.923704	0.866301	0.840261		False	False	False	False
1	12630001	12640000	0.0201242	0.0715729	-0.21686	0.115837	0.55622	0.550633						-0.332697	0.556757	-0.332697	0.923704	0.866301	0.840261		False	False	False	False
1	12640001	12650000	0.0273673	0.0439906	0.228981	-0.0556787	0.378904	0.481129						0.28466	0.408651	0.28466	0.923704	0.866301	0.840261		False	False	False	False
1	12650001	12660000	0.0194489	0.0113976	-0.258422	-0.258353	0.573423	0.400495						-6.96061e-05	0.475884	-6.96061e-05	0.923704	0.866301	0.840261		False	False	False	False
1	12660001	12670000	0.0263986	0.0642865	0.169354	0.0705279	0.401014	0.532441						0.0988256	0.452176	0.0988256	0.923704	0.866301	0.840261		False	False	False	False
1	12670001	12680000	0.018985	0.020663	-0.286977	-0.200738	0.585233	0.423142						-0.0862396	0.496824	-0.0862396	0.923704	0.866301	0.840261		False	False	False	False
1	12680001	12690000	0.0103579	0.0329605	-0.818007	-0.124267	0.789507	0.453717						-0.69374	0.644314	-0.69374	0.923704	0.866301	0.840261		False	False	False	False
1	12690001	12700000	0.0135635	-0.059959	-0.620693	-0.702071	0.718652	0.240792						0.0813777	0.456399	0.0813777	0.923704	0.866301	0.840261		False	False	False	False
1	12700001	12710000	0.0121745	0.0345713	-0.70619	-0.114251	0.750301	0.457707						-0.591939	0.619865	-0.591939	0.923704	0.866301	0.840261		False	False	False	False
1	12710001	12720000	0.0106741	0.0106059	-0.798542	-0.263276	0.782896	0.398589						-0.535266	0.606192	-0.535266	0.923704	0.866301	0.840261		False	False	False	False
1	12720001	12730000	0.0105335	0.0918699	-0.807198	0.24205	0.785869	0.600285						-1.04925	0.725821	-1.04925	0.923704	0.866301	0.840994		False	False	False	False
1	12730001	12740000	0.0105098	0.123502	-0.808658	0.43875	0.786349	0.673956						-1.24741	0.76764	-1.24741	0.923704	0.876559	0.847834		False	False	False	False
1	12740001	12750000	0.0270727	-0.0322138	0.210846	-0.529542	0.385486	0.298854						0.740388	0.309412	0.740388	0.923704	0.866301	0.840261		False	False	False	False
1	12750001	12760000	0.0146549	0.00668033	-0.553512	-0.287686	0.692835	0.389046						-0.265826	0.540453	-0.265826	0.923704	0.866301	0.840261		False	False	False	False
1	12760001	12770000	0.0144603	-0.050606	-0.56549	-0.643912	0.697426	0.259729						0.0784219	0.457093	0.0784219	0.923704	0.866301	0.840261		False	False	False	False
1	12770001	12780000	0.00468086	0.0359362	-1.16745	-0.105764	0.889691	0.461056						-1.06169	0.728522	-1.06169	0.925628	0.866301	0.841073		False	False	False	False
1	12780001	12790000	0.0169063	0.0552185	-0.414928	0.0141401	0.637466	0.509567						-0.429068	0.580333	-0.429068	0.923704	0.866301	0.840261		False	False	False	False
1	12790001	12800000	0.0192878	0.0737028	-0.26834	0.129082	0.577561	0.555849						-0.397421	0.572596	-0.397421	0.923704	0.866301	0.840261		False	False	False	False
1	12800001	12810000	0.0173451	0.0318164	-0.387923	-0.131382	0.626598	0.450863						-0.256541	0.538177	-0.256541	0.923704	0.866301	0.840261		False	False	False	False
1	12810001	12820000	0.0286446	0.00540484	0.307603	-0.295618	0.35044	0.385999						0.60322	0.33781	0.60322	0.923704	0.866301	0.840261		False	False	False	False
1	12820001	12830000	0.0187404	0.121206	-0.302034	0.424471	0.591577	0.668794						-0.726505	0.652079	-0.726505	0.923704	0.875268	0.840261		False	False	False	False
1	12830001	12840000	0.0246713	0.0103716	0.0630299	-0.264733	0.442239	0.39803						0.327763	0.398699	0.327763	0.923704	0.866301	0.840261		False	False	False	False
1	12840001	12850000	0.0203637	0.107269	-0.202114	0.337806	0.550028	0.636805						-0.53992	0.607325	-0.53992	0.923704	0.869614	0.840261		False	False	False	False
1	12850001	12860000	0.0279312	-0.0545304	0.263693	-0.668314	0.366272	0.251709						0.932007	0.272097	0.932007	0.923704	0.866301	0.840261		False	False	False	False
1	12860001	12870000	0.0129739	0.0167604	-0.656982	-0.225005	0.732158	0.41356						-0.431977	0.58101	-0.431977	0.923704	0.866301	0.840261		False	False	False	False
1	12870001	12880000	0.0112271	0.0079574	-0.764505	-0.279745	0.771062	0.392151						-0.48476	0.594035	-0.48476	0.923704	0.866301	0.840261		False	False	False	False
1	12880001	12890000	0.0122316	-0.0231703	-0.702676	-0.473307	0.74904	0.319041						-0.229369	0.531582	-0.229369	0.923704	0.866301	0.840261		False	False	False	False
1	12890001	12900000	0.0107009	0.0331427	-0.796895	-0.123135	0.782309	0.454197						-0.67376	0.639616	-0.67376	0.923704	0.866301	0.840261		False	False	False	False
1	12900001	12910000	0.00568014	-0.0381274	-1.10594	-0.566315	0.874584	0.286105						-0.539625	0.607243	-0.539625	0.924082	0.866301	0.840261		False	False	False	False
1	12910001	12920000	0.00284584	0.005823	-1.2804	-0.293017	0.914201	0.386994						-0.987385	0.712122	-0.987385	0.932565	0.866301	0.840261		False	False	False	False
1	12920001	12930000	0.00355037	0.0534156	-1.23704	0.00292917	0.90528	0.504919						-1.23996	0.76615	-1.23996	0.929499	0.866301	0.847484		False	False	False	False
1	12930001	12940000	0.0188688	0.0265763	-0.294133	-0.163966	0.588295	0.437725						-0.130167	0.507449	-0.130167	0.923704	0.866301	0.840261		False	False	False	False
1	12940001	12950000	0.0109652	0.170359	-0.780628	0.730119	0.776645	0.770824						-1.51075	0.817959	-1.51075	0.923704	0.908112	0.86745		False	False	False	False
1	12950001	12960000	0.0249402	0.0751746	0.079584	0.138234	0.435744	0.55942						-0.0586497	0.490172	-0.0586497	0.923704	0.866301	0.840261		False	False	False	False
1	12960001	12970000	0.013142	0.0169073	-0.646638	-0.224092	0.7284	0.413916						-0.422547	0.578719	-0.422547	0.923704	0.866301	0.840261		False	False	False	False
1	12970001	12980000	0.0221052	0.0903634	-0.0949188	0.232682	0.506164	0.596668						-0.327601	0.555532	-0.327601	0.923704	0.866301	0.840261		False	False	False	False
1	12980001	12990000	0.0167728	0.0737045	-0.423146	0.129092	0.64086	0.555852						-0.552238	0.610254	-0.552238	0.923704	0.866301	0.840261		False	False	False	False
1	12990001	13000000	0.0108331	0.068937	-0.788756	0.099446	0.779491	0.544063						-0.888202	0.689674	-0.888202	0.923704	0.866301	0.840261		False	False	False	False
1	13000001	13010000	0.0157355	0.1026	-0.486999	0.308771	0.666431	0.625881						-0.79577	0.668345	-0.79577	0.923704	0.869229	0.840261		False	False	False	False
1	13010001	13020000	0.0263286	-0.036408	0.165044	-0.555623	0.402599	0.289829						0.720668	0.313398	0.720668	0.923704	0.866301	0.840261		False	False	False	False
1	13020001	13030000	0.0196428	-0.0325829	-0.246487	-0.531838	0.568557	0.298059						0.285351	0.408493	0.285351	0.923704	0.866301	0.840261		False	False	False	False
1	13030001	13040000	0.0287884	0.0131325	0.316457	-0.247564	0.347365	0.404623						0.564021	0.346258	0.564021	0.923704	0.866301	0.840261		False	False	False	False
1	13040001	13050000	0.013711	0.0158004	-0.611615	-0.230975	0.715248	0.411177						-0.38064	0.568408	-0.38064	0.923704	0.866301	0.840261		False	False	False	False
1	13050001	13060000	0.0312532	0.0614089	0.468174	0.0526342	0.295483	0.525197						0.41554	0.378661	0.41554	0.923704	0.866301	0.840261		False	False	False	False
1	13060001	13070000	0.0366571	-0.0482835	0.8008	-0.629469	0.200063	0.26456						1.43027	0.188573	1.43027	0.923704	0.866301	0.840261		False	False	False	False
1	13070001	13080000	0.0482675	-0.0929433	1.51546	-0.907178	0.074227	0.180702						2.42264	0.0796835	2.42264	0.923704	0.866301	0.840261		False	False	False	False
1	13080001	13090000	0.0313658	-0.104273	0.4751	-0.977628	0.293205	0.162325						1.45273	0.185235	1.45273	0.923704	0.866301	0.840261		False	False	False	False
1	13090001	13100000	0.0245269	0.0697608	0.0541467	0.104569	0.44579	0.546136						-0.0504223	0.488217	-0.0504223	0.923704	0.866301	0.840261		False	False	False	False
1	13100001	13110000	0.0214469	-0.00330006	-0.13544	-0.349747	0.522769	0.365246						0.214308	0.424811	0.214308	0.923704	0.866301	0.840261		False	False	False	False
1	13110001	13120000	0.053347	0.0337642	1.82812	-0.11927	0.0454387	0.455711						1.94739	0.12266	1.94739	0.86974	0.866301	0.840261		True	False	False	False
1	13120001	13130000	0.06271	0.126672	2.40445	0.45846	0.0170223	0.681144						1.94599	0.122802	1.94599	0.585582	0.878383	0.840261		True	False	False	False
1	13130001	13140000	0.0433914	0.105096	1.21532	0.324297	0.115351	0.631807						0.891021	0.279829	0.891021	0.923704	0.869301	0.840261		False	False	False	False
1	13140001	13150000	0.0212979	0.0825854	-0.14461	0.184317	0.526493	0.57761						-0.328927	0.555851	-0.328927	0.923704	0.866301	0.840261		False	False	False	False
1	13150001	13160000	0.0276577	0.124719	0.246854	0.446315	0.372383	0.676698						-0.199461	0.524223	-0.199461	0.923704	0.877022	0.840261		False	False	False	False
1	13160001	13170000	0.0400946	0.221054	1.01239	1.04536	0.152303	0.853797						-0.0329735	0.483971	-0.0329735	0.923704	0.948947	0.840261		False	False	False	False
1	13170001	13180000	0.0493257	0.0738147	1.5806	0.129778	0.067135	0.556124						1.45082	0.185507	1.45082	0.923704	0.866301	0.840261		False	False	False	False
1	13180001	13190000	0.0355252	0.160843	0.73113	0.670948	0.217884	0.752588						0.0601818	0.461435	0.0601818	0.923704	0.901083	0.840261		False	False	False	False
1	13190001	13200000	0.0474981	0.270034	1.4681	1.34993	0.0797675	0.91142						0.118168	0.447568	0.118168	0.923704	0.981069	0.840261		False	False	False	False
1	13200001	13210000	0.0354536	0.353623	0.726723	1.86971	0.219012	0.967343						-1.14299	0.746011	-1.14299	0.923704	1	0.842949		False	False	False	False
1	13210001	13220000	0.0237628	0.232273	0.00711181	1.11512	0.464456	0.868814						-1.10801	0.73869	-1.10801	0.923704	0.956663	0.842068		False	False	False	False
1	13220001	13230000	0.0533456	0.332814	1.82804	1.74032	0.0454442	0.957327						0.0877159	0.454863	0.0877159	0.86974	1	0.840261		True	False	False	False
1	13230001	13240000	0.0443343	0.186062	1.27336	0.827769	0.106187	0.799117						0.445589	0.371972	0.445589	0.923704	0.920785	0.840261		False	False	False	False
1	13240001	13250000	0.0274374	0.056262	0.233296	0.0206286	0.377339	0.512181						0.212667	0.425205	0.212667	0.923704	0.866301	0.840261		False	False	False	False
1	13250001	13260000	0.0185385	0.133133	-0.314465	0.498638	0.596655	0.695312						-0.813103	0.672312	-0.813103	0.923704	0.881855	0.840261		False	False	False	False
1	13260001	13270000	0.0184532	0.15904	-0.319715	0.659735	0.598782	0.749017						-0.979449	0.71033	-0.979449	0.923704	0.899575	0.840261		False	False	False	False
1	13270001	13280000	0.0143475	0.161388	-0.572432	0.674337	0.700084	0.753671						-1.24677	0.767509	-1.24677	0.923704	0.901624	0.847802		False	False	False	False
1	13280001	13290000	0.0192695	0.13671	-0.269468	0.520883	0.578038	0.703125						-0.790351	0.667083	-0.790351	0.923704	0.884889	0.840261		False	False	False	False
1	13290001	13300000	0.0167917	0.29143	-0.421983	1.48298	0.64038	0.930084						-1.90497	0.880947	-1.90497	0.923704	0.991129	0.907478		False	False	False	False
1	13300001	13310000	0.0139894	0.14198	-0.594479	0.553649	0.708676	0.714368						-1.14813	0.747134	-1.14813	0.923704	0.887789	0.843199		False	False	False	False
1	13310001	13320000	0.0245623	0.0709542	0.0563228	0.11199	0.444933	0.549147						-0.0556671	0.489456	-0.0556671	0.923704	0.866301	0.840261		False	False	False	False
1	13320001	13330000	0.0338587	0.0184387	0.628547	-0.214569	0.246207	0.417721						0.843116	0.289085	0.843116	0.923704	0.866301	0.840261		False	False	False	False
1	13330001	13340000	0.0257753	0.0644861	0.130986	0.0717687	0.415583	0.532949						0.0592175	0.461671	0.0592175	0.923704	0.866301	0.840261		False	False	False	False
1	13340001	13350000	0.033839	0.0718303	0.627337	0.117438	0.24658	0.551249						0.509899	0.357951	0.509899	0.923704	0.866301	0.840261		False	False	False	False
1	13350001	13360000	0.0314639	0.0433456	0.481141	-0.0596893	0.291321	0.479519						0.54083	0.351154	0.54083	0.923704	0.866301	0.840261		False	False	False	False
1	13360001	13370000	0.0310244	0.127839	0.454091	0.465718	0.300049	0.683752						-0.0116271	0.478759	-0.0116271	0.923704	0.879015	0.840261		False	False	False	False
1	13370001	13380000	0.0225289	0.152021	-0.068838	0.616088	0.49547	0.735105						-0.684926	0.642188	-0.684926	0.923704	0.894341	0.840261		False	False	False	False
1	13380001	13390000	0.0343744	0.0704927	0.660295	0.10912	0.237176	0.54801						0.551175	0.34897	0.551175	0.923704	0.866301	0.840261		False	False	False	False
1	13390001	13400000	0.0216182	0.319008	-0.124897	1.65447	0.518444	0.94943						-1.77937	0.862627	-1.77937	0.923704	1	0.89461		False	False	False	False
1	13400001	13410000	0.036721	-0.0986179	0.804734	-0.942465	0.199153	0.171377						1.7472	0.145869	1.7472	0.923704	0.866301	0.840261		False	False	False	False
1	13410001	13420000	0.0255299	-0.00144728	0.115881	-0.338226	0.421406	0.36963						0.454107	0.370124	0.454107	0.923704	0.866301	0.840261		False	False	False	False
1	13420001	13430000	0.0239997	0.113642	0.0216953	0.377439	0.458658	0.651547						-0.355744	0.562346	-0.355744	0.923704	0.87185	0.840261		False	False	False	False
1	13430001	13440000	0.0243891	0.0274155	0.0456644	-0.158748	0.449204	0.439799						0.204413	0.427144	0.204413	0.923704	0.866301	0.840261		False	False	False	False
1	13440001	13450000	0.0124773	0.0266209	-0.687552	-0.163689	0.743574	0.437832						-0.523863	0.603444	-0.523863	0.923704	0.866301	0.840261		False	False	False	False
1	13450001	13460000	0.0174218	-0.00439582	-0.383198	-0.356561	0.624606	0.362668						-0.0266369	0.482415	-0.0266369	0.923704	0.866301	0.840261		False	False	False	False
1	13460001	13470000	0.0257276	0.0334173	0.128054	-0.121427	0.416706	0.454877						0.249481	0.41672	0.249481	0.923704	0.866301	0.840261		False	False	False	False
1	13470001	13480000	0.0218423	0.0928931	-0.1111	0.248413	0.512786	0.602762						-0.359513	0.563226	-0.359513	0.923704	0.866301	0.840261		False	False	False	False
1	13480001	13490000	0.0142143	0.0183793	-0.58063	-0.214938	0.703296	0.417571						-0.365692	0.564783	-0.365692	0.923704	0.866301	0.840261		False	False	False	False
1	13490001	13500000	0.0217749	0.0570353	-0.115248	0.0254373	0.514464	0.514092						-0.140685	0.510012	-0.140685	0.923704	0.866301	0.840261		False	False	False	False
1	13500001	13510000	0.027424	0.0551727	0.232473	0.0138551	0.377633	0.509458						0.218618	0.423857	0.218618	0.923704	0.866301	0.840261		False	False	False	False
1	13510001	13520000	0.0280199	0.0878078	0.269154	0.216791	0.364237	0.590342						0.0523624	0.463288	0.0523624	0.923704	0.866301	0.840261		False	False	False	False
1	13520001	13530000	0.0255403	0.0812847	0.116522	0.176228	0.42116	0.57438						-0.0597056	0.490408	-0.0597056	0.923704	0.866301	0.840261		False	False	False	False
1	13530001	13540000	0.0458896	0.251693	1.3691	1.23588	0.0924066	0.892314						0.133214	0.444042	0.133214	0.923704	0.970269	0.840261		False	False	False	False
1	13540001	13550000	0.0223087	0.0504065	-0.0823935	-0.0157825	0.501028	0.497363						-0.066611	0.492068	-0.066611	0.923704	0.866301	0.840261		False	False	False	False
1	13550001	13560000	0.0203873	-0.0232417	-0.20066	-0.473751	0.549411	0.318878						0.273091	0.411338	0.273091	0.923704	0.866301	0.840261		False	False	False	False
1	13560001	13570000	0.0230913	0.0346214	-0.0342243	-0.113939	0.481379	0.457832						0.0797149	0.456806	0.0797149	0.923704	0.866301	0.840261		False	False	False	False
1	13570001	13580000	0.0244723	0.0102819	0.050783	-0.265291	0.447133	0.397823						0.316074	0.4014	0.316074	0.923704	0.866301	0.840261		False	False	False	False
1	13580001	13590000	0.0291816	-0.0506051	0.340659	-0.643906	0.338722	0.259731						0.984565	0.262469	0.984565	0.923704	0.866301	0.840261		False	False	False	False
1	13590001	13600000	0.0241619	0.102066	0.031677	0.30545	0.454661	0.624565						-0.273773	0.542332	-0.273773	0.923704	0.868984	0.840261		False	False	False	False
1	13600001	13610000	0.0291419	0.0586895	0.338211	0.0357238	0.339607	0.518375						0.302487	0.404481	0.302487	0.923704	0.866301	0.840261		False	False	False	False
1	13610001	13620000	0.0105626	0.041123	-0.805408	-0.0735101	0.785233	0.473946						-0.731898	0.653413	-0.731898	0.923704	0.866301	0.840261		False	False	False	False
1	13620001	13630000	0.0251198	-0.0370099	0.090641	-0.559366	0.431375	0.288516						0.650007	0.327927	0.650007	0.923704	0.866301	0.840261		False	False	False	False
1	13630001	13640000	0.0163497	0.0640747	-0.449192	0.069211	0.651371	0.531931						-0.518403	0.602087	-0.518403	0.923704	0.866301	0.840261		False	False	False	False
1	13640001	13650000	0.0293668	0.0945065	0.352059	0.258446	0.334722	0.606669						0.0936133	0.453465	0.0936133	0.923704	0.866392	0.840261		False	False	False	False
1	13650001	13660000	0.0371145	0.136359	0.828953	0.518696	0.193258	0.702363						0.310257	0.402698	0.310257	0.923704	0.884765	0.840261		False	False	False	False
1	13660001	13670000	0.0431378	0.036993	1.19971	-0.0991922	0.117897	0.463656						1.2989	0.20854	1.2989	0.923704	0.866301	0.840261		False	False	False	False
1	13670001	13680000	0.0280453	-0.0503403	0.270714	-0.642259	0.363696	0.260288						0.912973	0.275675	0.912973	0.923704	0.866301	0.840261		False	False	False	False
1	13680001	13690000	0.0272675	0.103661	0.222839	0.315374	0.38114	0.628446						-0.0925346	0.498333	-0.0925346	0.923704	0.869268	0.840261		False	False	False	False
1	13690001	13700000	0.0166342	0.0301766	-0.43168	-0.141578	0.644268	0.446698						-0.290102	0.546231	-0.290102	0.923704	0.866301	0.840261		False	False	False	False
1	13700001	13710000	0.0186775	0.14299	-0.30591	0.559932	0.593165	0.716542						-0.865842	0.684559	-0.865842	0.923704	0.888229	0.840261		False	False	False	False
1	13710001	13720000	0.0200462	0.252889	-0.221661	1.24332	0.558201	0.89363						-1.46498	0.809742	-1.46498	0.923704	0.970997	0.863065		False	False	False	False
1	13720001	13730000	0.0203547	0.125432	-0.20267	0.450752	0.550257	0.678314						-0.653422	0.63477	-0.653422	0.923704	0.87749	0.840261		False	False	False	False
1	13730001	13740000	0.040678	0.375745	1.0483	2.00728	0.145207	0.975692						-0.958974	0.705762	-0.958974	0.923704	1	0.840261		False	False	False	False
1	13740001	13750000	0.0252811	0.189154	0.100567	0.846997	0.427406	0.80435						-0.74643	0.65681	-0.74643	0.923704	0.923205	0.840261		False	False	False	False
1	13750001	13760000	0.0333735	0.120154	0.598684	0.417932	0.25498	0.666455						0.180752	0.432781	0.180752	0.923704	0.874843	0.840261		False	False	False	False
1	13760001	13770000	0.0277115	0.120405	0.250168	0.41949	0.371167	0.667021						-0.169322	0.5169	-0.169322	0.923704	0.874908	0.840261		False	False	False	False
1	13770001	13780000	0.0270855	0.215415	0.211633	1.01029	0.385205	0.845726						-0.798659	0.668974	-0.798659	0.923704	0.944677	0.840261		False	False	False	False
1	13780001	13790000	0.0271869	0.118837	0.217878	0.409739	0.382946	0.663526						-0.191861	0.522387	-0.191861	0.923704	0.874543	0.840261		False	False	False	False
1	13790001	13800000	0.0388021	0.113297	0.932836	0.375288	0.169269	0.650732						0.557548	0.347649	0.557548	0.923704	0.871688	0.840261		False	False	False	False
1	13800001	13810000	0.0394386	0.0977025	0.97201	0.278319	0.160724	0.61433						0.693691	0.318848	0.693691	0.923704	0.867814	0.840261		False	False	False	False
1	13810001	13820000	0.0428131	0.130931	1.17972	0.484947	0.121264	0.690474						0.694776	0.318643	0.694776	0.923704	0.88028	0.840261		False	False	False	False
1	13820001	13830000	0.0383181	0.109097	0.903042	0.349174	0.17592	0.640989						0.553869	0.348388	0.553869	0.923704	0.869993	0.840261		False	False	False	False
1	13830001	13840000	0.0243344	0.0471322	0.042293	-0.0361432	0.450479	0.489087						0.0784363	0.457091	0.0784363	0.923704	0.866301	0.840261		False	False	False	False
1	13840001	13850000	0.041218	0.0793827	1.08154	0.164401	0.138787	0.569689						0.917143	0.274862	0.917143	0.923704	0.866301	0.840261		False	False	False	False
1	13850001	13860000	0.0314769	0.0979036	0.481943	0.27957	0.291057	0.614819						0.202374	0.427628	0.202374	0.923704	0.867892	0.840261		False	False	False	False
1	13860001	13870000	0.0320313	-0.108396	0.516066	-1.00327	0.280377	0.156037						1.51934	0.175603	1.51934	0.923704	0.866301	0.840261		False	False	False	False
1	13870001	13880000	0.030452	-0.072645	0.418854	-0.780957	0.311816	0.216569						1.19981	0.224665	1.19981	0.923704	0.866301	0.840261		False	False	False	False
1	13880001	13890000	0.0228695	-0.133771	-0.0478745	-1.16106	0.486912	0.120651						1.11318	0.239298	1.11318	0.923704	0.866301	0.840261		False	False	False	False
1	13890001	13900000	0.00857178	-0.0470821	-0.92795	-0.621999	0.824724	0.267076						-0.305951	0.550211	-0.305951	0.923704	0.866301	0.840261		False	False	False	False
1	13900001	13910000	0.015423	-0.029669	-0.506235	-0.513718	0.67412	0.304443						0.00748296	0.473984	0.00748296	0.923704	0.866301	0.840261		False	False	False	False
1	13910001	13920000	0.0135009	0.0972588	-0.624545	0.27556	0.720094	0.613258						-0.900106	0.692455	-0.900106	0.923704	0.867494	0.840261		False	False	False	False
1	13920001	13930000	0.0363308	-0.175281	0.780715	-1.41918	0.205094	0.0756918						2.19989	0.0979286	2.19989	0.923704	0.866301	0.840261		False	False	False	False
1	13930001	13940000	0.0569978	-0.0219894	2.05284	-0.465964	0.0313271	0.321696						2.51881	0.0726844	2.51881	0.747446	0.866301	0.840261		True	False	False	False
1	13940001	13950000	0.0569798	0.118227	2.05174	0.405949	0.0313838	0.662071						1.64579	0.158655	1.64579	0.747449	0.874225	0.840261		True	False	False	False
1	13950001	13960000	0.0358944	0.0788299	0.753853	0.160963	0.212011	0.568395						0.59289	0.340023	0.59289	0.923704	0.866301	0.840261		False	False	False	False
1	13960001	13970000	0.029166	0.135804	0.339695	0.515248	0.339072	0.701134						-0.175553	0.518451	-0.175553	0.923704	0.884168	0.840261		False	False	False	False
1	13970001	13980000	0.0338342	0.198393	0.627043	0.904446	0.246669	0.819667						-0.277403	0.543182	-0.277403	0.923704	0.93104	0.840261		False	False	False	False
1	13980001	13990000	0.0297115	0.0746018	0.373275	0.134672	0.327281	0.558041						0.238604	0.419228	0.238604	0.923704	0.866301	0.840261		False	False	False	False
1	13990001	14000000	0.0307879	0.060121	0.439532	0.0446252	0.304811	0.521977						0.394907	0.383315	0.394907	0.923704	0.866301	0.840261		False	False	False	False
1	14000001	14010000	0.0525631	-0.0268796	1.77987	-0.496373	0.0491431	0.3107						2.27624	0.0913064	2.27624	0.895324	0.866301	0.840261		True	False	False	False
1	14010001	14020000	0.0295862	0.130628	0.365563	0.483064	0.329945	0.689787						-0.1175	0.504342	-0.1175	0.923704	0.880176	0.840261		False	False	False	False
1	14020001	14030000	0.040513	0.0859358	1.03814	0.20515	0.147172	0.585818						0.832992	0.291043	0.832992	0.923704	0.866301	0.840261		False	False	False	False
1	14030001	14040000	0.0952649	0.115593	4.40832	0.389567	0.000357104	0.656043						4.01875	0.0147292	4.01875	0.0833541	0.872773	0.840261		True	True	False	False
1	14040001	14050000	0.0706957	0.046058	2.89599	-0.0428232	0.00689983	0.486363						2.93882	0.047796	2.93882	0.381183	0.866301	0.840261		True	True	False	False
1	14050001	14060000	0.0298489	0.0507125	0.381729	-0.01388	0.324439	0.498117						0.395609	0.38316	0.395609	0.923704	0.866301	0.840261		False	False	False	False
1	14060001	14070000	0.0130159	0.0658424	-0.654398	0.080203	0.731238	0.536281						-0.734601	0.654058	-0.734601	0.923704	0.866301	0.840261		False	False	False	False
1	14070001	14080000	0.0119631	0.161368	-0.719199	0.674212	0.755047	0.753633						-1.39341	0.796398	-1.39341	0.923704	0.901602	0.858254		False	False	False	False
1	14080001	14090000	0.00711681	-0.0475709	-1.01751	-0.625038	0.85102	0.266059						-0.392471	0.571361	-0.392471	0.923704	0.866301	0.840261		False	False	False	False
1	14090001	14100000	0.0086065	0.000174117	-0.925813	-0.328144	0.824057	0.373501						-0.597669	0.621269	-0.597669	0.923704	0.866301	0.840261		False	False	False	False
1	14100001	14110000	0.02305	0.271925	-0.0367619	1.36169	0.482414	0.913218						-1.39846	0.797327	-1.39846	0.923704	0.982089	0.858717		False	False	False	False
1	14110001	14120000	0.0310507	0.23058	0.455708	1.10459	0.299525	0.866601						-0.648887	0.633739	-0.648887	0.923704	0.955578	0.840261		False	False	False	False
1	14120001	14130000	0.027212	0.148285	0.219419	0.592861	0.382377	0.727504						-0.373442	0.566652	-0.373442	0.923704	0.891693	0.840261		False	False	False	False
1	14130001	14140000	0.0203937	0.0997571	-0.20027	0.291095	0.549266	0.619153						-0.491365	0.595666	-0.491365	0.923704	0.868283	0.840261		False	False	False	False
1	14140001	14150000	0.0482988	0.23813	1.51739	1.15154	0.0740087	0.876213						0.365847	0.389843	0.365847	0.923704	0.960936	0.840261		False	False	False	False
1	14150001	14160000	0.0245123	0.185661	0.0532427	0.825273	0.446147	0.798443						-0.77203	0.662853	-0.77203	0.923704	0.920503	0.840261		False	False	False	False
1	14160001	14170000	0.0391136	0.0943426	0.95201	0.257426	0.165045	0.606292						0.694584	0.318682	0.694584	0.923704	0.866301	0.840261		False	False	False	False
1	14170001	14180000	0.0353403	0.121317	0.719746	0.425162	0.220857	0.669048						0.294584	0.406342	0.294584	0.923704	0.875311	0.840261		False	False	False	False
1	14180001	14190000	0.0356008	0.0573993	0.735784	0.0277011	0.216663	0.515048						0.708083	0.316003	0.708083	0.923704	0.866301	0.840261		False	False	False	False
1	14190001	14200000	0.02074	0.0689484	-0.178952	0.0995169	0.540601	0.544085						-0.278469	0.543437	-0.278469	0.923704	0.866301	0.840261		False	False	False	False
1	14200001	14210000	0.0189557	-3.80428e-05	-0.288784	-0.329463	0.585991	0.372986						0.040679	0.466056	0.040679	0.923704	0.866301	0.840261		False	False	False	False
1	14210001	14220000	0.0110524	-0.0454064	-0.775262	-0.611579	0.774775	0.270541						-0.163683	0.515588	-0.163683	0.923704	0.866301	0.840261		False	False	False	False
1	14220001	14230000	0.0253132	-0.11292	0.102545	-1.0314	0.426631	0.149366						1.13395	0.235713	1.13395	0.923704	0.866301	0.840261		False	False	False	False
1	14230001	14240000	0.0182725	-0.0580759	-0.330838	-0.690362	0.603377	0.244581						0.359524	0.391253	0.359524	0.923704	0.866301	0.840261		False	False	False	False
1	14240001	14250000	0.00904837	-0.0242403	-0.898614	-0.479961	0.815688	0.316668						-0.418653	0.577779	-0.418653	0.923704	0.866301	0.840261		False	False	False	False
1	14250001	14260000	0.0304496	0.0701331	0.418709	0.106884	0.31186	0.547084						0.311825	0.402339	0.311825	0.923704	0.866301	0.840261		False	False	False	False
1	14260001	14270000	0.0195687	-0.0932063	-0.251049	-0.908813	0.570429	0.180235						0.657765	0.32632	0.657765	0.923704	0.866301	0.840261		False	False	False	False
1	14270001	14280000	0.02024	0.0870529	-0.209728	0.212096	0.553295	0.588483						-0.421824	0.578545	-0.421824	0.923704	0.866301	0.840261		False	False	False	False
1	14280001	14290000	0.0139392	0.0664621	-0.597569	0.0840561	0.70986	0.537821						-0.681625	0.641427	-0.681625	0.923704	0.866301	0.840261		False	False	False	False
1	14290001	14300000	0.0260897	0.136957	0.150339	0.522416	0.408246	0.703684						-0.372078	0.566329	-0.372078	0.923704	0.885099	0.840261		False	False	False	False
1	14300001	14310000	0.024045	0.181058	0.02448	0.796653	0.457548	0.790288						-0.772173	0.662878	-0.772173	0.923704	0.917179	0.840261		False	False	False	False
1	14310001	14320000	0.0347658	0.0133538	0.684388	-0.246188	0.230466	0.405174						0.930576	0.272343	0.930576	0.923704	0.866301	0.840261		False	False	False	False
1	14320001	14330000	0.0230862	0.110769	-0.0345388	0.359574	0.481513	0.644902						-0.394112	0.571774	-0.394112	0.923704	0.870354	0.840261		False	False	False	False
1	14330001	14340000	0.01598	0.0582045	-0.471949	0.0327076	0.66041	0.517119						-0.504656	0.59886	-0.504656	0.923704	0.866301	0.840261		False	False	False	False
1	14340001	14350000	0.0166682	0.0102606	-0.429584	-0.265423	0.643439	0.397771						-0.164161	0.515699	-0.164161	0.923704	0.866301	0.840261		False	False	False	False
1	14350001	14360000	0.0375156	0.0908858	0.853643	0.235931	0.18739	0.597911						0.617713	0.33469	0.617713	0.923704	0.866301	0.840261		False	False	False	False
1	14360001	14370000	0.0591365	0.295272	2.18448	1.50687	0.0250337	0.933162						0.677614	0.322236	0.677614	0.685697	0.992714	0.840261		True	False	False	False
1	14370001	14380000	0.0408941	0.19934	1.0616	0.910334	0.142647	0.821224						0.151267	0.439744	0.151267	0.923704	0.931901	0.840261		False	False	False	False
1	14380001	14390000	0.0232562	0.145884	-0.0240734	0.577925	0.477197	0.722522						-0.601999	0.622299	-0.601999	0.923704	0.8897	0.840261		False	False	False	False
1	14390001	14400000	0.0222528	-0.0121886	-0.0858375	-0.405019	0.502444	0.344386						0.319182	0.400652	0.319182	0.923704	0.866301	0.840261		False	False	False	False
1	14400001	14410000	0.0110087	-0.0232033	-0.777946	-0.473513	0.775719	0.318964						-0.304433	0.549815	-0.304433	0.923704	0.866301	0.840261		False	False	False	False
1	14410001	14420000	0.0097959	-0.0307311	-0.852601	-0.520323	0.800927	0.302123						-0.332278	0.556659	-0.332278	0.923704	0.866301	0.840261		False	False	False	False
1	14420001	14430000	0.0312648	-0.171358	0.468889	-1.39479	0.295243	0.0793195						1.86367	0.132069	1.86367	0.923704	0.866301	0.840261		False	False	False	False
1	14430001	14440000	0.0239135	-0.0196721	0.0163884	-0.451554	0.460753	0.327018						0.467943	0.367052	0.467943	0.923704	0.866301	0.840261		False	False	False	False
1	14440001	14450000	0.035074	0.00827106	0.703356	-0.277795	0.225272	0.392931						0.98115	0.263082	0.98115	0.923704	0.866301	0.840261		False	False	False	False
1	14450001	14460000	0.0283118	-0.0615933	0.287121	-0.712234	0.35775	0.23762						0.999355	0.259746	0.999355	0.923704	0.866301	0.840261		False	False	False	False
1	14460001	14470000	0.00985457	-0.0198075	-0.848989	-0.452396	0.79976	0.326717						-0.396593	0.572385	-0.396593	0.923704	0.866301	0.840261		False	False	False	False
1	14470001	14480000	0.049038	-0.181755	1.56289	-1.45944	0.0690076	0.0700114						3.02232	0.0439439	3.02232	0.923704	0.866301	0.840261		False	False	False	False
1	14480001	14490000	0.0651517	-0.112542	2.55474	-1.02905	0.013	0.149883						3.58379	0.0240331	3.58379	0.519291	0.866301	0.840261		True	False	False	False
1	14490001	14500000	0.0416207	-0.0122159	1.10633	-0.405189	0.134114	0.344327						1.51152	0.176683	1.51152	0.923704	0.866301	0.840261		False	False	False	False
1	14500001	14510000	0.0142958	0.0668684	-0.575614	0.0865826	0.701345	0.538878						-0.662196	0.636835	-0.662196	0.923704	0.866301	0.840261		False	False	False	False
1	14510001	14520000	0.0150924	-0.0230969	-0.526584	-0.472851	0.682238	0.319202						-0.053733	0.489006	-0.053733	0.923704	0.866301	0.840261		False	False	False	False
1	14520001	14530000	0.0222177	-0.0803261	-0.0879948	-0.82872	0.503288	0.202451						0.740726	0.309358	0.740726	0.923704	0.866301	0.840261		False	False	False	False
1	14530001	14540000	0.035696	0.0669216	0.741641	0.0869139	0.215138	0.538996						0.654727	0.326936	0.654727	0.923704	0.866301	0.840261		False	False	False	False
1	14540001	14550000	0.0219095	0.00715044	-0.106965	-0.284763	0.511081	0.390177						0.177798	0.433492	0.177798	0.923704	0.866301	0.840261		False	False	False	False
1	14550001	14560000	0.0280425	-0.0407645	0.270545	-0.582713	0.363759	0.280437						0.853258	0.287072	0.853258	0.923704	0.866301	0.840261		False	False	False	False
1	14560001	14570000	0.0259652	-0.104148	0.142677	-0.976854	0.411087	0.162538						1.11953	0.238205	1.11953	0.923704	0.866301	0.840261		False	False	False	False
1	14570001	14580000	0.018895	-0.0402357	-0.29252	-0.579425	0.587592	0.281595						0.286905	0.408139	0.286905	0.923704	0.866301	0.840261		False	False	False	False
1	14580001	14590000	0.0298658	-0.0771712	0.38277	-0.809102	0.32408	0.208159						1.19187	0.226009	1.19187	0.923704	0.866301	0.840261		False	False	False	False
1	14590001	14600000	0.0212185	-0.00506706	-0.1495	-0.360735	0.528514	0.361122						0.211235	0.425558	0.211235	0.923704	0.866301	0.840261		False	False	False	False
1	14600001	14610000	0.0280803	0.0386957	0.272867	-0.088604	0.362907	0.467913						0.361471	0.390844	0.361471	0.923704	0.866301	0.840261		False	False	False	False
1	14610001	14620000	0.0170944	0.0560383	-0.40335	0.0192375	0.632819	0.511639						-0.422588	0.578725	-0.422588	0.923704	0.866301	0.840261		False	False	False	False
1	14620001	14630000	0.0181481	0.0447772	-0.338494	-0.0507876	0.606449	0.483118						-0.287707	0.54569	-0.287707	0.923704	0.866301	0.840261		False	False	False	False
1	14630001	14640000	0.00952645	0.117799	-0.869187	0.403288	0.806404	0.661101						-1.27247	0.77271	-1.27247	0.923704	0.874098	0.84906		False	False	False	False
1	14640001	14650000	0.0217823	0.184774	-0.114797	0.819758	0.514284	0.796911						-0.934555	0.700253	-0.934555	0.923704	0.91988	0.840261		False	False	False	False
1	14650001	14660000	0.0129708	0.0311911	-0.657176	-0.13527	0.732228	0.449268						-0.521905	0.60295	-0.521905	0.923704	0.866301	0.840261		False	False	False	False
1	14660001	14670000	0.0218117	-0.0480137	-0.112989	-0.627791	0.51357	0.265125						0.514803	0.35681	0.514803	0.923704	0.866301	0.840261		False	False	False	False
1	14670001	14680000	0.0183665	0.0735397	-0.325048	0.128067	0.600971	0.55544						-0.453115	0.58622	-0.453115	0.923704	0.866301	0.840261		False	False	False	False
1	14680001	14690000	0.0378475	-0.00666929	0.874076	-0.370698	0.182505	0.357274						1.24477	0.21728	1.24477	0.923704	0.866301	0.840261		False	False	False	False
1	14690001	14700000	0.0327169	0.0500799	0.558268	-0.0178135	0.26714	0.496527						0.576081	0.343697	0.576081	0.923704	0.866301	0.840261		False	False	False	False
1	14700001	14710000	0.0395793	-0.0315053	0.980673	-0.525137	0.158863	0.300426						1.50581	0.177499	1.50581	0.923704	0.866301	0.840261		False	False	False	False
1	14710001	14720000	0.033002	-0.111536	0.575817	-1.02279	0.261723	0.151363						1.59861	0.1649	1.59861	0.923704	0.866301	0.840261		False	False	False	False
1	14720001	14730000	0.0518184	-0.116429	1.73403	-1.05322	0.0528862	0.144286						2.78725	0.0557512	2.78725	0.918283	0.866301	0.840261		False	False	False	False
1	14730001	14740000	0.0420121	-0.165158	1.13042	-1.35623	0.129732	0.085319						2.48665	0.0749829	2.48665	0.923704	0.866301	0.840261		False	False	False	False
1	14740001	14750000	0.0345988	0.00174884	0.674107	-0.318352	0.233316	0.37725						0.992458	0.261006	0.992458	0.923704	0.866301	0.840261		False	False	False	False
1	14750001	14760000	0.0428239	-0.1492	1.18039	-1.257	0.121152	0.102276						2.43739	0.0786179	2.43739	0.923704	0.866301	0.840261		False	False	False	False
1	14760001	14770000	0.017988	0.0884075	-0.348345	0.22052	0.610437	0.591789						-0.568865	0.61424	-0.568865	0.923704	0.866301	0.840261		False	False	False	False
1	14770001	14780000	0.019284	-0.021062	-0.268574	-0.460197	0.57765	0.32378						0.191623	0.430182	0.191623	0.923704	0.866301	0.840261		False	False	False	False
1	14780001	14790000	0.0352226	-0.120936	0.7125	-1.08124	0.222752	0.137962						1.79374	0.140228	1.79374	0.923704	0.866301	0.840261		False	False	False	False
1	14790001	14800000	0.0193085	-0.194012	-0.267064	-1.53565	0.577014	0.0601197						1.26859	0.213477	1.26859	0.923704	0.866301	0.840261		False	False	False	False
1	14800001	14810000	0.0187519	-0.0955287	-0.301328	-0.923255	0.591295	0.176333						0.621927	0.333805	0.621927	0.923704	0.866301	0.840261		False	False	False	False
1	14810001	14820000	0.0498948	-0.0683765	1.61563	-0.754414	0.0636287	0.224625						2.37004	0.0837527	2.37004	0.923704	0.866301	0.840261		False	False	False	False
1	14820001	14830000	0.0307205	-0.0520727	0.43538	-0.653031	0.306193	0.256705						1.08841	0.243714	1.08841	0.923704	0.866301	0.840261		False	False	False	False
1	14830001	14840000	0.0210812	-0.0405107	-0.157952	-0.581135	0.532017	0.280988						0.423184	0.376946	0.423184	0.923704	0.866301	0.840261		False	False	False	False
1	14840001	14850000	0.0264458	-0.108628	0.172262	-1.00471	0.399952	0.155698						1.17697	0.228492	1.17697	0.923704	0.866301	0.840261		False	False	False	False
1	14850001	14860000	0.0213119	-0.0439748	-0.143751	-0.602676	0.526139	0.273597						0.458925	0.369068	0.458925	0.923704	0.866301	0.840261		False	False	False	False
1	14860001	14870000	0.0389269	0.0518854	0.940517	-0.00658622	0.167579	0.50107						0.947103	0.269285	0.947103	0.923704	0.866301	0.840261		False	False	False	False
1	14870001	14880000	0.05229	-0.149966	1.76306	-1.26176	0.0504649	0.101388						3.02483	0.0438289	3.02483	0.906526	0.866301	0.840261		False	False	False	False
1	14880001	14890000	0.0200957	0.137005	-0.218609	0.522716	0.556926	0.703789						-0.741326	0.655658	-0.741326	0.923704	0.885166	0.840261		False	False	False	False
1	14890001	14900000	0.0498283	-0.0290653	1.61154	-0.509964	0.0640397	0.305826						2.1215	0.105193	2.1215	0.923704	0.866301	0.840261		False	False	False	False
1	14900001	14910000	0.03352	-0.296402	0.607703	-2.17235	0.252323	0.0140849						2.78005	0.0561445	2.78005	0.923704	0.866301	0.840261		False	False	True	False
1	14910001	14920000	0.0295068	-0.0467557	0.360673	-0.619969	0.331651	0.267779						0.980642	0.263179	0.980642	0.923704	0.866301	0.840261		False	False	False	False
1	14920001	14930000	0.0262116	-0.0469872	0.157842	-0.621408	0.405327	0.267281						0.77925	0.301737	0.77925	0.923704	0.866301	0.840261		False	False	False	False
1	14930001	14940000	0.0145438	0.0110272	-0.560352	-0.260656	0.695464	0.399615						-0.299696	0.548605	-0.299696	0.923704	0.866301	0.840261		False	False	False	False
1	14940001	14950000	0.00809588	0.0337786	-0.957243	-0.11918	0.833551	0.455744						-0.838063	0.67813	-0.838063	0.923704	0.866301	0.840261		False	False	False	False
1	14950001	14960000	0.0113579	0.0916014	-0.756452	0.240381	0.768263	0.599674						-0.996833	0.714177	-0.996833	0.923704	0.866301	0.840261		False	False	False	False
1	14960001	14970000	0.0329153	0.312124	0.570479	1.61166	0.263358	0.945021						-1.04118	0.724039	-1.04118	0.923704	0.998556	0.84086		False	False	False	False
1	14970001	14980000	0.0398411	0.137484	0.996788	0.525691	0.155537	0.704836						0.471097	0.366407	0.471097	0.923704	0.885459	0.840261		False	False	False	False
1	14980001	14990000	0.027241	0.04789	0.221208	-0.031431	0.381721	0.491019						0.252639	0.415993	0.252639	0.923704	0.866301	0.840261		False	False	False	False
1	14990001	15000000	0.0165754	-0.060841	-0.435299	-0.707556	0.645704	0.239049						0.272257	0.411533	0.272257	0.923704	0.866301	0.840261		False	False	False	False
1	15000001	15010000	0.0327781	-0.0189352	0.562032	-0.446972	0.26599	0.328693						1.009	0.258005	1.009	0.923704	0.866301	0.840261		False	False	False	False
1	15010001	15020000	0.030217	0.00557095	0.404391	-0.294585	0.316682	0.386403						0.698976	0.317804	0.698976	0.923704	0.866301	0.840261		False	False	False	False
1	15020001	15030000	0.019753	-0.0167273	-0.239706	-0.433242	0.565738	0.333851						0.193536	0.429707	0.193536	0.923704	0.866301	0.840261		False	False	False	False
1	15030001	15040000	0.0262988	-0.0107265	0.163211	-0.395928	0.403276	0.347771						0.559139	0.347338	0.559139	0.923704	0.866301	0.840261		False	False	False	False
1	15040001	15050000	0.0189952	-0.0371354	-0.286354	-0.560146	0.584977	0.288242						0.273793	0.411195	0.273793	0.923704	0.866301	0.840261		False	False	False	False
1	15050001	15060000	0.0126431	-0.0240209	-0.677347	-0.478596	0.739758	0.317142						-0.198751	0.524061	-0.198751	0.923704	0.866301	0.840261		False	False	False	False
1	15060001	15070000	0.0121762	-0.0206566	-0.706084	-0.457676	0.750258	0.32471						-0.248408	0.536167	-0.248408	0.923704	0.866301	0.840261		False	False	False	False
1	15070001	15080000	0.00460238	0.00164569	-1.17228	-0.318993	0.890829	0.377006						-0.853287	0.681603	-0.853287	0.925962	0.866301	0.840261		False	False	False	False
1	15080001	15090000	0.00987931	0.0636363	-0.847467	0.0664844	0.799254	0.530835						-0.913951	0.695579	-0.913951	0.923704	0.866301	0.840261		False	False	False	False
1	15090001	15100000	0.00814443	0.0489033	-0.954255	-0.0251303	0.832691	0.493599						-0.929124	0.699024	-0.929124	0.923704	0.866301	0.840261		False	False	False	False
1	15100001	15110000	0.0167219	-0.0458471	-0.426283	-0.614319	0.642099	0.269637						0.188035	0.430992	0.188035	0.923704	0.866301	0.840261		False	False	False	False
1	15110001	15120000	0.0163596	-0.0502961	-0.44858	-0.641984	0.651115	0.260386						0.193405	0.42974	0.193405	0.923704	0.866301	0.840261		False	False	False	False
1	15120001	15130000	0.0122143	-0.0204422	-0.70374	-0.456343	0.749397	0.325232						-0.247397	0.535914	-0.247397	0.923704	0.866301	0.840261		False	False	False	False
1	15130001	15140000	0.017222	-0.0560422	-0.395496	-0.677715	0.629607	0.248636						0.282219	0.40921	0.282219	0.923704	0.866301	0.840261		False	False	False	False
1	15140001	15150000	0.00858272	0.0825264	-0.927277	0.18395	0.824487	0.577456						-1.11123	0.739346	-1.11123	0.923704	0.866301	0.842087		False	False	False	False
1	15150001	15160000	0.00694471	0.0370343	-1.0281	-0.0989354	0.853908	0.46377						-0.929166	0.699039	-0.929166	0.923704	0.866301	0.840261		False	False	False	False
1	15160001	15170000	0.0284925	0.0634452	0.298243	0.0652962	0.35374	0.53035						0.232947	0.420552	0.232947	0.923704	0.866301	0.840261		False	False	False	False
1	15170001	15180000	0.0140906	0.0964517	-0.588248	0.270542	0.706305	0.611364						-0.858789	0.682894	-0.858789	0.923704	0.867317	0.840261		False	False	False	False
1	15180001	15190000	0.0232621	0.0403198	-0.0237093	-0.0785047	0.477053	0.471931						0.0547954	0.462698	0.0547954	0.923704	0.866301	0.840261		False	False	False	False
1	15190001	15200000	0.0248302	-0.0533561	0.0728126	-0.661012	0.438436	0.254079						0.733825	0.310793	0.733825	0.923704	0.866301	0.840261		False	False	False	False
1	15200001	15210000	0.0266427	-0.00695356	0.184382	-0.372466	0.395414	0.356632						0.556848	0.347788	0.556848	0.923704	0.866301	0.840261		False	False	False	False
1	15210001	15220000	0.0268348	-0.0294482	0.196204	-0.512345	0.390989	0.30496						0.708549	0.315905	0.708549	0.923704	0.866301	0.840261		False	False	False	False
1	15220001	15230000	0.0119479	-0.0319773	-0.720139	-0.528072	0.755388	0.299362						-0.192067	0.52243	-0.192067	0.923704	0.866301	0.840261		False	False	False	False
1	15230001	15240000	0.02635	-0.0673197	0.166363	-0.747842	0.402125	0.226646						0.914205	0.275434	0.914205	0.923704	0.866301	0.840261		False	False	False	False
1	15240001	15250000	0.0255542	0.0176417	0.117376	-0.219525	0.420837	0.415742						0.336901	0.396541	0.336901	0.923704	0.866301	0.840261		False	False	False	False
1	15250001	15260000	0.0200209	0.0732002	-0.223218	0.125956	0.558833	0.554604						-0.349174	0.560732	-0.349174	0.923704	0.866301	0.840261		False	False	False	False
1	15260001	15270000	0.0309411	-0.0356587	0.448964	-0.550964	0.301709	0.291445						0.999928	0.259636	0.999928	0.923704	0.866301	0.840261		False	False	False	False
1	15270001	15280000	0.0283442	-0.0921151	0.28911	-0.902028	0.357022	0.182052						1.19114	0.226133	1.19114	0.923704	0.866301	0.840261		False	False	False	False
1	15280001	15290000	0.0288911	-0.0443627	0.322776	-0.605088	0.345112	0.272752						0.927864	0.272852	0.927864	0.923704	0.866301	0.840261		False	False	False	False
1	15290001	15300000	0.0291107	-0.0492054	0.336296	-0.635202	0.340291	0.262646						0.971498	0.264814	0.971498	0.923704	0.866301	0.840261		False	False	False	False
1	15300001	15310000	0.0409302	-0.0586701	1.06382	-0.694056	0.142221	0.243384						1.75788	0.14457	1.75788	0.923704	0.866301	0.840261		False	False	False	False
1	15310001	15320000	0.0249056	-0.0420115	0.077454	-0.590468	0.436567	0.277739						0.667922	0.324231	0.667922	0.923704	0.866301	0.840261		False	False	False	False
1	15320001	15330000	0.0273467	-0.081074	0.22771	-0.833371	0.379381	0.201142						1.06108	0.248652	1.06108	0.923704	0.866301	0.840261		False	False	False	False
1	15330001	15340000	0.0336591	-0.104129	0.616264	-0.976737	0.249818	0.162565						1.593	0.165684	1.593	0.923704	0.866301	0.840261		False	False	False	False
1	15340001	15350000	0.0324386	-0.238064	0.541136	-1.80959	0.272422	0.0334251						2.35072	0.085298	2.35072	0.923704	0.866301	0.840261		False	False	True	False
1	15350001	15360000	0.0131225	0.0543605	-0.647836	0.00880489	0.728824	0.507358						-0.656641	0.635524	-0.656641	0.923704	0.866301	0.840261		False	False	False	False
1	15360001	15370000	0.0160631	0.14054	-0.46683	0.544698	0.658352	0.711325						-1.01153	0.717385	-1.01153	0.923704	0.886962	0.840261		False	False	False	False
1	15370001	15380000	0.0222235	0.117041	-0.0876351	0.39857	0.503145	0.659364						-0.486205	0.594378	-0.486205	0.923704	0.873727	0.840261		False	False	False	False
1	15380001	15390000	0.0139693	-0.0445462	-0.595715	-0.60623	0.709153	0.272381						0.0105146	0.473243	0.0105146	0.923704	0.866301	0.840261		False	False	False	False
1	15390001	15400000	0.0160521	0.148416	-0.467513	0.593671	0.658645	0.727792						-1.06118	0.728416	-1.06118	0.923704	0.891871	0.841032		False	False	False	False
1	15400001	15410000	0.0160487	0.0167128	-0.467721	-0.225301	0.658727	0.413457						-0.24242	0.534755	-0.24242	0.923704	0.866301	0.840261		False	False	False	False
1	15410001	15420000	0.0167272	0.125611	-0.425956	0.451865	0.641959	0.678732						-0.877821	0.687289	-0.877821	0.923704	0.877624	0.840261		False	False	False	False
1	15420001	15430000	0.0125138	0.115293	-0.685305	0.387705	0.742752	0.655306						-1.07301	0.731047	-1.07301	0.923704	0.872653	0.841263		False	False	False	False
1	15430001	15440000	0.00790703	0.00105677	-0.968867	-0.322655	0.837033	0.37559						-0.646212	0.633098	-0.646212	0.923704	0.866301	0.840261		False	False	False	False
1	15440001	15450000	0.0176843	0.0258459	-0.36704	-0.168509	0.617948	0.43592						-0.198532	0.524003	-0.198532	0.923704	0.866301	0.840261		False	False	False	False
1	15450001	15460000	0.0151528	0.0120885	-0.522867	-0.254057	0.680751	0.402136						-0.268811	0.54114	-0.268811	0.923704	0.866301	0.840261		False	False	False	False
1	15460001	15470000	0.027865	-0.041239	0.259617	-0.585664	0.367748	0.279438						0.845281	0.288671	0.845281	0.923704	0.866301	0.840261		False	False	False	False
1	15470001	15480000	0.0187185	0.0175706	-0.303383	-0.219967	0.592135	0.415561						-0.083416	0.496177	-0.083416	0.923704	0.866301	0.840261		False	False	False	False
1	15480001	15490000	0.0218868	0.10349	-0.108365	0.314309	0.511649	0.628035						-0.422674	0.578747	-0.422674	0.923704	0.869268	0.840261		False	False	False	False
1	15490001	15500000	0.0199165	-0.0478849	-0.229644	-0.626991	0.561505	0.265408						0.397347	0.382732	0.397347	0.923704	0.866301	0.840261		False	False	False	False
1	15500001	15510000	0.0141511	0.0614489	-0.584526	0.0528829	0.704826	0.525299						-0.637409	0.631011	-0.637409	0.923704	0.866301	0.840261		False	False	False	False
1	15510001	15520000	0.0164176	-0.00596841	-0.44501	-0.36634	0.649681	0.358976						-0.0786694	0.494993	-0.0786694	0.923704	0.866301	0.840261		False	False	False	False
1	15520001	15530000	0.0114108	-0.0828486	-0.753197	-0.844406	0.76714	0.198022						0.0912094	0.454	0.0912094	0.923704	0.866301	0.840261		False	False	False	False
1	15530001	15540000	0.0101012	0.0378374	-0.83381	-0.0939411	0.794763	0.465754						-0.739869	0.655292	-0.739869	0.923704	0.866301	0.840261		False	False	False	False
1	15540001	15550000	0.0141485	-0.0359674	-0.584682	-0.552884	0.704895	0.290756						-0.0317987	0.483685	-0.0317987	0.923704	0.866301	0.840261		False	False	False	False
1	15550001	15560000	0.0181832	-0.147742	-0.336331	-1.24793	0.605558	0.103895						0.911603	0.27594	0.911603	0.923704	0.866301	0.840261		False	False	False	False
1	15560001	15570000	0.0213637	0.0112189	-0.140559	-0.259464	0.52484	0.400066						0.118904	0.4474	0.118904	0.923704	0.866301	0.840261		False	False	False	False
1	15570001	15580000	0.0349766	0.0645293	0.697358	0.0720377	0.226863	0.533063						0.625321	0.333132	0.625321	0.923704	0.866301	0.840261		False	False	False	False
1	15580001	15590000	0.0176937	0.0203028	-0.366464	-0.202977	0.617719	0.422286						-0.163487	0.515547	-0.163487	0.923704	0.866301	0.840261		False	False	False	False
1	15590001	15600000	0.0242244	0.0157572	0.0355247	-0.231243	0.453179	0.411066						0.266768	0.412813	0.266768	0.923704	0.866301	0.840261		False	False	False	False
1	15600001	15610000	0.0298832	0.0759197	0.383843	0.142867	0.32374	0.561299						0.240977	0.418716	0.240977	0.923704	0.866301	0.840261		False	False	False	False
1	15610001	15620000	0.026915	0.0374774	0.20114	-0.0961797	0.389121	0.464906						0.29732	0.40571	0.29732	0.923704	0.866301	0.840261		False	False	False	False
1	15620001	15630000	0.0406268	0.0477219	1.04515	-0.0324766	0.145811	0.49057						1.07763	0.245612	1.07763	0.923704	0.866301	0.840261		False	False	False	False
1	15630001	15640000	0.0288677	0.224283	0.321335	1.06544	0.345636	0.858182						-0.744101	0.65629	-0.744101	0.923704	0.951132	0.840261		False	False	False	False
1	15640001	15650000	0.0362809	0.0450576	0.777643	-0.0490435	0.205888	0.483829						0.826687	0.292261	0.826687	0.923704	0.866301	0.840261		False	False	False	False
1	15650001	15660000	0.0355193	0.105935	0.730767	0.329513	0.217972	0.633751						0.401254	0.381836	0.401254	0.923704	0.869377	0.840261		False	False	False	False
1	15660001	15670000	0.0272528	0.13992	0.221933	0.54084	0.381457	0.709995						-0.318907	0.553402	-0.318907	0.923704	0.886647	0.840261		False	False	False	False
1	15670001	15680000	0.0298001	0.0462424	0.37873	-0.0416765	0.32544	0.486819						0.420407	0.377584	0.420407	0.923704	0.866301	0.840261		False	False	False	False
1	15680001	15690000	0.034906	-0.0837522	0.693013	-0.850025	0.228072	0.196432						1.54304	0.172321	1.54304	0.923704	0.866301	0.840261		False	False	False	False
1	15690001	15700000	0.0392814	0.0204187	0.962336	-0.202256	0.162783	0.422576						1.16459	0.230531	1.16459	0.923704	0.866301	0.840261		False	False	False	False
1	15700001	15710000	0.0233791	0.0792822	-0.0165082	0.163776	0.474043	0.569465						-0.180284	0.519574	-0.180284	0.923704	0.866301	0.840261		False	False	False	False
1	15710001	15720000	0.0307608	0.186916	0.437862	0.83308	0.305356	0.800571						-0.395217	0.572061	-0.395217	0.923704	0.921304	0.840261		False	False	False	False
1	15720001	15730000	0.0149659	0.188964	-0.53437	0.845814	0.68535	0.804004						-1.38018	0.793889	-1.38018	0.923704	0.923029	0.857225		False	False	False	False
1	15730001	15740000	0.055643	0.193772	1.96945	0.875711	0.0360658	0.812106						1.09374	0.242762	1.09374	0.792282	0.927225	0.840261		True	False	False	False
1	15740001	15750000	0.0451378	0.221742	1.32282	1.04964	0.0989041	0.854702						0.273181	0.411318	0.273181	0.923704	0.949308	0.840261		False	False	False	False
1	15750001	15760000	0.0310869	0.121392	0.457938	0.425626	0.298808	0.669226						0.0323116	0.468043	0.0323116	0.923704	0.875311	0.840261		False	False	False	False
1	15760001	15770000	0.0366917	0.0128781	0.802931	-0.249146	0.199565	0.404006						1.05208	0.250221	1.05208	0.923704	0.866301	0.840261		False	False	False	False
1	15770001	15780000	0.0250347	0.0711821	0.0854012	0.113407	0.433438	0.549696						-0.0280056	0.482761	-0.0280056	0.923704	0.866301	0.840261		False	False	False	False
1	15780001	15790000	0.0176494	-0.0704692	-0.369188	-0.767427	0.618806	0.220659						0.398239	0.382528	0.398239	0.923704	0.866301	0.840261		False	False	False	False
1	15790001	15800000	0.0237874	0.083161	0.00862607	0.187895	0.463857	0.579027						-0.179269	0.519327	-0.179269	0.923704	0.866301	0.840261		False	False	False	False
1	15800001	15810000	0.0189524	0.0293074	-0.288986	-0.146984	0.586074	0.444484						-0.142002	0.510337	-0.142002	0.923704	0.866301	0.840261		False	False	False	False
1	15810001	15820000	0.0245196	0.058664	0.0536954	0.035565	0.44597	0.518308						0.0181304	0.471476	0.0181304	0.923704	0.866301	0.840261		False	False	False	False
1	15820001	15830000	0.0309705	-0.0239642	0.450772	-0.478244	0.301111	0.317265						0.929016	0.272624	0.929016	0.923704	0.866301	0.840261		False	False	False	False
1	15830001	15840000	0.0220094	0.00774197	-0.100818	-0.281085	0.508582	0.391641						0.180267	0.432903	0.180267	0.923704	0.866301	0.840261		False	False	False	False
1	15840001	15850000	0.0333348	-0.0206031	0.596301	-0.457344	0.25568	0.324843						1.05364	0.249977	1.05364	0.923704	0.866301	0.840261		False	False	False	False
1	15850001	15860000	0.0286789	0.0218482	0.309717	-0.193367	0.349705	0.426036						0.503085	0.359453	0.503085	0.923704	0.866301	0.840261		False	False	False	False
1	15860001	15870000	0.0237125	-0.0184325	0.0040165	-0.443846	0.465692	0.32978						0.447862	0.371505	0.447862	0.923704	0.866301	0.840261		False	False	False	False
1	15870001	15880000	0.02716	0.0939767	0.216223	0.255151	0.383545	0.605383						-0.0389278	0.485403	-0.0389278	0.923704	0.866301	0.840261		False	False	False	False
1	15880001	15890000	0.0180986	0.0801798	-0.341538	0.169357	0.607657	0.571611						-0.510896	0.600287	-0.510896	0.923704	0.866301	0.840261		False	False	False	False
1	15890001	15900000	0.0141192	0.137665	-0.586486	0.526819	0.705596	0.70523						-1.1133	0.73979	-1.1133	0.923704	0.885549	0.842126		False	False	False	False
1	15900001	15910000	0.00881992	0.0352594	-0.912676	-0.109972	0.820051	0.45943						-0.802703	0.669914	-0.802703	0.923704	0.866301	0.840261		False	False	False	False
1	15910001	15920000	0.015434	-0.0887099	-0.505555	-0.880853	0.67384	0.187804						0.375298	0.387735	0.375298	0.923704	0.866301	0.840261		False	False	False	False
1	15920001	15930000	0.0174539	0.031146	-0.381224	-0.135551	0.623778	0.449164						-0.245673	0.535499	-0.245673	0.923704	0.866301	0.840261		False	False	False	False
1	15930001	15940000	0.0155082	0.091875	-0.500987	0.242082	0.672023	0.600299						-0.743069	0.656047	-0.743069	0.923704	0.866301	0.840261		False	False	False	False
1	15940001	15950000	0.0170094	-0.048033	-0.408583	-0.627912	0.63492	0.265086						0.219329	0.423677	0.219329	0.923704	0.866301	0.840261		False	False	False	False
1	15950001	15960000	0.0180781	0.335267	-0.342799	1.75557	0.608183	0.958617						-2.09837	0.906114	-2.09837	0.923704	1	0.926159		False	False	False	False
1	15960001	15970000	0.0184023	0.0372778	-0.322846	-0.0974213	0.600028	0.464428						-0.225425	0.530629	-0.225425	0.923704	0.866301	0.840261		False	False	False	False
1	15970001	15980000	0.0276928	0.0253897	0.24902	-0.171345	0.371576	0.434822						0.420365	0.377592	0.420365	0.923704	0.866301	0.840261		False	False	False	False
1	15980001	15990000	0.0322511	0.153286	0.529593	0.623953	0.27605	0.737642						-0.09436	0.498769	-0.09436	0.923704	0.895393	0.840261		False	False	False	False
1	15990001	16000000	0.0198531	0.0288534	-0.233542	-0.149807	0.563154	0.443364						-0.0837357	0.496253	-0.0837357	0.923704	0.866301	0.840261		False	False	False	False
1	16000001	16010000	0.0363344	0.11461	0.78094	0.383454	0.205043	0.653753						0.397486	0.382693	0.397486	0.923704	0.872346	0.840261		False	False	False	False
1	16010001	16020000	0.00963375	0.073062	-0.862582	0.125097	0.804229	0.554268						-0.987679	0.712189	-0.987679	0.923704	0.866301	0.840261		False	False	False	False
1	16020001	16030000	0.0176741	-0.0342865	-0.367672	-0.542431	0.618209	0.294384						0.174759	0.434179	0.174759	0.923704	0.866301	0.840261		False	False	False	False
1	16030001	16040000	0.0122181	-0.00774578	-0.703508	-0.377392	0.749328	0.354747						-0.326116	0.555162	-0.326116	0.923704	0.866301	0.840261		False	False	False	False
1	16040001	16050000	0.00792334	0.0289816	-0.967864	-0.149009	0.836725	0.44367						-0.818855	0.67364	-0.818855	0.923704	0.866301	0.840261		False	False	False	False
1	16050001	16060000	0.00540241	0.0367043	-1.12304	-0.100988	0.878902	0.46293						-1.02205	0.719797	-1.02205	0.92421	0.866301	0.840698		False	False	False	False
1	16060001	16070000	0.0119152	-0.0578634	-0.722149	-0.68904	0.756136	0.245008						-0.0331093	0.484006	-0.0331093	0.923704	0.866301	0.840261		False	False	False	False
1	16070001	16080000	0.0265577	-0.0740715	0.17915	-0.789827	0.397354	0.213913						0.968977	0.265292	0.968977	0.923704	0.866301	0.840261		False	False	False	False
1	16080001	16090000	0.0189568	-0.00885836	-0.288715	-0.384311	0.585965	0.352231						0.0955959	0.452962	0.0955959	0.923704	0.866301	0.840261		False	False	False	False
1	16090001	16100000	0.0259998	-0.0317383	0.144804	-0.526586	0.410251	0.299913						0.67139	0.323512	0.67139	0.923704	0.866301	0.840261		False	False	False	False
1	16100001	16110000	0.0161761	-0.0253415	-0.459876	-0.486808	0.655572	0.314169						0.0269322	0.469323	0.0269322	0.923704	0.866301	0.840261		False	False	False	False
1	16110001	16120000	0.0292718	0.020865	0.346212	-0.199481	0.336759	0.423615						0.545693	0.350135	0.545693	0.923704	0.866301	0.840261		False	False	False	False
1	16120001	16130000	0.0380213	-0.132603	0.884773	-1.15379	0.180029	0.122199						2.03857	0.113253	2.03857	0.923704	0.866301	0.840261		False	False	False	False
1	16130001	16140000	0.0208589	0.0384168	-0.171633	-0.0903386	0.537583	0.467213						-0.0812941	0.495647	-0.0812941	0.923704	0.866301	0.840261		False	False	False	False
1	16140001	16150000	0.0145402	-0.0243949	-0.560573	-0.480922	0.695537	0.316299						-0.0796509	0.495247	-0.0796509	0.923704	0.866301	0.840261		False	False	False	False
1	16150001	16160000	0.0155882	-0.0312454	-0.496064	-0.523521	0.670057	0.300991						0.0274569	0.469203	0.0274569	0.923704	0.866301	0.840261		False	False	False	False
1	16160001	16170000	0.0161649	0.0837171	-0.460564	0.191354	0.655849	0.5804						-0.651918	0.634402	-0.651918	0.923704	0.866301	0.840261		False	False	False	False
1	16170001	16180000	0.0188342	0.0903042	-0.29626	0.232314	0.58918	0.596527						-0.528574	0.604578	-0.528574	0.923704	0.866301	0.840261		False	False	False	False
1	16180001	16190000	0.0140984	0.0270666	-0.58777	-0.160918	0.706115	0.438899						-0.426852	0.579787	-0.426852	0.923704	0.866301	0.840261		False	False	False	False
1	16190001	16200000	0.023606	-0.0041046	-0.00254225	-0.35475	0.468321	0.363354						0.352208	0.392941	0.352208	0.923704	0.866301	0.840261		False	False	False	False
1	16200001	16210000	0.0277202	-0.0383826	0.250702	-0.567902	0.370979	0.285556						0.818604	0.29388	0.818604	0.923704	0.866301	0.840261		False	False	False	False
1	16210001	16220000	0.0501674	0.114789	1.6324	0.384567	0.0619711	0.654173						1.24784	0.216755	1.24784	0.923704	0.872441	0.840261		False	False	False	False
1	16220001	16230000	0.025009	0.0325972	0.0838198	-0.126526	0.434074	0.452814						0.210346	0.425774	0.210346	0.923704	0.866301	0.840261		False	False	False	False
1	16230001	16240000	0.013022	0.0309362	-0.654024	-0.136855	0.731113	0.448592						-0.517169	0.601792	-0.517169	0.923704	0.866301	0.840261		False	False	False	False
1	16240001	16250000	0.0107737	0.0591557	-0.792413	0.038623	0.780719	0.51955						-0.831036	0.676486	-0.831036	0.923704	0.866301	0.840261		False	False	False	False
1	16250001	16260000	0.012086	0.0383244	-0.711637	-0.0909131	0.752286	0.466993						-0.620723	0.626902	-0.620723	0.923704	0.866301	0.840261		False	False	False	False
1	16260001	16270000	0.0176839	0.12283	-0.367066	0.434567	0.61796	0.672474						-0.801634	0.669665	-0.801634	0.923704	0.876447	0.840261		False	False	False	False
1	16270001	16280000	0.0186284	0.0342482	-0.308931	-0.11626	0.59439	0.456934						-0.19267	0.522568	-0.19267	0.923704	0.866301	0.840261		False	False	False	False
1	16280001	16290000	0.010954	0.0109817	-0.781316	-0.260939	0.776874	0.399495						-0.520377	0.602581	-0.520377	0.923704	0.866301	0.840261		False	False	False	False
1	16290001	16300000	0.00926556	0.0125647	-0.885245	-0.251095	0.811535	0.403233						-0.63415	0.630178	-0.63415	0.923704	0.866301	0.840261		False	False	False	False
1	16300001	16310000	0.0158168	0.00501442	-0.481994	-0.298045	0.664442	0.385033						-0.183949	0.520454	-0.183949	0.923704	0.866301	0.840261		False	False	False	False
1	16310001	16320000	0.0195085	0.0111872	-0.254755	-0.259661	0.571909	0.399993						0.00490633	0.474605	0.00490633	0.923704	0.866301	0.840261		False	False	False	False
1	16320001	16330000	0.0272736	-0.137596	0.223215	-1.18485	0.381007	0.115884						1.40806	0.191869	1.40806	0.923704	0.866301	0.840261		False	False	False	False
1	16330001	16340000	0.0290151	0.0234871	0.33041	-0.183176	0.342403	0.430134						0.513586	0.357094	0.513586	0.923704	0.866301	0.840261		False	False	False	False
1	16340001	16350000	0.017824	0.00592008	-0.358441	-0.292414	0.614502	0.387215						-0.0660275	0.491938	-0.0660275	0.923704	0.866301	0.840261		False	False	False	False
1	16350001	16360000	0.0123084	-0.0193638	-0.697948	-0.449637	0.747338	0.327717						-0.248311	0.536143	-0.248311	0.923704	0.866301	0.840261		False	False	False	False
1	16360001	16370000	0.0133704	0.052177	-0.632576	-0.00477295	0.723146	0.501808						-0.627803	0.628625	-0.627803	0.923704	0.866301	0.840261		False	False	False	False
1	16370001	16380000	0.0273321	0.197333	0.226813	0.897854	0.37972	0.817954						-0.671041	0.638961	-0.671041	0.923704	0.930074	0.840261		False	False	False	False
1	16380001	16390000	0.0116032	0.0368559	-0.741356	-0.100045	0.763043	0.463302						-0.641312	0.631942	-0.641312	0.923704	0.866301	0.840261		False	False	False	False
1	16390001	16400000	0.0103781	0.0335615	-0.816767	-0.120531	0.789112	0.455224						-0.696237	0.644892	-0.696237	0.923704	0.866301	0.840261		False	False	False	False
1	16400001	16410000	0.0472773	0.0643088	1.45451	0.0706666	0.0814387	0.532496						1.38384	0.195502	1.38384	0.923704	0.866301	0.840261		False	False	False	False
1	16410001	16420000	0.034982	0.0582938	0.69769	0.0332632	0.226771	0.517363						0.664427	0.324942	0.664427	0.923704	0.866301	0.840261		False	False	False	False
1	16420001	16430000	0.0221636	0.0796507	-0.0913257	0.166067	0.504653	0.570331						-0.257393	0.538377	-0.257393	0.923704	0.866301	0.840261		False	False	False	False
1	16430001	16440000	0.0143888	0.00465924	-0.569889	-0.300254	0.699102	0.384189						-0.269635	0.541356	-0.269635	0.923704	0.866301	0.840261		False	False	False	False
1	16440001	16450000	0.019401	0.0437058	-0.261375	-0.0574499	0.574685	0.480397						-0.203925	0.525341	-0.203925	0.923704	0.866301	0.840261		False	False	False	False
1	16450001	16460000	0.00763793	-0.036084	-0.985431	-0.553609	0.841888	0.290503						-0.431822	0.580975	-0.431822	0.923704	0.866301	0.840261		False	False	False	False
1	16460001	16470000	0.0270955	0.0398896	0.212253	-0.08118	0.38497	0.470882						0.293433	0.406602	0.293433	0.923704	0.866301	0.840261		False	False	False	False
1	16470001	16480000	0.0177169	-0.0770451	-0.365036	-0.808318	0.617155	0.208392						0.443282	0.372463	0.443282	0.923704	0.866301	0.840261		False	False	False	False
1	16480001	16490000	0.0242544	-0.022478	0.0373714	-0.469002	0.452436	0.32058						0.506373	0.3587	0.506373	0.923704	0.866301	0.840261		False	False	False	False
1	16490001	16500000	0.024654	-0.0378104	0.0619646	-0.564344	0.442669	0.286776						0.626308	0.332941	0.626308	0.923704	0.866301	0.840261		False	False	False	False
1	16500001	16510000	0.0127992	0.0523793	-0.667739	-0.00351529	0.736166	0.50231						-0.664223	0.637344	-0.664223	0.923704	0.866301	0.840261		False	False	False	False
1	16510001	16520000	0.0196165	-0.0231523	-0.248105	-0.473195	0.569183	0.319084						0.22509	0.422355	0.22509	0.923704	0.866301	0.840261		False	False	False	False
1	16520001	16530000	0.0172081	-0.0558125	-0.396354	-0.676287	0.629954	0.249109						0.279933	0.409748	0.279933	0.923704	0.866301	0.840261		False	False	False	False
1	16530001	16540000	0.0127247	-0.0356605	-0.672325	-0.550975	0.737883	0.29144						-0.12135	0.505281	-0.12135	0.923704	0.866301	0.840261		False	False	False	False
1	16540001	16550000	0.0211214	-0.0358891	-0.155478	-0.552397	0.530981	0.290925						0.396919	0.382842	0.396919	0.923704	0.866301	0.840261		False	False	False	False
1	16550001	16560000	0.0238694	0.0139824	0.0136725	-0.24228	0.461822	0.406737						0.255952	0.415227	0.255952	0.923704	0.866301	0.840261		False	False	False	False
1	16560001	16570000	0.0184566	0.0668092	-0.319506	0.0862144	0.598689	0.538719						-0.40572	0.574644	-0.40572	0.923704	0.866301	0.840261		False	False	False	False
1	16570001	16580000	0.0208161	0.0651003	-0.174266	0.0755884	0.53869	0.534452						-0.249854	0.536552	-0.249854	0.923704	0.866301	0.840261		False	False	False	False
1	16580001	16590000	0.0141403	-0.0718812	-0.585186	-0.776207	0.7051	0.218003						0.191022	0.430303	0.191022	0.923704	0.866301	0.840261		False	False	False	False
1	16590001	16600000	0.0147361	0.0958149	-0.548515	0.266581	0.690912	0.609845						-0.815096	0.672759	-0.815096	0.923704	0.866952	0.840261		False	False	False	False
1	16600001	16610000	0.0177737	0.0347369	-0.36154	-0.113221	0.615746	0.45812						-0.248318	0.536144	-0.248318	0.923704	0.866301	0.840261		False	False	False	False
1	16610001	16620000	0.0172557	0.0972813	-0.393426	0.2757	0.628798	0.613313						-0.669126	0.63849	-0.669126	0.923704	0.867494	0.840261		False	False	False	False
1	16620001	16630000	0.027481	-0.04564	0.235982	-0.613031	0.37633	0.270058						0.849013	0.287954	0.849013	0.923704	0.866301	0.840261		False	False	False	False
1	16630001	16640000	0.00903547	0.046027	-0.899408	-0.0430161	0.815939	0.486289						-0.856392	0.682325	-0.856392	0.923704	0.866301	0.840261		False	False	False	False
1	16640001	16650000	0.00874855	-0.00448052	-0.917069	-0.357088	0.821351	0.362476						-0.559981	0.612106	-0.559981	0.923704	0.866301	0.840261		False	False	False	False
1	16650001	16660000	0.0118953	-0.137473	-0.723376	-1.18408	0.756592	0.116034						0.460702	0.368687	0.460702	0.923704	0.866301	0.840261		False	False	False	False
1	16660001	16670000	0.0130665	-0.0601575	-0.651282	-0.703306	0.730142	0.240397						0.0520232	0.463374	0.0520232	0.923704	0.866301	0.840261		False	False	False	False
1	16670001	16680000	0.00423659	0.020993	-1.1948	-0.198685	0.896029	0.423925						-0.996111	0.71401	-0.996111	0.927059	0.866301	0.840261		False	False	False	False
1	16680001	16690000	0.00247811	0.0590466	-1.30304	0.0379446	0.918673	0.519287						-1.34098	0.786199	-1.34098	0.934647	0.866301	0.853912		False	False	False	False
1	16690001	16700000	0.00505851	-0.0741481	-1.1442	-0.790304	0.884051	0.213771						-0.3539	0.561876	-0.3539	0.924395	0.866301	0.840261		False	False	False	False
1	16700001	16710000	0.00328521	-0.0710501	-1.25336	-0.771039	0.908646	0.219569						-0.482318	0.593406	-0.482318	0.930372	0.866301	0.840261		False	False	False	False
1	16710001	16720000	0.00946828	-0.175421	-0.872767	-1.42005	0.807532	0.0755721						0.547284	0.349809	0.547284	0.923704	0.866301	0.840261		False	False	False	False
1	16720001	16730000	0.0171275	0.0138516	-0.401317	-0.243093	0.631989	0.406429						-0.158224	0.51428	-0.158224	0.923704	0.866301	0.840261		False	False	False	False
1	16730001	16740000	0.0139544	-0.0961674	-0.596629	-0.927227	0.709506	0.175316						0.330598	0.397994	0.330598	0.923704	0.866301	0.840261		False	False	False	False
1	16740001	16750000	0.0210421	0.188433	-0.16036	0.842513	0.53298	0.803084						-1.00287	0.715511	-1.00287	0.923704	0.922419	0.840261		False	False	False	False
1	16750001	16760000	0.0205545	-0.244953	-0.190372	-1.85243	0.545199	0.0303315						1.66206	0.15656	1.66206	0.923704	0.866301	0.840261		False	False	True	False
1	16760001	16770000	0.0191316	0.204724	-0.277958	0.943812	0.581518	0.8296						-1.22177	0.762426	-1.22177	0.923704	0.936281	0.846494		False	False	False	False
1	16770001	16780000	0.0565231	0.198013	2.02362	0.902085	0.0329385	0.819078						1.12154	0.237816	1.12154	0.764281	0.930816	0.840261		True	False	False	False
1	16780001	16790000	0.0499799	0.207507	1.62087	0.96112	0.0631181	0.833902						0.659746	0.325908	0.659746	0.923704	0.938553	0.840261		False	False	False	False
1	16790001	16800000	0.0283635	0.362118	0.290301	1.92254	0.356613	0.970892						-1.63224	0.839103	-1.63224	0.923704	1	0.87951		False	False	False	False
1	16800001	16810000	0.0465737	0.464757	1.4112	2.56078	0.0869031	0.993397						-1.14958	0.747455	-1.14958	0.923704	1	0.843321		False	False	False	False
1	16810001	16820000	0.0564467	0.185135	2.01892	0.822003	0.0332009	0.797544						1.19692	0.225158	1.19692	0.766445	0.920173	0.840261		True	False	False	False
1	16820001	16830000	0.0483844	0.0497255	1.52266	-0.020017	0.0734061	0.495656						1.54267	0.172378	1.54267	0.923704	0.866301	0.840261		False	False	False	False
1	16830001	16840000	0.0340329	0.13606	0.639275	0.516842	0.243106	0.701708						0.122433	0.446576	0.122433	0.923704	0.884502	0.840261		False	False	False	False
1	16840001	16850000	0.0282209	0.231397	0.281523	1.10968	0.359797	0.867679						-0.828156	0.675801	-0.828156	0.923704	0.95614	0.840261		False	False	False	False
1	16850001	16860000	0.0366036	-0.0238073	0.797508	-0.477268	0.200896	0.317619						1.27478	0.212445	1.27478	0.923704	0.866301	0.840261		False	False	False	False
1	16860001	16870000	0.058933	-0.00959308	2.17196	-0.38888	0.0255607	0.350458						2.56084	0.0697468	2.56084	0.689444	0.866301	0.840261		True	False	False	False
1	16870001	16880000	0.0160132	-0.21879	-0.469905	-1.68974	0.659622	0.0435476						1.21983	0.221357	1.21983	0.923704	0.866301	0.840261		False	False	True	False
1	16880001	16890000	0.0162906	-0.159339	-0.452832	-1.32005	0.652792	0.0912928						0.867215	0.284411	0.867215	0.923704	0.866301	0.840261		False	False	False	False
1	16890001	16900000	0.0227591	0.0888568	-0.054671	0.223314	0.489659	0.592936						-0.277985	0.54332	-0.277985	0.923704	0.866301	0.840261		False	False	False	False
1	16900001	16910000	0.0126231	0.196837	-0.678579	0.894767	0.740215	0.817134						-1.57335	0.829002	-1.57335	0.923704	0.929653	0.873424		False	False	False	False
1	16910001	16920000	0.00666122	-0.0285264	-1.04555	-0.506613	0.858704	0.307016						-0.538938	0.607078	-0.538938	0.923704	0.866301	0.840261		False	False	False	False
1	16920001	16930000	0.0142129	-0.157241	-0.580717	-1.307	0.703336	0.0934474						0.726283	0.312297	0.726283	0.923704	0.866301	0.840261		False	False	False	False
1	16930001	16940000	0.0196878	-0.025857	-0.243722	-0.490014	0.56739	0.312985						0.246292	0.417477	0.246292	0.923704	0.866301	0.840261		False	False	False	False
1	16940001	16950000	0.0478569	0.142375	1.49019	0.556108	0.0771687	0.715208						0.934079	0.271716	0.934079	0.923704	0.887866	0.840261		False	False	False	False
1	16950001	16960000	0.0366231	-0.0701718	0.798707	-0.765578	0.200609	0.221235						1.56428	0.169407	1.56428	0.923704	0.866301	0.840261		False	False	False	False
1	16960001	16970000	0.024246	-0.256387	0.0368549	-1.92353	0.452638	0.0258105						1.96038	0.121251	1.96038	0.923704	0.866301	0.840261		False	False	True	False
1	16970001	16980000	0.0370313	0.121955	0.823837	0.429127	0.194474	0.670505						0.39471	0.38336	0.39471	0.923704	0.875641	0.840261		False	False	False	False
1	16980001	16990000	0.0344993	0.087	0.667981	0.211768	0.235005	0.588357						0.456213	0.369661	0.456213	0.923704	0.866301	0.840261		False	False	False	False
1	16990001	17000000	0.0433534	-0.141048	1.21298	-1.20631	0.115745	0.111654						2.41929	0.0799523	2.41929	0.923704	0.866301	0.840261		False	False	False	False
1	17000001	17010000	0.0235176	0.239566	-0.00798423	1.16047	0.470527	0.878011						-1.16845	0.751375	-1.16845	0.923704	0.961926	0.844257		False	False	False	False
1	17010001	17020000	0.0253198	0.0452692	0.102952	-0.0477281	0.426459	0.484355						0.15068	0.439886	0.15068	0.923704	0.866301	0.840261		False	False	False	False
1	17020001	17030000	0.0169353	0.121107	-0.413143	0.423855	0.636721	0.668582						-0.836999	0.677889	-0.836999	0.923704	0.87524	0.840261		False	False	False	False
1	17030001	17040000	0.0141575	0.0471745	-0.584131	-0.0358805	0.704658	0.489196						-0.548251	0.609338	-0.548251	0.923704	0.866301	0.840261		False	False	False	False
1	17040001	17050000	0.00146866	0.0462087	-1.36517	-0.0418856	0.930092	0.486729						-1.32329	0.782811	-1.32329	0.940699	0.866301	0.852835		False	False	False	False
1	17050001	17060000	0.0099524	0.235441	-0.842968	1.13482	0.797732	0.872892						-1.97779	0.890833	-1.97779	0.923704	0.959009	0.914876		False	False	False	False
1	17060001	17070000	0.0149636	0.153278	-0.534513	0.623903	0.685407	0.737627						-1.15842	0.749289	-1.15842	0.923704	0.895393	0.843787		False	False	False	False
1	17070001	17080000	0.0159945	0.106677	-0.471056	0.334128	0.660055	0.635445						-0.805184	0.670498	-0.805184	0.923704	0.869377	0.840261		False	False	False	False
1	17080001	17090000	0.0157713	0.134023	-0.484797	0.504173	0.665557	0.697246						-0.98897	0.71247	-0.98897	0.923704	0.882698	0.840261		False	False	False	False
1	17090001	17100000	0.0233314	0.0400973	-0.0194426	-0.0798888	0.475269	0.471398						0.0604462	0.46138	0.0604462	0.923704	0.866301	0.840261		False	False	False	False
1	17100001	17110000	0.0399395	0.211797	1.00284	0.987799	0.154249	0.84039						0.0150436	0.472148	0.0150436	0.923704	0.942016	0.840261		False	False	False	False
1	17110001	17120000	0.0246627	0.130037	0.0625008	0.479389	0.442462	0.688516						-0.416888	0.577334	-0.416888	0.923704	0.879984	0.840261		False	False	False	False
1	17120001	17130000	0.0190805	0.09288	-0.281102	0.248331	0.5828	0.602736						-0.529434	0.604776	-0.529434	0.923704	0.866301	0.840261		False	False	False	False
1	17130001	17140000	0.0193726	0.100511	-0.263119	0.295786	0.575401	0.620902						-0.558906	0.611859	-0.558906	0.923704	0.868513	0.840261		False	False	False	False
1	17140001	17150000	0.00921927	0.105196	-0.888095	0.324918	0.812423	0.632056						-1.21301	0.760648	-1.21301	0.923704	0.869301	0.846244		False	False	False	False
1	17150001	17160000	0.0143484	0.0216222	-0.572379	-0.194773	0.700059	0.425458						-0.377606	0.56766	-0.377606	0.923704	0.866301	0.840261		False	False	False	False
1	17160001	17170000	0.0173904	-0.0654743	-0.385132	-0.736367	0.625428	0.230127						0.351235	0.393172	0.351235	0.923704	0.866301	0.840261		False	False	False	False
1	17170001	17180000	0.0103653	0.0513855	-0.81755	-0.00969496	0.789356	0.499807						-0.807856	0.671095	-0.807856	0.923704	0.866301	0.840261		False	False	False	False
1	17180001	17190000	0.0186728	-0.250738	-0.306195	-1.8884	0.593265	0.0279428						1.5822	0.167083	1.5822	0.923704	0.866301	0.840261		False	False	True	False
1	17190001	17200000	0.00788006	-0.109865	-0.970528	-1.01241	0.837503	0.153812						0.041878	0.465765	0.041878	0.923704	0.866301	0.840261		False	False	False	False
1	17200001	17210000	0.0117373	0.0448919	-0.733104	-0.0500744	0.760072	0.483391						-0.683029	0.641738	-0.683029	0.923704	0.866301	0.840261		False	False	False	False
1	17210001	17220000	0.044366	0.0315701	1.27531	-0.132914	0.105894	0.450208						1.40822	0.191841	1.40822	0.923704	0.866301	0.840261		False	False	False	False
1	17220001	17230000	0.0328552	-0.0573626	0.56678	-0.685926	0.264514	0.245991						1.25271	0.215962	1.25271	0.923704	0.866301	0.840261		False	False	False	False
1	17230001	17240000	0.0632911	-0.137517	2.44022	-1.18435	0.0159804	0.115983						3.62457	0.023011	3.62457	0.570215	0.866301	0.840261		True	False	False	False
1	17240001	17250000	0.0294946	0.0121993	0.359921	-0.253367	0.331942	0.402375						0.613288	0.335637	0.613288	0.923704	0.866301	0.840261		False	False	False	False
1	17250001	17260000	0.0246569	0.0934995	0.0621489	0.252184	0.442609	0.604183						-0.190035	0.521942	-0.190035	0.923704	0.866301	0.840261		False	False	False	False
1	17260001	17270000	0.026012	0.16608	0.14556	0.703511	0.409996	0.7627						-0.557951	0.611629	-0.557951	0.923704	0.90504	0.840261		False	False	False	False
1	17270001	17280000	0.0343119	0.173412	0.656446	0.749107	0.238308	0.776473						-0.0926611	0.498358	-0.0926611	0.923704	0.910813	0.840261		False	False	False	False
1	17280001	17290000	0.039764	0.0330509	0.99204	-0.123706	0.156517	0.453953						1.11575	0.23887	1.11575	0.923704	0.866301	0.840261		False	False	False	False
1	17290001	17300000	0.0290081	-0.0267604	0.329977	-0.495631	0.342564	0.310986						0.825608	0.292472	0.825608	0.923704	0.866301	0.840261		False	False	False	False
1	17300001	17310000	0.0755953	0.0787465	3.19758	0.160445	0.00388786	0.568198						3.03714	0.0432947	3.03714	0.287116	0.866301	0.840261		True	True	False	False
1	17310001	17320000	0.0573649	-0.0281433	2.07544	-0.504231	0.0301622	0.307883						2.57967	0.0684893	2.57967	0.734961	0.866301	0.840261		True	False	False	False
1	17320001	17330000	0.0382458	0.156156	0.898594	0.641804	0.176919	0.743334						0.25679	0.415045	0.25679	0.923704	0.897334	0.840261		False	False	False	False
1	17330001	17340000	0.0408427	0.290531	1.05844	1.47739	0.143288	0.929363						-0.418947	0.577864	-0.418947	0.923704	0.990737	0.840261		False	False	False	False
1	17340001	17350000	0.0339462	0.0446126	0.633936	-0.0518108	0.24463	0.482698						0.685747	0.320526	0.685747	0.923704	0.866301	0.840261		False	False	False	False
1	17350001	17360000	0.0192213	0.184711	-0.272433	0.819367	0.579238	0.796798						-1.0918	0.735221	-1.0918	0.923704	0.91982	0.841852		False	False	False	False
1	17360001	17370000	0.0356186	0.208768	0.736879	0.96896	0.216374	0.835814						-0.232081	0.532271	-0.232081	0.923704	0.939595	0.840261		False	False	False	False
1	17370001	17380000	0.0368453	-0.0541599	0.812385	-0.66601	0.197212	0.252464						1.47839	0.181475	1.47839	0.923704	0.866301	0.840261		False	False	False	False
1	17380001	17390000	0.00834944	0.000420878	-0.941636	-0.326609	0.828909	0.374088						-0.615026	0.625489	-0.615026	0.923704	0.866301	0.840261		False	False	False	False
1	17390001	17400000	0.00490686	-0.0769489	-1.15354	-0.80772	0.886302	0.208589						-0.345819	0.559914	-0.345819	0.924812	0.866301	0.840261		False	False	False	False
1	17400001	17410000	0.0108484	0.0585349	-0.787818	0.0347622	0.77916	0.517977						-0.822581	0.674479	-0.822581	0.923704	0.866301	0.840261		False	False	False	False
1	17410001	17420000	0.0200092	0.0315782	-0.223934	-0.132863	0.559115	0.450228						-0.0910709	0.497977	-0.0910709	0.923704	0.866301	0.840261		False	False	False	False
1	17420001	17430000	0.00982299	-0.0278	-0.850934	-0.502096	0.800401	0.30865						-0.348837	0.560651	-0.348837	0.923704	0.866301	0.840261		False	False	False	False
1	17430001	17440000	0.0133649	0.0836239	-0.632919	0.190774	0.723275	0.580153						-0.823693	0.674738	-0.823693	0.923704	0.866301	0.840261		False	False	False	False
1	17440001	17450000	0.0181318	-0.0515899	-0.339495	-0.650029	0.606864	0.257696						0.310534	0.402637	0.310534	0.923704	0.866301	0.840261		False	False	False	False
1	17450001	17460000	0.0271355	0.463336	0.214714	2.55195	0.384067	0.993238						-2.33724	0.931274	-2.33724	0.923704	1	0.945791		False	False	False	False
1	17460001	17470000	0.0721757	0.255161	2.9871	1.25745	0.00582199	0.896166						1.72965	0.148035	1.72965	0.350091	0.972503	0.840261		True	True	False	False
1	17470001	17480000	0.0314271	0.0170116	0.478878	-0.223443	0.29201	0.414187						0.702321	0.317155	0.702321	0.923704	0.866301	0.840261		False	False	False	False
1	17480001	17490000	0.0325361	0.0961529	0.547141	0.268684	0.270595	0.610655						0.278458	0.410107	0.278458	0.923704	0.867002	0.840261		False	False	False	False
1	17490001	17500000	0.0324688	0.299559	0.542994	1.53353	0.271874	0.936379						-0.990536	0.71281	-0.990536	0.923704	0.994295	0.840261		False	False	False	False
1	17500001	17510000	0.0577292	0.92464	2.09787	5.42049	0.0289896	0.999999						-3.32262	0.987071	-3.32262	0.722249	1	0.991311		True	False	False	False
1	17510001	17520000	0.0445948	0.0608948	1.28939	0.0494371	0.103771	0.52391						1.23995	0.21809	1.23995	0.923704	0.866301	0.840261		False	False	False	False
1	17520001	17530000	0.0407802	0.0261533	1.05459	-0.166597	0.144027	0.436666						1.22119	0.22113	1.22119	0.923704	0.866301	0.840261		False	False	False	False
1	17530001	17540000	0.0326766	0.156661	0.555788	0.644944	0.267912	0.744341						-0.0891555	0.497492	-0.0891555	0.923704	0.897912	0.840261		False	False	False	False
1	17540001	17550000	0.0843735	-0.0844607	3.73792	-0.854431	0.00137126	0.195182						4.59235	0.00740813	4.59235	0.172162	0.866301	0.840261		True	True	False	False
1	17550001	17560000	0.0651711	0.123797	2.55594	0.440584	0.0129662	0.674598						2.11536	0.105748	2.11536	0.518834	0.876682	0.840261		True	False	False	False
1	17560001	17570000	0.0267822	0.513027	0.192968	2.86094	0.392161	0.99699						-2.66797	0.958134	-2.66797	0.923704	1	0.96747		False	False	False	False
1	17570001	17580000	0.0224031	0.157618	-0.0765812	0.650892	0.498676	0.746165						-0.727473	0.652331	-0.727473	0.923704	0.898344	0.840261		False	False	False	False
1	17580001	17590000	0.0628924	0.482008	2.41568	2.66805	0.0166908	0.994971						-0.252377	0.537167	-0.252377	0.581136	1	0.840261		True	False	False	False
1	17590001	17600000	0.0471602	1.0138	1.4473	5.97491	0.0823358	1						-4.52761	0.999298	-4.52761	0.923704	1	1		False	False	False	False
1	17600001	17610000	0.0698035	0.637342	2.84108	3.63397	0.0076184	0.99969						-0.792891	0.66767	-0.792891	0.399753	1	0.840261		True	True	False	False
1	17610001	17620000	0.0549354	0.365496	1.92589	1.94354	0.0387664	0.972149						-0.0176504	0.480227	-0.0176504	0.816867	1	0.840261		True	False	False	False
1	17620001	17630000	0.0534407	0.724054	1.83389	4.17318	0.0450294	0.999943						-2.33928	0.931483	-2.33928	0.866078	1	0.945951		True	False	False	False
1	17630001	17640000	0.0455746	0.830049	1.3497	4.83229	0.0950821	0.999996						-3.48258	0.990655	-3.48258	0.923704	1	0.994106		False	False	False	False
1	17640001	17650000	0.0187172	0.477663	-0.303465	2.64104	0.592173	0.994608						-2.9445	0.973608	-2.9445	0.923704	1	0.98015		False	False	False	False
1	17650001	17660000	0.0250559	0.47145	0.0867074	2.6024	0.432922	0.994074						-2.5157	0.946929	-2.5157	0.923704	1	0.958153		False	False	False	False
1	17660001	17670000	0.0272167	0.656925	0.219709	3.75575	0.382273	0.999773						-3.53604	0.991649	-3.53604	0.923704	1	0.994884		False	False	False	False
1	17670001	17680000	0.0307557	0.819381	0.437547	4.76595	0.305471	0.999994						-4.3284	0.998774	-4.3284	0.923704	1	1		False	False	False	False
1	17680001	17690000	0.0250151	0.201996	0.0841926	0.926849	0.433911	0.825383						-0.842656	0.679151	-0.842656	0.923704	0.933989	0.840261		False	False	False	False
1	17690001	17700000	0.0366253	0.203759	0.798841	0.937815	0.200578	0.828166						-0.138974	0.50958	-0.138974	0.923704	0.935515	0.840261		False	False	False	False
1	17700001	17710000	0.0640816	0.225165	2.48887	1.07092	0.0146364	0.859424						1.41795	0.190357	1.41795	0.546853	0.951873	0.840261		True	False	False	False
1	17710001	17720000	0.0378436	0.303982	0.873834	1.56103	0.182565	0.939539						-0.687198	0.642753	-0.687198	0.923704	0.995938	0.840261		False	False	False	False
1	17720001	17730000	0.0249635	0.125965	0.0810178	0.454064	0.435202	0.679525						-0.373046	0.566563	-0.373046	0.923704	0.877792	0.840261		False	False	False	False
1	17730001	17740000	0.0211134	0.146936	-0.15597	0.584471	0.531189	0.724725						-0.740442	0.655451	-0.740442	0.923704	0.890692	0.840261		False	False	False	False
1	17740001	17750000	0.0381309	0.184344	0.891521	0.817086	0.178481	0.79618						0.0744346	0.45809	0.0744346	0.923704	0.919692	0.840261		False	False	False	False
1	17750001	17760000	0.0441582	0.419066	1.26252	2.27666	0.107831	0.986734						-1.01414	0.717931	-1.01414	0.923704	1	0.840276		False	False	False	False
1	17760001	17770000	0.0485905	0.131415	1.53535	0.487952	0.0720435	0.691546						1.04739	0.251048	1.04739	0.923704	0.880715	0.840261		False	False	False	False
1	17770001	17780000	0.0337652	0.119989	0.622794	0.416905	0.247915	0.6661						0.205889	0.426808	0.205889	0.923704	0.874798	0.840261		False	False	False	False
1	17780001	17790000	0.0323095	0.0814789	0.53319	0.177436	0.274938	0.574866						0.355754	0.392111	0.355754	0.923704	0.866301	0.840261		False	False	False	False
1	17790001	17800000	0.022833	0.125139	-0.0501238	0.448926	0.487808	0.677641						-0.49905	0.597491	-0.49905	0.923704	0.877324	0.840261		False	False	False	False
1	17800001	17810000	0.0256554	0.0802759	0.123608	0.169955	0.41841	0.571873						-0.0463468	0.487237	-0.0463468	0.923704	0.866301	0.840261		False	False	False	False
1	17810001	17820000	0.0394913	0.337265	0.975254	1.768	0.160021	0.95965						-0.792743	0.667634	-0.792743	0.923704	1	0.840261		False	False	False	False
1	17820001	17830000	0.0427026	0.490408	1.17292	2.72029	0.122434	0.995627						-1.54736	0.824556	-1.54736	0.923704	1	0.87103		False	False	False	False
1	17830001	17840000	0.0329838	-0.0191272	0.574699	-0.448166	0.262064	0.328263						1.02286	0.255544	1.02286	0.923704	0.866301	0.840261		False	False	False	False
1	17840001	17850000	0.0253107	-1.23963	0.102389	-8.03764	0.4267	5.44366e-07						8.14003	6.12411e-05	8.14003	0.923704	0.00201603	0.0863286		False	False	True	True
1	17850001	17860000	0.0197526	0.125037	-0.239729	0.448292	0.565748	0.677408						-0.688021	0.642955	-0.688021	0.923704	0.877182	0.840261		False	False	False	False
1	17860001	17870000	0.016856	0.0897368	-0.418027	0.228786	0.638749	0.595115						-0.646813	0.633231	-0.646813	0.923704	0.866301	0.840261		False	False	False	False
1	17870001	17880000	0.0197408	0.109396	-0.240457	0.351031	0.566055	0.641706						-0.591488	0.619754	-0.591488	0.923704	0.870085	0.840261		False	False	False	False
1	17880001	17890000	0.0102449	0.19071	-0.824966	0.856673	0.791815	0.806981						-1.68164	0.847212	-1.68164	0.923704	0.924554	0.88447		False	False	False	False
1	17890001	17900000	0	0.0522533	-1.45557	-0.00429886	0.944673	0.502004						-1.45127	0.807187	-1.45127	0.944673	0.866301	0.862192		False	False	False	False
1	17900001	17910000	0.0143618	-0.175289	-0.571556	-1.41923	0.699755	0.0756875						0.847676	0.288206	0.847676	0.923704	0.866301	0.840261		False	False	False	False
1	17910001	17920000	0.067416	-0.244411	2.69412	-1.84905	0.0100441	0.0305596						4.54318	0.00785179	4.54318	0.460765	0.866301	0.840261		True	False	True	False
1	17920001	17930000	0.0874123	-0.209159	3.92496	-1.62985	0.000945019	0.049522						5.55481	0.00219924	5.55481	0.137802	0.866301	0.627639		True	True	True	False
1	17930001	17940000	0.0653586	0.0321896	2.56748	-0.129061	0.0127093	0.451783						2.69654	0.0610213	2.69654	0.513433	0.866301	0.840261		True	False	False	False
1	17940001	17950000	0.0370304	0.14439	0.82378	0.568639	0.19449	0.719492						0.255141	0.415432	0.255141	0.923704	0.888708	0.840261		False	False	False	False
1	17950001	17960000	0.0206854	0.130262	-0.182312	0.480787	0.541938	0.689006						-0.6631	0.637063	-0.6631	0.923704	0.880063	0.840261		False	False	False	False
1	17960001	17970000	0.0314969	0.265166	0.483173	1.31966	0.290629	0.906629						-0.83649	0.67777	-0.83649	0.923704	0.978301	0.840261		False	False	False	False
1	17970001	17980000	0.0319268	0.278219	0.509633	1.40083	0.282355	0.918875						-0.891199	0.690392	-0.891199	0.923704	0.985189	0.840261		False	False	False	False
1	17980001	17990000	0.028332	0.22759	0.288361	1.086	0.357295	0.86267						-0.797641	0.668752	-0.797641	0.923704	0.953686	0.840261		False	False	False	False
1	17990001	18000000	0.0207114	0.182526	-0.180715	0.805782	0.541314	0.792886						-0.986496	0.711929	-0.986496	0.923704	0.918161	0.840261		False	False	False	False
1	18000001	18010000	0.0164236	0.131981	-0.444644	0.491473	0.649535	0.69277						-0.936117	0.700596	-0.936117	0.923704	0.881089	0.840261		False	False	False	False
1	18010001	18020000	0.0182738	0.156036	-0.330758	0.641056	0.603336	0.743103						-0.971814	0.708645	-0.971814	0.923704	0.897201	0.840261		False	False	False	False
1	18020001	18030000	0.0132408	0.141376	-0.640557	0.549898	0.726095	0.713129						-1.19046	0.755886	-1.19046	0.923704	0.887488	0.844932		False	False	False	False
1	18030001	18040000	0.0187687	0.119134	-0.300294	0.411587	0.590876	0.664159						-0.711881	0.648658	-0.711881	0.923704	0.874658	0.840261		False	False	False	False
1	18040001	18050000	0.00972042	0.0294438	-0.857247	-0.146136	0.80246	0.444838						-0.711111	0.648463	-0.711111	0.923704	0.866301	0.840261		False	False	False	False
1	18050001	18060000	0.00734613	0.00129235	-1.00339	-0.32119	0.847051	0.376191						-0.682203	0.64155	-0.682203	0.923704	0.866301	0.840261		False	False	False	False
1	18060001	18070000	0.0197228	0.130049	-0.241566	0.47946	0.566496	0.68854						-0.721026	0.650802	-0.721026	0.923704	0.879984	0.840261		False	False	False	False
1	18070001	18080000	0.0339054	0.148009	0.631426	0.591139	0.245342	0.726911						0.040287	0.466149	0.040287	0.923704	0.891471	0.840261		False	False	False	False
1	18080001	18090000	0.0162555	0.103514	-0.454992	0.314459	0.653652	0.62809						-0.769451	0.662214	-0.769451	0.923704	0.869268	0.840261		False	False	False	False
1	18090001	18100000	0.0177482	0.0206895	-0.363108	-0.200573	0.616376	0.423209						-0.162535	0.515309	-0.162535	0.923704	0.866301	0.840261		False	False	False	False
1	18100001	18110000	0.0357835	0.397073	0.747028	2.1399	0.213753	0.981879						-1.39288	0.796292	-1.39288	0.923704	1	0.858205		False	False	False	False
1	18110001	18120000	0.0372718	0.379904	0.838639	2.03314	0.190923	0.977088						-1.1945	0.756756	-1.1945	0.923704	1	0.845192		False	False	False	False
1	18120001	18130000	0.035203	0.219213	0.711294	1.03391	0.223094	0.85118						-0.322619	0.554289	-0.322619	0.923704	0.947579	0.840261		False	False	False	False
1	18130001	18140000	0.0339364	0.332866	0.633335	1.74064	0.24481	0.957359						-1.10731	0.738531	-1.10731	0.923704	1	0.842068		False	False	False	False
1	18140001	18150000	0.04322	0.198293	1.20477	0.903821	0.11709	0.819505						0.300947	0.404842	0.300947	0.923704	0.93096	0.840261		False	False	False	False
1	18150001	18160000	0.0270261	0.493777	0.207977	2.74124	0.386566	0.995869						-2.53326	0.948327	-2.53326	0.923704	1	0.959225		False	False	False	False
1	18160001	18170000	0.0264072	0.0231992	0.169885	-0.184967	0.400826	0.429404						0.354852	0.392329	0.354852	0.923704	0.866301	0.840261		False	False	False	False
1	18170001	18180000	0.0420939	-0.157576	1.13546	-1.30908	0.128861	0.0931072						2.44454	0.0780668	2.44454	0.923704	0.866301	0.840261		False	False	False	False
1	18180001	18190000	0.039209	0.229065	0.957879	1.09517	0.163743	0.864621						-0.137295	0.509187	-0.137295	0.923704	0.954667	0.840261		False	False	False	False
1	18190001	18200000	0.0415319	-0.0357048	1.10086	-0.55125	0.135143	0.29134						1.65211	0.157831	1.65211	0.923704	0.866301	0.840261		False	False	False	False
1	18200001	18210000	0.0607541	0.455691	2.28405	2.50441	0.0210424	0.992372						-0.220352	0.529397	-0.220352	0.638566	1	0.840261		True	False	False	False
1	18210001	18220000	0.0666182	0.145357	2.64501	0.574652	0.0110076	0.721441						2.07036	0.110067	2.07036	0.481237	0.889331	0.840261		True	False	False	False
1	18220001	18230000	0.0318535	0.081184	0.505122	0.175602	0.283765	0.574142						0.32952	0.398271	0.32952	0.923704	0.866301	0.840261		False	False	False	False
1	18230001	18240000	0.0260295	0.111261	0.146635	0.362629	0.4096	0.646046						-0.215994	0.528332	-0.215994	0.923704	0.870513	0.840261		False	False	False	False
1	18240001	18250000	0.017944	0.112484	-0.351057	0.370236	0.611539	0.648874						-0.721293	0.650871	-0.721293	0.923704	0.871207	0.840261		False	False	False	False
1	18250001	18260000	0.0471133	0.130003	1.44442	0.479172	0.0826744	0.68844						0.965247	0.265958	0.965247	0.923704	0.879984	0.840261		False	False	False	False
1	18260001	18270000	0.0468329	0.103437	1.42716	0.31398	0.0848176	0.627915						1.11318	0.239299	1.11318	0.923704	0.869268	0.840261		False	False	False	False
1	18270001	18280000	0.0090637	0.0253015	-0.89767	-0.171894	0.815385	0.434595						-0.725777	0.651907	-0.725777	0.923704	0.866301	0.840261		False	False	False	False
1	18280001	18290000	0.0120491	0.263283	-0.713908	1.30795	0.753134	0.90472						-2.02186	0.896673	-2.02186	0.923704	0.977239	0.919078		False	False	False	False
1	18290001	18300000	0.0156588	0.294182	-0.491722	1.50009	0.668303	0.932258						-1.99181	0.89271	-1.99181	0.923704	0.992268	0.916187		False	False	False	False
1	18300001	18310000	0.0372259	-0.116733	0.83581	-1.05511	0.191601	0.143826						1.89092	0.128864	1.89092	0.923704	0.866301	0.840261		False	False	False	False
1	18310001	18320000	0.0265265	0.183508	0.177226	0.811884	0.39808	0.794689						-0.634658	0.630308	-0.634658	0.923704	0.918909	0.840261		False	False	False	False
1	18320001	18330000	0.0264844	0.154277	0.174637	0.630115	0.399038	0.739638						-0.455478	0.586778	-0.455478	0.923704	0.895949	0.840261		False	False	False	False
1	18330001	18340000	0.022556	0.00305457	-0.0671708	-0.310232	0.494789	0.380368						0.243062	0.418224	0.243062	0.923704	0.866301	0.840261		False	False	False	False
1	18340001	18350000	0.0130345	0.177935	-0.653255	0.777229	0.730855	0.784725						-1.43048	0.803371	-1.43048	0.923704	0.914587	0.861822		False	False	False	False
1	18350001	18360000	0.0228748	0.154799	-0.0475456	0.633365	0.486776	0.740673						-0.680911	0.641275	-0.680911	0.923704	0.896265	0.840261		False	False	False	False
1	18360001	18370000	0.0208808	-0.0174005	-0.170284	-0.437429	0.537007	0.332211						0.267145	0.412719	0.267145	0.923704	0.866301	0.840261		False	False	False	False
1	18370001	18380000	0.0247418	0.22964	0.0673739	1.09875	0.440585	0.865355						-1.03138	0.721811	-1.03138	0.923704	0.955012	0.840857		False	False	False	False
1	18380001	18390000	0.0368033	0.392866	0.809797	2.11374	0.197864	0.980771						-1.30394	0.779037	-1.30394	0.923704	1	0.851345		False	False	False	False
1	18390001	18400000	0.0421972	0.416912	1.14182	2.26326	0.127772	0.98632						-1.12145	0.741517	-1.12145	0.923704	1	0.842433		False	False	False	False
1	18400001	18410000	0.0386872	0.316811	0.925762	1.64081	0.170822	0.948078						-0.715043	0.649381	-0.715043	0.923704	1	0.840261		False	False	False	False
1	18410001	18420000	0.0379471	0.231414	0.880202	1.10978	0.181085	0.867699						-0.229577	0.531646	-0.229577	0.923704	0.95614	0.840261		False	False	False	False
1	18420001	18430000	0.0456545	0.412543	1.35462	2.2361	0.0943788	0.985424						-0.881479	0.688178	-0.881479	0.923704	1	0.840261		False	False	False	False
1	18430001	18440000	0.0692627	0.518371	2.80779	2.89417	0.00812574	0.997253						-0.0863794	0.496856	-0.0863794	0.41468	1	0.840261		True	True	False	False
1	18440001	18450000	0.101761	0.724393	4.80818	4.17529	0.000159499	0.999944						0.632889	0.331574	0.632889	0.0551624	1	0.840261		True	True	False	False
1	18450001	18460000	0.0874208	0.720758	3.92549	4.15268	0.000944474	0.999941						-0.227189	0.531057	-0.227189	0.137802	1	0.840261		True	True	False	False
1	18460001	18470000	0.0781362	0.548705	3.35399	3.0828	0.00290092	0.998387						0.271189	0.411774	0.271189	0.248086	1	0.840261		True	True	False	False
1	18470001	18480000	0.0746578	0.217193	3.13988	1.02135	0.00434186	0.84832						2.11853	0.105468	2.11853	0.303331	0.945917	0.840261		True	True	False	False
1	18480001	18490000	0.0629907	-0.237227	2.42173	-1.80438	0.0165269	0.0338024						4.22611	0.0115188	4.22611	0.578897	0.866301	0.840261		True	False	True	False
1	18490001	18500000	0.0335918	0.195675	0.612122	0.887546	0.251023	0.815254						-0.275424	0.542711	-0.275424	0.923704	0.928838	0.840261		False	False	False	False
1	18500001	18510000	0.047192	-0.234934	1.44926	-1.79012	0.082099	0.0349031						3.23938	0.0349714	3.23938	0.923704	0.866301	0.840261		False	False	True	False
1	18510001	18520000	0.0302698	0.0156917	0.40764	-0.231651	0.315574	0.410891						0.639291	0.330197	0.639291	0.923704	0.866301	0.840261		False	False	False	False
1	18520001	18530000	0.0322964	0.382522	0.532385	2.04942	0.275172	0.977891						-1.51703	0.819098	-1.51703	0.923704	1	0.868033		False	False	False	False
1	18530001	18540000	0.0490581	0.411833	1.56413	2.23168	0.0688655	0.985262						-0.667558	0.638104	-0.667558	0.923704	1	0.840261		False	False	False	False
1	18540001	18550000	0.0489392	0.380423	1.55681	2.03637	0.0696684	0.977253						-0.479558	0.592704	-0.479558	0.923704	1	0.840261		False	False	False	False
1	18550001	18560000	0.0589247	0.22847	2.17145	1.09147	0.0255819	0.863854						1.07998	0.245165	1.07998	0.689444	0.954291	0.840261		True	False	False	False
1	18560001	18570000	0.157148	0.104138	8.21745	0.318339	1.08873e-06	0.629543						7.89911	9.05008e-05	7.89911	0.00326735	0.869268	0.108759		True	True	False	False
1	18570001	18580000	0.124464	0.091088	6.2056	0.237188	9.25421e-06	0.598414						5.96841	0.00129015	5.96841	0.00946096	0.866301	0.483997		True	True	False	False
1	18580001	18590000	0.0249248	-0.176026	0.0786334	-1.42381	0.436117	0.0750059						1.50245	0.177993	1.50245	0.923704	0.866301	0.840261		False	False	False	False
1	18590001	18600000	0.0240228	0.00501789	0.0231155	-0.298024	0.458102	0.385042						0.321139	0.400221	0.321139	0.923704	0.866301	0.840261		False	False	False	False
1	18600001	18610000	0.0225009	0.303232	-0.0705648	1.55637	0.496165	0.939019						-1.62694	0.838231	-1.62694	0.923704	0.995705	0.879048		False	False	False	False
1	18610001	18620000	0.0243513	0.32726	0.0433349	1.70578	0.450085	0.954228						-1.66245	0.844078	-1.66245	0.923704	1	0.882718		False	False	False	False
1	18620001	18630000	0.0400262	0.315434	1.00818	1.63224	0.153141	0.947205						-0.624067	0.627706	-0.624067	0.923704	0.999817	0.840261		False	False	False	False
1	18630001	18640000	0.0727053	0.0416889	3.01969	-0.0699917	0.00547741	0.475365						3.08969	0.040924	3.08969	0.341163	0.866301	0.840261		True	True	False	False
1	18640001	18650000	0.0275642	0.297199	0.241098	1.51885	0.374526	0.934576						-1.27775	0.773717	-1.27775	0.923704	0.993303	0.849482		False	False	False	False
1	18650001	18660000	0.0562394	0.332079	2.00616	1.73575	0.0339194	0.956935						0.270414	0.411957	0.270414	0.773059	1	0.840261		True	False	False	False
1	18660001	18670000	0.0651253	1.00215	2.55312	5.90245	0.0130392	1						-3.34933	0.98773	-3.34933	0.52041	1	0.991899		True	False	False	False
1	18670001	18680000	0.127891	1.20192	6.41659	7.14469	8.16548e-06	1						-0.728096	0.65249	-0.728096	0.0085355	1	0.840261		True	True	False	False
1	18680001	18690000	0.113965	0.594892	5.55936	3.37001	3.64725e-05	0.999298						2.18936	0.0989343	2.18936	0.0227728	1	0.840261		True	True	False	False
1	18690001	18700000	0.0945945	0.784847	4.36706	4.55121	0.000377245	0.999983						-0.184153	0.520506	-0.184153	0.0847736	1	0.840261		True	True	False	False
1	18700001	18710000	0.0975758	0.717487	4.55057	4.13234	0.000266195	0.999934						0.418221	0.378063	0.418221	0.0715748	1	0.840261		True	True	False	False
1	18710001	18720000	0.130085	0.675807	6.55162	3.87316	5.98802e-06	0.99985						2.67846	0.062138	2.67846	0.00723485	1	0.840261		True	True	False	False
1	18720001	18730000	0.134793	0.599001	6.84143	3.39556	4.35492e-06	0.999348						3.44587	0.0279579	3.44587	0.0062331	1	0.840261		True	True	False	False
1	18730001	18740000	0.0831316	0.383692	3.66147	2.0567	0.00158628	0.978254						1.60478	0.164068	1.60478	0.18287	1	0.840261		True	True	False	False
1	18740001	18750000	0.0864071	0.670965	3.86309	3.84305	0.00106423	0.999832						0.0200381	0.471007	0.0200381	0.147775	1	0.840261		True	True	False	False
1	18750001	18760000	0.0696623	0.381553	2.83239	2.04339	0.00774414	0.977579						0.788992	0.299762	0.788992	0.402352	1	0.840261		True	True	False	False
1	18760001	18770000	0.0515	0.484733	1.71443	2.685	0.0545416	0.995188						-0.970571	0.708355	-0.970571	0.923704	1	0.840261		False	False	False	False
1	18770001	18780000	0.021614	0.299158	-0.125156	1.53104	0.518535	0.936075						-1.65619	0.8431	-1.65619	0.923704	0.994136	0.882105		False	False	False	False
1	18780001	18790000	0.0389996	-0.177462	0.94499	-1.43274	0.166567	0.073731						2.37773	0.0831375	2.37773	0.923704	0.866301	0.840261		False	False	False	False
1	18790001	18800000	0.0922432	-0.100645	4.22232	-0.955068	0.000512248	0.168133						5.17739	0.00358805	5.17739	0.100118	0.866301	0.823777		True	True	False	False
1	18800001	18810000	0.074693	0.318074	3.14204	1.64866	0.00432008	0.948847						1.49338	0.179317	1.49338	0.302871	1	0.840261		True	True	False	False
1	18810001	18820000	0.0379209	0.585188	0.878592	3.30966	0.181468	0.999157						-2.43107	0.939883	-2.43107	0.923704	1	0.952683		False	False	False	False
1	18820001	18830000	0.0506685	0.552767	1.66325	3.10806	0.0590348	0.998512						-1.44481	0.805958	-1.44481	0.923704	1	0.862192		False	False	False	False
1	18830001	18840000	0.0349586	0.316768	0.696253	1.64054	0.227177	0.948048						-0.944287	0.70248	-0.944287	0.923704	1	0.840261		False	False	False	False
1	18840001	18850000	0.0507821	0.123948	1.67025	0.44152	0.0583963	0.674943						1.22873	0.219915	1.22873	0.923704	0.876685	0.840261		False	False	False	False
1	18850001	18860000	0.0345607	0.49069	0.671762	2.72204	0.233968	0.995645						-2.05028	0.900153	-2.05028	0.923704	1	0.921628		False	False	False	False
1	18860001	18870000	0.0377465	0.218289	0.86786	1.02816	0.183955	0.849895						-0.160303	0.5148	-0.160303	0.923704	0.946935	0.840261		False	False	False	False
1	18870001	18880000	0.0294107	0.203192	0.354762	0.934285	0.333735	0.82728						-0.579523	0.61684	-0.579523	0.923704	0.935049	0.840261		False	False	False	False
1	18880001	18890000	0.0145604	0.168851	-0.559326	0.720746	0.695102	0.768031						-1.28007	0.774169	-1.28007	0.923704	0.906916	0.849667		False	False	False	False
1	18890001	18900000	0.0553068	0.462503	1.94875	2.54677	0.0373103	0.993147						-0.598012	0.621346	-0.598012	0.804237	1	0.840261		True	False	False	False
1	18900001	18910000	0.0478851	0.270688	1.49193	1.354	0.0769575	0.912038						0.137925	0.442939	0.137925	0.923704	0.981445	0.840261		False	False	False	False
1	18910001	18920000	0.0382705	0.326898	0.900113	1.70353	0.176579	0.954013						-0.803416	0.67007	-0.803416	0.923704	1	0.840261		False	False	False	False
1	18920001	18930000	0.0800052	0.519163	3.46903	2.8991	0.00231573	0.997282						0.569936	0.34496	0.569936	0.220737	1	0.840261		True	True	False	False
1	18930001	18940000	0.100816	0.443406	4.75001	2.42801	0.000177463	0.990792						2.32199	0.0875748	2.32199	0.0579041	1	0.840261		True	True	False	False
1	18940001	18950000	0.0876811	0.421427	3.94151	2.29134	0.000914534	0.987167						1.65016	0.158069	1.65016	0.135697	1	0.840261		True	True	False	False
1	18950001	18960000	0.0569486	0.437419	2.04981	2.39079	0.0314899	0.989904						-0.340974	0.558703	-0.340974	0.748684	1	0.840261		True	False	False	False
1	18960001	18970000	0.0765971	0.444178	3.25925	2.43282	0.00346271	0.990917						0.826432	0.292313	0.826432	0.269931	1	0.840261		True	True	False	False
1	18970001	18980000	0.0659472	0.33133	2.60371	1.73109	0.01189	0.956529						0.872619	0.283352	0.872619	0.498967	1	0.840261		True	False	False	False
1	18980001	18990000	0.0395502	0.522326	0.978879	2.91877	0.159235	0.997424						-1.93989	0.885713	-1.93989	0.923704	1	0.911096		False	False	False	False
1	18990001	19000000	0.0929955	0.755071	4.26863	4.36605	0.000461078	0.999968						-0.0974204	0.499504	-0.0974204	0.0930487	1	0.840261		True	True	False	False
1	19000001	19010000	0.059054	0.728511	2.17941	4.20089	0.0252439	0.999947						-2.02148	0.896637	-2.02148	0.686602	1	0.919051		True	False	False	False
1	19010001	19020000	0.0907125	1.03946	4.1281	6.13445	0.000624387	1						-2.00634	0.894673	-2.00634	0.110856	1	0.917513		True	True	False	False
1	19020001	19030000	0.0710979	0.70336	2.92075	4.04449	0.00659608	0.999909						-1.12374	0.742032	-1.12374	0.374074	1	0.842476		True	True	False	False
1	19030001	19040000	0.0248737	0.518761	0.0754927	2.8966	0.437345	0.997269						-2.8211	0.967267	-2.8211	0.923704	1	0.974875		False	False	False	False
1	19040001	19050000	0.025261	0.416183	0.0993329	2.25874	0.427889	0.98617						-2.1594	0.912945	-2.1594	0.923704	1	0.931424		False	False	False	False
1	19050001	19060000	0.0252675	0.469512	0.0997324	2.59035	0.427733	0.993884						-2.49062	0.944931	-2.49062	0.923704	1	0.956736		False	False	False	False
1	19060001	19070000	0.0169887	0.391894	-0.409859	2.1077	0.63545	0.980513						-2.51756	0.947086	-2.51756	0.923704	1	0.958261		False	False	False	False
1	19070001	19080000	0.024837	0.360466	0.0732295	1.91227	0.438289	0.970238						-1.83904	0.871566	-1.83904	0.923704	1	0.901137		False	False	False	False
1	19080001	19090000	0.0402635	0.373434	1.02279	1.99291	0.150257	0.974954						-0.970118	0.708257	-0.970118	0.923704	1	0.840261		False	False	False	False
1	19090001	19100000	0.0675233	0.706496	2.70073	4.064	0.00991943	0.999916						-1.36327	0.790556	-1.36327	0.458665	1	0.855645		True	True	False	False
1	19100001	19110000	0.0316749	0.288359	0.494127	1.46389	0.287185	0.927507						-0.969758	0.708167	-0.969758	0.923704	0.989653	0.840261		False	False	False	False
1	19110001	19120000	0.0233806	0.350455	-0.0164143	1.85002	0.474007	0.965962						-1.86643	0.875495	-1.86643	0.923704	1	0.903722		False	False	False	False
1	19120001	19130000	0.084397	0.462628	3.73936	2.54755	0.00136799	0.99316						1.19181	0.226018	1.19181	0.172162	1	0.840261		True	True	False	False
1	19130001	19140000	0.0673564	1.03818	2.69045	6.12652	0.0101241	1						-3.43607	0.989701	-3.43607	0.462356	1	0.993395		True	False	False	False
1	19140001	19150000	0.067954	0.786644	2.72724	4.56238	0.00943277	0.999984						-1.83514	0.870991	-1.83514	0.446595	1	0.900696		True	True	False	False
1	19150001	19160000	0.0395002	0.287312	0.975801	1.45737	0.15991	0.926636						-0.481574	0.593209	-0.481574	0.923704	0.989179	0.840261		False	False	False	False
1	19160001	19170000	0.0475555	0.429513	1.47164	2.34163	0.0793396	0.988621						-0.869989	0.685485	-0.869989	0.923704	1	0.840261		False	False	False	False
1	19170001	19180000	0.0779346	0.191465	3.34158	0.861362	0.00296516	0.80824						2.48021	0.0754409	2.48021	0.249648	0.925276	0.840261		True	True	False	False
1	19180001	19190000	0.0737818	0.198435	3.08596	0.904706	0.00481274	0.819737						2.18125	0.0996209	2.18125	0.316641	0.931079	0.840261		True	True	False	False
1	19190001	19200000	0.0657613	0.482461	2.59227	2.67087	0.0121475	0.995003						-0.0786042	0.494976	-0.0786042	0.502052	1	0.840261		True	False	False	False
1	19200001	19210000	0.0529071	0.349138	1.80105	1.84183	0.0474823	0.965394						-0.0407806	0.485877	-0.0407806	0.882954	1	0.840261		True	False	False	False
1	19210001	19220000	0.0293249	0.30716	0.349481	1.58079	0.335612	0.94176						-1.23131	0.764328	-1.23131	0.923704	0.996922	0.847033		False	False	False	False
1	19220001	19230000	0.0220283	0.196259	-0.0996555	0.891176	0.508125	0.816186						-0.990832	0.712885	-0.990832	0.923704	0.929181	0.840261		False	False	False	False
1	19230001	19240000	0.0270086	0.3183	0.206904	1.65007	0.386967	0.948992						-1.44316	0.805653	-1.44316	0.923704	1	0.862192		False	False	False	False
1	19240001	19250000	0.0367024	0.360692	0.803587	1.91368	0.199417	0.970332						-1.11009	0.739088	-1.11009	0.923704	1	0.842068		False	False	False	False
1	19250001	19260000	0.05371	0.141917	1.85047	0.553258	0.04381	0.714243						1.29721	0.208789	1.29721	0.854471	0.887761	0.840261		True	False	False	False
1	19260001	19270000	0.0531479	0.161518	1.81587	0.675143	0.0463565	0.753909						1.14072	0.234553	1.14072	0.878002	0.901664	0.840261		True	False	False	False
1	19270001	19280000	0.0368852	0.294521	0.814838	1.5022	0.19663	0.932535						-0.687362	0.64279	-0.687362	0.923704	0.992387	0.840261		False	False	False	False
1	19280001	19290000	0.0585951	0.389586	2.15116	2.09335	0.0264779	0.979926						0.0578173	0.461981	0.0578173	0.697627	1	0.840261		True	False	False	False
1	19290001	19300000	0.03532	0.281241	0.718497	1.41962	0.221175	0.9215						-0.701121	0.646071	-0.701121	0.923704	0.986254	0.840261		False	False	False	False
1	19300001	19310000	0.0668867	0.361267	2.66154	1.91725	0.010687	0.970547						0.744291	0.308643	0.744291	0.474778	1	0.840261		True	False	False	False
1	19310001	19320000	0.0579299	0.126606	2.11022	0.458049	0.0283968	0.680999						1.65217	0.157822	1.65217	0.715559	0.878383	0.840261		True	False	False	False
1	19320001	19330000	0.0382937	0.28653	0.90154	1.45251	0.176254	0.925996						-0.550971	0.609985	-0.550971	0.923704	0.988828	0.840261		False	False	False	False
1	19330001	19340000	0.0254942	0.00657541	0.113685	-0.288339	0.422256	0.388799						0.402023	0.381679	0.402023	0.923704	0.866301	0.840261		False	False	False	False
1	19340001	19350000	0.0177117	-0.0289041	-0.365355	-0.508962	0.617271	0.306176						0.143607	0.441561	0.143607	0.923704	0.866301	0.840261		False	False	False	False
1	19350001	19360000	0.0502774	0.162748	1.63918	0.682794	0.0612983	0.756359						0.956387	0.267588	0.956387	0.923704	0.902796	0.840261		False	False	False	False
1	19360001	19370000	0.0306974	0.0309816	0.433959	-0.136573	0.306673	0.448712						0.570532	0.344819	0.570532	0.923704	0.866301	0.840261		False	False	False	False
1	19370001	19380000	0.0286818	-0.120961	0.309893	-1.0814	0.349639	0.137925						1.39129	0.194353	1.39129	0.923704	0.866301	0.840261		False	False	False	False
1	19380001	19390000	0.0388097	-0.172918	0.9333	-1.40449	0.169176	0.0778486						2.33779	0.0863296	2.33779	0.923704	0.866301	0.840261		False	False	False	False
1	19390001	19400000	0.0370118	-0.0875105	0.822632	-0.873396	0.194757	0.18989						1.69603	0.152229	1.69603	0.923704	0.866301	0.840261		False	False	False	False
1	19400001	19410000	0.0270749	-0.10623	0.210982	-0.989798	0.385445	0.159301						1.20078	0.22451	1.20078	0.923704	0.866301	0.840261		False	False	False	False
1	19410001	19420000	0.00965771	-0.0710841	-0.861107	-0.77125	0.80374	0.219501						-0.0898567	0.497684	-0.0898567	0.923704	0.866301	0.840261		False	False	False	False
1	19420001	19430000	0.0493545	-0.171455	1.58237	-1.39539	0.0669482	0.0792335						2.97776	0.0459424	2.97776	0.923704	0.866301	0.840261		False	False	False	False
1	19430001	19440000	0.0205748	-0.061333	-0.189123	-0.710615	0.544662	0.238124						0.521492	0.355362	0.521492	0.923704	0.866301	0.840261		False	False	False	False
1	19440001	19450000	0.0302852	0.418221	0.408588	2.27141	0.315247	0.986556						-1.86282	0.874947	-1.86282	0.923704	1	0.903367		False	False	False	False
1	19450001	19460000	0.014381	-0.127292	-0.570372	-1.12077	0.699292	0.129186						0.550395	0.349119	0.550395	0.923704	0.866301	0.840261		False	False	False	False
1	19460001	19470000	0.0186789	-0.247154	-0.30582	-1.86611	0.593127	0.0294066						1.56029	0.169927	1.56029	0.923704	0.866301	0.840261		False	False	True	False
1	19470001	19480000	0.00512955	-0.0493928	-1.13983	-0.636367	0.883015	0.26228						-0.503464	0.598547	-0.503464	0.924395	0.866301	0.840261		False	False	False	False
1	19480001	19490000	0.00346448	-0.00630619	-1.24232	-0.368441	0.906386	0.358176						-0.873882	0.686342	-0.873882	0.929752	0.866301	0.840261		False	False	False	False
1	19490001	19500000	0.00369809	-0.0652976	-1.22794	-0.735268	0.90331	0.230458						-0.492674	0.595986	-0.492674	0.928849	0.866301	0.840261		False	False	False	False
1	19500001	19510000	0.00268699	-0.013308	-1.29018	-0.41198	0.916153	0.341775						-0.878199	0.68737	-0.878199	0.933503	0.866301	0.840261		False	False	False	False
1	19510001	19520000	0.00601917	-0.021281	-1.08507	-0.461559	0.869239	0.323298						-0.623513	0.627575	-0.623513	0.923861	0.866301	0.840261		False	False	False	False
1	19520001	19530000	0.00383194	-0.0275859	-1.2197	-0.500764	0.901562	0.309122						-0.718939	0.650316	-0.718939	0.928494	0.866301	0.840261		False	False	False	False
1	19530001	19540000	0.0031431	-0.0728035	-1.2621	-0.781943	0.910506	0.216253						-0.480161	0.59285	-0.480161	0.930949	0.866301	0.840261		False	False	False	False
1	19540001	19550000	0.00930662	-0.118694	-0.882718	-1.06731	0.810705	0.141064						0.18459	0.431838	0.18459	0.923704	0.866301	0.840261		False	False	False	False
1	19550001	19560000	0.00599277	-0.0502315	-1.0867	-0.641582	0.869647	0.260521						-0.445115	0.584226	-0.445115	0.923922	0.866301	0.840261		False	False	False	False
1	19560001	19570000	0.00343874	-0.143312	-1.24391	-1.22039	0.906719	0.108973						-0.0235202	0.48164	-0.0235202	0.929878	0.866301	0.840261		False	False	False	False
1	19570001	19580000	0.00545303	-0.237416	-1.11992	-1.80556	0.87814	0.033712						0.685636	0.320554	0.685636	0.92421	0.866301	0.840261		False	False	True	False
1	19580001	19590000	0.00535353	-0.1005	-1.12604	-0.954168	0.879614	0.168391						-0.171877	0.51754	-0.171877	0.92421	0.866301	0.840261		False	False	False	False
1	19590001	19600000	0.0054021	-0.161843	-1.12305	-1.33562	0.878906	0.0887152						0.212564	0.425233	0.212564	0.92421	0.866301	0.840261		False	False	False	False
1	19600001	19610000	0.0119548	0.0750203	-0.719714	0.137274	0.755239	0.559047						-0.856988	0.682449	-0.856988	0.923704	0.866301	0.840261		False	False	False	False
1	19610001	19620000	0.0186749	0.173711	-0.306067	0.750964	0.593223	0.77701						-1.05703	0.727506	-1.05703	0.923704	0.910959	0.840994		False	False	False	False
1	19620001	19630000	0.0216125	0.0669057	-0.125247	0.0868146	0.518577	0.538963						-0.212062	0.527349	-0.212062	0.923704	0.866301	0.840261		False	False	False	False
1	19630001	19640000	0.0102648	-0.198784	-0.823736	-1.56533	0.791411	0.0566472						0.741592	0.309183	0.741592	0.923704	0.866301	0.840261		False	False	False	False
1	19640001	19650000	0.0234183	0.00645759	-0.0140934	-0.289071	0.473063	0.388522						0.274978	0.410919	0.274978	0.923704	0.866301	0.840261		False	False	False	False
1	19650001	19660000	0.0531875	0.0544524	1.8183	0.00937603	0.0461584	0.507606						1.80893	0.138428	1.80893	0.877048	0.866301	0.840261		True	False	False	False
1	19660001	19670000	0.0148677	0.149638	-0.540414	0.60127	0.687698	0.730264						-1.14168	0.745747	-1.14168	0.923704	0.892879	0.842949		False	False	False	False
1	19670001	19680000	0.0333988	0.225708	0.600242	1.0743	0.254516	0.860145						-0.474056	0.591371	-0.474056	0.923704	0.95223	0.840261		False	False	False	False
1	19680001	19690000	0.0492472	0.288697	1.57577	1.46598	0.0676276	0.927807						0.109785	0.449558	0.109785	0.923704	0.989779	0.840261		False	False	False	False
1	19690001	19700000	0.0326564	0.237809	0.554543	1.14955	0.268295	0.875804						-0.595007	0.6206	-0.595007	0.923704	0.960748	0.840261		False	False	False	False
1	19700001	19710000	0.0543984	0.269462	1.89284	1.34637	0.0408982	0.91089						0.546468	0.349979	0.546468	0.833567	0.980835	0.840261		True	False	False	False
1	19710001	19720000	0.0447976	0.202397	1.30187	0.929346	0.101934	0.826018						0.372529	0.38835	0.372529	0.923704	0.934286	0.840261		False	False	False	False
1	19720001	19730000	0.0475437	0.281814	1.47091	1.42319	0.0794257	0.922002						0.0477236	0.464346	0.0477236	0.923704	0.986496	0.840261		False	False	False	False
1	19730001	19740000	0.0584783	0.346598	2.14397	1.82603	0.0268187	0.964229						0.31794	0.400961	0.31794	0.701644	1	0.840261		True	False	False	False
1	19740001	19750000	0.0397002	0.313958	0.988115	1.62307	0.157322	0.946243						-0.634954	0.630387	-0.634954	0.923704	0.999235	0.840261		False	False	False	False
1	19750001	19760000	0.0238577	0.288466	0.0129543	1.46455	0.462131	0.927592						-1.45159	0.80724	-1.45159	0.923704	0.98971	0.862192		False	False	False	False
1	19760001	19770000	0.0292252	0.17834	0.343344	0.779749	0.337749	0.785432						-0.436405	0.582044	-0.436405	0.923704	0.914809	0.840261		False	False	False	False
1	19770001	19780000	0.0224047	0.0940999	-0.0764837	0.255917	0.498637	0.605695						-0.332401	0.556694	-0.332401	0.923704	0.866301	0.840261		False	False	False	False
1	19780001	19790000	0.0159617	0.112002	-0.473074	0.367236	0.660876	0.647782						-0.84031	0.678616	-0.84031	0.923704	0.870999	0.840261		False	False	False	False
1	19790001	19800000	0.0529561	0.137822	1.80406	0.527793	0.0472357	0.705567						1.27627	0.21219	1.27627	0.88154	0.885574	0.840261		True	False	False	False
1	19800001	19810000	0.0530943	0.265945	1.81257	1.3245	0.0465879	0.907416						0.488064	0.362748	0.488064	0.878002	0.978752	0.840261		True	False	False	False
1	19810001	19820000	0.0543091	0.143831	1.88734	0.565161	0.0412586	0.718267						1.32218	0.204908	1.32218	0.838122	0.888382	0.840261		True	False	False	False
1	19820001	19830000	0.0471028	0.151721	1.44377	0.614224	0.0827376	0.734467						0.829548	0.291696	0.829548	0.923704	0.894143	0.840261		False	False	False	False
1	19830001	19840000	0.0701029	-0.0610677	2.85951	-0.708966	0.00737452	0.238593						3.56848	0.0244372	3.56848	0.392715	0.866301	0.840261		True	True	False	False
1	19840001	19850000	0.0375393	-0.00131125	0.855106	-0.33738	0.187014	0.369969						1.19249	0.225906	1.19249	0.923704	0.866301	0.840261		False	False	False	False
1	19850001	19860000	0.0125642	0.197005	-0.682201	0.895814	0.741565	0.817408						-1.57801	0.829853	-1.57801	0.923704	0.929751	0.873942		False	False	False	False
1	19860001	19870000	0.0348676	0.12707	0.69065	0.460938	0.228729	0.682063						0.229712	0.421294	0.229712	0.923704	0.878685	0.840261		False	False	False	False
1	19870001	19880000	0.0396885	-0.0714407	0.987395	-0.773468	0.157476	0.218834						1.76086	0.144205	1.76086	0.923704	0.866301	0.840261		False	False	False	False
1	19880001	19890000	0.0342933	0.269057	0.655299	1.34386	0.238609	0.910508						-0.68856	0.64309	-0.68856	0.923704	0.980695	0.840261		False	False	False	False
1	19890001	19900000	0.0243704	0.255338	0.0445111	1.25855	0.449642	0.896372						-1.21404	0.760848	-1.21404	0.923704	0.972595	0.846244		False	False	False	False
1	19900001	19910000	0.0289356	0.162441	0.325512	0.680883	0.344115	0.755759						-0.355371	0.562251	-0.355371	0.923704	0.90255	0.840261		False	False	False	False
1	19910001	19920000	0.0471526	0.24731	1.44684	1.20862	0.0823941	0.887306						0.238211	0.419303	0.238211	0.923704	0.96725	0.840261		False	False	False	False
1	19920001	19930000	0.0575998	0.138207	2.0899	0.53019	0.0294066	0.706413						1.55971	0.170023	1.55971	0.727531	0.885736	0.840261		True	False	False	False
1	19930001	19940000	0.045261	0.160093	1.3304	0.666285	0.0978067	0.751087						0.664114	0.324995	0.664114	0.923704	0.900413	0.840261		False	False	False	False
1	19940001	19950000	0.0434548	0.273769	1.21923	1.37316	0.114715	0.914921						-0.153935	0.513222	-0.153935	0.923704	0.983009	0.840261		False	False	False	False
1	19950001	19960000	0.0335648	0.352688	0.610457	1.8639	0.251518	0.966926						-1.25344	0.768854	-1.25344	0.923704	1	0.848127		False	False	False	False
1	19960001	19970000	0.0241102	0.127612	0.0284929	0.464304	0.455914	0.68324						-0.435812	0.581908	-0.435812	0.923704	0.878836	0.840261		False	False	False	False
1	19970001	19980000	0.0450917	0.214177	1.31998	1.0026	0.0993004	0.843932						0.317382	0.401083	0.317382	0.923704	0.943681	0.840261		False	False	False	False
1	19980001	19990000	0.0392045	0.260726	0.957603	1.29205	0.163804	0.902118						-0.334448	0.557177	-0.334448	0.923704	0.975915	0.840261		False	False	False	False
1	19990001	20000000	0.0212037	0.00135899	-0.150408	-0.320776	0.52889	0.376343						0.170368	0.435213	0.170368	0.923704	0.866301	0.840261		False	False	False	False
1	20000001	20010000	0.0424155	-0.047401	1.15525	-0.623982	0.125446	0.266418						1.77923	0.141966	1.77923	0.923704	0.866301	0.840261		False	False	False	False
1	20010001	20020000	0.0422865	-0.0080886	1.14731	-0.379524	0.126833	0.353994						1.52684	0.174547	1.52684	0.923704	0.866301	0.840261		False	False	False	False
1	20020001	20030000	0.0505753	0.162212	1.65752	0.679461	0.0595667	0.755338						0.978054	0.263661	0.978054	0.923704	0.902416	0.840261		False	False	False	False
1	20030001	20040000	0.0320393	0.0417235	0.516557	-0.0697764	0.280235	0.475444						0.586333	0.341455	0.586333	0.923704	0.866301	0.840261		False	False	False	False
1	20040001	20050000	0.0257292	-0.0633845	0.128151	-0.723372	0.416666	0.234203						0.851523	0.287437	0.851523	0.923704	0.866301	0.840261		False	False	False	False
1	20050001	20060000	0.0140761	0.0428998	-0.58914	-0.0624618	0.70666	0.478413						-0.526678	0.604127	-0.526678	0.923704	0.866301	0.840261		False	False	False	False
1	20060001	20070000	0.0442924	0.0529285	1.27078	-0.000100057	0.10657	0.503699						1.27088	0.21311	1.27088	0.923704	0.866301	0.840261		False	False	False	False
1	20070001	20080000	0.0382617	0.148853	0.899568	0.596391	0.176709	0.728689						0.303176	0.404327	0.303176	0.923704	0.892328	0.840261		False	False	False	False
1	20080001	20090000	0.0506314	0.126159	1.66097	0.455273	0.0592444	0.679989						1.20569	0.223717	1.20569	0.923704	0.877996	0.840261		False	False	False	False
1	20090001	20100000	0.0494369	0.291343	1.58744	1.48244	0.0664257	0.930013						0.105007	0.45069	0.105007	0.923704	0.991082	0.840261		False	False	False	False
1	20100001	20110000	0.0382892	0.449438	0.901262	2.46552	0.176317	0.991611						-1.56426	0.827425	-1.56426	0.923704	1	0.872599		False	False	False	False
1	20110001	20120000	0.0567798	0.482513	2.03942	2.6712	0.032025	0.995011						-0.631771	0.629604	-0.631771	0.754084	1	0.840261		True	False	False	False
1	20120001	20130000	0.0688036	0.543272	2.77953	3.04901	0.00855743	0.998228						-0.26948	0.541313	-0.26948	0.42302	1	0.840261		True	True	False	False
1	20130001	20140000	0.045196	0.33989	1.3264	1.78432	0.0983652	0.961022						-0.457923	0.587372	-0.457923	0.923704	1	0.840261		False	False	False	False
1	20140001	20150000	0.0384366	0.335384	0.910335	1.7563	0.174268	0.95868						-0.845967	0.67993	-0.845967	0.923704	1	0.840261		False	False	False	False
1	20150001	20160000	0.0115064	0.232168	-0.747314	1.11447	0.765083	0.868678						-1.86178	0.874794	-1.86178	0.923704	0.956658	0.90329		False	False	False	False
1	20160001	20170000	0.0093345	0.0807305	-0.881002	0.172782	0.810155	0.572977						-1.05378	0.726814	-1.05378	0.923704	0.866301	0.840994		False	False	False	False
1	20170001	20180000	0.0284209	0.149962	0.293833	0.603285	0.355314	0.730926						-0.309452	0.551116	-0.309452	0.923704	0.893027	0.840261		False	False	False	False
1	20180001	20190000	0.017935	0.0175012	-0.35161	-0.220398	0.611775	0.415386						-0.131212	0.507687	-0.131212	0.923704	0.866301	0.840261		False	False	False	False
1	20190001	20200000	0.0187518	0.085692	-0.301336	0.203634	0.591298	0.58523						-0.50497	0.598931	-0.50497	0.923704	0.866301	0.840261		False	False	False	False
1	20200001	20210000	0.0291119	0.106043	0.336368	0.330183	0.340268	0.633983						0.00618462	0.474294	0.00618462	0.923704	0.869377	0.840261		False	False	False	False
1	20210001	20220000	0.0290288	0.0563262	0.331254	0.021028	0.342096	0.512349						0.310225	0.402705	0.310225	0.923704	0.866301	0.840261		False	False	False	False
1	20220001	20230000	0.0379828	0.00335238	0.882399	-0.30838	0.180575	0.381043						1.19078	0.226196	1.19078	0.923704	0.866301	0.840261		False	False	False	False
1	20230001	20240000	0.034989	0.172501	0.698123	0.743442	0.226653	0.774767						-0.0453192	0.486984	-0.0453192	0.923704	0.90993	0.840261		False	False	False	False
1	20240001	20250000	0.0200931	0.0800265	-0.218769	0.168404	0.556988	0.571229						-0.387173	0.570046	-0.387173	0.923704	0.866301	0.840261		False	False	False	False
1	20250001	20260000	0.0259492	0.0175203	0.141691	-0.22028	0.411464	0.415435						0.36197	0.390732	0.36197	0.923704	0.866301	0.840261		False	False	False	False
1	20260001	20270000	0.0134862	0.0898438	-0.625453	0.229451	0.720396	0.595398						-0.854904	0.681988	-0.854904	0.923704	0.866301	0.840261		False	False	False	False
1	20270001	20280000	0.0146622	0.0312288	-0.55306	-0.135036	0.692654	0.449361						-0.418024	0.577626	-0.418024	0.923704	0.866301	0.840261		False	False	False	False
1	20280001	20290000	0.0130664	-0.0480321	-0.651293	-0.627906	0.730149	0.265088						-0.0233872	0.481613	-0.0233872	0.923704	0.866301	0.840261		False	False	False	False
1	20290001	20300000	0.0267265	-0.0667222	0.189535	-0.744127	0.393465	0.227769						0.933662	0.271794	0.933662	0.923704	0.866301	0.840261		False	False	False	False
1	20300001	20310000	0.0216357	0.156917	-0.123817	0.646534	0.518002	0.744833						-0.770351	0.662444	-0.770351	0.923704	0.898047	0.840261		False	False	False	False
1	20310001	20320000	0.016436	0.022412	-0.443877	-0.189861	0.649217	0.427443						-0.254016	0.537543	-0.254016	0.923704	0.866301	0.840261		False	False	False	False
1	20320001	20330000	0.029697	-0.0570949	0.37238	-0.684262	0.327594	0.246546						1.05664	0.249451	1.05664	0.923704	0.866301	0.840261		False	False	False	False
1	20330001	20340000	0.0212467	0.0783072	-0.147763	0.157713	0.527804	0.567104						-0.305476	0.550081	-0.305476	0.923704	0.866301	0.840261		False	False	False	False
1	20340001	20350000	0.0272226	0.136692	0.220072	0.52077	0.382138	0.703081						-0.300698	0.548858	-0.300698	0.923704	0.884857	0.840261		False	False	False	False
1	20350001	20360000	0.0145233	0.0156166	-0.561612	-0.232118	0.695924	0.410712						-0.329494	0.555994	-0.329494	0.923704	0.866301	0.840261		False	False	False	False
1	20360001	20370000	0.0114271	0.0318753	-0.752195	-0.131016	0.766791	0.451002						-0.621179	0.627001	-0.621179	0.923704	0.866301	0.840261		False	False	False	False
1	20370001	20380000	0.00672096	0.116584	-1.04187	0.395732	0.857674	0.658361						-1.43761	0.804662	-1.43761	0.923704	0.873377	0.862192		False	False	False	False
1	20380001	20390000	0.0119874	0.0858456	-0.717705	0.204589	0.754513	0.585606						-0.922294	0.697432	-0.922294	0.923704	0.866301	0.840261		False	False	False	False
1	20390001	20400000	0.00837153	0.0321852	-0.940276	-0.129088	0.828479	0.451776						-0.811187	0.671874	-0.811187	0.923704	0.866301	0.840261		False	False	False	False
1	20400001	20410000	0.0131569	0.0646374	-0.645717	0.07271	0.728069	0.533335						-0.718427	0.650186	-0.718427	0.923704	0.866301	0.840261		False	False	False	False
1	20410001	20420000	0.00566996	0.0111391	-1.10657	-0.25996	0.87475	0.399881						-0.846607	0.680081	-0.846607	0.924082	0.866301	0.840261		False	False	False	False
1	20420001	20430000	0.00728594	0.0252288	-1.0071	-0.172346	0.848047	0.434403						-0.834752	0.677374	-0.834752	0.923704	0.866301	0.840261		False	False	False	False
1	20430001	20440000	0.00468289	0.0451274	-1.16732	-0.0486099	0.889662	0.483995						-1.11871	0.740946	-1.11871	0.925628	0.866301	0.84224		False	False	False	False
1	20440001	20450000	0.00420654	0.0231075	-1.19665	-0.185537	0.89643	0.429166						-1.01111	0.717287	-1.01111	0.927165	0.866301	0.840261		False	False	False	False
1	20450001	20460000	0.0190019	0.142976	-0.285941	0.559845	0.584811	0.716513						-0.845786	0.679889	-0.845786	0.923704	0.888218	0.840261		False	False	False	False
1	20460001	20470000	0.0116703	0.0615271	-0.737223	0.0533687	0.761529	0.525511						-0.790591	0.667139	-0.790591	0.923704	0.866301	0.840261		False	False	False	False
1	20470001	20480000	0.0119181	0.0194193	-0.72197	-0.208471	0.75608	0.420087						-0.513499	0.600903	-0.513499	0.923704	0.866301	0.840261		False	False	False	False
1	20480001	20490000	0.00984744	0.0803441	-0.849429	0.170379	0.799924	0.572037						-1.01981	0.719288	-1.01981	0.923704	0.866301	0.840659		False	False	False	False
1	20490001	20500000	0.023572	0.200177	-0.00463093	0.915542	0.469161	0.822556						-0.920173	0.696942	-0.920173	0.923704	0.932556	0.840261		False	False	False	False
1	20500001	20510000	0.0393675	0.237632	0.967638	1.14844	0.161631	0.875585						-0.180807	0.519714	-0.180807	0.923704	0.960645	0.840261		False	False	False	False
1	20510001	20520000	0.0617755	0.431393	2.34693	2.35332	0.0188644	0.988928						-0.00638522	0.47746	-0.00638522	0.612124	1	0.840261		True	False	False	False
1	20520001	20530000	0.0374299	0.279746	0.848367	1.41032	0.188607	0.920195						-0.561957	0.612579	-0.561957	0.923704	0.985739	0.840261		False	False	False	False
1	20530001	20540000	0.0319811	0.112107	0.512975	0.367892	0.281359	0.648034						0.145083	0.441206	0.145083	0.923704	0.871021	0.840261		False	False	False	False
1	20540001	20550000	0.0325752	0.0137246	0.549543	-0.243882	0.269857	0.406099						0.793425	0.298862	0.793425	0.923704	0.866301	0.840261		False	False	False	False
1	20550001	20560000	0.00939404	0.117465	-0.877337	0.401206	0.808989	0.660343						-1.27854	0.773872	-1.27854	0.923704	0.874061	0.849532		False	False	False	False
1	20560001	20570000	0.0414209	0.105652	1.09403	0.32775	0.13645	0.63308						0.766282	0.304276	0.766282	0.923704	0.869377	0.840261		False	False	False	False
1	20570001	20580000	0.0301337	0.067386	0.39926	0.0898015	0.318412	0.540173						0.309458	0.402866	0.309458	0.923704	0.866301	0.840261		False	False	False	False
1	20580001	20590000	0.0199921	0.157335	-0.224991	0.649133	0.559549	0.745622						-0.874124	0.6864	-0.874124	0.923704	0.898192	0.840261		False	False	False	False
1	20590001	20600000	0.0175675	0.0952634	-0.37423	0.263152	0.620864	0.608522						-0.637382	0.631005	-0.637382	0.923704	0.866717	0.840261		False	False	False	False
1	20600001	20610000	0.00959462	0.0726727	-0.864991	0.122676	0.805018	0.553326						-0.987667	0.712184	-0.987667	0.923704	0.866301	0.840261		False	False	False	False
1	20610001	20620000	0.0230208	0.179637	-0.0385608	0.787813	0.483131	0.787731						-0.826374	0.675383	-0.826374	0.923704	0.915909	0.840261		False	False	False	False
1	20620001	20630000	0.0252732	0.0692866	0.100079	0.10162	0.427589	0.544934						-0.00154114	0.476242	-0.00154114	0.923704	0.866301	0.840261		False	False	False	False
1	20630001	20640000	0.0255594	0.0247225	0.117699	-0.175494	0.420711	0.433133						0.293193	0.406659	0.293193	0.923704	0.866301	0.840261		False	False	False	False
1	20640001	20650000	0.0281243	0.102901	0.275577	0.310647	0.361937	0.626632						-0.0350706	0.48451	-0.0350706	0.923704	0.869268	0.840261		False	False	False	False
1	20650001	20660000	0.0175424	0.00758193	-0.375778	-0.28208	0.621508	0.391275						-0.0936978	0.498608	-0.0936978	0.923704	0.866301	0.840261		False	False	False	False
1	20660001	20670000	0.0384986	0.114427	0.914154	0.38232	0.173432	0.653355						0.531834	0.353099	0.531834	0.923704	0.872313	0.840261		False	False	False	False
1	20670001	20680000	0.0243964	-0.0376029	0.0461111	-0.563054	0.449041	0.287217						0.609165	0.336535	0.609165	0.923704	0.866301	0.840261		False	False	False	False
1	20680001	20690000	0.0224953	0.124423	-0.070907	0.444477	0.496307	0.676033						-0.515384	0.601346	-0.515384	0.923704	0.876992	0.840261		False	False	False	False
1	20690001	20700000	0.0219622	0.126962	-0.103724	0.460266	0.509771	0.681805						-0.563991	0.613064	-0.563991	0.923704	0.878612	0.840261		False	False	False	False
1	20700001	20710000	0.012444	0.0709946	-0.689603	0.112241	0.744309	0.54924						-0.801843	0.669719	-0.801843	0.923704	0.866301	0.840261		False	False	False	False
1	20710001	20720000	0.0119419	0.052767	-0.720509	-0.00110393	0.755534	0.503283						-0.719405	0.650418	-0.719405	0.923704	0.866301	0.840261		False	False	False	False
1	20720001	20730000	0.0173509	0.0639558	-0.387561	0.0684713	0.62645	0.531603						-0.456032	0.586901	-0.456032	0.923704	0.866301	0.840261		False	False	False	False
1	20730001	20740000	0.019726	0.0604677	-0.241365	0.0467812	0.566412	0.522863						-0.288147	0.545799	-0.288147	0.923704	0.866301	0.840261		False	False	False	False
1	20740001	20750000	0.0406535	0.0919394	1.04679	0.242483	0.145513	0.600451						0.80431	0.296707	0.80431	0.923704	0.866301	0.840261		False	False	False	False
1	20750001	20760000	0.0242459	0.0974195	0.0368471	0.276559	0.452642	0.613631						-0.239712	0.534112	-0.239712	0.923704	0.8676	0.840261		False	False	False	False
1	20760001	20770000	0.0237475	0.0290014	0.00616854	-0.148887	0.464836	0.443722						0.155055	0.438837	0.155055	0.923704	0.866301	0.840261		False	False	False	False
1	20770001	20780000	0.0196265	0.148396	-0.247493	0.593548	0.568953	0.727754						-0.841041	0.678777	-0.841041	0.923704	0.891871	0.840261		False	False	False	False
1	20780001	20790000	0.0132243	0.185938	-0.641568	0.826998	0.726485	0.798914						-1.46857	0.810373	-1.46857	0.923704	0.920713	0.86337		False	False	False	False
1	20790001	20800000	0.0222572	0.187715	-0.0855624	0.838047	0.502326	0.801884						-0.92361	0.697743	-0.92361	0.923704	0.921906	0.840261		False	False	False	False
1	20800001	20810000	0.0268927	0.0711469	0.199765	0.113188	0.389639	0.54962						0.0865768	0.455142	0.0865768	0.923704	0.866301	0.840261		False	False	False	False
1	20810001	20820000	0.0114839	0.0309718	-0.748701	-0.136634	0.765573	0.448689						-0.612067	0.624759	-0.612067	0.923704	0.866301	0.840261		False	False	False	False
1	20820001	20830000	0.0103526	-0.00222387	-0.818337	-0.343055	0.789618	0.367785						-0.475282	0.5917	-0.475282	0.923704	0.866301	0.840261		False	False	False	False
1	20830001	20840000	0.0151009	0.0242104	-0.526059	-0.178678	0.682013	0.431889						-0.347381	0.560302	-0.347381	0.923704	0.866301	0.840261		False	False	False	False
1	20840001	20850000	0.0171619	0.0948375	-0.399197	0.260504	0.631153	0.607478						-0.659701	0.636244	-0.659701	0.923704	0.866474	0.840261		False	False	False	False
1	20850001	20860000	0.0264833	0.162043	0.17457	0.678408	0.399067	0.755002						-0.503838	0.598657	-0.503838	0.923704	0.902285	0.840261		False	False	False	False
1	20860001	20870000	0.037238	0.251717	0.836557	1.23603	0.191439	0.892342						-0.399474	0.57309	-0.399474	0.923704	0.970269	0.840261		False	False	False	False
1	20870001	20880000	0.0288277	0.148908	0.318872	0.596729	0.346507	0.728794						-0.277857	0.543291	-0.277857	0.923704	0.892328	0.840261		False	False	False	False
1	20880001	20890000	0.0141271	0.117157	-0.585998	0.399297	0.705415	0.659639						-0.985295	0.711661	-0.985295	0.923704	0.873787	0.840261		False	False	False	False
1	20890001	20900000	0.0119376	0.0329499	-0.72077	-0.124333	0.755626	0.453692						-0.596437	0.620944	-0.596437	0.923704	0.866301	0.840261		False	False	False	False
1	20900001	20910000	0.0133799	0.120255	-0.631994	0.418555	0.722926	0.666678						-1.05055	0.72609	-1.05055	0.923704	0.874908	0.840994		False	False	False	False
1	20910001	20920000	0.00916835	0.107581	-0.891229	0.339747	0.813384	0.637524						-1.23098	0.764254	-1.23098	0.923704	0.869615	0.846995		False	False	False	False
1	20920001	20930000	0.020272	-0.130664	-0.207757	-1.14174	0.552458	0.124741						0.933979	0.271733	0.933979	0.923704	0.866301	0.840261		False	False	False	False
1	20930001	20940000	0.00747957	0.0655571	-0.995179	0.0784288	0.844684	0.535558						-1.07361	0.731186	-1.07361	0.923704	0.866301	0.841298		False	False	False	False
1	20940001	20950000	0.00941062	0.10589	-0.876316	0.329234	0.808666	0.633644						-1.20555	0.759105	-1.20555	0.923704	0.869377	0.845801		False	False	False	False
1	20950001	20960000	0.0135634	0.0457196	-0.620696	-0.0449274	0.718652	0.485495						-0.575768	0.615922	-0.575768	0.923704	0.866301	0.840261		False	False	False	False
1	20960001	20970000	0.016095	0.00421112	-0.46487	-0.30304	0.657579	0.383102						-0.16183	0.515147	-0.16183	0.923704	0.866301	0.840261		False	False	False	False
1	20970001	20980000	0.0153713	0.18119	-0.509413	0.797469	0.675416	0.790513						-1.30688	0.779636	-1.30688	0.923704	0.917233	0.851687		False	False	False	False
[truncated: 91,040 more rows]
