# Supplementary material for: Large‐Scale Genomics Reveals Three‐Source Ancestry and Layered Adaptation to High Altitude in Tibetan Chickens
Source: Adv Sci (Weinh). 2026 May 12;13(42):e22994. doi: 10.1002/advs.202522994 (PMC13335608; doi:10.1002/advs.202522994)
Supplement: Supplementary file 2 — Supporting File 2: advs75536‐sup‐0002‐Tables.zip. [file ADVS-13-e22994-s001.zip › Supplemental_tables/Table_S18_strong_candidates.xlsx]

## Sheet: Table_S18_strong_candidates
Supplementary Table S18. Strong candidate windows (223 total) with multi-layer evidence.
Note: Windows passing Layer 1 (FDR < 0.05) plus Layer 2 (pathway support) or Layer 3 (ROH selection signal). Calibrated against neutral demographic null (Section 4.10).
contrast	chrom	start	end	fst_z	pi_ratio_z	xpehh_z	composite_z	fst_calibrated_p	pi_ratio_calibrated_p	xpehh_calibrated_p	composite_calibrated_p	fst_qvalue	xpehh_qvalue	composite_qvalue	layer1_pass	layer2_pass	layer2_pathways	in_roh	layer3_pass	strong_candidate
TIB_vs_SYA	1	10450001	10460000	5.11463	2.57234		2.54228	8.27436e-05	0.993575		0.0710295	0.037009		0.840261	True	False		True	True	True
TIB_vs_SYA	1	10540001	10550000	5.00176	3.12388		1.87788	0.000102885	0.998584		0.130384	0.0423527		0.840261	True	False		True	True	True
TIB_vs_SYA	1	10580001	10590000	5.17446	3.12103		2.05343	7.34893e-05	0.998572		0.111794	0.0338462		0.840261	True	False		True	True	True
TIB_vs_SYA	1	10590001	10600000	6.49464	4.23131		2.26333	5.98802e-06	0.999952		0.0924305	0.00723485		0.840261	True	False		True	True	True
TIB_vs_SYA	1	10670001	10680000	5.39229	2.12939		3.26291	4.95373e-05	0.98144		0.0340541	0.0263349		0.840261	True	False		True	True	True
TIB_vs_SYA	1	10690001	10700000	5.93312	3.11721		2.81591	1.90528e-05	0.998554		0.0541868	0.0154134		0.840261	True	False		True	True	True
TIB_vs_SYA	1	10700001	10710000	5.00574	2.25691		2.74883	0.000102885	0.986107		0.0578933	0.0423527		0.840261	True	False		True	True	True
TIB_vs_SYA	1	10710001	10720000	7.95683	1.19466		6.76217	1.08873e-06	0.884669		0.000438895	0.00326735		0.278805	True	False		True	True	True
TIB_vs_SYA	1	10720001	10730000	5.48793	2.4388		3.04913	4.30049e-05	0.99106		0.0427259	0.0254833		0.840261	True	False		True	True	True
TIB_vs_SYA	1	10840001	10850000	5.95032	3.89221		2.0581	1.90528e-05	0.999858		0.111338	0.0154134		0.840261	True	False		True	True	True
TIB_vs_SYA	1	10890001	10900000	6.38277	2.41365		3.96912	8.16548e-06	0.990436		0.0155893	0.0085355		0.840261	True	False		True	True	True
TIB_vs_SYA	1	10900001	10910000	4.93376	1.24173		3.69203	0.000120305	0.893342		0.0213364	0.0460589		0.840261	True	False		True	True	True
TIB_vs_SYA	1	11130001	11140000	4.9638	4.11088		0.852919	0.000112684	0.999929		0.287145	0.0446098		0.840261	True	False		True	True	True
TIB_vs_SYA	1	18560001	18570000	8.21745	0.318339		7.89911	1.08873e-06	0.629543		9.05008e-05	0.00326735		0.108759	True	False		False		False
TIB_vs_SYA	1	18570001	18580000	6.2056	0.237188		5.96841	9.25421e-06	0.598414		0.00129015	0.00946096		0.483997	True	False		False		False
TIB_vs_SYA	1	18670001	18680000	6.41659	7.14469		-0.728096	8.16548e-06	1.0		0.65249	0.0085355		0.840261	True	False		False		False
TIB_vs_SYA	1	18680001	18690000	5.55936	3.37001		2.18936	3.64725e-05	0.999298		0.0989343	0.0227728		0.840261	True	False		False		False
TIB_vs_SYA	1	18710001	18720000	6.55162	3.87316		2.67846	5.98802e-06	0.99985		0.062138	0.00723485		0.840261	True	False		False		False
TIB_vs_SYA	1	18720001	18730000	6.84143	3.39556		3.44587	4.35492e-06	0.999348		0.0279579	0.0062331		0.840261	True	False		False		False
TIB_vs_SYA	1	23540001	23550000	6.05639	2.56716		3.48924	1.46979e-05	0.993495		0.0266664	0.0125448		0.840261	True	False		False		False
TIB_vs_SYA	1	80900001	80910000	7.39019	3.1276		4.26259	1.6331e-06	0.998596		0.0110207	0.00349269		0.840261	True	False		False		False
TIB_vs_SYA	1	83360001	83370000	4.91251	1.64045		3.27207	0.00012466	0.94804		0.0337282	0.0473366		0.840261	True	False		False		False
TIB_vs_SYA	1	105450001	105460000	5.43391	1.951		3.4829	4.73598e-05	0.972601		0.0268461	0.0263349		0.840261	True	False		False		False
TIB_vs_SYA	1	106390001	106400000	5.56838	-1.49169		7.06008	3.59281e-05	0.0656625		0.000291236	0.0225845		0.215548	True	False		False		False
TIB_vs_SYA	1	118240001	118250000	10.8356	-5.85934		16.695	5.44366e-07	5.44366e-07		6.80457e-07	0.00326735		0.00703418	True	False		False		False
TIB_vs_SYA	1	118250001	118260000	8.20259	-3.65468		11.8573	1.08873e-06	0.000130648		6.80457e-07	0.00326735		0.00703418	True	False		False		False
TIB_vs_SYA	1	118260001	118270000	7.78047	-3.03202		10.8125	1.6331e-06	0.00116603		3.40228e-06	0.00349269		0.0137625	True	False		False		False
TIB_vs_SYA	1	128700001	128710000	7.97889	-0.554666		8.53356	1.08873e-06	0.290171		3.33424e-05	0.00326735		0.0596553	True	False		True	False	False
TIB_vs_SYA	1	128710001	128720000	5.17961	-1.1325		6.31211	7.24006e-05	0.126688		0.000814507	0.0338462		0.390615	True	False		True	False	False
TIB_vs_SYA	1	132050001	132060000	4.99769	3.18236		1.81533	0.000105607	0.998802		0.13768	0.0429373		0.840261	True	False		False		False
TIB_vs_SYA	1	137310001	137320000	5.0275	-1.20256		6.23006	9.63527e-05	0.112401		0.000913173	0.0403783		0.410429	True	False		False		False
TIB_vs_SYA	1	137320001	137330000	5.53958	-3.07264		8.61222	3.865e-05	0.00101034		3.06206e-05	0.0238127		0.0558597	True	False		False		False
TIB_vs_SYA	1	141080001	141090000	5.0234	0.156635		4.86676	9.68971e-05	0.56668		0.00528715	0.0404243		0.840261	True	False		False		False
TIB_vs_SYA	1	141540001	141550000	5.6035	-1.22617		6.82967	3.48394e-05	0.107916		0.000393304	0.0222001		0.263251	True	False		False		False
TIB_vs_SYA	1	143200001	143210000	6.10233	-4.46812		10.5704	1.25204e-05	7.07675e-06		3.40228e-06	0.0115328		0.0137625	True	False		False		False
TIB_vs_SYA	1	143230001	143240000	4.90678	-3.83959		8.74636	0.000126293	7.13119e-05		2.78987e-05	0.0473766		0.0558597	True	False		False		False
TIB_vs_SYA	1	151100001	151110000	5.16883	-1.53489		6.70372	7.56668e-05	0.0602101		0.000477681	0.0345074		0.288584	True	False		False		False
TIB_vs_SYA	1	151210001	151220000	5.15824	0.342736		4.8155	7.62112e-05	0.638581		0.00561649	0.0345861		0.840261	True	False		False		False
TIB_vs_SYA	1	151400001	151410000	5.50249	3.40148		2.10101	4.24605e-05	0.999364		0.10712	0.0254833		0.840261	True	False		False		False
TIB_vs_SYA	1	158460001	158470000	4.95427	-0.171279		5.12555	0.000114317	0.434848		0.00383301	0.0448744		0.840261	True	False		False		False
TIB_vs_SYA	1	158560001	158570000	5.90903	2.76661		3.14241	2.01415e-05	0.996126		0.038684	0.0156152		0.840261	True	False		False		False
TIB_vs_SYA	1	166400001	166410000	6.69411	2.86132		3.83279	5.44366e-06	0.996992		0.0181689	0.00713295		0.840261	True	False		False		False
TIB_vs_SYA	1	166410001	166420000	6.84544	2.73775		4.10769	4.35492e-06	0.995827		0.0132288	0.0062331		0.840261	True	False		False		False
TIB_vs_SYA	1	166420001	166430000	5.66374	2.17757		3.48616	2.8307e-05	0.983339		0.0267508	0.0188106		0.840261	True	False		False		False
TIB_vs_SYA	1	166430001	166440000	7.91058	1.95874		5.95184	1.6331e-06	0.973053		0.00131736	0.00349269		0.490255	True	False		False		False
TIB_vs_SYA	1	166440001	166450000	5.20749	3.64156		1.56592	6.91344e-05	0.999698		0.169208	0.0328152		0.840261	True	False		False		False
TIB_vs_SYA	1	166450001	166460000	6.08386	2.38252		3.70134	1.36091e-05	0.989704		0.0211105	0.0122922		0.840261	True	False		False		False
TIB_vs_SYA	1	166460001	166470000	8.06844	1.15588		6.91256	1.08873e-06	0.877094		0.000348394	0.00326735		0.245557	True	False		False		False
TIB_vs_SYA	1	166470001	166480000	5.56351	1.10796		4.45555	3.59281e-05	0.867307		0.00876428	0.0225845		0.840261	True	False		False		False
TIB_vs_SYA	1	166480001	166490000	6.25436	1.8594		4.39496	8.16548e-06	0.966617		0.00938622	0.0085355		0.840261	True	False		False		False
TIB_vs_SYA	1	177140001	177150000	4.91033	1.68901		3.22132	0.000125748	0.952715		0.0356553	0.0473634		0.840261	True	False		False		False
TIB_vs_SYA	1	177150001	177160000	4.93739	3.98899		0.948407	0.000118672	0.99989		0.269078	0.0458107		0.840261	True	False		False		False
TIB_vs_SYA	1	177180001	177190000	4.91096	4.69948		0.211479	0.000125748	0.999991		0.425507	0.0473634		0.840261	True	False		False		False
TIB_vs_SYA	1	192620001	192630000	5.68222	0.684573		4.99765	2.72183e-05	0.756892		0.00448489	0.0183493		0.840261	True	False		False		False
TIB_vs_SYA	1	192640001	192650000	5.05679	2.67953		2.37725	9.19978e-05	0.99512		0.0831695	0.0387277		0.840261	True	False		False		False
TIB_vs_SYA	10	770001	780000	8.66517			8.66517	5.44366e-07			3.06206e-05	0.00326735		0.0558597	True	False		False		False
TIB_vs_SYA	10	8700001	8710000	5.33795	2.64951		2.68844	5.38922e-05	0.994718		0.0615296	0.0278542		0.840261	True	False		False		False
TIB_vs_SYA	10	8740001	8750000	5.26672	3.72446		1.54227	6.2602e-05	0.999754		0.172434	0.030979		0.840261	True	False		False		False
TIB_vs_SYA	11	1120001	1130000	5.55076	2.74215		2.80861	3.81056e-05	0.995877		0.0545801	0.0236338		0.840261	True	False		False		False
TIB_vs_SYA	11	1130001	1140000	6.03585	1.67849		4.35737	1.46979e-05	0.951749		0.0098081	0.0125448		0.840261	True	False		False		False
TIB_vs_SYA	11	2270001	2280000	5.53708	1.36761		4.16948	3.97387e-05	0.914113		0.0123067	0.0243224		0.840261	True	False		False		False
TIB_vs_SYA	11	2280001	2290000	8.46704	0.40594		8.0611	5.44366e-07	0.662067		7.1448e-05	0.00326735		0.0954073	True	False		False		False
TIB_vs_SYA	11	2400001	2410000	5.0646	3.01503		2.04957	9.0909e-05	0.998034		0.112181	0.0384434		0.840261	True	False		False		False
TIB_vs_SYA	11	2460001	2470000	6.76214	1.25964		5.50251	4.89929e-06	0.896563		0.00235846	0.00660573		0.660263	True	False		False		False
TIB_vs_SYA	11	2470001	2480000	7.02034	1.79339		5.22695	2.17746e-06	0.961769		0.00337575	0.00349269		0.811549	True	False		False		False
TIB_vs_SYA	11	2480001	2490000	9.60279	-1.00878		10.6116	5.44366e-07	0.154687		3.40228e-06	0.00326735		0.0137625	True	False		False		False
TIB_vs_SYA	11	2490001	2500000	8.60573	0.20707		8.39866	5.44366e-07	0.586545		4.62711e-05	0.00326735		0.0745397	True	False		False		False
TIB_vs_SYA	11	2500001	2510000	8.22407	0.412033		7.81203	1.08873e-06	0.664314		0.000100027	0.00326735		0.115673	True	False		False		False
TIB_vs_SYA	11	2510001	2520000	8.93159	-0.82922		9.76081	5.44366e-07	0.202308		6.12411e-06	0.00326735		0.0219142	True	False		False		False
TIB_vs_SYA	11	2520001	2530000	5.7546	-0.0822131		5.83681	2.34077e-05	0.470475		0.00151266	0.0166236		0.512861	True	False		False		False
TIB_vs_SYA	11	13830001	13840000	5.9069	2.72006		3.18685	2.01415e-05	0.995623		0.036908	0.0156152		0.840261	True	False		False		False
TIB_vs_SYA	11	13910001	13920000	6.68832	1.00334		5.68497	5.44366e-06	0.844099		0.00184608	0.00713295		0.566844	True	False		False		False
TIB_vs_SYA	11	18830001	18840000	7.96511	4.75415		3.21096	1.08873e-06	0.999993		0.036037	0.00326735		0.840261	True	False		False		False
TIB_vs_SYA	12	8620001	8630000	4.96811	0.852763		4.11534	0.000109417	0.805921		0.0131097	0.0440668		0.840261	True	False		False		False
TIB_vs_SYA	15	220001	230000	4.9502			4.9502	0.000115405			0.00475095	0.0451114		0.840261	True	False		False		False
TIB_vs_SYA	15	3410001	3420000	5.80084	-0.407032		6.20787	2.28634e-05	0.343617		0.000943794	0.0166236		0.415083	True	False		False		False
TIB_vs_SYA	15	3420001	3430000	6.22034	0.0159088		6.20443	9.25421e-06	0.510267		0.000945835	0.00946096		0.415083	True	False		False		False
TIB_vs_SYA	15	3430001	3440000	6.04037	1.37791		4.66245	1.46979e-05	0.915598		0.00676374	0.0125448		0.840261	True	False		False		False
TIB_vs_SYA	15	4180001	4190000	5.42029	0.177719		5.24257	4.79042e-05	0.57498		0.00331314	0.0263349		0.810537	True	False		False		False
TIB_vs_SYA	15	4320001	4330000	6.11764	2.08191		4.03573	1.14317e-05	0.979395		0.0144427	0.0106352		0.840261	True	False		False		False
TIB_vs_SYA	15	4330001	4340000	6.544	1.2592		5.28479	5.98802e-06	0.896483		0.0031512	0.00723485		0.792707	True	False		False		False
TIB_vs_SYA	15	4910001	4920000	6.16835	9.93503		-3.76668	1.08873e-05	1.0		0.995014	0.0106352		0.997555	True	False		False		False
TIB_vs_SYA	17	660001	670000	4.93349	5.05269		-0.119198	0.000120305	0.999998		0.504737	0.0460589		0.840261	True	False		False		False
TIB_vs_SYA	17	740001	750000	5.09093	4.82685		0.264078	8.60098e-05	0.999996		0.413433	0.0377441		0.840261	True	False		False		False
TIB_vs_SYA	19	90001	100000	5.39835			5.39835	4.95373e-05			0.00270822	0.0263349		0.732455	True	False		False		False
TIB_vs_SYA	2	11360001	11370000	5.16917	1.69167		3.4775	7.56668e-05	0.952938		0.0270032	0.0345074		0.840261	True	False		False		False
TIB_vs_SYA	2	23990001	24000000	5.63952	-0.368434		6.00795	3.04845e-05	0.358177		0.00122006	0.0201139		0.469575	True	False		False		False
TIB_vs_SYA	2	25220001	25230000	5.291	4.06587		1.22513	5.77027e-05	0.999916		0.220499	0.0288616		0.840261	True	False		False		False
TIB_vs_SYA	2	25260001	25270000	5.06895	3.60972		1.45923	9.03647e-05	0.99967		0.184303	0.0384434		0.840261	True	False		True	False	False
TIB_vs_SYA	2	25380001	25390000	5.35747	2.82491		2.53256	5.28035e-05	0.996682		0.0717235	0.0275981		0.840261	True	False		True	False	False
TIB_vs_SYA	2	36090001	36100000	5.40325	-2.5357		7.93895	4.95373e-05	0.0052417		8.36962e-05	0.0263349		0.103825	True	False		True	False	False
TIB_vs_SYA	2	51010001	51020000	6.7606	3.64569		3.11492	4.89929e-06	0.9997		0.0398571	0.00660573		0.840261	True	False		True	False	False
TIB_vs_SYA	2	51020001	51030000	5.22392	2.87519		2.34873	6.85901e-05	0.997105		0.0854674	0.0328152		0.840261	True	False		True	False	False
TIB_vs_SYA	2	51110001	51120000	5.06833	7.50064		-2.4323	9.03647e-05	1.0		0.939984	0.0384434		0.952733	True	False		True	False	False
TIB_vs_SYA	2	51160001	51170000	5.43866	7.08078		-1.64213	4.73598e-05	1.0		0.840782	0.0263349		0.880651	True	False		True	False	False
TIB_vs_SYA	2	51280001	51290000	5.4644	4.93131		0.533092	4.51823e-05	0.999997		0.352839	0.0261084		0.840261	True	False		True	False	False
TIB_vs_SYA	2	51290001	51300000	6.32122	2.96359		3.35763	8.16548e-06	0.997738		0.0307798	0.0085355		0.840261	True	False		True	False	False
TIB_vs_SYA	2	51300001	51310000	7.10326	4.2537		2.84956	2.17746e-06	0.999955		0.0523884	0.00349269		0.840261	True	False		True	False	False
TIB_vs_SYA	2	51310001	51320000	6.06324	4.97008		1.09316	1.46979e-05	0.999997		0.242864	0.0125448		0.840261	True	False		True	False	False
TIB_vs_SYA	2	51320001	51330000	6.01295	3.72552		2.28743	1.6331e-05	0.999755		0.0903483	0.013812		0.840261	True	False		True	False	False
TIB_vs_SYA	2	51330001	51340000	6.90582	4.6986		2.20722	3.26619e-06	0.999991		0.0972686	0.00490103		0.840261	True	False		True	False	False
TIB_vs_SYA	2	51340001	51350000	7.14695	4.12915		3.01779	2.17746e-06	0.999931		0.0441406	0.00349269		0.840261	True	False		True	False	False
TIB_vs_SYA	2	51350001	51360000	7.03436	4.67354		2.36082	2.17746e-06	0.999991		0.0844848	0.00349269		0.840261	True	False		True	False	False
TIB_vs_SYA	2	51360001	51370000	6.97617	3.71421		3.26196	2.72183e-06	0.99975		0.0340943	0.00429186		0.840261	True	False		True	False	False
TIB_vs_SYA	2	51370001	51380000	7.14415	3.98758		3.15657	2.17746e-06	0.999889		0.0381246	0.00349269		0.840261	True	False		True	False	False
TIB_vs_SYA	2	51380001	51390000	6.84879	4.99187		1.85692	4.35492e-06	0.999998		0.132846	0.0062331		0.840261	True	False		True	False	False
TIB_vs_SYA	2	51390001	51400000	5.38272	4.3061		1.07661	5.00816e-05	0.999961		0.245792	0.026473		0.840261	True	False		True	False	False
TIB_vs_SYA	2	51410001	51420000	5.18706	3.89409		1.29296	7.18562e-05	0.999858		0.209478	0.0337626		0.840261	True	False		True	False	False
TIB_vs_SYA	2	51760001	51770000	5.47688	5.70001		-0.223126	4.40936e-05	1.0		0.530074	0.0257998		0.840261	True	False		True	False	False
TIB_vs_SYA	2	51780001	51790000	4.98646	5.62484		-0.638372	0.000106151	1.0		0.631234	0.0429373		0.840261	True	False		True	False	False
TIB_vs_SYA	2	51840001	51850000	5.33706	5.90036		-0.563294	5.38922e-05	1.0		0.612912	0.0278542		0.840261	True	False		True	False	False
TIB_vs_SYA	2	52770001	52780000	5.2907	5.86087		-0.570164	5.77027e-05	1.0		0.614559	0.0288616		0.840261	True	False		False		False
TIB_vs_SYA	2	53410001	53420000	4.92654	4.67931		0.247227	0.000121938	0.999991		0.41726	0.0464928		0.840261	True	False		False		False
TIB_vs_SYA	2	53560001	53570000	4.88534	3.07878		1.80656	0.000134458	0.998369		0.138716	0.0498369		0.840261	True	False		False		False
TIB_vs_SYA	2	70570001	70580000	5.14625	3.25574		1.89051	7.72999e-05	0.999014		0.128911	0.0349099		0.840261	True	False		False		False
TIB_vs_SYA	2	71270001	71280000	5.1239	-3.04737		8.17127	8.11105e-05	0.0011067		5.71584e-05	0.0364539		0.0830913	True	False		True	False	False
TIB_vs_SYA	2	71430001	71440000	5.4061	-4.75159		10.1577	4.95373e-05	2.17746e-06		3.40228e-06	0.0263349		0.0137625	True	False		False		False
TIB_vs_SYA	2	74270001	74280000	5.09187	-2.09134		7.1832	8.60098e-05	0.017282		0.000242923	0.0377441		0.194835	True	False		False		False
TIB_vs_SYA	2	74330001	74340000	5.44878	2.10009		3.34869	4.68154e-05	0.980205		0.0310785	0.0263349		0.840261	True	False		False		False
TIB_vs_SYA	2	81870001	81880000	5.32498	4.24073		1.08426	5.49809e-05	0.999953		0.244431	0.0281046		0.840261	True	False		False		False
TIB_vs_SYA	2	93370001	93380000	4.88391	-3.58049		8.4644	0.000135003	0.000171475		4.21883e-05	0.0498401		0.0712211	True	False		True	False	False
TIB_vs_SYA	2	93380001	93390000	5.8256	-1.36445		7.19005	2.17746e-05	0.0839956		0.000240201	0.0164696		0.194327	True	False		True	False	False
TIB_vs_SYA	2	93390001	93400000	7.32547	-2.25089		9.57635	1.6331e-06	0.0114763		9.5264e-06	0.00349269		0.0305623	True	False		True	False	False
TIB_vs_SYA	2	95870001	95880000	4.98597	0.924884		4.06109	0.000106151	0.824911		0.014016	0.0429373		0.840261	True	False		False		False
TIB_vs_SYA	2	95880001	95890000	5.61294	0.779127		4.83381	3.4295e-05	0.785257		0.00550149	0.0220039		0.840261	True	False		False		False
TIB_vs_SYA	2	108570001	108580000	5.21837	0.49125		4.72712	6.91344e-05	0.692693		0.00626769	0.0328152		0.840261	True	False		False		False
TIB_vs_SYA	2	108580001	108590000	5.81349	2.61192		3.20157	2.2319e-05	0.99421		0.0363636	0.0166236		0.840261	True	False		False		False
TIB_vs_SYA	2	108650001	108660000	7.30386	1.09293		6.21094	2.17746e-06	0.864163		0.000943794	0.00349269		0.415083	True	False		False		False
TIB_vs_SYA	2	108660001	108670000	5.60946	1.17043		4.43903	3.4295e-05	0.879953		0.00892759	0.0220039		0.840261	True	False		False		False
TIB_vs_SYA	2	108670001	108680000	4.89209	3.30222		1.58987	0.000131736	0.999141		0.166091	0.0492202		0.840261	True	False		False		False
TIB_vs_SYA	2	108730001	108740000	6.49289	3.85466		2.63822	6.53239e-06	0.999837		0.0646727	0.00779138		0.840261	True	False		False		False
TIB_vs_SYA	2	108740001	108750000	8.25354	5.04245		3.21109	1.08873e-06	0.999998		0.0360322	0.00326735		0.840261	True	False		False		False
TIB_vs_SYA	2	108760001	108770000	5.98001	2.52765		3.45236	1.85084e-05	0.992824		0.0277538	0.0153741		0.840261	True	False		False		False
TIB_vs_SYA	2	149580001	149590000	-0.600963	-9.65596		9.055	0.711155	5.44366e-07		1.76919e-05	0.923704		0.0484117	True	False		False		False
TIB_vs_SYA	22	990001	1000000	8.29912	-0.59464		8.89376	1.08873e-06	0.276317		2.17746e-05	0.00326735		0.0509549	True	False		False		False
TIB_vs_SYA	22	4890001	4900000	8.71463	-2.15991		10.8745	5.44366e-07	0.01454		3.40228e-06	0.00326735		0.0137625	True	False		False		False
TIB_vs_SYA	22	4910001	4920000	5.77515	0.357975		5.41717	2.34077e-05	0.644296		0.00264834	0.0166236		0.724687	True	False		False		False
TIB_vs_SYA	23	4850001	4860000	5.23742	1.49703		3.74039	6.75013e-05	0.931878		0.0202266	0.0327076		0.840261	True	False		False		False
TIB_vs_SYA	23	5570001	5580000	6.17633	-0.0556869		6.23202	1.08873e-05	0.481127		0.000909771	0.0106352		0.410429	True	False		False		False
TIB_vs_SYA	23	5680001	5690000	5.42975	-4.96066		10.3904	4.73598e-05	1.08873e-06		3.40228e-06	0.0263349		0.0137625	True	False		False		False
TIB_vs_SYA	23	5730001	5740000	5.68816	-3.97087		9.65903	2.66739e-05	4.4638e-05		8.16548e-06	0.0182467		0.0281367	True	False		False		False
TIB_vs_SYA	23	5750001	5760000	5.79086	-2.27201		8.06287	2.28634e-05	0.0108808		7.1448e-05	0.0166236		0.0954073	True	False		False		False
TIB_vs_SYA	23	5770001	5780000	6.34218	-0.185033		6.52721	8.16548e-06	0.429375		0.000604246	0.0085355		0.335757	True	False		False		False
TIB_vs_SYA	23	5780001	5790000	5.18659	-1.72542		6.91201	7.18562e-05	0.0403037		0.000348394	0.0337626		0.245557	True	False		False		False
TIB_vs_SYA	23	5800001	5810000	5.23228	-1.17068		6.40296	6.75013e-05	0.118693		0.000733532	0.0327076		0.368895	True	False		False		False
TIB_vs_SYA	23	5830001	5840000	5.76534	-0.612144		6.37749	2.34077e-05	0.270356		0.00076007	0.0166236		0.372849	True	False		False		False
TIB_vs_SYA	23	5840001	5850000	5.08661	-3.53288		8.61949	8.76428e-05	0.000202504		3.06206e-05	0.0381013		0.0558597	True	False		False		False
TIB_vs_SYA	23	5850001	5860000	5.8382	-3.04159		8.87979	2.12303e-05	0.00112411		2.24551e-05	0.0161895		0.0509549	True	False		False		False
TIB_vs_SYA	23	5860001	5870000	7.56765	-2.82999		10.3976	1.6331e-06	0.00218399		3.40228e-06	0.00349269		0.0137625	True	False		False		False
TIB_vs_SYA	23	5870001	5880000	7.20452	-3.1203		10.3248	2.17746e-06	0.000855743		3.40228e-06	0.00349269		0.0137625	True	False		False		False
TIB_vs_SYA	23	5880001	5890000	8.29273	-3.80432		12.0971	1.08873e-06	8.11105e-05		6.80457e-07	0.00326735		0.00703418	True	False		False		False
TIB_vs_SYA	23	5890001	5900000	7.95955	-3.55705		11.5166	1.08873e-06	0.000188895		1.36091e-06	0.00326735		0.0126615	True	False		False		False
TIB_vs_SYA	23	5900001	5910000	6.12399	-1.31151		7.4355	1.14317e-05	0.0927109		0.000170795	0.0106352		0.162145	True	False		False		False
TIB_vs_SYA	24	5950001	5960000	5.24573	1.11494		4.13078	6.47795e-05	0.86878		0.0128668	0.0318869		0.840261	True	False		False		False
TIB_vs_SYA	24	6140001	6150000	7.19317	-0.726136		7.91931	2.17746e-06	0.233335		8.70985e-05	0.00349269		0.106623	True	False		False		False
TIB_vs_SYA	24	6150001	6160000	6.58903	-0.065195		6.65422	5.98802e-06	0.477303		0.000507621	0.00723485		0.30274	True	False		False		False
TIB_vs_SYA	24	6360001	6370000	6.31337	-4.29969		10.6131	8.16548e-06	1.1976e-05		3.40228e-06	0.0085355		0.0137625	True	False		False		False
TIB_vs_SYA	28	980001	990000	6.40443	0.474656		5.92978	8.16548e-06	0.686854		0.00134594	0.0085355		0.490696	True	False		False		False
TIB_vs_SYA	3	8810001	8820000	4.96543	1.21747		3.74796	0.000111051	0.888975		0.0200497	0.0445318		0.840261	True	False		False		False
TIB_vs_SYA	3	36910001	36920000	4.94517	4.91836		0.0268136	0.000116494	0.999997		0.469344	0.0451575		0.840261	True	False		False		False
TIB_vs_SYA	3	37010001	37020000	6.14126	11.6826		-5.54136	1.14317e-05	1.0		0.99998	0.0106352		1.0	True	False		False		False
TIB_vs_SYA	3	37020001	37030000	5.08763	11.8499		-6.76225	8.70985e-05	1.0		1.0	0.0380424		1.0	True	False		False		False
TIB_vs_SYA	3	37120001	37130000	5.064	4.59879		0.46521	9.0909e-05	0.999987		0.367684	0.0384434		0.840261	True	False		False		False
TIB_vs_SYA	3	37300001	37310000	4.89168	5.09236		-0.200685	0.000132281	0.999999		0.524527	0.0492259		0.840261	True	False		True	False	False
TIB_vs_SYA	3	37320001	37330000	5.50279	5.07606		0.426733	4.24605e-05	0.999999		0.376091	0.0254833		0.840261	True	False		True	False	False
TIB_vs_SYA	3	37330001	37340000	6.98232	6.28331		0.699004	2.17746e-06	1.0		0.317798	0.00349269		0.840261	True	False		True	False	False
TIB_vs_SYA	3	37340001	37350000	7.89765	4.35953		3.53812	1.6331e-06	0.999967		0.0252388	0.00349269		0.840261	True	False		True	False	False
TIB_vs_SYA	3	37350001	37360000	9.43677	2.62635		6.81042	5.44366e-07	0.994406		0.000405552	0.00326735		0.26951	True	False		True	False	False
TIB_vs_SYA	3	37380001	37390000	6.15677	4.89271		1.26406	1.14317e-05	0.999997		0.214191	0.0106352		0.840261	True	False		True	False	False
TIB_vs_SYA	3	37420001	37430000	8.1835	4.91379		3.26971	1.08873e-06	0.999997		0.0338194	0.00326735		0.840261	True	False		True	False	False
TIB_vs_SYA	3	37430001	37440000	9.59561	2.06493		7.53067	5.44366e-07	0.97863		0.000147659	0.00326735		0.144608	True	False		True	False	False
TIB_vs_SYA	3	37440001	37450000	6.88507	2.65696		4.22811	3.26619e-06	0.994812		0.0114997	0.00490103		0.840261	True	False		True	False	False
TIB_vs_SYA	3	37460001	37470000	5.21801	2.17811		3.0399	6.91344e-05	0.983364		0.0431457	0.0328152		0.840261	True	False		True	False	False
TIB_vs_SYA	3	37480001	37490000	5.31992	2.59224		2.72768	5.49809e-05	0.99391		0.0591664	0.0281046		0.840261	True	False		True	False	False
TIB_vs_SYA	3	37510001	37520000	5.38715	2.1408		3.24635	4.95373e-05	0.981908		0.0347217	0.0263349		0.840261	True	False		True	False	False
TIB_vs_SYA	3	37520001	37530000	5.29281	1.82266		3.47014	5.77027e-05	0.963964		0.0272366	0.0288616		0.840261	True	False		True	False	False
TIB_vs_SYA	3	41890001	41900000	7.01829			7.01829	2.17746e-06			0.000305525	0.00349269		0.222071	True	False		False		False
TIB_vs_SYA	3	43450001	43460000	5.51574	3.59586		1.91989	4.13718e-05	0.999651		0.125657	0.0251565		0.840261	True	False		False		False
TIB_vs_SYA	3	43690001	43700000	5.28937	0.934393		4.35498	5.77027e-05	0.827312		0.0098292	0.0288616		0.840261	True	False		False		False
TIB_vs_SYA	3	55530001	55540000	6.73277	1.07264		5.66013	4.89929e-06	0.859789		0.00190664	0.00660573		0.5816	True	False		False		False
TIB_vs_SYA	3	64400001	64410000	5.97493	1.41336		4.56156	1.85084e-05	0.920634		0.00768168	0.0153741		0.840261	True	False		True	False	False
TIB_vs_SYA	3	64500001	64510000	8.02764	3.00628		5.02135	1.08873e-06	0.997984		0.00436785	0.00326735		0.840261	True	False		True	False	False
TIB_vs_SYA	3	64510001	64520000	8.14588	3.26056		4.88533	1.08873e-06	0.999031		0.00515446	0.00326735		0.840261	True	False		True	False	False
TIB_vs_SYA	3	64520001	64530000	5.61458	2.49429		3.12029	3.4295e-05	0.992186		0.0396108	0.0220039		0.840261	True	False		True	False	False
TIB_vs_SYA	3	64530001	64540000	6.89208	4.0946		2.79748	3.26619e-06	0.999923		0.0551946	0.00490103		0.840261	True	False		True	False	False
TIB_vs_SYA	3	64540001	64550000	7.80785	5.41481		2.39304	1.6331e-06	0.999999		0.0819583	0.00349269		0.840261	True	False		True	False	False
TIB_vs_SYA	3	65380001	65390000	5.76579	-2.28058		8.04637	2.34077e-05	0.0106325		7.28089e-05	0.0166236		0.0954073	True	False		False		False
TIB_vs_SYA	3	79930001	79940000	7.14644	0.356366		6.79007	2.17746e-06	0.643699		0.000419842	0.00349269		0.271256	True	False		False		False
TIB_vs_SYA	3	79960001	79970000	5.09452	0.379068		4.71545	8.60098e-05	0.652155		0.00635411	0.0377441		0.840261	True	False		False		False
TIB_vs_SYA	3	85430001	85440000	5.47775	2.57395		2.90381	4.40936e-05	0.993608		0.049559	0.0257998		0.840261	True	False		False		False
TIB_vs_SYA	3	89620001	89630000	4.94859	3.3999		1.54869	0.00011595	0.999359		0.171514	0.0451346		0.840261	True	False		False		False
TIB_vs_SYA	3	94970001	94980000	6.19577	1.28866		4.90711	9.79858e-06	0.901542		0.00501429	0.0099086		0.840261	True	False		False		False
TIB_vs_SYA	3	105940001	105950000	6.34227	1.24311		5.09915	8.16548e-06	0.893603		0.00395822	0.0085355		0.840261	True	False		False		False
TIB_vs_SYA	31	10001	20000	9.53418	-0.88186		10.416	5.44366e-07	0.187544		3.40228e-06	0.00326735		0.0137625	True	False		False		False
TIB_vs_SYA	31	920001	930000	7.1306	3.57438		3.55622	2.17746e-06	0.999628		0.0247625	0.00349269		0.840261	True	False		False		False
TIB_vs_SYA	33	3270001	3280000	5.72753	2.52006		3.20747	2.39521e-05	0.992675		0.0361513	0.0167544		0.840261	True	False		False		False
TIB_vs_SYA	4	13530001	13540000	4.99436	1.0934		3.90097	0.000106151	0.864258		0.0168182	0.0429373		0.840261	True	False		False		False
TIB_vs_SYA	4	24380001	24390000	5.90409	-1.8819		7.78599	2.01415e-05	0.028368		0.000102749	0.0156152		0.116579	True	False		False		False
TIB_vs_SYA	4	24450001	24460000	5.84826	-0.113271		5.96153	2.12303e-05	0.458099		0.00130239	0.0161895		0.48663	True	False		False		False
TIB_vs_SYA	4	24460001	24470000	5.74197	0.783348		4.95862	2.39521e-05	0.786481		0.00469787	0.0167544		0.840261	True	False		False		False
TIB_vs_SYA	4	51840001	51850000	5.75957	0.90202		4.85755	2.34077e-05	0.819061		0.0053341	0.0166236		0.840261	True	False		False		False
TIB_vs_SYA	4	72010001	72020000	5.87917	-1.02373		6.9029	2.01415e-05	0.151146		0.000352477	0.0156152		0.246567	True	False		True	True	True
TIB_vs_SYA	4	72020001	72030000	5.17435	-0.315065		5.48941	7.34893e-05	0.378522		0.00240201	0.0338462		0.66909	True	False		True	True	True
TIB_vs_SYA	4	72030001	72040000	7.31817	-1.5472		8.86537	2.17746e-06	0.0587245		2.3816e-05	0.00349269		0.0527564	True	False		True	True	True
TIB_vs_SYA	4	72200001	72210000	7.15585	-1.51936		8.6752	2.17746e-06	0.0621301		2.85792e-05	0.00349269		0.0558597	True	False		True	True	True
TIB_vs_SYA	4	72220001	72230000	8.01947	-1.92129		9.94076	1.08873e-06	0.0259428		4.08274e-06	0.00326735		0.0158269	True	False		True	True	True
TIB_vs_SYA	4	72240001	72250000	5.89516	-0.775916		6.67107	2.01415e-05	0.218091		0.000498775	0.0156152		0.299384	True	False		True	True	True
TIB_vs_SYA	4	72250001	72260000	6.76038	-0.508907		7.26929	4.89929e-06	0.306196		0.000215705	0.00660573		0.189326	True	False		True	True	True
TIB_vs_SYA	4	72380001	72390000	8.2079	-0.146925		8.35483	1.08873e-06	0.444505		4.89929e-05	0.00326735		0.0745397	True	False		True	True	True
TIB_vs_SYA	4	72390001	72400000	6.33178	1.07191		5.25987	8.16548e-06	0.859629		0.00324034	0.0085355		0.803352	True	False		True	True	True
TIB_vs_SYA	4	72450001	72460000	5.09989	0.242199		4.8577	8.60098e-05	0.60034		0.00533274	0.0377441		0.840261	True	False		False		False
TIB_vs_SYA	4	74790001	74800000	7.90826	2.06214		5.84612	1.6331e-06	0.9785		0.00150041	0.00349269		0.512861	True	False		False		False
TIB_vs_SYA	4	75470001	75480000	5.45609	-6.49619		11.9523	4.57267e-05	5.44366e-07		6.80457e-07	0.0262598		0.00703418	True	False		True	True	True
TIB_vs_SYA	4	75600001	75610000	5.42065	-3.76272		9.18337	4.79042e-05	9.30865e-05		1.6331e-05	0.0263349		0.0460419	True	False		True	True	True
TIB_vs_SYA	4	75610001	75620000	5.62782	-3.56262		9.19043	3.21176e-05	0.000185629		1.6331e-05	0.0210422		0.0460419	True	False		True	True	True
TIB_vs_SYA	4	75680001	75690000	5.36348	-2.63107		7.99455	5.22591e-05	0.00398857		7.82525e-05	0.0274679		0.099239	True	False		True	True	True
TIB_vs_SYA	4	75990001	76000000	6.6173	2.53912		4.07818	5.98802e-06	0.99302		0.0137262	0.00723485		0.840261	True	False		False		False
TIB_vs_SYA	4	76000001	76010000	7.46619	1.16436		6.30182	1.6331e-06	0.878762		0.000826075	0.00349269		0.394131	True	False		False		False
TIB_vs_SYA	5	19010001	19020000	5.07353	-4.72789		9.80142	8.87316e-05	2.17746e-06		6.12411e-06	0.0383952		0.0219142	True	False		False		False
TIB_vs_SYA	5	21610001	21620000	5.70157	-3.08253		8.7841	2.61295e-05	0.000976047		2.58574e-05	0.0180067		0.0558597	True	False		False		False
TIB_vs_SYA	5	21650001	21660000	7.45721	-0.439255		7.89646	1.6331e-06	0.331528		9.11812e-05	0.00349269		0.108759	True	False		False		False
TIB_vs_SYA	5	31030001	31040000	8.99318	2.87539		6.11779	5.44366e-07	0.997105		0.00106628	0.00326735		0.446262	True	False		False		False
TIB_vs_SYA	5	31390001	31400000	6.28404	-3.08242		9.36647	8.16548e-06	0.000976592		1.42896e-05	0.0085355		0.0428858	True	False		False		False
TIB_vs_SYA	5	31400001	31410000	6.08286	-2.27186		8.35471	1.36091e-05	0.0108895		4.89929e-05	0.0122922		0.0745397	True	False		False		False
TIB_vs_SYA	5	40690001	40700000	5.06753	1.57254		3.495	9.03647e-05	0.940841		0.0265086	0.0384434		0.840261	True	False		False		False
TIB_vs_SYA	5	40740001	40750000	5.38661	-0.126248		5.51285	4.95373e-05	0.452928		0.00232784	0.0263349		0.656289	True	False		False		False
TIB_vs_SYA	5	40990001	41000000	6.14265	-4.8576		11.0003	1.14317e-05	1.6331e-06		2.04137e-06	0.0106352		0.0137625	True	True	GO_BP:GO:0007186	False		True
TIB_vs_SYA	6	16080001	16090000	6.0488	1.95807		4.09073	1.46979e-05	0.97301		0.0135132	0.0125448		0.840261	True	False		False		False
TIB_vs_SYA	6	16090001	16100000	4.95152	1.57828		3.37324	0.000114317	0.941473		0.030262	0.0448744		0.840261	True	False		False		False
TIB_vs_SYA	6	19150001	19160000	5.66757	-3.78393		9.4515	2.72183e-05	8.65541e-05		1.22482e-05	0.0183493		0.0379846	True	False		False		False
TIB_vs_SYA	6	19160001	19170000	7.19885	-7.06054		14.2594	2.17746e-06	5.44366e-07		6.80457e-07	0.00349269		0.00703418	True	False		False		False
TIB_vs_SYA	6	19170001	19180000	5.94215	-6.3049		12.2471	1.90528e-05	5.44366e-07		6.80457e-07	0.0154134		0.00703418	True	False		False		False
TIB_vs_SYA	6	19230001	19240000	6.99238	-3.56727		10.5596	2.17746e-06	0.000183451		3.40228e-06	0.00349269		0.0137625	True	False		False		False
TIB_vs_SYA	6	36160001	36170000	5.44158	-3.55018		8.99176	4.73598e-05	0.000191617		2.04137e-05	0.0263349		0.0509549	True	False		False		False
TIB_vs_SYA	7	28890001	28900000	0.975468	-1.99692	6.61023	9.58261	0.159987	0.021791	4.69515e-05	9.5264e-06	0.923704	0.145732	0.0305623	True	False		False		False
TIB_vs_SYA	7	28900001	28910000	1.53418	-2.58967	6.27312	10.397	0.0721584	0.00448013	7.68916e-05	3.40228e-06	0.923704	0.145732	0.0137625	True	False		False		False
TIB_vs_SYA	8	610001	620000	4.95749	-1.52383		6.48131	0.000112684	0.0615748		0.000651197	0.0446098		0.347113	True	False		False		False
TIB_vs_SYA	8	750001	760000	5.24398	-0.121035		5.36501	6.58682e-05	0.455033		0.00283955	0.0322522		0.757697	True	False		True	True	True
TIB_vs_SYA	8	780001	790000	5.01508	-0.144118		5.1592	0.000100163	0.445671		0.00368876	0.0416004		0.835014	True	False		True	True	True
TIB_vs_SYA	8	790001	800000	4.95787	-0.248545		5.20641	0.000112684	0.404256		0.00346148	0.0446098		0.816765	True	False		True	True	True
TIB_vs_SYA	8	920001	930000	5.49352	0.313562		5.17996	4.30049e-05	0.627755		0.0035758	0.0254833		0.823777	True	False		True	True	True
TIB_vs_SYA	8	940001	950000	5.28171	-0.994198		6.27591	5.98802e-05	0.158222		0.000856015	0.0297906		0.399374	True	False		True	True	True
TIB_vs_SYA	8	1010001	1020000	6.16223	1.73956		4.42267	1.14317e-05	0.957255		0.00910247	0.0106352		0.840261	True	False		True	True	True
TIB_vs_SYA	8	1160001	1170000	9.57973	7.34834		2.23139	5.44366e-07	1.0		0.0951993	0.00326735		0.840261	True	False		True	True	True
TIB_vs_SYA	8	1170001	1180000	6.04841	3.81893		2.22948	1.46979e-05	0.999813		0.0953545	0.0125448		0.840261	True	False		True	True	True
TIB_vs_SYA	8	10520001	10530000	5.17532	-0.798259		5.97358	7.34893e-05	0.211361		0.00128062	0.0338462		0.483997	True	False		True	True	True
TIB_vs_SYA	8	10530001	10540000	5.65802	-0.248754		5.90678	2.8307e-05	0.404169		0.00137929	0.0188106		0.492393	True	False		True	True	True
TIB_vs_SYA	9	12470001	12480000	5.46117	-1.27306	0.872872	7.6071	4.51823e-05	0.0994153	0.175937	0.000131328	0.0261084	0.888758	0.137285	True	False		False		False
TIB_vs_SYA	9	12480001	12490000	7.83672	-0.357097	-0.466102	7.72771	1.6331e-06	0.362471	0.632712	0.000108873	0.00349269	0.888758	0.119167	True	False		False		False
TIB_vs_SYA	1	117440001	117450000	6.52297			6.52297	5.98802e-06			0.000606287	0.00723485		0.335757	True	False		False		False
TIB_vs_SYA	10	700001	710000	44.5052			44.5052	5.44366e-07			6.80457e-07	0.00326735		0.00703418	True	False		False		False
TIB_vs_SYA	13	1440001	1450000	17.0105			17.0105	5.44366e-07			6.80457e-07	0.00326735		0.00703418	True	False		False		False
TIB_vs_SYA	2	81810001	81820000	14.6097			14.6097	5.44366e-07			6.80457e-07	0.00326735		0.00703418	True	False		False		False
TIB_vs_SYA	27	20001	30000	6.43591			6.43591	8.16548e-06			0.000700871	0.0085355		0.359323	True	False		False		False
TIB_vs_SYA	4	30630001	30640000	5.71818			5.71818	2.50408e-05			0.00176987	0.0173852		0.55818	True	False		False		False
TIB_vs_NWC	1	11060001	11070000	5.77564	2.48691		3.28873	3.21176e-05	0.991897		0.0323625	0.0112329		0.84079	True	False		True	True	True
TIB_vs_NWC	1	57770001	57780000	4.73416	-0.322572		5.05673	0.000231355	0.375931		0.00398339	0.044196		0.666552	True	False		False		False
TIB_vs_NWC	1	65240001	65250000	5.97423	-1.53238		7.50662	2.12303e-05	0.0602041		0.00014902	0.00866269		0.109439	True	False		False		False
TIB_vs_NWC	1	73040001	73050000	4.92148	3.72764		1.19384	0.000162765	0.999766		0.224347	0.0346508		0.84079	True	False		False		False
TIB_vs_NWC	1	73050001	73060000	6.10421	3.62729		2.47692	1.79641e-05	0.999686		0.0746413	0.00792053		0.84079	True	False		False		False
TIB_vs_NWC	1	73060001	73070000	5.0032	1.60906		3.39414	0.000139902	0.94472		0.0288874	0.0319004		0.84079	True	False		False		False
TIB_vs_NWC	1	73090001	73100000	4.88889	4.39651		0.492387	0.000171475	0.999973		0.361008	0.036092		0.84079	True	False		False		False
TIB_vs_NWC	1	73100001	73110000	5.75803	0.850857		4.90718	3.37507e-05	0.80539		0.00485098	0.0114178		0.738658	True	False		False		False
TIB_vs_NWC	1	73190001	73200000	5.7264	-1.55168		7.27808	3.37507e-05	0.057841		0.000199374	0.0114178		0.122842	True	False		False		False
TIB_vs_NWC	1	73200001	73210000	8.31518	-0.0241553		8.33933	1.08873e-06	0.49469		4.49101e-05	0.00148951		0.0605552	True	False		False		False
TIB_vs_NWC	1	73210001	73220000	7.1686	-0.230996		7.39959	2.72183e-06	0.411668		0.000167392	0.00193295		0.116694	True	False		False		False
TIB_vs_NWC	1	73250001	73260000	7.14362	1.99212		5.15151	2.72183e-06	0.974593		0.00352341	0.00193295		0.622025	True	False		False		False
TIB_vs_NWC	1	73260001	73270000	5.69095	-0.347165		6.03812	3.70169e-05	0.366521		0.00108669	0.0121259		0.341523	True	False		False		False
TIB_vs_NWC	1	73280001	73290000	5.00668	1.13723		3.86945	0.000137724	0.873186		0.0169481	0.031481		0.84079	True	False		False		False
TIB_vs_NWC	1	73340001	73350000	5.56383	-4.20433		9.76816	5.00816e-05	1.30648e-05		6.12411e-06	0.0152422		0.0261963	True	False		False		False
TIB_vs_NWC	1	73440001	73450000	4.73512	2.71849		2.01663	0.000230811	0.995486		0.114419	0.0441827		0.84079	True	False		False		False
TIB_vs_NWC	1	73530001	73540000	5.93966	1.51759		4.42206	2.2319e-05	0.934247		0.00876905	0.00868778		0.84079	True	False		False		False
TIB_vs_NWC	1	73630001	73640000	8.58321	-1.0733		9.65651	1.08873e-06	0.139682		6.12411e-06	0.00148951		0.0261963	True	False		False		False
TIB_vs_NWC	1	73810001	73820000	4.73928	3.76123		0.978045	0.000229178	0.99979		0.262408	0.0439606		0.84079	True	False		False		False
TIB_vs_NWC	1	73870001	73880000	5.05842	0.59186		4.46656	0.000124115	0.727405		0.0083145	0.0290118		0.84079	True	False		False		False
TIB_vs_NWC	1	73890001	73900000	5.6729	-0.924693		6.5976	3.81056e-05	0.176244		0.000527354	0.0123521		0.227146	True	False		False		False
TIB_vs_NWC	1	73900001	73910000	7.38584	-1.135		8.52084	1.6331e-06	0.12608		2.99401e-05	0.00148951		0.0464256	True	False		False		False
TIB_vs_NWC	1	73910001	73920000	6.55448	0.0624621		6.49202	5.44366e-06	0.529634		0.000598802	0.00318512		0.244345	True	False		False		False
TIB_vs_NWC	1	73930001	73940000	4.87173	-1.81511		6.68683	0.00017583	0.0327164		0.000465432	0.0364317		0.209496	True	False		False		False
TIB_vs_NWC	1	73940001	73950000	7.41568	-0.662446		8.07813	1.6331e-06	0.253982		6.19216e-05	0.00148951		0.072924	True	False		False		False
TIB_vs_NWC	1	73950001	73960000	6.09393	1.02892		5.06501	1.85084e-05	0.849881		0.00394189	0.00812206		0.660795	True	False		False		False
TIB_vs_NWC	1	73960001	73970000	5.38178	-0.262012		5.64379	7.02232e-05	0.399518		0.00182158	0.0198571		0.42432	True	False		False		False
TIB_vs_NWC	1	73970001	73980000	7.24142	-0.628551		7.86997	1.6331e-06	0.265161		9.05008e-05	0.00148951		0.0895736	True	False		False		False
TIB_vs_NWC	1	73980001	73990000	6.18154	0.800564		5.38098	1.52422e-05	0.791446		0.00261363	0.00709008		0.520695	True	False		False		False
TIB_vs_NWC	1	74010001	74020000	6.42488	-1.57183		7.99671	7.62112e-06	0.0554344		7.21284e-05	0.00412214		0.0782454	True	False		False		False
TIB_vs_NWC	1	74020001	74030000	5.79182	-0.588027		6.37985	3.10288e-05	0.278992		0.000686581	0.0110178		0.26287	True	False		False		False
TIB_vs_NWC	1	74040001	74050000	5.17259	-0.13487		5.30747	0.000102885	0.450048		0.00287969	0.0253217		0.556503	True	False		True	True	True
TIB_vs_NWC	1	74070001	74080000	5.50736	0.814		4.69336	5.28035e-05	0.795222		0.00632621	0.0156946		0.84079	True	False		True	True	True
TIB_vs_NWC	1	74080001	74090000	5.2168	-1.67533		6.89213	9.36309e-05	0.0445422		0.000349074	0.0238648		0.172749	True	False		True	True	True
TIB_vs_NWC	1	74100001	74110000	5.33333	-2.66723		8.00056	7.94774e-05	0.00353021		7.21284e-05	0.0218958		0.0782454	True	False		True	True	True
TIB_vs_NWC	1	74110001	74120000	4.68226	-1.50477		6.18703	0.000258574	0.0636723		0.000885274	0.047553		0.305987	True	False		True	True	True
TIB_vs_NWC	1	74120001	74130000	5.00233	-3.27176		8.27409	0.000140446	0.000511159		5.03538e-05	0.0319462		0.0633077	True	False		True	True	True
TIB_vs_NWC	1	74130001	74140000	6.23545	-1.17633		7.41178	1.46979e-05	0.117502		0.000166031	0.00709008		0.116694	True	False		True	True	True
TIB_vs_NWC	1	74140001	74150000	6.05624	-0.814094		6.87034	2.01415e-05	0.207117		0.000367447	0.00844057		0.179098	True	False		True	True	True
TIB_vs_NWC	1	74150001	74160000	6.59525	-1.22236		7.81762	4.89929e-06	0.108459		9.86662e-05	0.00297902		0.0927233	True	False		True	True	True
TIB_vs_NWC	1	74160001	74170000	5.62669	-0.800261		6.42695	4.35492e-05	0.211114		0.000642351	0.0138276		0.253767	True	False		True	True	True
TIB_vs_NWC	1	74170001	74180000	6.31452	1.3877		4.92682	9.79858e-06	0.916734		0.00472781	0.00500869		0.729032	True	False		True	True	True
TIB_vs_NWC	1	74180001	74190000	4.79941	-0.920001		5.71941	0.000196516	0.177528		0.00163174	0.0387336		0.400949	True	False		True	True	True
TIB_vs_NWC	1	74190001	74200000	7.28447	-0.251228		7.5357	1.6331e-06	0.403808		0.000140855	0.00148951		0.109206	True	False		True	True	True
TIB_vs_NWC	1	74200001	74210000	5.58055	-3.30527		8.88581	4.95373e-05	0.000451279		1.56505e-05	0.0152422		0.0338622	True	False		True	True	True
TIB_vs_NWC	1	74230001	74240000	5.95382	-1.37753		7.33135	2.17746e-05	0.0817479		0.000184404	0.00868778		0.117509	True	False		True	True	True
TIB_vs_NWC	1	74240001	74250000	5.60255	0.624441		4.97811	4.62711e-05	0.738047		0.00442433	0.0144939		0.709242	True	False		True	True	True
TIB_vs_NWC	1	74250001	74260000	5.5152	1.86663		3.64856	5.28035e-05	0.966836		0.0217692	0.0156946		0.84079	True	False		True	True	True
TIB_vs_NWC	1	74270001	74280000	7.06615	1.65764		5.40851	2.72183e-06	0.949596		0.00252041	0.00193295		0.50537	True	False		True	True	True
TIB_vs_NWC	1	74280001	74290000	7.01028	-2.29455		9.30484	2.72183e-06	0.0100169		8.16548e-06	0.00193295		0.0261963	True	False		True	True	True
TIB_vs_NWC	1	74290001	74300000	5.87328	-1.41728		7.29056	2.34077e-05	0.0757212		0.000194611	0.0088523		0.120707	True	False		True	True	True
TIB_vs_NWC	1	74300001	74310000	7.20412	-0.647862		7.85198	1.6331e-06	0.25882		9.25421e-05	0.00148951		0.0896859	True	False		True	True	True
TIB_vs_NWC	1	74310001	74320000	6.15791	-1.32492		7.48283	1.6331e-05	0.0901028		0.000151742	0.00737525		0.109439	True	False		True	True	True
TIB_vs_NWC	1	74330001	74340000	5.81274	0.639909		5.17283	2.93957e-05	0.743068		0.00341249	0.0106826		0.610519	True	False		True	True	True
TIB_vs_NWC	1	74340001	74350000	5.92247	-1.01652		6.93899	2.2319e-05	0.152882		0.000330022	0.00868778		0.167783	True	False		True	True	True
TIB_vs_NWC	1	74350001	74360000	6.67308	-1.20704		7.88013	4.89929e-06	0.111484		8.77789e-05	0.00297902		0.0878139	True	False		True	True	True
TIB_vs_NWC	1	74360001	74370000	8.14469	-0.613075		8.75777	1.08873e-06	0.270346		2.04137e-05	0.00148951		0.0392507	True	False		True	True	True
TIB_vs_NWC	1	74370001	74380000	6.18913	0.828814		5.36032	1.52422e-05	0.799371		0.00268032	0.00709008		0.531703	True	False		True	True	True
TIB_vs_NWC	1	74380001	74390000	7.12282	-1.20133		8.32415	2.72183e-06	0.112598		4.62711e-05	0.00193295		0.0614989	True	False		True	True	True
TIB_vs_NWC	1	74400001	74410000	5.3584	-1.34307		6.70147	7.51224e-05	0.0871241		0.000454545	0.0211142		0.20629	True	False		True	True	True
TIB_vs_NWC	1	74420001	74430000	4.91776	-0.947037		5.8648	0.000162765	0.170379		0.00135207	0.0346508		0.376624	True	False		True	True	True
TIB_vs_NWC	1	74450001	74460000	5.08579	0.601618		4.48417	0.000117583	0.730578		0.00813758	0.0281932		0.84079	True	False		True	True	True
TIB_vs_NWC	1	74460001	74470000	5.27106	2.03254		3.23853	8.81872e-05	0.976701		0.0341909	0.0230456		0.84079	True	False		True	True	True
TIB_vs_NWC	1	74470001	74480000	8.16917	1.3126		6.85657	1.08873e-06	0.905083		0.000371529	0.00148951		0.179098	True	False		True	True	True
TIB_vs_NWC	1	74490001	74500000	6.10369	-1.56519		7.66888	1.79641e-05	0.0562487		0.000115678	0.00792053		0.096092	True	False		True	True	True
TIB_vs_NWC	1	74500001	74510000	9.41494	-0.0120337		9.42697	1.08873e-06	0.499593		6.80457e-06	0.00148951		0.0261963	True	False		True	True	True
TIB_vs_NWC	1	74520001	74530000	4.69175	-0.00292119		4.69467	0.000252586	0.503278		0.00631872	0.0469033		0.84079	True	False		True	True	True
TIB_vs_NWC	1	74540001	74550000	7.4382	-0.303996		7.7422	1.6331e-06	0.38312		0.000107512	0.00148951		0.0955587	True	False		True	True	True
TIB_vs_NWC	1	74550001	74560000	7.16186	-0.861334		8.0232	2.72183e-06	0.193474		6.94066e-05	0.00193295		0.0782454	True	False		True	True	True
TIB_vs_NWC	1	74560001	74570000	5.67288	-1.12231		6.79519	3.81056e-05	0.128806		0.000407594	0.0123521		0.193476	True	False		True	True	True
TIB_vs_NWC	1	74570001	74580000	6.34991	1.68039		4.66953	8.70985e-06	0.951772		0.00650993	0.00457794		0.84079	True	False		True	True	True
TIB_vs_NWC	1	74580001	74590000	7.66833	1.81251		5.85583	1.6331e-06	0.963004		0.0013684	0.00148951		0.378904	True	False		True	True	True
TIB_vs_NWC	1	74600001	74610000	6.88677	-0.862056		7.74883	3.26619e-06	0.193276		0.000106832	0.00226762		0.0955587	True	False		True	True	True
TIB_vs_NWC	1	74620001	74630000	6.72477	1.24322		5.48155	4.89929e-06	0.893365		0.00229178	0.00297902		0.486804	True	False		True	True	True
TIB_vs_NWC	1	74630001	74640000	5.78277	-1.88553		7.6683	3.15732e-05	0.0279031		0.000115678	0.0111262		0.096092	True	False		True	True	True
TIB_vs_NWC	1	74640001	74650000	6.42906	0.915984		5.51307	7.62112e-06	0.822523		0.00218835	0.00412214		0.471225	True	False		True	True	True
TIB_vs_NWC	1	74650001	74660000	6.19096	0.732961		5.458	1.52422e-05	0.771826		0.00235778	0.00709008		0.491165	True	False		True	True	True
TIB_vs_NWC	1	74660001	74670000	6.11407	-0.282206		6.39627	1.79641e-05	0.391606		0.000673652	0.00792053		0.262237	True	False		True	True	True
TIB_vs_NWC	1	74670001	74680000	5.70153	1.8083		3.89323	3.64725e-05	0.962683		0.0164984	0.0120751		0.84079	True	False		True	True	True
TIB_vs_NWC	1	74730001	74740000	5.45328	2.37216		3.08112	5.87915e-05	0.989285		0.040462	0.0171996		0.84079	True	False		True	True	True
TIB_vs_NWC	1	74740001	74750000	5.08232	-0.690874		5.77319	0.000118127	0.244791		0.00151674	0.028251		0.39417	True	False		True	True	True
TIB_vs_NWC	1	74750001	74760000	5.62337	-1.87247		7.49583	4.40936e-05	0.0287365		0.000151061	0.0138585		0.109439	True	False		True	True	True
TIB_vs_NWC	1	74760001	74770000	6.39265	-0.939916		7.33256	7.62112e-06	0.172289		0.000184404	0.00412214		0.117509	True	False		True	True	True
TIB_vs_NWC	1	74770001	74780000	5.68474	-1.07567		6.76041	3.70169e-05	0.13914		0.000422564	0.0121259		0.197558	True	False		True	True	True
TIB_vs_NWC	1	74790001	74800000	5.92811	-1.19874		7.12685	2.2319e-05	0.1131		0.000249047	0.00868778		0.14381	True	False		False		False
TIB_vs_NWC	1	74830001	74840000	5.26924	-0.440244		5.70948	8.81872e-05	0.33168		0.00165283	0.0230456		0.400949	True	False		False		False
TIB_vs_NWC	1	74860001	74870000	7.02389	1.84815		5.17574	2.72183e-06	0.965609		0.00340296	0.00193295		0.610519	True	False		False		False
TIB_vs_NWC	1	74880001	74890000	5.56177	0.943045		4.61872	5.00816e-05	0.829364		0.00693794	0.0152422		0.84079	True	False		False		False
TIB_vs_NWC	1	74900001	74910000	5.63668	-1.97178		7.60846	4.24605e-05	0.0227169		0.000124524	0.0136685		0.0981805	True	False		False		False
TIB_vs_NWC	1	74910001	74920000	6.50866	1.05493		5.45374	5.98802e-06	0.855754		0.00237071	0.00339681		0.491408	True	False		False		False
TIB_vs_NWC	1	74920001	74930000	7.60984	0.825367		6.78448	1.6331e-06	0.798408		0.000413037	0.00148951		0.195065	True	False		False		False
TIB_vs_NWC	1	74940001	74950000	6.56944	-2.17558		8.74502	5.44366e-06	0.0136815		2.04137e-05	0.00318512		0.0392507	True	False		False		False
TIB_vs_NWC	1	74970001	74980000	5.52205	0.623994		4.89806	5.22591e-05	0.737898		0.00490269	0.0156831		0.741678	True	False		True	True	True
TIB_vs_NWC	1	75030001	75040000	8.08575	0.706519		7.37924	1.08873e-06	0.763922		0.000173516	0.00148951		0.117509	True	False		True	True	True
TIB_vs_NWC	1	75050001	75060000	5.06852	1.40281		3.66571	0.000121394	0.918941		0.0213459	0.0284471		0.84079	True	False		True	True	True
TIB_vs_NWC	1	75070001	75080000	5.39723	0.260622		5.13661	6.85901e-05	0.607962		0.00359962	0.0195738		0.629038	True	False		True	True	True
TIB_vs_NWC	1	75080001	75090000	5.73128	-0.641102		6.37238	3.37507e-05	0.261044		0.000694066	0.0114178		0.263567	True	False		True	True	True
TIB_vs_NWC	1	75090001	75100000	5.23758	-0.919987		6.15757	9.0909e-05	0.177531		0.000921339	0.0234929		0.314006	True	False		True	True	True
TIB_vs_NWC	1	75100001	75110000	4.88345	0.894502		3.98895	0.000173108	0.816922		0.0147373	0.0362225		0.84079	True	False		True	True	True
TIB_vs_NWC	1	75110001	75120000	4.80811	1.10318		3.70493	0.000195427	0.866205		0.0204321	0.0386829		0.84079	True	False		True	True	True
TIB_vs_NWC	1	75130001	75140000	5.41142	0.278655		5.13276	6.64126e-05	0.614894		0.00361186	0.0190694		0.629283	True	False		True	True	True
TIB_vs_NWC	1	75140001	75150000	7.07854	-0.556447		7.63499	2.72183e-06	0.290016		0.00011976	0.00193295		0.0974387	True	False		True	True	True
TIB_vs_NWC	1	75150001	75160000	6.30316	1.32839		4.97478	9.79858e-06	0.907641		0.0044393	0.00500869		0.709655	True	False		True	True	True
TIB_vs_NWC	1	75170001	75180000	6.64534	-3.09015		9.73549	4.89929e-06	0.000928688		6.12411e-06	0.00297902		0.0261963	True	False		True	True	True
TIB_vs_NWC	1	75180001	75190000	5.35257	-1.02105		6.37362	7.67555e-05	0.151807		0.000692025	0.0214436		0.263567	True	False		True	True	True
TIB_vs_NWC	1	75190001	75200000	6.69656	1.41419		5.28237	4.89929e-06	0.920525		0.00297224	0.00297902		0.562048	True	False		True	True	True
TIB_vs_NWC	1	75200001	75210000	8.61571	1.3602		7.25551	1.08873e-06	0.912677		0.000206859	0.00148951		0.125788	True	False		True	True	True
TIB_vs_NWC	1	75210001	75220000	8.86218	1.03686		7.82532	1.08873e-06	0.851734		9.79858e-05	0.00148951		0.0927233	True	False		True	True	True
TIB_vs_NWC	1	75220001	75230000	9.10611	0.432842		8.67327	1.08873e-06	0.672574		2.24551e-05	0.00148951		0.0398604	True	False		True	True	True
TIB_vs_NWC	1	75230001	75240000	10.0345	2.54302		7.49147	5.44366e-07	0.992959		0.000151061	0.00148951		0.109439	True	False		True	True	True
TIB_vs_NWC	1	75240001	75250000	8.10271	2.47338		5.62934	1.08873e-06	0.99162		0.00185493	0.00148951		0.426741	True	False		True	True	True
TIB_vs_NWC	1	75250001	75260000	8.41767	1.77191		6.64576	1.08873e-06	0.959783		0.000495373	0.00148951		0.218426	True	False		True	True	True
TIB_vs_NWC	1	75260001	75270000	8.8812	1.06886		7.81233	1.08873e-06	0.858845		0.000100027	0.00148951		0.0930623	True	False		True	True	True
TIB_vs_NWC	1	75270001	75280000	8.60086	2.26398		6.33689	1.08873e-06	0.9862		0.000727408	0.00148951		0.270704	True	False		True	True	True
TIB_vs_NWC	1	75280001	75290000	6.67351	-0.0982682		6.77178	4.89929e-06	0.464804		0.0004178	0.00297902		0.196318	True	False		True	True	True
TIB_vs_NWC	1	75300001	75310000	8.13038	2.02825		6.10213	1.08873e-06	0.976503		0.00100095	0.00148951		0.330457	True	False		True	True	True
TIB_vs_NWC	1	75310001	75320000	8.7919	0.783528		8.00838	1.08873e-06	0.786631		7.00871e-05	0.00148951		0.0782454	True	False		True	True	True
TIB_vs_NWC	1	75320001	75330000	8.84011	0.449038		8.39108	1.08873e-06	0.678371		3.74251e-05	0.00148951		0.053568	True	False		True	True	True
TIB_vs_NWC	1	75330001	75340000	8.21873	1.5838		6.63492	1.08873e-06	0.941957		0.000505579	0.00148951		0.221875	True	False		True	True	True
TIB_vs_NWC	1	75350001	75360000	8.81221	0.847628		7.96458	1.08873e-06	0.804504		7.48502e-05	0.00148951		0.0782454	True	False		True	True	True
TIB_vs_NWC	1	75380001	75390000	6.90149	-0.753734		7.65523	2.72183e-06	0.225089		0.000117039	0.00193295		0.0963621	True	False		True	True	True
TIB_vs_NWC	1	75390001	75400000	7.45384	-1.18511		8.63895	1.6331e-06	0.115729		2.31355e-05	0.00148951		0.0398604	True	False		True	True	True
TIB_vs_NWC	1	75400001	75410000	8.04735	0.159492		7.88785	1.6331e-06	0.56854		8.6418e-05	0.00148951		0.0873921	True	False		True	True	True
TIB_vs_NWC	1	75420001	75430000	8.16679	-0.247357		8.41415	1.08873e-06	0.405298		3.60642e-05	0.00148951		0.0524267	True	False		True	True	True
TIB_vs_NWC	1	75430001	75440000	5.37796	-1.54047		6.91844	7.07675e-05	0.0592166		0.000341589	0.0199504		0.170863	True	False		True	True	True
TIB_vs_NWC	1	75440001	75450000	8.19406	-0.699065		8.89313	1.08873e-06	0.242129		1.497e-05	0.00148951		0.0338622	True	False		True	True	True
TIB_vs_NWC	1	75450001	75460000	6.46387	-0.506396		6.97027	6.53239e-06	0.307657		0.000315052	0.00366097		0.164105	True	False		True	True	True
TIB_vs_NWC	1	75470001	75480000	4.90561	-2.77014		7.67575	0.000166031	0.00257703		0.000114997	0.0351851		0.096092	True	False		True	True	True
TIB_vs_NWC	1	75540001	75550000	5.32709	-1.40105		6.72814	8.00217e-05	0.0781627		0.000437534	0.0218958		0.200526	True	False		True	True	True
TIB_vs_NWC	1	75560001	75570000	5.09715	-3.24788		8.34503	0.000115405	0.000551987		4.35492e-05	0.0278868		0.060473	True	False		True	True	True
TIB_vs_NWC	1	75710001	75720000	4.65861	0.515098		4.14351	0.000272183	0.701485		0.0122918	0.049264		0.84079	True	False		False		False
TIB_vs_NWC	1	75760001	75770000	6.20941	2.11569		4.09372	1.52422e-05	0.980622		0.0130348	0.00709008		0.84079	True	False		False		False
TIB_vs_NWC	1	75770001	75780000	8.00213	1.88848		6.11364	1.6331e-06	0.968357		0.000985301	0.00148951		0.327391	True	False		False		False
TIB_vs_NWC	1	79710001	79720000	4.67033	-1.5385		6.20883	0.000263473	0.0594621		0.000855334	0.0479675		0.302577	True	False		False		False
TIB_vs_NWC	1	96940001	96950000	5.05708	5.86115		-0.804078	0.00012466	1.0		0.671773	0.029066		0.84079	True	False		False		False
TIB_vs_NWC	1	111040001	111050000	5.22041	4.31378		0.906631	9.30865e-05	0.999964		0.275869	0.0238568		0.84079	True	False		False		False
TIB_vs_NWC	1	125690001	125700000	5.38959	-1.98634		7.37592	7.02232e-05	0.0219064		0.000175558	0.0198571		0.117509	True	False		False		False
TIB_vs_NWC	1	142100001	142110000	5.38205	0.930698		4.45135	7.02232e-05	0.826258		0.00846624	0.0198571		0.84079	True	False		True	True	True
TIB_vs_NWC	1	142110001	142120000	5.15978	-0.179119		5.3389	0.000103974	0.432281		0.00276265	0.0255221		0.542255	True	False		True	True	True
TIB_vs_NWC	1	142120001	142130000	6.69427	-0.331046		7.02532	4.89929e-06	0.372656		0.00029804	0.00297902		0.162156	True	False		True	True	True
TIB_vs_NWC	1	142130001	142140000	5.51669	0.370726		5.14596	5.28035e-05	0.649816		0.00355198	0.0156946		0.624699	True	False		True	True	True
TIB_vs_NWC	1	142340001	142350000	4.97401	0.184659		4.78935	0.000149156	0.578403		0.00561173	0.0331594		0.798836	True	False		True	True	True
TIB_vs_NWC	1	142470001	142480000	5.18876	1.76816		3.4206	9.96189e-05	0.959479		0.0280804	0.0249804		0.84079	True	False		True	True	True
TIB_vs_NWC	1	142480001	142490000	7.28385	1.5725		5.71135	1.6331e-06	0.940744		0.00164739	0.00148951		0.400949	True	False		True	True	True
TIB_vs_NWC	1	148900001	148910000	3.95641	-4.7438		8.70021	0.00100272	1.6331e-06		2.10942e-05	0.120992		0.0392507	True	False		False		False
TIB_vs_NWC	1	152560001	152570000	3.3179	-5.72212		9.04003	0.00332335	5.44366e-07		1.15678e-05	0.269084		0.0325093	True	False		False		False
TIB_vs_NWC	1	153150001	153160000	6.50339	-1.05337		7.55676	5.98802e-06	0.144187		0.000135411	0.00339681		0.105867	True	False		False		False
TIB_vs_NWC	1	153160001	153170000	5.07145	0.249448		4.822	0.000120849	0.603713		0.0053967	0.0284471		0.78452	True	False		False		False
TIB_vs_NWC	1	173280001	173290000	6.11493	0.480256		5.63467	1.79641e-05	0.689383		0.00183859	0.00792053		0.425516	True	False		False		False
TIB_vs_NWC	1	173420001	173430000	5.29478	0.769199		4.52558	8.4921e-05	0.78251		0.0077504	0.0228996		0.84079	True	False		False		False
TIB_vs_NWC	1	184500001	184510000	4.85734	-0.0288343		4.88617	0.000181818	0.492794		0.00497958	0.0375053		0.750868	True	False		False		False
TIB_vs_NWC	1	184510001	184520000	8.77777	-2.16245		10.9402	1.08873e-06	0.0141475		6.80457e-07	0.00148951		0.00703418	True	False		False		False
TIB_vs_NWC	1	184520001	184530000	7.40509	-0.0855091		7.4906	1.6331e-06	0.469983		0.000151061	0.00148951		0.109439	True	False		False		False
TIB_vs_NWC	1	184560001	184570000	5.23473	-1.68443		6.91916	9.0909e-05	0.0436554		0.000341589	0.0234929		0.170863	True	False		False		False
TIB_vs_NWC	10	6470001	6480000	5.6352	-1.71009		7.34529	4.30049e-05	0.0412542		0.00017896	0.0137486		0.117509	True	False		False		False
TIB_vs_NWC	10	6490001	6500000	5.19292	0.609295		4.58363	9.90745e-05	0.733086		0.00724414	0.0249786		0.84079	True	False		False		False
TIB_vs_NWC	10	8100001	8110000	4.60264	-4.42688		9.02952	0.000296679	4.35492e-06		1.22482e-05	0.05159		0.0325093	True	False		False		False
TIB_vs_NWC	11	13020001	13030000	5.58971	-2.64197		8.23168	4.84485e-05	0.00380239		5.23952e-05	0.0150745		0.0633077	True	False		False		False
TIB_vs_NWC	11	13030001	13040000	5.69969	-3.1931		8.89279	3.64725e-05	0.000659227		1.497e-05	0.0120751		0.0338622	True	False		False		False
TIB_vs_NWC	11	13040001	13050000	4.31862	-4.48747		8.80609	0.000498094	3.81056e-06		1.76919e-05	0.0744996		0.0365778	True	False		False		False
TIB_vs_NWC	11	19020001	19030000	4.70551	-0.835563		5.54107	0.000246598	0.200819		0.00210737	0.046253		0.460244	True	False		False		False
TIB_vs_NWC	11	19240001	19250000	4.84505	1.96713		2.87792	0.000186717	0.973192		0.0500258	0.0382614		0.84079	True	False		False		False
TIB_vs_NWC	11	19250001	19260000	5.14634	2.17627		2.97006	0.000105607	0.983089		0.0454191	0.0257869		0.84079	True	False		False		False
TIB_vs_NWC	11	19340001	19350000	5.09039	2.33756		2.75283	0.000117039	0.988372		0.0569481	0.0281352		0.84079	True	False		False		False
TIB_vs_NWC	11	19510001	19520000	5.17459	2.19775		2.97685	0.000102885	0.983897		0.0451054	0.0253217		0.84079	True	False		False		False
TIB_vs_NWC	13	1160001	1170000	8.70804			8.70804	1.08873e-06			2.10942e-05	0.00148951		0.0392507	True	False		False		False
TIB_vs_NWC	13	5630001	5640000	4.74414	4.07144		0.672698	0.000225912	0.999918		0.322438	0.0435135		0.84079	True	False		False		False
TIB_vs_NWC	13	5950001	5960000	5.16525	2.12248		3.04277	0.000102885	0.980921		0.0420917	0.0253217		0.84079	True	False		False		False
TIB_vs_NWC	13	6010001	6020000	4.98896	1.57222		3.41675	0.000143712	0.94072		0.02819	0.0322165		0.84079	True	False		False		False
TIB_vs_NWC	13	7040001	7050000	4.67332	3.19657		1.47674	0.000263473	0.998805		0.180465	0.0479675		0.84079	True	False		False		False
TIB_vs_NWC	14	15330001	15340000	5.33246	1.48493		3.84752	7.94774e-05	0.930124		0.0173353	0.0218958		0.84079	True	False		False		False
TIB_vs_NWC	15	4110001	4120000	4.77828	0.51492		4.26336	0.000207403	0.701426		0.010677	0.040536		0.84079	True	False		False		False
TIB_vs_NWC	15	4120001	4130000	6.70884	-0.351134		7.05997	4.89929e-06	0.365002		0.00028239	0.00297902		0.157139	True	False		False		False
TIB_vs_NWC	15	4140001	4150000	5.23978	-1.75507		6.99485	9.0909e-05	0.0373756		0.000307566	0.0234929		0.163665	True	False		False		False
TIB_vs_NWC	15	4170001	4180000	4.71078	-3.2728		7.98358	0.000245509	0.000510615		7.34893e-05	0.046253		0.0782454	True	False		False		False
TIB_vs_NWC	15	4210001	4220000	6.20677	-2.96646		9.17322	1.52422e-05	0.00141263		9.5264e-06	0.00709008		0.0276971	True	False		False		False
TIB_vs_NWC	15	4220001	4230000	6.2705	-3.11432		9.38482	1.1976e-05	0.000856831		7.48502e-06	0.00605519		0.0261963	True	False		False		False
TIB_vs_NWC	15	4230001	4240000	5.22891	-3.34424		8.57315	9.19978e-05	0.000394121		2.58574e-05	0.0237084		0.0422051	True	False		False		False
TIB_vs_NWC	15	4260001	4270000	7.18205	-3.09331		10.2754	2.17746e-06	0.000917256		4.08274e-06	0.00193295		0.0261963	True	False		False		False
TIB_vs_NWC	15	4270001	4280000	4.99859	-1.39196		6.39055	0.000141535	0.0795176		0.000677735	0.0320372		0.262727	True	False		False		False
TIB_vs_NWC	18	6550001	6560000	4.68441	1.54723		3.13717	0.000257485	0.93787		0.0381825	0.0475284		0.84079	True	False		False		False
TIB_vs_NWC	2	11010001	11020000	5.28964	2.42628		2.86336	8.4921e-05	0.990559		0.0507988	0.0228996		0.84079	True	False		False		False
TIB_vs_NWC	2	23230001	23240000	7.10422	4.70247		2.40175	2.72183e-06	0.999991		0.080153	0.00193295		0.84079	True	False		False		False
TIB_vs_NWC	2	23240001	23250000	5.98203	5.07247		0.909559	2.12303e-05	0.999997		0.275312	0.00866269		0.84079	True	False		False		False
TIB_vs_NWC	2	26220001	26230000	3.32807	-5.1964		8.52447	0.00326402	5.44366e-07		2.92596e-05	0.266367		0.0461395	True	False		False		False
TIB_vs_NWC	2	26230001	26240000	3.68047	-6.18153		9.862	0.00167937	5.44366e-07		5.44365e-06	0.173018		0.0261963	True	False		False		False
TIB_vs_NWC	2	30340001	30350000	6.37798	-1.58923		7.96721	8.16548e-06	0.0534703		7.48502e-05	0.00434086		0.0782454	True	False		False		False
TIB_vs_NWC	2	50300001	50310000	4.71726	-4.52516		9.24242	0.000241154	3.81056e-06		9.5264e-06	0.0458794		0.0276971	True	False		True	True	True
TIB_vs_NWC	2	50420001	50430000	6.87635	-1.59436		8.47071	3.26619e-06	0.0528715		3.26619e-05	0.00226762		0.0490124	True	False		True	True	True
TIB_vs_NWC	2	50430001	50440000	6.7141	1.02112		5.69298	4.89929e-06	0.848		0.00168617	0.00297902		0.404321	True	False		True	True	True
TIB_vs_NWC	2	50450001	50460000	9.66971	0.423829		9.24588	5.44366e-07	0.669341		9.5264e-06	0.00148951		0.0276971	True	False		True	True	True
TIB_vs_NWC	2	50460001	50470000	9.95402	0.549557		9.40446	5.44366e-07	0.713246		6.80457e-06	0.00148951		0.0261963	True	False		True	True	True
TIB_vs_NWC	2	50500001	50510000	6.58532	1.04199		5.54333	4.89929e-06	0.852857		0.00210057	0.00297902		0.459837	True	False		True	True	True
TIB_vs_NWC	2	50510001	50520000	4.8073	2.88069		1.9266	0.000195427	0.997065		0.12389	0.0386829		0.84079	True	False		True	True	True
TIB_vs_NWC	2	50520001	50530000	4.9624	4.64343		0.318963	0.000151334	0.999989		0.400197	0.0332834		0.84079	True	False		True	True	True
TIB_vs_NWC	2	50530001	50540000	5.77101	2.09154		3.67946	3.21176e-05	0.979582		0.0210111	0.0112329		0.84079	True	False		True	True	True
TIB_vs_NWC	2	50540001	50550000	6.53876	2.21402		4.32474	5.44366e-06	0.984479		0.00989929	0.00318512		0.84079	True	False		True	True	True
TIB_vs_NWC	2	50550001	50560000	8.75521	5.93172		2.82349	1.08873e-06	1.0		0.0529953	0.00148951		0.84079	True	False		True	True	True
TIB_vs_NWC	2	50560001	50570000	6.16149	3.34407		2.81742	1.6331e-05	0.999225		0.0533526	0.00737525		0.84079	True	False		True	True	True
TIB_vs_NWC	2	50570001	50580000	10.4761	4.52946		5.94662	5.44366e-07	0.999984		0.0012255	0.00148951		0.363165	True	False		True	True	True
TIB_vs_NWC	2	50580001	50590000	4.84636	6.1057		-1.25934	0.000185629	1.0		0.77158	0.0381223		0.849111	True	False		False		False
TIB_vs_NWC	2	50590001	50600000	12.1405	4.17846		7.96207	5.44366e-07	0.999943		7.48502e-05	0.00148951		0.0782454	True	False		False		False
TIB_vs_NWC	2	50610001	50620000	5.85395	6.61213		-0.758177	2.34077e-05	1.0		0.661051	0.0088523		0.84079	True	False		False		False
TIB_vs_NWC	2	50630001	50640000	5.57577	8.09536		-2.51959	5.00816e-05	1.0		0.948337	0.0152422		0.959997	True	False		False		False
TIB_vs_NWC	2	50650001	50660000	5.68404	4.4831		1.20094	3.70169e-05	0.999981		0.223166	0.0121259		0.84079	True	False		False		False
TIB_vs_NWC	2	50660001	50670000	8.18591	2.14577		6.04013	1.08873e-06	0.981901		0.00108397	0.00148951		0.341523	True	False		False		False
TIB_vs_NWC	2	50670001	50680000	9.22481	3.41764		5.80717	1.08873e-06	0.999392		0.00146162	0.00148951		0.387894	True	False		False		False
TIB_vs_NWC	2	50680001	50690000	12.0359	2.16526		9.87065	5.44366e-07	0.982673		5.44365e-06	0.00148951		0.0261963	True	False		False		False
TIB_vs_NWC	2	50690001	50700000	11.2541	1.71838		9.53567	5.44366e-07	0.955278		6.12411e-06	0.00148951		0.0261963	True	False		False		False
TIB_vs_NWC	2	50700001	50710000	11.4543	1.32017		10.1341	5.44366e-07	0.90634		4.08274e-06	0.00148951		0.0261963	True	False		False		False
TIB_vs_NWC	2	56730001	56740000	4.81448	1.36894		3.44554	0.000194338	0.913984		0.0273319	0.0386829		0.84079	True	False		False		False
TIB_vs_NWC	2	57250001	57260000	4.81277	-0.363429		5.1762	0.000194338	0.360329		0.00340092	0.0386829		0.610519	True	False		False		False
TIB_vs_NWC	2	57260001	57270000	6.15711	-2.31479		8.4719	1.6331e-05	0.00948067		3.26619e-05	0.00737525		0.0490124	True	False		False		False
TIB_vs_NWC	2	76760001	76770000	4.81789	-1.69992		6.51781	0.000193794	0.0422155		0.000578388	0.0386829		0.239162	True	False		True	True	True
TIB_vs_NWC	2	77830001	77840000	5.19943	0.10366		5.09577	9.79858e-05	0.546207		0.00378674	0.0247712		0.642896	True	False		False		False
TIB_vs_NWC	2	81090001	81100000	4.96978	0.615699		4.35408	0.000149701	0.735192		0.00952844	0.0331594		0.84079	True	False		False		False
TIB_vs_NWC	2	81110001	81120000	4.87108	-0.0693293		4.94041	0.00017583	0.476545		0.00464344	0.0364317		0.728625	True	False		False		False
TIB_vs_NWC	2	81120001	81130000	4.65345	-1.21784		5.87129	0.000274905	0.109331		0.00134118	0.0494702		0.375842	True	False		False		False
TIB_vs_NWC	2	86360001	86370000	5.22037	0.0994058		5.12096	9.30865e-05	0.544512		0.00366154	0.0238568		0.635081	True	False		False		False
TIB_vs_NWC	2	86500001	86510000	5.83237	-0.3241		6.15647	2.55852e-05	0.375349		0.000922699	0.0094454		0.314006	True	False		False		False
TIB_vs_NWC	2	86510001	86520000	7.97788	-1.65202		9.62989	1.6331e-06	0.0468835		6.12411e-06	0.00148951		0.0261963	True	False		False		False
TIB_vs_NWC	2	86520001	86530000	7.05667	-1.36281		8.41948	2.72183e-06	0.0840217		3.60642e-05	0.00193295		0.0524267	True	False		False		False
TIB_vs_NWC	2	86530001	86540000	6.05683	-1.06911		7.12594	2.01415e-05	0.140633		0.000250408	0.00844057		0.14381	True	False		False		False
TIB_vs_NWC	2	96200001	96210000	5.27584	-0.993829		6.26967	8.70985e-05	0.158507		0.000792732	0.0230456		0.286978	True	False		False		False
TIB_vs_NWC	2	104620001	104630000	4.88771	0.892846		3.99486	0.000171475	0.816469		0.0146414	0.036092		0.84079	True	False		False		False
TIB_vs_NWC	2	104630001	104640000	7.1603	2.33576		4.82453	2.72183e-06	0.988325		0.00538173	0.00193295		0.784262	True	False		False		False
TIB_vs_NWC	2	104640001	104650000	5.27109	-0.634037		5.90513	8.81872e-05	0.263356		0.00129015	0.0230456		0.372768	True	False		False		False
TIB_vs_NWC	2	104650001	104660000	4.9714	-0.511175		5.48257	0.000149701	0.306001		0.00228702	0.0331594		0.486804	True	False		False		False
TIB_vs_NWC	2	104670001	104680000	5.30734	-0.731884		6.03922	8.43767e-05	0.23185		0.00108533	0.0228996		0.341523	True	False		False		False
TIB_vs_NWC	22	1280001	1290000	8.95372	-0.357654		9.31138	1.08873e-06	0.362498		8.16548e-06	0.00148951		0.0261963	True	False		False		False
TIB_vs_NWC	22	2090001	2100000	4.02315	-4.56418		8.58734	0.000871529	3.81056e-06		2.51769e-05	0.109716		0.0418283	True	False		False		False
TIB_vs_NWC	27	7840001	7850000	6.51868	6.15183		0.36685	5.44366e-06	1.0		0.389283	0.00318512		0.84079	True	True	GO_BP:GO:0007186	False		True
TIB_vs_NWC	27	7860001	7870000	5.20229	5.99564		-0.793346	9.79858e-05	1.0		0.66928	0.0247712		0.84079	True	False		False		False
TIB_vs_NWC	27	7870001	7880000	5.70044	5.99835		-0.297911	3.64725e-05	1.0		0.549218	0.0120751		0.84079	True	False		False		False
TIB_vs_NWC	27	7890001	7900000	5.99015	6.64691		-0.656758	2.12303e-05	1.0		0.636926	0.00866269		0.84079	True	False		False		False
TIB_vs_NWC	27	7900001	7910000	4.75772	6.77483		-2.01712	0.000217746	1.0		0.897057	0.0422028		0.919336	True	False		False		False
TIB_vs_NWC	27	7910001	7920000	7.48077	9.51327		-2.0325	1.6331e-06	1.0		0.899005	0.00148951		0.920778	True	False		False		False
TIB_vs_NWC	27	7920001	7930000	5.90751	10.0898		-4.18226	2.28634e-05	1.0		0.998155	0.00878935		1.0	True	False		False		False
TIB_vs_NWC	27	7930001	7940000	6.1183	4.86981		1.24849	1.79641e-05	0.999995		0.215227	0.00792053		0.84079	True	False		False		False
TIB_vs_NWC	27	7940001	7950000	9.09288	7.34991		1.74297	1.08873e-06	1.0		0.144983	0.00148951		0.84079	True	False		False		False
TIB_vs_NWC	27	7950001	7960000	6.94934	6.87106		0.0782794	2.72183e-06	1.0		0.457123	0.00193295		0.84079	True	False		False		False
TIB_vs_NWC	27	7970001	7980000	6.00645	5.48414		0.522306	2.06859e-05	1.0		0.354598	0.00859129		0.84079	True	False		False		False
TIB_vs_NWC	27	7980001	7990000	7.89693	6.3223		1.57463	1.6331e-06	1.0		0.166877	0.00148951		0.84079	True	False		False		False
TIB_vs_NWC	27	7990001	8000000	6.19406	3.24379		2.95027	1.52422e-05	0.998976		0.0463765	0.00709008		0.84079	True	False		False		False
TIB_vs_NWC	27	8000001	8010000	4.87812	3.3969		1.48122	0.000173653	0.999354		0.179839	0.0362225		0.84079	True	False		False		False
TIB_vs_NWC	27	8010001	8020000	5.88824	4.42275		1.46549	2.28634e-05	0.999974		0.18206	0.00878935		0.84079	True	False		False		False
TIB_vs_NWC	3	10001	20000	5.34081	0.0677321		5.27308	7.94774e-05	0.53176		0.00301034	0.0218958		0.5681	True	False		False		False
TIB_vs_NWC	3	14260001	14270000	4.92354	-2.24894		7.17249	0.000161677	0.0113359		0.000229314	0.0346508		0.135831	True	False		False		False
TIB_vs_NWC	3	28400001	28410000	5.15363	-0.128534		5.28217	0.000105063	0.452644		0.00297224	0.0257215		0.562048	True	False		False		False
TIB_vs_NWC	3	32440001	32450000	5.54713	6.69382		-1.14669	5.0626e-05	1.0		0.748277	0.0152422		0.84333	True	False		False		False
TIB_vs_NWC	3	32450001	32460000	6.94018	5.57259		1.36758	2.72183e-06	1.0		0.196603	0.00193295		0.84079	True	False		False		False
TIB_vs_NWC	3	32460001	32470000	6.07151	6.4235		-0.351989	2.01415e-05	1.0		0.562664	0.00844057		0.84079	True	False		False		False
TIB_vs_NWC	3	32470001	32480000	6.24092	3.95095		2.28998	1.46979e-05	0.999878		0.0889779	0.00709008		0.84079	True	False		False		False
TIB_vs_NWC	3	32510001	32520000	4.87823	4.73691		0.14132	0.000173653	0.999992		0.441843	0.0362225		0.84079	True	False		False		False
TIB_vs_NWC	3	35150001	35160000	4.91976	9.32546		-4.40569	0.000162765	1.0		0.999005	0.0346508		1.0	True	False		False		False
TIB_vs_NWC	3	35160001	35170000	5.27435	7.63089		-2.35654	8.70985e-05	1.0		0.93447	0.0230456		0.948484	True	False		False		False
TIB_vs_NWC	3	43770001	43780000	5.85121	2.21877		3.63243	2.39521e-05	0.984631		0.0221829	0.00891324		0.84079	True	False		False		False
TIB_vs_NWC	3	43820001	43830000	4.75024	1.62446		3.12578	0.000221012	0.946321		0.0386377	0.0426581		0.84079	True	False		False		False
TIB_vs_NWC	3	45200001	45210000	4.87445	1.00373		3.87072	0.000175286	0.843939		0.0169311	0.0364317		0.84079	True	False		False		False
TIB_vs_NWC	3	46970001	46980000	5.27385	1.3987		3.87515	8.70985e-05	0.918357		0.0168481	0.0230456		0.84079	True	False		False		False
TIB_vs_NWC	3	46990001	47000000	5.09995	2.54878		2.55117	0.000113772	0.99306		0.069491	0.0275637		0.84079	True	False		False		False
TIB_vs_NWC	3	48270001	48280000	4.93465	4.07723		0.857419	0.000157322	0.999919		0.285392	0.0339581		0.84079	True	False		False		False
TIB_vs_NWC	3	59690001	59700000	5.08024	3.03436		2.04588	0.00011976	0.9981		0.111564	0.02835		0.84079	True	False		False		False
TIB_vs_NWC	3	63600001	63610000	3.88455	-5.12042		9.00497	0.001135	1.08873e-06		1.29287e-05	0.131496		0.0325093	True	False		False		False
TIB_vs_NWC	3	66710001	66720000	5.81631	-2.08219		7.8985	2.8307e-05	0.0173152		8.50571e-05	0.0103679		0.0869611	True	False		False		False
TIB_vs_NWC	3	69660001	69670000	4.94588	-2.39765		7.34353	0.0001546	0.00757648		0.00017896	0.0337623		0.117509	True	False		False		False
TIB_vs_NWC	3	81150001	81160000	5.80256	-0.232638		6.03519	2.93957e-05	0.411016		0.00109077	0.0106826		0.341523	True	False		False		False
TIB_vs_NWC	3	81160001	81170000	5.47831	0.44219		5.03612	5.71584e-05	0.675945		0.0041086	0.0168277		0.681177	True	False		False		False
TIB_vs_NWC	3	81180001	81190000	4.82315	-0.605632		5.42878	0.00019325	0.272913		0.00244896	0.0386829		0.499965	True	False		False		False
TIB_vs_NWC	3	81230001	81240000	6.08516	-2.50476		8.58992	1.95972e-05	0.0056467		2.44964e-05	0.00844057		0.0414377	True	False		False		False
TIB_vs_NWC	3	82370001	82380000	6.50115	-1.76525		8.2664	5.98802e-06	0.0365574		5.10343e-05	0.00339681		0.0633077	True	False		False		False
TIB_vs_NWC	3	89460001	89470000	4.79009	0.564156		4.22594	0.000198693	0.718143		0.0111677	0.0389976		0.84079	True	False		False		False
TIB_vs_NWC	3	92080001	92090000	4.96351	2.05705		2.90647	0.000150789	0.977921		0.0485941	0.0332422		0.84079	True	False		False		False
TIB_vs_NWC	3	92770001	92780000	4.92724	-2.13819		7.06543	0.000160043	0.0150827		0.000277626	0.0344657		0.156543	True	False		False		False
TIB_vs_NWC	3	92820001	92830000	4.68063	-2.30263		6.98326	0.000259662	0.00979259		0.000311649	0.047553		0.163813	True	False		False		False
TIB_vs_NWC	3	92830001	92840000	4.67307	-1.58376		6.25683	0.000263473	0.0540811		0.000806341	0.0479675		0.289651	True	False		False		False
TIB_vs_NWC	3	92840001	92850000	4.71231	-1.68466		6.39698	0.000244964	0.0436298		0.000673652	0.046253		0.262237	True	False		False		False
TIB_vs_NWC	3	92860001	92870000	7.55972	2.81191		4.74781	1.6331e-06	0.996457		0.00591725	0.00148951		0.825372	True	False		False		False
TIB_vs_NWC	3	92940001	92950000	5.80024	-2.48928		8.28952	2.99401e-05	0.00587915		4.89929e-05	0.0108381		0.0633077	True	False		False		False
TIB_vs_NWC	3	103440001	103450000	4.70531	2.17116		2.53415	0.000246598	0.982893		0.0706042	0.046253		0.84079	True	False		False		False
TIB_vs_NWC	31	4700001	4710000	1.07646	-7.46217		8.53863	0.139181	5.44366e-07		2.92596e-05	0.918446		0.0461395	True	False		False		False
TIB_vs_NWC	4	24480001	24490000	6.02062	-1.468		7.48861	2.01415e-05	0.0685623		0.000151061	0.00844057		0.109439	True	False		False		False
TIB_vs_NWC	4	24490001	24500000	4.9866	-1.33327		6.31987	0.000143712	0.0887196		0.000742378	0.0322165		0.274	True	False		False		False
TIB_vs_NWC	4	27810001	27820000	4.88706	-3.74581		8.63287	0.00017202	8.98203e-05		2.31355e-05	0.0361249		0.0398604	True	False		True	True	True
TIB_vs_NWC	4	27820001	27830000	6.46391	-0.898667		7.36258	6.53239e-06	0.183219		0.000176238	0.00366097		0.117509	True	False		True	True	True
TIB_vs_NWC	4	27830001	27840000	6.26655	0.564404		5.70215	1.1976e-05	0.718224		0.0016678	0.00605519		0.400949	True	False		True	True	True
TIB_vs_NWC	4	27840001	27850000	6.48425	0.757871		5.72637	5.98802e-06	0.779251		0.00161404	0.00339681		0.400949	True	False		True	True	True
TIB_vs_NWC	4	27850001	27860000	5.40863	0.601637		4.807	6.64126e-05	0.730582		0.00550353	0.0190694		0.792225	True	False		True	True	True
TIB_vs_NWC	4	27870001	27880000	6.60613	-1.11545		7.72159	4.89929e-06	0.13028		0.000108873	0.00297902		0.0955587	True	False		True	True	True
TIB_vs_NWC	4	27900001	27910000	5.84062	0.0440487		5.79657	2.39521e-05	0.522239		0.00147591	0.00891324		0.387894	True	False		True	True	True
TIB_vs_NWC	4	28040001	28050000	3.04886	-5.94288		8.99174	0.00553511	5.44366e-07		1.29287e-05	0.362125		0.0325093	True	False		True	True	True
TIB_vs_NWC	4	28050001	28060000	3.60806	-5.73734		9.3454	0.00192542	5.44366e-07		7.48502e-06	0.188317		0.0261963	True	False		True	True	True
TIB_vs_NWC	4	28430001	28440000	5.6201	-0.731755		6.35186	4.40936e-05	0.231884		0.000717201	0.0138585		0.267977	True	False		True	True	True
TIB_vs_NWC	4	28440001	28450000	9.35877	0.535976		8.8228	1.08873e-06	0.708578		1.56505e-05	0.00148951		0.0338622	True	False		True	True	True
TIB_vs_NWC	4	28450001	28460000	7.81677	-0.826651		8.64342	1.6331e-06	0.203426		2.24551e-05	0.00148951		0.0398604	True	False		True	True	True
TIB_vs_NWC	4	28470001	28480000	5.02369	-0.400785		5.42447	0.000132281	0.346378		0.00246121	0.030386		0.499965	True	False		True	True	True
TIB_vs_NWC	4	28520001	28530000	4.95819	0.0848164		4.87337	0.000152422	0.538626		0.00505647	0.0334438		0.759999	True	False		True	True	True
TIB_vs_NWC	4	28570001	28580000	5.71509	-3.14198		8.85708	3.59281e-05	0.00078062		1.56505e-05	0.0120233		0.0338622	True	False		True	True	True
TIB_vs_NWC	4	55710001	55720000	4.7111	-0.0383261		4.74942	0.000245509	0.488976		0.00590432	0.046253		0.824806	True	False		False		False
TIB_vs_NWC	4	56590001	56600000	5.44854	0.628519		4.82002	5.98802e-05	0.73935		0.00540827	0.0174632		0.784975	True	False		False		False
TIB_vs_NWC	4	59510001	59520000	5.26482	0.230728		5.03409	8.81872e-05	0.596505		0.00411472	0.0230456		0.681177	True	False		False		False
TIB_vs_NWC	4	65880001	65890000	5.11093	3.40514		1.70579	0.000111595	0.999372		0.149648	0.0271068		0.84079	True	False		False		False
TIB_vs_NWC	4	69260001	69270000	5.02402	-1.52188		6.54589	0.000132281	0.0614855		0.000557294	0.030386		0.234611	True	False		False		False
TIB_vs_NWC	4	69270001	69280000	5.73332	-1.60881		7.34213	3.37507e-05	0.0513217		0.000180321	0.0114178		0.117509	True	False		False		False
TIB_vs_NWC	4	70710001	70720000	4.68011	1.12325		3.55686	0.000259662	0.870308		0.0241637	0.047553		0.84079	True	False		False		False
TIB_vs_NWC	4	70770001	70780000	6.40716	3.04635		3.36081	7.62112e-06	0.998165		0.0299598	0.00412214		0.84079	True	False		False		False
TIB_vs_NWC	4	70780001	70790000	6.03361	0.957041		5.07657	2.01415e-05	0.832785		0.00387792	0.00844057		0.653417	True	False		False		False
TIB_vs_NWC	4	70810001	70820000	5.21956	1.6158		3.60376	9.36309e-05	0.945408		0.0229178	0.0238648		0.84079	True	False		False		False
TIB_vs_NWC	4	70820001	70830000	7.03761	2.23328		4.80433	2.72183e-06	0.98515		0.00551782	0.00193295		0.792225	True	False		False		False
TIB_vs_NWC	4	70830001	70840000	7.03683	3.45588		3.58095	2.72183e-06	0.99946		0.0235023	0.00193295		0.84079	True	False		False		False
TIB_vs_NWC	4	70840001	70850000	7.48164	3.41387		4.06777	1.6331e-06	0.999386		0.0134554	0.00148951		0.84079	True	False		False		False
TIB_vs_NWC	4	70850001	70860000	10.1272	1.81586		8.31131	5.44366e-07	0.963247		4.83124e-05	0.00148951		0.0633077	True	False		False		False
TIB_vs_NWC	4	70870001	70880000	5.35362	4.13939		1.21422	7.67555e-05	0.999935		0.220963	0.0214436		0.84079	True	False		False		False
TIB_vs_NWC	4	70880001	70890000	6.95536	1.06432		5.89105	2.72183e-06	0.857833		0.00130784	0.00193295		0.373243	True	False		False		False
TIB_vs_NWC	4	70950001	70960000	6.42595	2.64671		3.77924	7.62112e-06	0.994572		0.0187534	0.00412214		0.84079	True	False		False		False
TIB_vs_NWC	4	71000001	71010000	6.77449	-0.222147		6.99664	4.89929e-06	0.415175		0.000307566	0.00297902		0.163665	True	False		False		False
TIB_vs_NWC	4	71010001	71020000	5.70754	1.34989		4.35766	3.59281e-05	0.911112		0.00948557	0.0120233		0.84079	True	False		False		False
TIB_vs_NWC	4	71020001	71030000	8.68807	-0.824565		9.51263	1.08873e-06	0.204024		6.12411e-06	0.00148951		0.0261963	True	False		False		False
TIB_vs_NWC	4	71030001	71040000	6.07215	1.05937		5.01278	2.01415e-05	0.856737		0.00422155	0.00844057		0.689276	True	False		False		False
TIB_vs_NWC	4	71300001	71310000	4.85268	3.87957		0.973108	0.000182362	0.999848		0.263311	0.0375344		0.84079	True	False		True	True	True
TIB_vs_NWC	4	71320001	71330000	4.7252	1.61733		3.10787	0.00023571	0.945575		0.039327	0.0449357		0.84079	True	False		True	True	True
TIB_vs_NWC	4	71350001	71360000	5.18654	2.08246		3.10407	9.96189e-05	0.979127		0.0395019	0.0249804		0.84079	True	False		True	True	True
TIB_vs_NWC	4	71420001	71430000	4.77303	3.05078		1.72226	0.000210125	0.998193		0.147556	0.0409819		0.84079	True	False		True	True	True
TIB_vs_NWC	4	71480001	71490000	4.97986	5.52459		-0.544728	0.000147523	1.0		0.609817	0.0329121		0.84079	True	False		True	True	True
TIB_vs_NWC	4	71540001	71550000	6.90003	3.43685		3.46319	2.72183e-06	0.999422		0.0268291	0.00193295		0.84079	True	False		True	True	True
TIB_vs_NWC	4	71560001	71570000	5.78436	2.48557		3.29879	3.10288e-05	0.99187		0.0320182	0.0110178		0.84079	True	False		True	True	True
TIB_vs_NWC	4	71570001	71580000	5.33056	1.70389		3.62667	8.00217e-05	0.953962		0.0223326	0.0218958		0.84079	True	False		True	True	True
TIB_vs_NWC	4	71580001	71590000	6.01768	1.68421		4.33347	2.01415e-05	0.952125		0.00979177	0.00844057		0.84079	True	False		True	True	True
TIB_vs_NWC	4	72090001	72100000	5.00866	3.99824		1.01042	0.00013718	0.999894		0.256442	0.0314338		0.84079	True	False		True	True	True
TIB_vs_NWC	4	75480001	75490000	2.47909	-7.52953		10.0086	0.015289	5.44366e-07		4.7632e-06	0.616012		0.0261963	True	False		True	True	True
TIB_vs_NWC	4	75490001	75500000	5.93903	-5.00574		10.9448	2.2319e-05	1.6331e-06		6.80457e-07	0.00868778		0.00703418	True	False		True	True	True
TIB_vs_NWC	4	75570001	75580000	5.32886	-3.70104		9.02989	8.00217e-05	0.000103974		1.22482e-05	0.0218958		0.0325093	True	False		True	True	True
TIB_vs_NWC	4	78970001	78980000	5.16225	1.36813		3.79412	0.000102885	0.913862		0.0184649	0.0253217		0.84079	True	True	GO_BP:GO:0007186	False		True
TIB_vs_NWC	5	2120001	2130000	5.31137	0.674956		4.63642	8.21992e-05	0.754141		0.00677191	0.0224257		0.84079	True	False		False		False
TIB_vs_NWC	5	2260001	2270000	5.43653	1.76505		3.67148	6.31464e-05	0.959226		0.0212024	0.018301		0.84079	True	False		True	True	True
TIB_vs_NWC	5	2280001	2290000	4.77877	5.50547		-0.726695	0.000206859	1.0		0.653594	0.0405147		0.84079	True	False		True	True	True
TIB_vs_NWC	5	2300001	2310000	5.05047	2.59528		2.45519	0.000127382	0.993841		0.0761622	0.0296264		0.84079	True	False		True	True	True
TIB_vs_NWC	5	2310001	2320000	10.3321	5.53232		4.79981	5.44366e-07	1.0		0.00554436	0.00148951		0.794365	True	False		True	True	True
TIB_vs_NWC	5	2320001	2330000	10.26	2.95806		7.30194	5.44366e-07	0.99762		0.000190528	0.00148951		0.118967	True	False		True	True	True
TIB_vs_NWC	5	2350001	2360000	8.90309	2.65647		6.24662	1.08873e-06	0.994712		0.00081927	0.00148951		0.29204	True	False		True	True	True
TIB_vs_NWC	5	2360001	2370000	11.6724	2.90433		8.76807	5.44366e-07	0.997249		1.90528e-05	0.00148951		0.0385351	True	False		True	True	True
TIB_vs_NWC	5	2370001	2380000	13.1442	2.08398		11.0603	5.44366e-07	0.979216		6.80457e-07	0.00148951		0.00703418	True	False		True	True	True
TIB_vs_NWC	5	2380001	2390000	10.5235	0.836867		9.6866	5.44366e-07	0.80156		6.12411e-06	0.00148951		0.0261963	True	False		True	True	True
TIB_vs_NWC	5	2390001	2400000	6.73335	-0.298588		7.03194	4.89929e-06	0.385239		0.000295318	0.00297902		0.161621	True	False		True	True	True
TIB_vs_NWC	5	2450001	2460000	5.6751	6.44446		-0.769359	3.81056e-05	1.0		0.663724	0.0123521		0.84079	True	False		True	True	True
TIB_vs_NWC	5	2460001	2470000	7.19023	6.96534		0.224881	2.17746e-06	1.0		0.42211	0.00193295		0.84079	True	False		True	True	True
TIB_vs_NWC	5	2470001	2480000	6.75932	3.3918		3.36752	4.89929e-06	0.999344		0.0297462	0.00297902		0.84079	True	False		True	True	True
TIB_vs_NWC	5	2480001	2490000	8.2517	2.69944		5.55226	1.08873e-06	0.99528		0.00207539	0.00148951		0.458719	True	False		True	True	True
TIB_vs_NWC	5	2490001	2500000	7.87053	3.02674		4.84379	1.6331e-06	0.998057		0.00525653	0.00148951		0.778846	True	False		True	True	True
TIB_vs_NWC	5	2500001	2510000	5.76651	3.66633		2.10018	3.32063e-05	0.999722		0.106219	0.0114178		0.84079	True	False		False		False
TIB_vs_NWC	5	2510001	2520000	6.93928	2.59538		4.3439	2.72183e-06	0.993842		0.0096584	0.00193295		0.84079	True	False		False		False
TIB_vs_NWC	5	2520001	2530000	7.04298	2.68164		4.36134	2.72183e-06	0.995054		0.00944406	0.00193295		0.84079	True	False		False		False
TIB_vs_NWC	5	2530001	2540000	5.92304	1.875		4.04805	2.2319e-05	0.967445		0.0137588	0.00868778		0.84079	True	False		False		False
TIB_vs_NWC	5	2540001	2550000	7.98951	4.15561		3.8339	1.6331e-06	0.99994		0.0176204	0.00148951		0.84079	True	False		False		False
TIB_vs_NWC	5	2550001	2560000	8.10059	5.2227		2.87788	1.08873e-06	0.999998		0.0500292	0.00148951		0.84079	True	False		False		False
TIB_vs_NWC	5	2560001	2570000	8.25775	5.25401		3.00375	1.08873e-06	0.999998		0.0438432	0.00148951		0.84079	True	False		False		False
TIB_vs_NWC	5	2570001	2580000	9.00957	6.5029		2.50667	1.08873e-06	1.0		0.0725551	0.00148951		0.84079	True	False		False		False
TIB_vs_NWC	5	2580001	2590000	7.91507	6.48624		1.42883	1.6331e-06	1.0		0.187464	0.00148951		0.84079	True	False		False		False
TIB_vs_NWC	5	2590001	2600000	8.06442	6.12354		1.94088	1.6331e-06	1.0		0.122281	0.00148951		0.84079	True	False		False		False
TIB_vs_NWC	5	2600001	2610000	7.55877	5.12517		2.4336	1.6331e-06	0.999998		0.0777912	0.00148951		0.84079	True	False		False		False
TIB_vs_NWC	5	2610001	2620000	7.69296	5.75892		1.93403	1.6331e-06	1.0		0.123061	0.00148951		0.84079	True	False		False		False
TIB_vs_NWC	5	2620001	2630000	7.95672	5.26604		2.69067	1.6331e-06	0.999998		0.0605627	0.00148951		0.84079	True	False		False		False
TIB_vs_NWC	5	2630001	2640000	7.75289	3.65176		4.10113	1.6331e-06	0.99971		0.0129144	0.00148951		0.84079	True	False		False		False
TIB_vs_NWC	5	2640001	2650000	8.59042	4.17921		4.41121	1.08873e-06	0.999943		0.00889629	0.00148951		0.84079	True	False		False		False
TIB_vs_NWC	5	2650001	2660000	5.79043	3.52783		2.26261	3.10288e-05	0.999566		0.091352	0.0110178		0.84079	True	False		False		False
TIB_vs_NWC	5	2660001	2670000	6.44936	4.03006		2.4193	7.07675e-06	0.999905		0.0788377	0.0039423		0.84079	True	False		False		False
TIB_vs_NWC	5	2670001	2680000	7.56629	2.26715		5.29914	1.6331e-06	0.986306		0.00290215	0.00148951		0.557866	True	False		False		False
TIB_vs_NWC	5	2680001	2690000	9.61269	2.85805		6.75463	1.08873e-06	0.996877		0.000425966	0.00148951		0.198153	True	False		False		False
TIB_vs_NWC	5	2710001	2720000	5.17629	-0.644786		5.82107	0.000102341	0.259831		0.00143168	0.0253217		0.387894	True	False		True	False	False
TIB_vs_NWC	5	2720001	2730000	6.32804	3.29043		3.03761	9.25421e-06	0.999101		0.0423217	0.00480971		0.84079	True	False		True	False	False
TIB_vs_NWC	5	2830001	2840000	6.18004	3.91255		2.26749	1.52422e-05	0.999863		0.0909308	0.00709008		0.84079	True	False		True	False	False
TIB_vs_NWC	5	3040001	3050000	5.67183	3.12312		2.54871	3.865e-05	0.998517		0.0696441	0.012485		0.84079	True	False		True	False	False
TIB_vs_NWC	5	3140001	3150000	5.77989	1.19224		4.58765	3.15732e-05	0.884007		0.00720808	0.0111262		0.84079	True	False		False		False
TIB_vs_NWC	5	3150001	3160000	4.71588	1.90874		2.80714	0.000242243	0.969662		0.0538997	0.0459925		0.84079	True	False		False		False
TIB_vs_NWC	5	3280001	3290000	6.8674	1.26095		5.60644	4.35492e-06	0.896511		0.00190596	0.00297902		0.431447	True	False		False		False
TIB_vs_NWC	5	3510001	3520000	4.68704	1.93152		2.75552	0.000254763	0.971068		0.0568045	0.0472134		0.84079	True	False		True	False	False
TIB_vs_NWC	5	3520001	3530000	6.30448	1.01865		5.28583	9.79858e-06	0.847417		0.00295386	0.00500869		0.562048	True	False		True	False	False
TIB_vs_NWC	5	3560001	3570000	5.08094	3.29114		1.7898	0.000119216	0.999104		0.139384	0.02835		0.84079	True	False		True	False	False
TIB_vs_NWC	5	3630001	3640000	5.55203	2.79538		2.75664	5.0626e-05	0.996306		0.0567447	0.0152422		0.84079	True	False		True	False	False
TIB_vs_NWC	5	3700001	3710000	5.53306	3.77919		1.75386	5.0626e-05	0.999797		0.143644	0.0152422		0.84079	True	False		True	False	False
TIB_vs_NWC	5	3800001	3810000	6.852	1.20969		5.64231	4.35492e-06	0.88728		0.0018243	0.00297902		0.42432	True	False		True	False	False
TIB_vs_NWC	5	3820001	3830000	5.71276	0.734605		4.97816	3.59281e-05	0.772319		0.00442433	0.0120233		0.709242	True	False		True	False	False
TIB_vs_NWC	5	3840001	3850000	6.87932	1.90224		4.97709	3.26619e-06	0.969259		0.00442909	0.00226762		0.709242	True	False		True	False	False
TIB_vs_NWC	5	3860001	3870000	5.47623	5.50325		-0.0270203	5.71584e-05	1.0		0.4827	0.0168277		0.84079	True	False		True	False	False
TIB_vs_NWC	5	3880001	3890000	5.28517	4.62531		0.65986	8.60098e-05	0.999989		0.325133	0.0230456		0.84079	True	True	GO_BP:GO:0007186	True	False	False
TIB_vs_NWC	5	4240001	4250000	4.64388	2.26865		2.37523	0.00027926	0.986357		0.0821652	0.0499617		0.84079	True	False		True	False	False
TIB_vs_NWC	5	4260001	4270000	5.9454	-0.618253		6.56365	2.2319e-05	0.268599		0.000548448	0.00868778		0.232995	True	False		True	False	False
TIB_vs_NWC	5	4270001	4280000	4.76114	-1.86883		6.62998	0.000216657	0.0289847		0.000511023	0.0420795		0.223212	True	False		True	False	False
TIB_vs_NWC	5	4310001	4320000	5.62164	1.93957		3.68207	4.40936e-05	0.971575		0.0209574	0.0138585		0.84079	True	False		True	False	False
TIB_vs_NWC	5	4320001	4330000	6.24471	0.718019		5.52669	1.46979e-05	0.767367		0.00215024	0.00709008		0.466322	True	False		True	False	False
TIB_vs_NWC	5	4330001	4340000	4.80699	-1.09865		5.90564	0.000195427	0.134006		0.00128879	0.0386829		0.372768	True	False		True	False	False
TIB_vs_NWC	5	4340001	4350000	5.84212	-0.210849		6.05297	2.39521e-05	0.419675		0.0010724	0.00891324		0.341523	True	False		True	False	False
TIB_vs_NWC	5	4350001	4360000	4.94394	-0.260454		5.2044	0.000155144	0.400153		0.00329069	0.0338018		0.601485	True	False		True	False	False
TIB_vs_NWC	5	4360001	4370000	8.51299	4.2836		4.22939	1.08873e-06	0.999959		0.0111241	0.00148951		0.84079	True	False		True	False	False
TIB_vs_NWC	5	4370001	4380000	6.21442	3.91347		2.30095	1.52422e-05	0.999863		0.0880994	0.00709008		0.84079	True	False		True	False	False
TIB_vs_NWC	5	4380001	4390000	5.76525	6.33066		-0.565412	3.32063e-05	1.0		0.614863	0.0114178		0.84079	True	False		True	False	False
TIB_vs_NWC	5	4500001	4510000	6.1998	2.54838		3.65142	1.52422e-05	0.99305		0.0216957	0.00709008		0.84079	True	False		True	False	False
TIB_vs_NWC	5	14010001	14020000	4.93342	0.975206		3.95821	0.000157322	0.837169		0.0152871	0.0339581		0.84079	True	False		False		False
TIB_vs_NWC	5	14020001	14030000	6.8991	6.17052		0.728582	2.72183e-06	1.0		0.31083	0.00193295		0.84079	True	False		False		False
TIB_vs_NWC	5	14940001	14950000	4.65915	1.94049		2.71867	0.000272183	0.971623		0.0589174	0.049264		0.84079	True	False		False		False
TIB_vs_NWC	5	30970001	30980000	4.99061	-1.04143		6.03204	0.000143712	0.146987		0.00109758	0.0322165		0.341523	True	False		False		False
TIB_vs_NWC	5	40320001	40330000	5.86491	3.28785		2.57706	2.34077e-05	0.999096		0.0678096	0.0088523		0.84079	True	False		False		False
TIB_vs_NWC	5	40710001	40720000	5.63536	0.71074		4.92462	4.30049e-05	0.765206		0.00474074	0.0137486		0.729032	True	False		False		False
TIB_vs_NWC	5	40970001	40980000	8.65648	-2.85932		11.5158	1.08873e-06	0.00196353		6.80457e-07	0.00148951		0.00703418	True	True	GO_BP:GO:0007186	False		True
TIB_vs_NWC	5	40980001	40990000	6.93158	-4.49433		11.4259	2.72183e-06	3.81056e-06		6.80457e-07	0.00193295		0.00703418	True	True	GO_BP:GO:0007186	False		True
TIB_vs_NWC	5	40990001	41000000	4.31205	-6.6269		10.939	0.000504627	5.44366e-07		6.80457e-07	0.0749943		0.00703418	True	True	GO_BP:GO:0007186	False		True
TIB_vs_NWC	5	41010001	41020000	0.766943	-8.53371		9.30065	0.207787	5.44366e-07		8.16548e-06	0.918446		0.0261963	True	True	GO_BP:GO:0007186	False		True
TIB_vs_NWC	5	41020001	41030000	1.51714	-7.85676		9.3739	0.0739902	5.44366e-07		7.48502e-06	0.918446		0.0261963	True	True	GO_BP:GO:0007186	False		True
TIB_vs_NWC	5	41040001	41050000	4.83806	2.66878		2.16928	0.000189984	0.994888		0.0995821	0.0386692		0.84079	True	False		False		False
TIB_vs_NWC	5	41770001	41780000	4.86072	1.80318		3.05753	0.000180185	0.962293		0.0414555	0.037251		0.84079	True	False		True	True	True
TIB_vs_NWC	5	41780001	41790000	5.02511	2.48845		2.53666	0.000132281	0.991934		0.0704416	0.030386		0.84079	True	False		True	True	True
TIB_vs_NWC	5	44070001	44080000	4.70711	-1.01544		5.72256	0.000246053	0.153159		0.00162085	0.046253		0.400949	True	False		False		False
TIB_vs_NWC	5	48800001	48810000	4.69154	1.14446		3.54708	0.000252586	0.874617		0.0244182	0.0469033		0.84079	True	False		False		False
TIB_vs_NWC	5	58530001	58540000	4.95206	3.90729		1.04477	0.000154055	0.999861		0.250223	0.0337226		0.84079	True	False		False		False
TIB_vs_NWC	5	58540001	58550000	5.21449	3.37062		1.84387	9.41752e-05	0.999292		0.133017	0.023938		0.84079	True	False		False		False
TIB_vs_NWC	5	58610001	58620000	4.75164	3.30284		1.4488	0.000219924	0.999135		0.184517	0.0425363		0.84079	True	False		False		False
TIB_vs_NWC	5	59260001	59270000	4.93654	2.39735		2.53918	0.000156777	0.989905		0.0702844	0.0339581		0.84079	True	False		False		False
TIB_vs_NWC	5	59270001	59280000	5.06988	1.99562		3.07426	0.000121394	0.974798		0.0407532	0.0284471		0.84079	True	False		False		False
TIB_vs_NWC	6	17440001	17450000	7.00525	-1.3276		8.33286	2.72183e-06	0.0896445		4.49101e-05	0.00193295		0.0605552	True	False		False		False
TIB_vs_NWC	6	19460001	19470000	6.17806	3.65165		2.52641	1.57866e-05	0.999709		0.0711629	0.00723477		0.84079	True	False		False		False
TIB_vs_NWC	6	19470001	19480000	5.83349	3.55438		2.27911	2.55852e-05	0.999603		0.0899176	0.0094454		0.84079	True	False		False		False
TIB_vs_NWC	6	21720001	21730000	7.91805	1.99566		5.92239	1.6331e-06	0.974799		0.00126429	0.00148951		0.36758	True	False		False		False
TIB_vs_NWC	6	21730001	21740000	4.7967	2.63613		2.16056	0.00019706	0.994428		0.100384	0.0387588		0.84079	True	False		False		False
TIB_vs_NWC	6	21740001	21750000	4.942	1.15203		3.78997	0.000156233	0.876142		0.0185438	0.0339581		0.84079	True	False		False		False
TIB_vs_NWC	6	21780001	21790000	6.19629	1.78537		4.41092	1.52422e-05	0.960907		0.00889833	0.00709008		0.84079	True	False		False		False
TIB_vs_NWC	6	21860001	21870000	5.33811	3.52387		1.81424	7.94774e-05	0.999559		0.136476	0.0218958		0.84079	True	False		False		False
TIB_vs_NWC	6	21910001	21920000	4.64601	0.53009		4.11592	0.000278171	0.706564		0.0126742	0.0498628		0.84079	True	False		False		False
TIB_vs_NWC	6	22000001	22010000	6.37435	4.78618		1.58817	8.16548e-06	0.999993		0.165048	0.00434086		0.84079	True	False		False		False
TIB_vs_NWC	6	22140001	22150000	4.69304	-0.966237		5.65928	0.000252041	0.165417		0.00178076	0.0469033		0.421568	True	False		False		False
TIB_vs_NWC	6	30710001	30720000	4.83903	0.862362		3.97667	0.000189984	0.808475		0.0149381	0.0386692		0.84079	True	True	GO_BP:GO:0007186	False		True
TIB_vs_NWC	7	21820001	21830000	4.64305	2.31551	3.60115	5.92869	0.000279804	0.987768	0.00418821	0.00125	0.049963	0.372507	0.366707	True	False		False		False
TIB_vs_NWC	8	10170001	10180000	5.40683	-0.853409		6.26024	6.75013e-05	0.195686		0.000801578	0.0193224		0.289056	True	False		False		False
TIB_vs_NWC	8	10180001	10190000	4.89984	-0.825671		5.72551	0.000168209	0.20371		0.00161472	0.0355655		0.400949	True	False		False		False
TIB_vs_NWC	8	10190001	10200000	7.96754	0.456474		7.51107	1.6331e-06	0.681015		0.000147659	0.00148951		0.109439	True	False		False		False
TIB_vs_NWC	8	10370001	10380000	5.78475	3.7365		2.04825	3.10288e-05	0.999775		0.111322	0.0110178		0.84079	True	False		True	True	True
TIB_vs_NWC	8	10380001	10390000	10.9627	-1.38718		12.3498	5.44366e-07	0.0802291		6.80457e-07	0.00148951		0.00703418	True	False		True	True	True
TIB_vs_NWC	8	10670001	10680000	5.25973	3.54467		1.71506	8.87316e-05	0.99959		0.148452	0.0231229		0.84079	True	False		False		False
TIB_vs_NWC	8	10680001	10690000	5.4348	3.44172		1.99309	6.31464e-05	0.999435		0.116836	0.018301		0.84079	True	False		False		False
TIB_vs_NWC	8	10690001	10700000	4.65036	3.6761		0.974258	0.000275449	0.999731		0.263111	0.0494702		0.84079	True	False		False		False
TIB_vs_NWC	8	10700001	10710000	4.9841	4.55272		0.431375	0.000146434	0.999986		0.374682	0.0327478		0.84079	True	False		False		False
TIB_vs_NWC	8	10710001	10720000	6.47551	3.8918		2.58371	5.98802e-06	0.999854		0.06734	0.00339681		0.84079	True	False		False		False
TIB_vs_NWC	8	10720001	10730000	6.33089	2.77457		3.55632	9.25421e-06	0.996106		0.0241794	0.00480971		0.84079	True	False		False		False
TIB_vs_NWC	8	10770001	10780000	6.18247	0.94358		5.23889	1.52422e-05	0.829506		0.003158	0.00709008		0.586449	True	False		False		False
TIB_vs_NWC	8	10830001	10840000	5.08954	1.35976		3.72978	0.000117039	0.912614		0.0198306	0.0281352		0.84079	True	False		True	False	False
TIB_vs_NWC	8	10920001	10930000	7.40258	1.59404		5.80854	1.6331e-06	0.943068		0.00145958	0.00148951		0.387894	True	False		True	False	False
TIB_vs_NWC	8	10940001	10950000	6.99287	3.79041		3.20247	2.72183e-06	0.999803		0.0355709	0.00193295		0.84079	True	False		True	False	False
TIB_vs_NWC	8	10950001	10960000	5.07933	3.67343		1.4059	0.00011976	0.999729		0.190824	0.02835		0.84079	True	False		True	False	False
TIB_vs_NWC	8	10990001	11000000	6.22924	3.97861		2.25063	1.46979e-05	0.999887		0.0923516	0.00709008		0.84079	True	False		True	False	False
TIB_vs_NWC	8	11000001	11010000	4.99879	3.83582		1.16298	0.000141535	0.999824		0.229673	0.0320372		0.84079	True	False		True	False	False
TIB_vs_NWC	8	11010001	11020000	6.54458	1.61983		4.92475	5.44366e-06	0.94585		0.00474006	0.00318512		0.729032	True	False		True	False	False
TIB_vs_NWC	8	11020001	11030000	7.39262	2.08461		5.30801	1.6331e-06	0.979249		0.00287629	0.00148951		0.556503	True	False		True	False	False
TIB_vs_NWC	8	11030001	11040000	5.96232	1.73356		4.22876	2.17746e-05	0.956585		0.0111309	0.00868778		0.84079	True	False		True	False	False
TIB_vs_NWC	8	11040001	11050000	5.59767	3.60558		1.99208	4.79042e-05	0.999662		0.116953	0.0149551		0.84079	True	False		True	False	False
TIB_vs_NWC	8	11050001	11060000	5.29165	4.63975		0.6519	8.4921e-05	0.999989		0.326759	0.0228996		0.84079	True	False		True	False	False
TIB_vs_NWC	8	11070001	11080000	4.82966	1.6358		3.19387	0.000191617	0.947462		0.0358825	0.0386692		0.84079	True	False		True	False	False
TIB_vs_NWC	8	11080001	11090000	6.0839	2.80828		3.27562	1.95972e-05	0.996426		0.0328341	0.00844057		0.84079	True	False		True	False	False
TIB_vs_NWC	8	11090001	11100000	6.1717	2.05964		4.11206	1.57866e-05	0.978035		0.0127436	0.00723477		0.84079	True	False		True	False	False
TIB_vs_NWC	8	11110001	11120000	5.62711	2.37521		3.2519	4.35492e-05	0.989371		0.033701	0.0138276		0.84079	True	False		True	False	False
TIB_vs_NWC	8	11130001	11140000	5.78399	3.00073		2.78326	3.10288e-05	0.997917		0.055281	0.0110178		0.84079	True	False		True	False	False
TIB_vs_NWC	8	11140001	11150000	4.65018	3.19649		1.45369	0.000275449	0.998805		0.183821	0.0494702		0.84079	True	False		True	False	False
TIB_vs_NWC	8	11150001	11160000	4.81983	3.83693		0.982902	0.000193794	0.999825		0.261494	0.0386829		0.84079	True	False		True	False	False
TIB_vs_NWC	8	11170001	11180000	6.56372	2.61949		3.94423	5.44366e-06	0.994191		0.0155444	0.00318512		0.84079	True	False		False		False
TIB_vs_NWC	8	11180001	11190000	4.80408	2.66893		2.13515	0.000196516	0.994888		0.102816	0.0387336		0.84079	True	False		False		False
TIB_vs_NWC	8	11190001	11200000	5.02149	2.7836		2.23788	0.000132281	0.996194		0.0934444	0.030386		0.84079	True	False		False		False
TIB_vs_NWC	8	11200001	11210000	5.72918	2.45711		3.27207	3.37507e-05	0.991283		0.0329375	0.0114178		0.84079	True	False		False		False
TIB_vs_NWC	8	11220001	11230000	4.65153	3.41115		1.24038	0.000274905	0.999382		0.216568	0.0494702		0.84079	True	False		False		False
TIB_vs_NWC	8	11240001	11250000	4.68446	1.85125		2.83321	0.000257485	0.96583		0.05247	0.0475284		0.84079	True	False		False		False
TIB_vs_NWC	8	11250001	11260000	4.70086	4.70346		-0.00259795	0.000247142	0.999991		0.476749	0.0462618		0.84079	True	False		False		False
TIB_vs_NWC	8	11260001	11270000	4.74042	3.71167		1.02876	0.000228634	0.999754		0.253132	0.0439468		0.84079	True	False		False		False
TIB_vs_NWC	8	11270001	11280000	5.53543	2.626		2.90943	5.0626e-05	0.994284		0.0484472	0.0152422		0.84079	True	False		False		False
TIB_vs_NWC	8	11290001	11300000	5.84838	4.59647		1.25191	2.39521e-05	0.999987		0.214694	0.00891324		0.84079	True	False		False		False
TIB_vs_NWC	8	11440001	11450000	5.1642	3.35906		1.80514	0.000102885	0.999263		0.137545	0.0253217		0.84079	True	False		True	False	False
TIB_vs_NWC	8	11450001	11460000	6.34384	3.242		3.10184	8.70985e-06	0.99897		0.0395965	0.00457794		0.84079	True	False		True	False	False
TIB_vs_NWC	8	11470001	11480000	5.28295	3.06627		2.21668	8.65541e-05	0.998261		0.0953068	0.0230456		0.84079	True	False		True	False	False
TIB_vs_NWC	8	11510001	11520000	8.49366	0.823048		7.67061	1.08873e-06	0.797744		0.000115678	0.00148951		0.096092	True	False		True	False	False
TIB_vs_NWC	8	11530001	11540000	5.73758	2.69719		3.0404	3.37507e-05	0.995259		0.0422094	0.0114178		0.84079	True	False		True	False	False
TIB_vs_NWC	8	11540001	11550000	5.49549	3.66138		1.83411	5.38922e-05	0.999717		0.134175	0.0159672		0.84079	True	False		True	False	False
TIB_vs_NWC	8	11570001	11580000	4.83683	3.57461		1.26222	0.000190528	0.99963		0.213048	0.0386692		0.84079	True	False		True	False	False
TIB_vs_NWC	8	11590001	11600000	4.99154	3.98777		1.00378	0.000142624	0.99989		0.257624	0.0322053		0.84079	True	False		True	False	False
TIB_vs_NWC	8	11600001	11610000	5.28091	4.10736		1.17355	8.65541e-05	0.99993		0.227816	0.0230456		0.84079	True	False		True	False	False
TIB_vs_NWC	8	11610001	11620000	5.96084	2.81387		3.14697	2.17746e-05	0.99647		0.0377722	0.00868778		0.84079	True	False		True	False	False
TIB_vs_NWC	8	11620001	11630000	5.81948	2.64498		3.1745	2.77626e-05	0.994545		0.0366446	0.0102088		0.84079	True	False		True	False	False
TIB_vs_NWC	8	11640001	11650000	4.69675	2.81195		1.8848	0.000249864	0.996457		0.128499	0.0466774		0.84079	True	False		True	False	False
TIB_vs_NWC	8	11670001	11680000	4.92613	3.21553		1.7106	0.000161132	0.998871		0.149029	0.03462		0.84079	True	False		True	False	False
TIB_vs_NWC	8	11680001	11690000	7.65891	1.61281		6.04611	1.6331e-06	0.945091		0.00107648	0.00148951		0.341523	True	False		True	False	False
TIB_vs_NWC	8	11690001	11700000	4.91562	4.15915		0.75647	0.00016331	0.999941		0.305169	0.0346873		0.84079	True	False		True	False	False
TIB_vs_NWC	8	11710001	11720000	4.66062	3.58422		1.0764	0.000270005	0.99964		0.244535	0.0490608		0.84079	True	False		True	False	False
TIB_vs_NWC	8	11720001	11730000	5.12227	3.285		1.83727	0.000108873	0.999088		0.13379	0.0265149		0.84079	True	False		True	False	False
TIB_vs_NWC	8	11730001	11740000	6.23864	2.5916		3.64703	1.46979e-05	0.993786		0.0218148	0.00709008		0.84079	True	False		True	False	False
TIB_vs_NWC	8	11740001	11750000	5.54602	2.96776		2.57826	5.0626e-05	0.997695		0.0677231	0.0152422		0.84079	True	False		True	False	False
TIB_vs_NWC	8	11750001	11760000	7.64497	1.14172		6.50325	1.6331e-06	0.874072		0.000589956	0.00148951		0.241796	True	False		True	False	False
TIB_vs_NWC	8	11760001	11770000	6.08655	2.81323		3.27332	1.95972e-05	0.996465		0.0329008	0.00844057		0.84079	True	False		True	False	False
TIB_vs_NWC	8	11780001	11790000	7.74453	1.94438		5.80015	1.6331e-06	0.971851		0.00147047	0.00148951		0.387894	True	False		True	False	False
TIB_vs_NWC	8	11790001	11800000	6.61179	3.57623		3.03556	4.89929e-06	0.999632		0.0424067	0.00297902		0.84079	True	False		True	False	False
TIB_vs_NWC	8	11800001	11810000	5.76887	2.04983		3.71904	3.26619e-05	0.977569		0.0200932	0.0113805		0.84079	True	False		True	False	False
TIB_vs_NWC	8	11840001	11850000	5.99651	2.32474		3.67177	2.06859e-05	0.988025		0.0211935	0.00859129		0.84079	True	False		True	False	False
TIB_vs_NWC	8	11850001	11860000	5.94355	1.50464		4.43891	2.2319e-05	0.932624		0.00859009	0.00868778		0.84079	True	False		True	False	False
TIB_vs_NWC	8	11860001	11870000	4.76633	4.28116		0.485166	0.00021448	0.999959		0.362547	0.0417437		0.84079	True	False		True	False	False
TIB_vs_NWC	8	11870001	11880000	7.39498	2.79785		4.59714	1.6331e-06	0.996331		0.00712234	0.00148951		0.84079	True	False		True	False	False
TIB_vs_NWC	8	11880001	11890000	5.16921	3.08226		2.08694	0.000102885	0.998334		0.107505	0.0253217		0.84079	True	False		True	False	False
TIB_vs_NWC	8	11890001	11900000	4.82847	0.303698		4.52477	0.000191617	0.624565		0.00775925	0.0386692		0.84079	True	False		True	False	False
TIB_vs_NWC	8	11910001	11920000	5.98788	2.74954		3.23834	2.12303e-05	0.995838		0.0342004	0.00866269		0.84079	True	False		True	False	False
TIB_vs_NWC	8	11920001	11930000	4.82108	2.41432		2.40676	0.000193794	0.990294		0.0797965	0.0386829		0.84079	True	False		True	False	False
TIB_vs_NWC	8	11950001	11960000	4.83044	3.31025		1.52019	0.000191617	0.999154		0.17438	0.0386692		0.84079	True	False		True	False	False
TIB_vs_NWC	8	11960001	11970000	5.26368	1.98813		3.27554	8.81872e-05	0.974377		0.0328361	0.0230456		0.84079	True	False		True	False	False
TIB_vs_NWC	8	11970001	11980000	7.00467	4.38267		2.622	2.72183e-06	0.999971		0.0648169	0.00193295		0.84079	True	False		True	False	False
TIB_vs_NWC	8	11980001	11990000	5.54519	3.68794		1.85725	5.0626e-05	0.99974		0.131557	0.0152422		0.84079	True	False		True	False	False
TIB_vs_NWC	8	12000001	12010000	6.17617	4.15484		2.02133	1.57866e-05	0.99994		0.113932	0.00723477		0.84079	True	False		True	False	False
TIB_vs_NWC	8	12040001	12050000	9.1403	1.3237		7.8166	1.08873e-06	0.906893		9.86662e-05	0.00148951		0.0927233	True	False		True	False	False
TIB_vs_NWC	8	12060001	12070000	5.04135	1.90478		3.13658	0.00012847	0.969416		0.0382076	0.0298051		0.84079	True	False		True	False	False
TIB_vs_NWC	8	12110001	12120000	5.9598	0.154044		5.80576	2.17746e-05	0.566394		0.0014623	0.00868778		0.387894	True	False		True	False	False
TIB_vs_NWC	8	12120001	12130000	5.46615	2.03392		3.43223	5.77027e-05	0.976782		0.0276878	0.0169344		0.84079	True	False		True	False	False
TIB_vs_NWC	8	12160001	12170000	5.90338	1.52352		4.37986	2.28634e-05	0.934944		0.0092372	0.00878935		0.84079	True	False		True	False	False
TIB_vs_NWC	8	12170001	12180000	5.86711	0.517465		5.34965	2.34077e-05	0.702255		0.00272047	0.0088523		0.537376	True	False		True	False	False
TIB_vs_NWC	8	12180001	12190000	7.64132	0.309108		7.33221	1.6331e-06	0.626647		0.000184404	0.00148951		0.117509	True	False		True	False	False
TIB_vs_NWC	8	12190001	12200000	7.43019	0.26282		7.16737	1.6331e-06	0.6088		0.000230675	0.00148951		0.135831	True	False		True	False	False
TIB_vs_NWC	8	12200001	12210000	7.05804	0.600849		6.4572	2.72183e-06	0.730329		0.000621938	0.00193295		0.24941	True	False		True	False	False
TIB_vs_NWC	8	12210001	12220000	8.36573	-0.444137		8.80987	1.08873e-06	0.330262		1.70114e-05	0.00148951		0.0359703	True	False		True	False	False
TIB_vs_NWC	8	12220001	12230000	6.68437	0.787679		5.89669	4.89929e-06	0.787821		0.00130103	0.00297902		0.372833	True	False		True	False	False
TIB_vs_NWC	8	12230001	12240000	8.42285	-0.413909		8.83676	1.08873e-06	0.341501		1.56505e-05	0.00148951		0.0338622	True	False		True	False	False
TIB_vs_NWC	8	12240001	12250000	6.66064	1.20333		5.45731	4.89929e-06	0.886098		0.00235982	0.00297902		0.491165	True	False		True	False	False
TIB_vs_NWC	8	12250001	12260000	8.4903	0.129547		8.36076	1.08873e-06	0.556631		4.0147e-05	0.00148951		0.0565932	True	False		True	False	False
TIB_vs_NWC	8	12260001	12270000	7.73553	0.679191		7.05634	1.6331e-06	0.755484		0.00028375	0.00148951		0.157139	True	False		True	False	False
TIB_vs_NWC	8	12270001	12280000	4.83319	2.64013		2.19306	0.000191617	0.994483		0.0973849	0.0386692		0.84079	True	False		True	False	False
TIB_vs_NWC	8	12280001	12290000	8.36346	0.38844		7.97502	1.08873e-06	0.656423		7.41698e-05	0.00148951		0.0782454	True	False		True	False	False
TIB_vs_NWC	8	12290001	12300000	10.9959	-1.31428		12.3102	5.44366e-07	0.0918492		6.80457e-07	0.00148951		0.00703418	True	False		True	False	False
TIB_vs_NWC	8	12300001	12310000	8.75798	0.479297		8.27868	1.08873e-06	0.689061		4.96733e-05	0.00148951		0.0633077	True	False		True	False	False
TIB_vs_NWC	8	12310001	12320000	7.51657	-0.421688		7.93826	1.6331e-06	0.3386		7.82525e-05	0.00148951		0.0808931	True	False		True	False	False
TIB_vs_NWC	8	12320001	12330000	7.10702	-3.77152		10.8785	2.72183e-06	8.32879e-05		6.80457e-07	0.00193295		0.00703418	True	False		True	False	False
TIB_vs_NWC	8	12430001	12440000	4.67972	-0.291056		4.97077	0.000259662	0.388169		0.00446516	0.047553		0.712564	True	False		True	False	False
TIB_vs_NWC	8	14100001	14110000	4.96447	-0.504502		5.46898	0.000150789	0.308351		0.00232784	0.0332422		0.491165	True	False		False		False
TIB_vs_NWC	8	22710001	22720000	5.07812	-1.87995		6.95807	0.00011976	0.0282684		0.000319134	0.02835		0.164952	True	False		False		False
TIB_vs_NWC	9	6690001	6700000	5.07453	6.34607	6.86388	5.59234	0.000120305	1.0	3.67447e-05	0.00195019	0.0284066	0.055505	0.439321	True	False		False		False
TIB_vs_NWC	1	150001	160000	5.42245			5.42245	6.47795e-05			0.00247006	0.018716		0.500668	True	False		False		False
TIB_vs_NWC	1	75010001	75020000	6.3832			6.3832	8.16548e-06			0.000683179	0.00434086		0.26287	True	False		True	True	True
TIB_vs_NWC	10	700001	710000	7.3342			7.3342	1.6331e-06			0.000183723	0.00148951		0.117509	True	False		False		False
TIB_vs_SHF	1	2570001	2580000	5.52423	0.107539		5.41669	1.6331e-05	0.544061		0.00275857	0.0106245		0.424214	True	False		False		False
TIB_vs_SHF	1	7010001	7020000	4.59308	-1.28877		5.88185	0.000146434	0.0976663		0.00147795	0.0423077		0.311801	True	False		False		False
TIB_vs_SHF	1	7040001	7050000	5.14427	1.80613		3.33814	3.91943e-05	0.964213		0.0339078	0.0178741		0.864965	True	False		False		False
TIB_vs_SHF	1	10260001	10270000	3.86723	-4.71755		8.58478	0.000785519	2.17746e-06		2.85792e-05	0.120195		0.0250842	True	False		False		False
TIB_vs_SHF	1	10710001	10720000	6.24083	5.05963		1.1812	4.35492e-06	1.0		0.235147	0.00445217		0.864965	True	False		True	True	True
TIB_vs_SHF	1	10770001	10780000	4.84134	0.288915		4.55243	7.62112e-05	0.615259		0.0084363	0.0273748		0.740419	True	False		True	True	True
TIB_vs_SHF	1	11070001	11080000	4.76286	-1.4805		6.24336	9.19978e-05	0.0686886		0.00090841	0.0315821		0.246402	True	False		True	True	True
TIB_vs_SHF	1	17840001	17850000	0.115505	-8.15294		8.26844	0.426372	5.44366e-07		5.10343e-05	0.932928		0.0402379	True	False		False		False
TIB_vs_SHF	1	21200001	21210000	6.1692	2.88415		3.28505	4.35492e-06	0.997636		0.0358907	0.00445217		0.864965	True	False		False		False
TIB_vs_SHF	1	21210001	21220000	4.80229	2.16249		2.6398	8.43767e-05	0.984144		0.068801	0.0298469		0.864965	True	False		False		False
TIB_vs_SHF	1	21220001	21230000	6.59761	1.7826		4.815	3.26619e-06	0.96237		0.00603361	0.00405147		0.63215	True	False		False		False
TIB_vs_SHF	1	21230001	21240000	6.7738	1.39408		5.37972	2.72183e-06	0.918878		0.00290555	0.00405147		0.43671	True	False		False		False
TIB_vs_SHF	1	21240001	21250000	6.95061	1.82703		5.12359	1.6331e-06	0.965756		0.00409159	0.00316521		0.524686	True	False		False		False
TIB_vs_SHF	1	25600001	25610000	3.0297	-6.43656		9.46626	0.00475667	5.44366e-07		8.84594e-06	0.327794		0.0117571	True	False		False		False
TIB_vs_SHF	1	40550001	40560000	4.87031	1.30815		3.56217	7.40337e-05	0.905253		0.0266644	0.0270098		0.864965	True	False		False		False
TIB_vs_SHF	1	41590001	41600000	4.73223	1.17345		3.55877	9.90745e-05	0.880558		0.0267522	0.0336391		0.864965	True	False		True	False	False
TIB_vs_SHF	1	41640001	41650000	6.67773	2.02891		4.64882	2.72183e-06	0.97826		0.00751701	0.00405147		0.705711	True	False		True	False	False
TIB_vs_SHF	1	41680001	41690000	5.93369	0.723376		5.21032	8.16548e-06	0.767077		0.00363432	0.00737525		0.493818	True	False		True	False	False
TIB_vs_SHF	1	41690001	41700000	4.92973	0.619079		4.31065	6.42351e-05	0.73389		0.0112588	0.0242924		0.853699	True	False		True	False	False
TIB_vs_SHF	1	41700001	41710000	4.9927	0.209858		4.78285	5.38922e-05	0.584487		0.00629286	0.0213349		0.646213	True	False		True	False	False
TIB_vs_SHF	1	41710001	41720000	4.6348	1.18074		3.45406	0.000130648	0.882033		0.0299585	0.0393347		0.864965	True	False		True	False	False
TIB_vs_SHF	1	44070001	44080000	5.08142	0.175192		4.90623	4.51823e-05	0.570933		0.00538718	0.0190764		0.602297	True	False		False		False
TIB_vs_SHF	1	45450001	45460000	4.70075	3.14749		1.55325	0.000106151	0.998944		0.177752	0.0341712		0.864965	True	False		False		False
TIB_vs_SHF	1	57770001	57780000	5.10904	-0.0427323		5.15177	4.40936e-05	0.483321		0.00392692	0.0190764		0.514575	True	False		False		False
TIB_vs_SHF	1	62480001	62490000	5.37626	2.7104		2.66586	2.50408e-05	0.996108		0.0671046	0.014292		0.864965	True	False		False		False
TIB_vs_SHF	1	63750001	63760000	5.03871	-0.58812		5.62683	4.73598e-05	0.276999		0.00208832	0.0194096		0.370134	True	False		False		False
TIB_vs_SHF	1	64390001	64400000	4.58091	1.65715		2.92375	0.000148612	0.951257		0.0520447	0.0426146		0.864965	True	False		False		False
TIB_vs_SHF	1	64500001	64510000	4.46414	1.84966		2.61447	0.000191617	0.967386		0.0704756	0.0492444		0.864965	True	False		False		False
TIB_vs_SHF	1	64510001	64520000	6.43021	2.7222		3.70801	3.26619e-06	0.996247		0.0226538	0.00405147		0.864965	True	False		False		False
TIB_vs_SHF	1	65680001	65690000	5.14499	0.581674		4.56331	3.91943e-05	0.721385		0.00833287	0.0178741		0.737646	True	False		False		False
TIB_vs_SHF	1	72040001	72050000	5.13297	-2.34736		7.48033	4.13718e-05	0.00970277		0.000153783	0.0187751		0.0777583	True	False		False		False
TIB_vs_SHF	1	78510001	78520000	4.90849	1.4264		3.48209	6.75013e-05	0.923568		0.0290678	0.0253217		0.864965	True	False		False		False
TIB_vs_SHF	1	93880001	93890000	4.72567	1.40398		3.32169	0.000100708	0.920328		0.0345237	0.0339458		0.864965	True	False		False		False
TIB_vs_SHF	1	95810001	95820000	4.97726	-3.13467		8.11194	5.55253e-05	0.00098258		6.53239e-05	0.0217043		0.0490124	True	False		False		False
TIB_vs_SHF	1	95830001	95840000	4.47883	-3.62167		8.1005	0.00018454	0.000206315		6.66848e-05	0.0484975		0.0492393	True	False		False		False
TIB_vs_SHF	1	98750001	98760000	5.4599	1.07349		4.38641	1.95972e-05	0.859531		0.0102722	0.0120739		0.811973	True	False		False		False
TIB_vs_SHF	1	108120001	108130000	5.43522	0.353317		5.0819	2.12303e-05	0.639882		0.00431818	0.0127425		0.542173	True	False		False		False
TIB_vs_SHF	1	115220001	115230000	5.51432	0.916527		4.5978	1.6331e-05	0.821555		0.00798652	0.0106245		0.726893	True	False		False		False
TIB_vs_SHF	1	115230001	115240000	5.62926	0.0688828		5.56038	1.52422e-05	0.528502		0.00228633	0.0106245		0.386752	True	False		False		False
TIB_vs_SHF	1	118180001	118190000	4.60652	2.12713		2.47939	0.000143168	0.982713		0.0801054	0.0420165		0.864965	True	False		True	False	False
TIB_vs_SHF	1	118200001	118210000	4.98306	-0.0801232		5.06318	5.49809e-05	0.468274		0.00441616	0.0215822		0.54562	True	False		False		False
TIB_vs_SHF	1	120320001	120330000	5.15359	-1.3312		6.48479	3.81056e-05	0.0905204		0.000638268	0.017637		0.205859	True	False		False		False
TIB_vs_SHF	1	125800001	125810000	5.11731	2.52825		2.58906	4.40936e-05	0.993665		0.072221	0.0190764		0.864965	True	False		False		False
TIB_vs_SHF	1	125810001	125820000	5.96876	3.92389		2.04488	7.62112e-06	0.999932		0.118446	0.00716169		0.864965	True	False		False		False
TIB_vs_SHF	1	127420001	127430000	4.56197	1.10404		3.45794	0.000151334	0.866168		0.0298496	0.0427929		0.864965	True	False		False		False
TIB_vs_SHF	1	128530001	128540000	6.53712	-0.461199		6.99832	3.26619e-06	0.32145		0.000304164	0.00405147		0.127471	True	False		False		False
TIB_vs_SHF	1	142200001	142210000	4.79792	0.966836		3.83108	8.65541e-05	0.834334		0.0197332	0.0305011		0.864965	True	False		True	True	True
TIB_vs_SHF	1	142210001	142220000	5.2965	2.47116		2.82534	3.15732e-05	0.992642		0.057387	0.0165142		0.864965	True	False		True	True	True
TIB_vs_SHF	1	142450001	142460000	7.66745	3.00848		4.65897	1.08873e-06	0.998372		0.00741017	0.00316521		0.702122	True	False		True	True	True
TIB_vs_SHF	1	143980001	143990000	4.58497	4.39676		0.18821	0.000148067	0.999987		0.435243	0.0426146		0.864965	True	False		False		False
TIB_vs_SHF	1	144050001	144060000	6.50552	1.10042		5.4051	3.26619e-06	0.86539		0.00279872	0.00405147		0.428784	True	False		False		False
TIB_vs_SHF	1	158700001	158710000	4.65502	-3.37196		8.02698	0.000123571	0.000456178		7.68916e-05	0.0380664		0.0536036	True	False		False		False
TIB_vs_SHF	1	161920001	161930000	5.08638	5.52948		-0.443104	4.51823e-05	1.0		0.5835	0.0190764		0.864965	True	False		True	False	False
TIB_vs_SHF	1	161930001	161940000	4.83075	4.08931		0.741444	7.8933e-05	0.99996		0.316073	0.0282434		0.864965	True	False		True	False	False
TIB_vs_SHF	1	162000001	162010000	5.06091	10.4922		-5.43129	4.51823e-05	1.0		0.999907	0.0190764		1.0	True	False		True	False	False
TIB_vs_SHF	1	164310001	164320000	4.71843	-0.0457461		4.76417	0.000103429	0.482093		0.00646706	0.0341712		0.653176	True	False		False		False
TIB_vs_SHF	1	164320001	164330000	4.53554	0.264498		4.27104	0.000159499	0.605775		0.0118304	0.0437714		0.864965	True	False		False		False
TIB_vs_SHF	1	164330001	164340000	4.93675	-0.541189		5.47794	6.20577e-05	0.293164		0.00255512	0.0235647		0.411281	True	False		False		False
TIB_vs_SHF	1	169680001	169690000	5.24855	-1.20673		6.45528	3.26619e-05	0.112575		0.00067093	0.0165142		0.210386	True	False		False		False
TIB_vs_SHF	1	170740001	170750000	4.54321	4.62928		-0.0860634	0.000157322	0.999996		0.498581	0.0436894		0.864965	True	False		False		False
TIB_vs_SHF	1	187560001	187570000	5.02671	-0.5201		5.54681	4.89929e-05	0.300577		0.00233737	0.0197312		0.390984	True	False		False		False
TIB_vs_SHF	1	189400001	189410000	5.05803	2.21414		2.84389	4.57267e-05	0.986026		0.0563582	0.0190764		0.864965	True	False		False		False
TIB_vs_SHF	1	191300001	191310000	4.4612	-0.121544		4.58274	0.00019325	0.451711		0.00813146	0.0493912		0.730572	True	False		False		False
TIB_vs_SHF	1	192390001	192400000	4.71871	4.0494		0.66931	0.000103429	0.999954		0.330706	0.0341712		0.864965	True	False		True	False	False
TIB_vs_SHF	1	194910001	194920000	5.81967	0.405904		5.41377	9.25421e-06	0.659541		0.00277354	0.00782671		0.425812	True	False		False		False
TIB_vs_SHF	1	195150001	195160000	4.66333	-1.41094		6.07427	0.000118127	0.0782945		0.00112752	0.0367546		0.270363	True	False		False		False
TIB_vs_SHF	10	550001	560000	4.64338	-0.204665		4.84804	0.000126837	0.41862		0.00578592	0.0389436		0.623038	True	False		False		False
TIB_vs_SHF	10	4440001	4450000	4.67018	0.818824		3.85136	0.000116494	0.795143		0.0192556	0.0363681		0.864965	True	False		False		False
TIB_vs_SHF	10	8160001	8170000	4.70563	-1.29187		5.9975	0.000106151	0.0971333		0.00125204	0.0341712		0.284112	True	False		False		False
TIB_vs_SHF	10	8170001	8180000	4.50368	-2.30465		6.80833	0.000173108	0.0108193		0.00040283	0.046411		0.152972	True	False		False		False
TIB_vs_SHF	10	12870001	12880000	6.29027	1.97657		4.3137	4.35492e-06	0.975501		0.0112166	0.00445217		0.852895	True	False		False		False
TIB_vs_SHF	10	12890001	12900000	5.14879	3.64306		1.50573	3.865e-05	0.999809		0.184498	0.0178004		0.864965	True	False		False		False
TIB_vs_SHF	10	13490001	13500000	5.06662	2.6371		2.42952	4.51823e-05	0.995277		0.0838962	0.0190764		0.864965	True	False		False		False
TIB_vs_SHF	11	2560001	2570000	4.52791	-1.41507		5.94298	0.000165487	0.0776929		0.00135547	0.0444959		0.298259	True	False		False		False
TIB_vs_SHF	11	13890001	13900000	5.53292	0.933766		4.59916	1.6331e-05	0.825996		0.00797359	0.0106245		0.726891	True	False		False		False
TIB_vs_SHF	12	190001	200000	-1.62299	-19.3531		17.7301	0.962763	5.44366e-07		6.80457e-07	0.966639		0.00121745	True	False		False		False
TIB_vs_SHF	12	270001	280000	8.812	-3.51681		12.3288	5.44366e-07	0.000286881		6.80457e-07	0.00211014		0.00121745	True	False		False		False
TIB_vs_SHF	12	360001	370000	1.46873	-7.23066		8.69939	0.0788394	5.44366e-07		2.10942e-05	0.932928		0.0196254	True	False		False		False
TIB_vs_SHF	12	370001	380000	0.994255	-8.84577		9.84003	0.156888	5.44366e-07		4.08274e-06	0.932928		0.00633077	True	False		False		False
TIB_vs_SHF	12	690001	700000	5.22377	0.205257		5.01851	3.4295e-05	0.582639		0.00468154	0.0170617		0.561611	True	False		False		False
TIB_vs_SHF	13	640001	650000	8.71846	-3.3794		12.0979	5.44366e-07	0.00044148		6.80457e-07	0.00211014		0.00121745	True	False		False		False
TIB_vs_SHF	13	790001	800000	6.40981	1.76033		4.64948	3.81056e-06	0.960556		0.0075102	0.00445217		0.705711	True	False		False		False
TIB_vs_SHF	13	1160001	1170000	10.784	-0.637609		11.4216	5.44366e-07	0.260684		6.80457e-07	0.00211014		0.00121745	True	False		False		False
TIB_vs_SHF	13	1990001	2000000	7.23162	1.90803		5.32359	1.6331e-06	0.971377		0.00313895	0.00316521		0.454888	True	False		False		False
TIB_vs_SHF	13	6250001	6260000	5.81241	1.694		4.11841	9.25421e-06	0.954814		0.0142018	0.00782671		0.864965	True	False		False		False
TIB_vs_SHF	13	10550001	10560000	5.03064	0.770892		4.25975	4.89929e-05	0.781328		0.0119965	0.0197312		0.864965	True	False		False		False
TIB_vs_SHF	14	20001	30000	4.539			4.539	0.00015841			0.00858532	0.0437307		0.747315	True	False		False		False
TIB_vs_SHF	14	10790001	10800000	5.54765	0.832494		4.71515	1.6331e-05	0.798983		0.00689439	0.0106245		0.675904	True	False		False		False
TIB_vs_SHF	14	10840001	10850000	4.62232	1.1042		3.51812	0.000135547	0.866205		0.0279661	0.0401599		0.864965	True	False		False		False
TIB_vs_SHF	14	10930001	10940000	5.68688	-0.796962		6.48384	1.46979e-05	0.211504		0.000639629	0.010438		0.205859	True	False		False		False
TIB_vs_SHF	14	12500001	12510000	5.66962	-3.57275		9.24238	1.46979e-05	0.000241698		1.02069e-05	0.010438		0.0120204	True	False		False		False
TIB_vs_SHF	14	12510001	12520000	4.98089	-2.41329		7.39418	5.49809e-05	0.00813337		0.000167392	0.0215822		0.0815376	True	False		False		False
TIB_vs_SHF	15	220001	230000	6.994	-1.02944		8.02345	1.6331e-06	0.150365		7.75721e-05	0.00316521		0.0536036	True	False		False		False
TIB_vs_SHF	15	2610001	2620000	5.2786	-1.28217		6.56076	3.21176e-05	0.0988247		0.000577027	0.0165142		0.198099	True	False		False		False
TIB_vs_SHF	15	3220001	3230000	5.08973	4.81017		0.27957	4.4638e-05	0.999998		0.414746	0.0190764		0.864965	True	False		False		False
TIB_vs_SHF	15	3230001	3240000	4.52938	3.24389		1.28549	0.000164398	0.999226		0.218056	0.0444959		0.864965	True	False		False		False
TIB_vs_SHF	15	3250001	3260000	4.72049	4.25067		0.469818	0.000102885	0.999979		0.372733	0.0341712		0.864965	True	False		False		False
TIB_vs_SHF	15	3300001	3310000	4.85856	3.44091		1.41765	7.56668e-05	0.999605		0.197544	0.0272846		0.864965	True	False		False		False
TIB_vs_SHF	15	3570001	3580000	5.23721	1.41835		3.81886	3.37507e-05	0.922414		0.020017	0.0169724		0.864965	True	False		False		False
TIB_vs_SHF	16	1790001	1800000	5.46514	-3.07444		8.53958	1.95972e-05	0.00118563		2.99401e-05	0.0120739		0.0255554	True	True	GO_BP:GO:0007186	False		True
TIB_vs_SHF	16	1830001	1840000	2.13918	-7.27584		9.41503	0.0257441	5.44366e-07		9.5264e-06	0.705296		0.0118174	True	True	GO_BP:GO:0007186	False		True
TIB_vs_SHF	19	180001	190000	3.25255	-9.16247		12.415	0.00300163	5.44366e-07		6.80457e-07	0.258797		0.00121745	True	False		False		False
TIB_vs_SHF	19	190001	200000	2.70733	-12.8178		15.5252	0.00892487	5.44366e-07		6.80457e-07	0.444149		0.00121745	True	False		False		False
TIB_vs_SHF	2	19400001	19410000	5.03263	-0.0295102		5.06214	4.84485e-05	0.48868		0.00442365	0.0196824		0.54562	True	False		False		False
TIB_vs_SHF	2	19410001	19420000	4.52701	-1.25688		5.78389	0.000165487	0.103313		0.0016923	0.0444959		0.335625	True	False		False		False
TIB_vs_SHF	2	19430001	19440000	4.47868	-0.0783493		4.55703	0.000185084	0.468948		0.00839752	0.0485036		0.739848	True	False		False		False
TIB_vs_SHF	2	19520001	19530000	4.87634	0.220691		4.65565	7.34893e-05	0.58874		0.00744011	0.0269168		0.702747	True	False		False		False
TIB_vs_SHF	2	19540001	19550000	4.56863	0.0982637		4.47037	0.000150245	0.540288		0.0093311	0.0426146		0.777416	True	False		False		False
TIB_vs_SHF	2	27360001	27370000	5.61114	8.56735		-2.95621	1.57866e-05	1.0		0.968151	0.0106245		0.974941	True	False		False		False
TIB_vs_SHF	2	27380001	27390000	7.17117	1.30186		5.8693	1.6331e-06	0.904176		0.00149973	0.00316521		0.314257	True	False		False		False
TIB_vs_SHF	2	27390001	27400000	5.44272	2.96976		2.47296	2.06859e-05	0.998167		0.0805981	0.0124964		0.864965	True	False		False		False
TIB_vs_SHF	2	27400001	27410000	6.72394	1.75796		4.96598	2.72183e-06	0.960354		0.00498775	0.00405147		0.58151	True	False		False		False
TIB_vs_SHF	2	27440001	27450000	4.68178	4.30572		0.376063	0.000112139	0.999984		0.393317	0.0354848		0.864965	True	False		False		False
TIB_vs_SHF	2	27450001	27460000	5.15835	1.7228		3.43555	3.81056e-05	0.957375		0.0305682	0.017637		0.864965	True	False		False		False
TIB_vs_SHF	2	27490001	27500000	6.63223	1.83146		4.80077	3.26619e-06	0.96608		0.00614589	0.00405147		0.640009	True	False		False		False
TIB_vs_SHF	2	27500001	27510000	5.03519	0.284864		4.75032	4.73598e-05	0.613711		0.00657593	0.0194096		0.657855	True	False		False		False
TIB_vs_SHF	2	27510001	27520000	5.19786	2.0489		3.14896	3.70169e-05	0.979253		0.0413609	0.017637		0.864965	True	False		False		False
TIB_vs_SHF	2	27530001	27540000	5.25922	7.59263		-2.33341	3.26619e-05	1.0		0.922437	0.0165142		0.937908	True	False		False		False
TIB_vs_SHF	2	27550001	27560000	4.9558	4.22275		0.733053	5.93358e-05	0.999978		0.31783	0.0226235		0.864965	True	False		False		False
TIB_vs_SHF	2	27560001	27570000	5.27727	5.34367		-0.0664015	3.21176e-05	1.0		0.494088	0.0165142		0.864965	True	False		False		False
TIB_vs_SHF	2	27570001	27580000	5.51065	3.84147		1.66918	1.6331e-05	0.999905		0.16216	0.0106245		0.864965	True	False		False		False
TIB_vs_SHF	2	27590001	27600000	5.96157	3.16183		2.79974	7.62112e-06	0.999002		0.0588187	0.00716169		0.864965	True	False		False		False
TIB_vs_SHF	2	27600001	27610000	8.05579	2.32571		5.73008	5.44366e-07	0.989392		0.00180117	0.00211014		0.34212	True	False		False		False
TIB_vs_SHF	2	27610001	27620000	5.70813	3.25854		2.4496	1.41535e-05	0.999259		0.082355	0.010438		0.864965	True	False		False		False
TIB_vs_SHF	2	27620001	27630000	6.56529	0.679211		5.88608	3.26619e-06	0.753338		0.00146434	0.00405147		0.310064	True	False		False		False
TIB_vs_SHF	2	27630001	27640000	5.95659	2.01592		3.94068	7.62112e-06	0.977597		0.0174381	0.00716169		0.864965	True	False		False		False
TIB_vs_SHF	2	27640001	27650000	9.23721	2.58343		6.65378	5.44366e-07	0.994538		0.000500816	0.00211014		0.179209	True	False		False		False
TIB_vs_SHF	2	27660001	27670000	6.71903	2.41833		4.3007	2.72183e-06	0.991567		0.0113942	0.00405147		0.855367	True	False		False		False
TIB_vs_SHF	2	27860001	27870000	5.92295	-2.1958		8.11875	8.16548e-06	0.0141943		6.53239e-05	0.00737525		0.0490124	True	False		False		False
TIB_vs_SHF	2	27920001	27930000	4.97241	-2.44875		7.42116	5.60696e-05	0.00743004		0.00016399	0.0218254		0.0807256	True	False		False		False
TIB_vs_SHF	2	27950001	27960000	4.73101	0.489398		4.24161	9.96189e-05	0.689607		0.0122652	0.0337009		0.864965	True	False		False		False
TIB_vs_SHF	2	28040001	28050000	5.17258	-1.1498		6.32238	3.75612e-05	0.123912		0.000808383	0.017637		0.233105	True	False		False		False
TIB_vs_SHF	2	28050001	28060000	7.02488	-0.116013		7.14089	1.6331e-06	0.453931		0.000247006	0.00316521		0.108913	True	False		False		False
TIB_vs_SHF	2	28070001	28080000	4.96472	-1.28368		6.24841	5.77027e-05	0.0985547		0.000900925	0.0223675		0.245086	True	False		False		False
TIB_vs_SHF	2	28160001	28170000	6.13438	-2.52724		8.66162	6.53239e-06	0.0059902		2.31355e-05	0.00646512		0.0208977	True	False		False		False
TIB_vs_SHF	2	28180001	28190000	5.09142	-1.31041		6.40184	4.4638e-05	0.0939831		0.000720604	0.0190764		0.219094	True	False		False		False
TIB_vs_SHF	2	28210001	28220000	4.47815	1.50524		2.97291	0.000185629	0.934187		0.0494923	0.0485096		0.864965	True	False		False		False
TIB_vs_SHF	2	28280001	28290000	4.68853	1.96997		2.71856	0.000110506	0.975119		0.0637003	0.0350874		0.864965	True	False		False		False
TIB_vs_SHF	2	28300001	28310000	4.99165	1.74221		3.24944	5.38922e-05	0.959037		0.0372421	0.0213349		0.864965	True	False		False		False
TIB_vs_SHF	2	28320001	28330000	7.17145	-0.573618		7.74506	1.6331e-06	0.282043		0.000103429	0.00316521		0.0609036	True	False		False		False
TIB_vs_SHF	2	38330001	38340000	4.88788	-0.512899		5.40078	7.18562e-05	0.303056		0.00281777	0.0266332		0.429269	True	False		False		False
TIB_vs_SHF	2	39480001	39490000	4.66083	1.48981		3.17102	0.000119216	0.932247		0.0404749	0.0369697		0.864965	True	False		False		False
TIB_vs_SHF	2	53750001	53760000	8.85169	9.04042		-0.188726	5.44366e-07	1.0		0.52299	0.00211014		0.864965	True	False		False		False
TIB_vs_SHF	2	54330001	54340000	5.47516	0.341786		5.13338	1.95972e-05	0.635505		0.00403443	0.0120739		0.521497	True	False		False		False
TIB_vs_SHF	2	54340001	54350000	5.7689	0.913803		4.8551	1.14317e-05	0.82084		0.00573693	0.00958119		0.619196	True	False		False		False
TIB_vs_SHF	2	54370001	54380000	4.48666	-0.824935		5.3116	0.000179641	0.203492		0.00317909	0.0477495		0.45805	True	False		False		False
TIB_vs_SHF	2	54580001	54590000	4.5578	4.74867		-0.19087	0.000152422	0.999997		0.523504	0.0428403		0.864965	True	False		False		False
TIB_vs_SHF	2	68850001	68860000	6.7771	-1.20477		7.98187	2.72183e-06	0.112926		7.8933e-05	0.00405147		0.0536036	True	False		False		False
TIB_vs_SHF	2	68870001	68880000	5.65375	-0.435505		6.08926	1.46979e-05	0.330715		0.0011037	0.010438		0.268107	True	False		False		False
TIB_vs_SHF	2	74340001	74350000	5.03399	1.90092		3.13307	4.79042e-05	0.970919		0.0420257	0.0195466		0.864965	True	False		False		False
TIB_vs_SHF	2	84580001	84590000	4.63612	1.97993		2.65619	0.000130648	0.975684		0.0677	0.0393347		0.864965	True	False		False		False
TIB_vs_SHF	2	87290001	87300000	4.44059	1.60898		2.83161	0.000200327	0.94626		0.0570481	0.0499645		0.864965	True	False		False		False
TIB_vs_SHF	2	94870001	94880000	7.05244	1.27155		5.78089	1.6331e-06	0.898904		0.00169638	0.00316521		0.335625	True	False		False		False
TIB_vs_SHF	2	94880001	94890000	7.26935	1.29539		5.97396	1.6331e-06	0.903046		0.00129695	0.00316521		0.290758	True	False		False		False
TIB_vs_SHF	2	94890001	94900000	5.65082	0.880184		4.77063	1.46979e-05	0.811925		0.00641262	0.010438		0.652034	True	False		False		False
TIB_vs_SHF	2	96400001	96410000	5.67077	0.245838		5.42493	1.46979e-05	0.598483		0.00273544	0.010438		0.424161	True	False		False		False
TIB_vs_SHF	2	103680001	103690000	4.77161	4.58403		0.187576	9.03647e-05	0.999994		0.435383	0.0314862		0.864965	True	False		False		False
TIB_vs_SHF	2	105600001	105610000	4.86251	-1.39578		6.25829	7.51224e-05	0.0804959		0.000892759	0.0272846		0.245062	True	False		False		False
TIB_vs_SHF	2	105610001	105620000	6.1699	-3.73457		9.90447	4.35492e-06	0.000147523		4.08274e-06	0.00445217		0.00633077	True	False		False		False
TIB_vs_SHF	2	105620001	105630000	6.51482	-4.23578		10.7506	3.26619e-06	2.17746e-05		6.80457e-07	0.00405147		0.00121745	True	False		False		False
TIB_vs_SHF	2	105630001	105640000	4.60188	-1.56434		6.16622	0.000144257	0.0582961		0.0010064	0.0422028		0.262876	True	False		False		False
TIB_vs_SHF	2	105640001	105650000	4.76418	-1.38059		6.14477	9.19978e-05	0.0828187		0.00103361	0.0315821		0.264916	True	False		False		False
TIB_vs_SHF	2	105650001	105660000	5.75083	-0.865502		6.61633	1.1976e-05	0.192078		0.000534159	0.00985978		0.186829	True	False		False		False
TIB_vs_SHF	2	120120001	120130000	7.71433	-0.870838		8.58517	1.08873e-06	0.190629		2.85792e-05	0.00316521		0.0250842	True	False		False		False
TIB_vs_SHF	2	121630001	121640000	4.87216	2.68538		2.18677	7.34893e-05	0.995849		0.104443	0.0269168		0.864965	True	False		True	False	False
TIB_vs_SHF	2	121820001	121830000	7.75971	-0.849746		8.60945	1.08873e-06	0.196449		2.72183e-05	0.00316521		0.0243491	True	False		True	False	False
TIB_vs_SHF	2	121830001	121840000	6.65839	-4.05944		10.7178	2.72183e-06	4.35492e-05		6.80457e-07	0.00405147		0.00121745	True	False		True	False	False
TIB_vs_SHF	2	122170001	122180000	5.49856	-3.80603		9.30459	1.74197e-05	0.000112684		1.02069e-05	0.0111765		0.0120204	True	False		False		False
TIB_vs_SHF	2	122220001	122230000	5.32434	0.394474		4.92986	2.8307e-05	0.655363		0.00523271	0.0154909		0.593702	True	False		False		False
TIB_vs_SHF	2	122230001	122240000	5.90447	-1.89472		7.79919	8.70985e-06	0.0290446		9.79858e-05	0.00757285		0.0596079	True	False		False		False
TIB_vs_SHF	2	122250001	122260000	4.42001	-6.06162		10.4816	0.000213391	5.44366e-07		6.80457e-07	0.0523805		0.00121745	True	False		False		False
TIB_vs_SHF	2	122280001	122290000	3.55061	-5.4205		8.97111	0.00159499	5.44366e-07		1.29287e-05	0.183873		0.013365	True	False		False		False
TIB_vs_SHF	2	122290001	122300000	4.96151	-4.60744		9.56895	5.82471e-05	3.26619e-06		6.80457e-06	0.0223919		0.0094489	True	False		False		False
TIB_vs_SHF	2	122310001	122320000	5.86468	-3.4703		9.33499	8.70985e-06	0.000340773		9.5264e-06	0.00757285		0.0118174	True	False		False		False
TIB_vs_SHF	2	122320001	122330000	4.9609	-1.58416		6.54505	5.82471e-05	0.056013		0.0005954	0.0223919		0.200704	True	False		False		False
TIB_vs_SHF	2	122350001	122360000	4.48	-2.93902		7.41902	0.000183451	0.00178879		0.00016399	0.048348		0.0807256	True	False		False		False
TIB_vs_SHF	2	122360001	122370000	5.36645	-0.463349		5.8298	2.55852e-05	0.3207		0.00158342	0.0144257		0.323619	True	False		False		False
TIB_vs_SHF	2	133310001	133320000	4.87932	-1.37239		6.2517	7.34893e-05	0.0840892		0.000898203	0.0269168		0.245062	True	False		False		False
TIB_vs_SHF	2	133820001	133830000	4.64063	-0.877065		5.5177	0.00012847	0.188907		0.00242855	0.0390583		0.399903	True	False		True	False	False
TIB_vs_SHF	2	133830001	133840000	6.63621	1.01383		5.62238	2.72183e-06	0.845776		0.00209921	0.00405147		0.370134	True	False		True	False	False
TIB_vs_SHF	2	133840001	133850000	5.66647	1.08567		4.5808	1.46979e-05	0.862153		0.00815255	0.010438		0.730722	True	False		True	False	False
TIB_vs_SHF	2	133850001	133860000	5.17411	0.600093		4.57402	3.75612e-05	0.727595		0.00822128	0.017637		0.73167	True	False		True	False	False
TIB_vs_SHF	2	141160001	141170000	5.69074	1.93458		3.75616	1.46979e-05	0.973026		0.0214773	0.010438		0.864965	True	False		False		False
TIB_vs_SHF	2	142160001	142170000	5.88356	-4.33473		10.2183	8.70985e-06	1.08873e-05		2.04137e-06	0.00757285		0.00339148	True	False		False		False
TIB_vs_SHF	2	143510001	143520000	4.67146	7.19564		-2.52418	0.000116494	1.0		0.939746	0.0363681		0.951545	True	False		False		False
TIB_vs_SHF	2	143520001	143530000	4.63161	4.52944		0.102174	0.000132281	0.999993		0.455002	0.0396979		0.864965	True	False		False		False
TIB_vs_SHF	2	143540001	143550000	4.81789	4.74631		0.0715786	8.21992e-05	0.999997		0.462091	0.0292994		0.864965	True	False		False		False
TIB_vs_SHF	2	143550001	143560000	5.0007	4.23146		0.769234	5.28035e-05	0.999978		0.310523	0.0211742		0.864965	True	False		False		False
TIB_vs_SHF	20	13670001	13680000	4.46734	2.67267		1.79468	0.000190528	0.995707		0.146447	0.0491003		0.864965	True	False		False		False
TIB_vs_SHF	20	13700001	13710000	4.4474	-1.3893		5.8367	0.000198149	0.0814676		0.00156505	0.0496904		0.322141	True	False		False		False
TIB_vs_SHF	20	13820001	13830000	5.35263	-5.06822		10.4208	2.66739e-05	5.44366e-07		6.80457e-07	0.014949		0.00121745	True	False		False		False
TIB_vs_SHF	22	1240001	1250000	7.57943	3.36433		4.21509	1.08873e-06	0.999479		0.0126755	0.00316521		0.864965	True	False		False		False
TIB_vs_SHF	22	1260001	1270000	4.69766	-1.79369		6.49135	0.000106151	0.0362907		0.000634186	0.0341712		0.205859	True	False		False		False
TIB_vs_SHF	22	1280001	1290000	6.59724	1.97012		4.62713	3.26619e-06	0.975125		0.0077225	0.00405147		0.716519	True	False		False		False
TIB_vs_SHF	23	5660001	5670000	0.783724	-8.0308		8.81453	0.206394	5.44366e-07		1.56505e-05	0.932928		0.0154902	True	False		False		False
TIB_vs_SHF	24	6320001	6330000	5.11355	5.17961		-0.0660557	4.40936e-05	1.0		0.494003	0.0190764		0.864965	True	False		False		False
TIB_vs_SHF	24	6350001	6360000	4.53217	2.68676		1.84541	0.000162221	0.99586		0.140386	0.0441279		0.864965	True	False		False		False
TIB_vs_SHF	26	200001	210000	2.29083	-6.22981		8.52064	0.0196766	5.44366e-07		3.06206e-05	0.625935		0.0256653	True	False		False		False
TIB_vs_SHF	26	220001	230000	1.91441	-6.62451		8.53892	0.0381725	5.44366e-07		2.99401e-05	0.828381		0.0255554	True	False		False		False
TIB_vs_SHF	27	2240001	2250000	5.064	0.637178		4.42682	4.51823e-05	0.739804		0.00978973	0.0190764		0.792751	True	False		False		False
TIB_vs_SHF	27	7790001	7800000	1.95905	-6.9167		8.87574	0.0353636	5.44366e-07		1.29287e-05	0.803799		0.013365	True	False		False		False
TIB_vs_SHF	28	610001	620000	4.89251	-0.229007		5.12152	7.18562e-05	0.409147		0.0041052	0.0266332		0.525358	True	False		False		False
TIB_vs_SHF	3	12730001	12740000	5.67709	0.501359		5.17573	1.46979e-05	0.693776		0.00380239	0.010438		0.502959	True	False		False		False
TIB_vs_SHF	3	14240001	14250000	4.49278	-2.75632		7.2491	0.000176919	0.00308927		0.000214344	0.0471608		0.0992135	True	False		False		False
TIB_vs_SHF	3	14250001	14260000	4.63428	-1.89377		6.52805	0.000130648	0.0290996		0.00061105	0.0393347		0.203764	True	False		False		False
TIB_vs_SHF	3	14260001	14270000	5.37232	-2.32051		7.69283	2.50408e-05	0.010368		0.000111595	0.014292		0.06448	True	False		False		False
TIB_vs_SHF	3	14270001	14280000	4.98976	-1.8661		6.85586	5.38922e-05	0.0309809		0.000378334	0.0213349		0.149783	True	False		False		False
TIB_vs_SHF	3	25790001	25800000	5.47992	3.12659		2.35333	1.95972e-05	0.998865		0.0898359	0.0120739		0.864965	True	False		False		False
TIB_vs_SHF	3	25800001	25810000	5.18453	3.55299		1.63154	3.75612e-05	0.999733		0.167127	0.017637		0.864965	True	False		False		False
TIB_vs_SHF	3	28530001	28540000	4.95578	1.76634		3.18943	5.93358e-05	0.961073		0.039721	0.0226235		0.864965	True	False		False		False
TIB_vs_SHF	3	32840001	32850000	4.63957	0.212179		4.42739	0.00012847	0.585389		0.00977953	0.0390583		0.792751	True	False		False		False
TIB_vs_SHF	3	40890001	40900000	4.77499	2.66518		2.10982	8.98203e-05	0.995617		0.111885	0.0314141		0.864965	True	False		False		False
TIB_vs_SHF	3	42440001	42450000	4.45227	-0.490242		4.94251	0.000195427	0.311119		0.00514834	0.0495395		0.590611	True	False		False		False
TIB_vs_SHF	3	49190001	49200000	8.21606	6.28408		1.93199	5.44366e-07	1.0		0.130531	0.00211014		0.864965	True	False		False		False
TIB_vs_SHF	3	49270001	49280000	4.44994	-4.00425		8.45419	0.000197605	5.71584e-05		3.53838e-05	0.0496904		0.0291327	True	False		False		False
TIB_vs_SHF	3	49300001	49310000	6.82018	3.39867		3.42151	2.17746e-06	0.999542		0.031037	0.00389565		0.864965	True	False		False		False
TIB_vs_SHF	3	51450001	51460000	5.40089	-3.417		8.81789	2.39521e-05	0.000396842		1.56505e-05	0.0139269		0.0154902	True	False		False		False
TIB_vs_SHF	3	53190001	53200000	5.4741	0.89901		4.5751	1.95972e-05	0.817005		0.00821175	0.0120739		0.73167	True	False		False		False
TIB_vs_SHF	3	53210001	53220000	4.68805	0.469097		4.21895	0.000110506	0.68239		0.0126143	0.0350874		0.864965	True	False		False		False
TIB_vs_SHF	3	53220001	53230000	5.04113	0.487616		4.55351	4.68154e-05	0.688969		0.00843018	0.019357		0.740419	True	False		False		False
TIB_vs_SHF	3	53230001	53240000	5.17398	0.636534		4.53744	3.75612e-05	0.739597		0.00860029	0.017637		0.7478	True	False		False		False
TIB_vs_SHF	3	55820001	55830000	5.20336	3.54204		1.66132	3.70169e-05	0.999724		0.163189	0.017637		0.864965	True	False		False		False
TIB_vs_SHF	3	55840001	55850000	5.25629	1.15456		4.10174	3.26619e-05	0.876757		0.014489	0.0165142		0.864965	True	False		False		False
TIB_vs_SHF	3	55870001	55880000	5.22868	1.88873		3.33995	3.4295e-05	0.970103		0.0338371	0.0170617		0.864965	True	False		False		False
TIB_vs_SHF	3	56660001	56670000	4.70762	-1.61024		6.31786	0.000104518	0.053178		0.000811105	0.0341712		0.233105	True	False		False		False
TIB_vs_SHF	3	57070001	57080000	4.61372	-4.73226		9.34597	0.000141535	2.17746e-06		9.5264e-06	0.0416686		0.0118174	True	False		False		False
TIB_vs_SHF	3	60700001	60710000	4.45353	-2.25487		6.70841	0.000194883	0.0122885		0.000468835	0.0495365		0.172407	True	False		False		False
TIB_vs_SHF	3	62110001	62120000	6.27334	0.659125		5.61422	4.35492e-06	0.746979		0.00212711	0.00445217		0.371992	True	False		False		False
TIB_vs_SHF	3	62120001	62130000	5.40448	0.038866		5.36561	2.39521e-05	0.516331		0.00295658	0.0139269		0.440115	True	False		False		False
TIB_vs_SHF	3	62180001	62190000	6.04811	2.1603		3.88781	7.07675e-06	0.984062		0.0184798	0.00693015		0.864965	True	False		False		False
TIB_vs_SHF	3	62240001	62250000	4.70983	-0.0222923		4.73212	0.000104518	0.491591		0.00675421	0.0341712		0.669618	True	False		False		False
TIB_vs_SHF	3	62250001	62260000	5.15643	-0.590771		5.7472	3.81056e-05	0.276116		0.00176715	0.017637		0.3411	True	False		False		False
TIB_vs_SHF	3	62330001	62340000	6.11008	0.481414		5.62867	6.53239e-06	0.686807		0.00208288	0.00646512		0.370134	True	False		False		False
TIB_vs_SHF	3	62340001	62350000	5.60825	-1.1736		6.78185	1.57866e-05	0.119065		0.000418481	0.0106245		0.156362	True	False		False		False
TIB_vs_SHF	3	62360001	62370000	7.73052	0.281384		7.44913	1.08873e-06	0.612338		0.000159227	0.00316521		0.0792192	True	False		False		False
TIB_vs_SHF	3	62430001	62440000	4.69388	-1.10344		5.79733	0.000106696	0.133813		0.00165419	0.034228		0.33097	True	False		False		False
TIB_vs_SHF	3	65280001	65290000	7.02623	-1.75455		8.78079	1.6331e-06	0.0394529		1.70114e-05	0.00316521		0.0161499	True	False		False		False
TIB_vs_SHF	3	65300001	65310000	4.75646	-1.70956		6.46602	9.19978e-05	0.0433636		0.000660724	0.0315821		0.210164	True	False		False		False
TIB_vs_SHF	3	65320001	65330000	5.61701	-0.334155		5.95116	1.57866e-05	0.368417		0.0013371	0.0106245		0.296896	True	False		False		False
TIB_vs_SHF	3	65410001	65420000	5.46032	-1.05998		6.5203	1.95972e-05	0.143462		0.000615813	0.0120739		0.203891	True	False		False		False
TIB_vs_SHF	3	67050001	67060000	6.18172	0.0121614		6.16956	4.35492e-06	0.505513		0.00100231	0.00445217		0.262682	True	False		False		False
TIB_vs_SHF	3	67090001	67100000	5.1624	-0.713899		5.8763	3.75612e-05	0.236433		0.00148952	0.017637		0.312823	True	False		False		False
TIB_vs_SHF	3	67160001	67170000	4.76118	-0.722157		5.48334	9.19978e-05	0.233911		0.00254015	0.0315821		0.41106	True	False		False		False
TIB_vs_SHF	3	67600001	67610000	5.746	-0.719389		6.46539	1.25204e-05	0.234768		0.000662765	0.0102175		0.210164	True	False		False		False
TIB_vs_SHF	3	69000001	69010000	4.61445	1.95746		2.65699	0.000140446	0.974385		0.0676456	0.0414794		0.864965	True	False		False		False
TIB_vs_SHF	3	69050001	69060000	5.40828	-0.956533		6.36482	2.34077e-05	0.168016		0.000755307	0.0137827		0.224803	True	False		False		False
TIB_vs_SHF	3	70470001	70480000	4.48156	3.60707		0.874494	0.000182362	0.999785		0.290017	0.0481976		0.864965	True	False		False		False
TIB_vs_SHF	3	70520001	70530000	4.47622	0.53818		3.93804	0.000186173	0.706608		0.0174979	0.0485155		0.864965	True	False		False		False
TIB_vs_SHF	3	70530001	70540000	4.552	0.0242591		4.52774	0.0001546	0.510448		0.00870372	0.0430621		0.751243	True	False		False		False
TIB_vs_SHF	3	72220001	72230000	5.49605	2.95294		2.54311	1.74197e-05	0.99808		0.0754661	0.0111765		0.864965	True	False		False		False
TIB_vs_SHF	3	76630001	76640000	4.69864	2.00836		2.69028	0.000106151	0.977229		0.0654831	0.0341712		0.864965	True	False		False		False
TIB_vs_SHF	3	77980001	77990000	4.45799	0.84252		3.61547	0.000194338	0.801691		0.0251184	0.0495334		0.864965	True	False		False		False
TIB_vs_SHF	3	81170001	81180000	5.73626	-1.86961		7.60587	1.36091e-05	0.0307398		0.000128606	0.010438		0.0716476	True	False		False		False
TIB_vs_SHF	3	81190001	81200000	5.44233	-1.8383		7.28063	2.06859e-05	0.0329494		0.000200735	0.0124964		0.094322	True	False		False		False
TIB_vs_SHF	3	89000001	89010000	5.31596	-0.484856		5.80082	2.88514e-05	0.313047		0.00164739	0.0156965		0.33097	True	False		False		False
TIB_vs_SHF	3	92630001	92640000	5.24864	-0.907745		6.15639	3.26619e-05	0.180601		0.00101524	0.0165142		0.262876	True	False		False		False
TIB_vs_SHF	3	92860001	92870000	4.47278	0.535328		3.93745	0.000187262	0.705618		0.0175061	0.0485274		0.864965	True	False		False		False
TIB_vs_SHF	3	92940001	92950000	4.4433	-2.45182		6.89511	0.000198693	0.00736853		0.000360642	0.0496904		0.14652	True	False		False		False
TIB_vs_SHF	3	93130001	93140000	4.44578	-1.34654		5.79232	0.000198149	0.0880734		0.00167052	0.0496904		0.332095	True	False		False		False
TIB_vs_SHF	30	10001	20000	0.510779	-7.90951		8.42029	0.285484	5.44366e-07		3.74251e-05	0.932928		0.0302776	True	False		False		False
TIB_vs_SHF	30	20001	30000	2.99124	-6.03514		9.02638	0.005135	5.44366e-07		1.15678e-05	0.341103		0.0129666	True	False		False		False
TIB_vs_SHF	30	30001	40000	2.94559	-6.82629		9.77188	0.00563092	5.44366e-07		5.44365e-06	0.354435		0.00791346	True	False		False		False
TIB_vs_SHF	30	40001	50000	3.71395	-5.5618		9.27575	0.00110778	5.44366e-07		1.02069e-05	0.145976		0.0120204	True	False		False		False
TIB_vs_SHF	30	60001	70000	4.90422	-6.54483		11.449	6.85901e-05	5.44366e-07		6.80457e-07	0.0256268		0.00121745	True	False		False		False
TIB_vs_SHF	30	70001	80000	3.00878	-5.84916		8.85794	0.0049608	5.44366e-07		1.36091e-05	0.334188		0.0137625	True	False		False		False
TIB_vs_SHF	30	90001	100000	7.40495	-8.70769		16.1126	1.6331e-06	5.44366e-07		6.80457e-07	0.00316521		0.00121745	True	False		False		False
TIB_vs_SHF	30	100001	110000	5.25514	-6.24772		11.5029	3.26619e-05	5.44366e-07		6.80457e-07	0.0165142		0.00121745	True	False		False		False
TIB_vs_SHF	30	110001	120000	4.0189	-7.38722		11.4061	0.000558519	5.44366e-07		6.80457e-07	0.0948178		0.00121745	True	False		False		False
TIB_vs_SHF	30	130001	140000	3.39253	-6.7555		10.148	0.00224605	5.44366e-07		2.04137e-06	0.222056		0.00339148	True	False		False		False
TIB_vs_SHF	30	140001	150000	3.10133	-6.71325		9.81458	0.0040626	5.44366e-07		4.7632e-06	0.299012		0.00714764	True	False		False		False
TIB_vs_SHF	30	160001	170000	2.15156	-10.233		12.3846	0.025197	5.44366e-07		6.80457e-07	0.697451		0.00121745	True	False		False		False
TIB_vs_SHF	30	180001	190000	2.70889	-5.80861		8.5175	0.00889602	5.44366e-07		3.1301e-05	0.443843		0.0260014	True	False		False		False
TIB_vs_SHF	30	200001	210000	2.49161	-6.02913		8.52074	0.0135133	5.44366e-07		3.06206e-05	0.527844		0.0256653	True	False		False		False
TIB_vs_SHF	30	210001	220000	1.02652	-10.9581		11.9846	0.150201	5.44366e-07		6.80457e-07	0.932928		0.00121745	True	False		False		False
TIB_vs_SHF	30	230001	240000	1.4385	-8.0593		9.4978	0.082645	5.44366e-07		8.16548e-06	0.932928		0.01101	True	False		False		False
TIB_vs_SHF	30	420001	430000	4.34257	-7.46169		11.8043	0.000260207	5.44366e-07		6.80457e-07	0.059478		0.00121745	True	False		False		False
TIB_vs_SHF	30	440001	450000	6.19935	-6.46635		12.6657	4.35492e-06	5.44366e-07		6.80457e-07	0.00445217		0.00121745	True	False		False		False
TIB_vs_SHF	30	450001	460000	7.54706	-6.89453		14.4416	1.08873e-06	5.44366e-07		6.80457e-07	0.00316521		0.00121745	True	False		False		False
TIB_vs_SHF	30	470001	480000	5.83563	-3.78224		9.61788	9.25421e-06	0.000123571		6.80457e-06	0.00782671		0.0094489	True	False		False		False
TIB_vs_SHF	30	480001	490000	7.08929	-6.71335		13.8026	1.6331e-06	5.44366e-07		6.80457e-07	0.00316521		0.00121745	True	False		False		False
TIB_vs_SHF	30	490001	500000	7.40794	-7.23596		14.6439	1.6331e-06	5.44366e-07		6.80457e-07	0.00316521		0.00121745	True	False		False		False
TIB_vs_SHF	30	500001	510000	5.73112	-6.61628		12.3474	1.36091e-05	5.44366e-07		6.80457e-07	0.010438		0.00121745	True	False		False		False
TIB_vs_SHF	30	510001	520000	6.65841	-7.92252		14.5809	2.72183e-06	5.44366e-07		6.80457e-07	0.00405147		0.00121745	True	False		False		False
TIB_vs_SHF	30	540001	550000	2.98197	-5.67785		8.65981	0.00524278	5.44366e-07		2.31355e-05	0.345185		0.0208977	True	False		False		False
TIB_vs_SHF	30	990001	1000000	4.6307	-7.02348		11.6542	0.000132825	5.44366e-07		6.80457e-07	0.0397331		0.00121745	True	False		False		False
TIB_vs_SHF	30	1000001	1010000	6.25804	-6.05421		12.3122	4.35492e-06	5.44366e-07		6.80457e-07	0.00445217		0.00121745	True	False		False		False
TIB_vs_SHF	30	1010001	1020000	3.33722	-7.86821		11.2054	0.00250735	5.44366e-07		6.80457e-07	0.235145		0.00121745	True	False		False		False
TIB_vs_SHF	30	1050001	1060000	4.80375	-7.24598		12.0497	8.43767e-05	5.44366e-07		6.80457e-07	0.0298469		0.00121745	True	False		False		False
TIB_vs_SHF	30	1090001	1100000	6.30384	-5.4292		11.733	4.35492e-06	5.44366e-07		6.80457e-07	0.00445217		0.00121745	True	False		False		False
TIB_vs_SHF	30	1100001	1110000	5.62851	-4.59077		10.2193	1.52422e-05	3.26619e-06		2.04137e-06	0.0106245		0.00339148	True	False		False		False
TIB_vs_SHF	30	1200001	1210000	2.15903	-5.95429		8.11332	0.0248775	5.44366e-07		6.53239e-05	0.692935		0.0490124	True	False		False		False
TIB_vs_SHF	30	1350001	1360000	7.84138	-6.29089		14.1323	5.44366e-07	5.44366e-07		6.80457e-07	0.00211014		0.00121745	True	False		False		False
TIB_vs_SHF	30	1380001	1390000	3.84203	-4.93864		8.78068	0.0008405	1.08873e-06		1.70114e-05	0.125039		0.0161499	True	False		False		False
TIB_vs_SHF	30	1390001	1400000	2.58524	-6.33854		8.92379	0.0113419	5.44366e-07		1.29287e-05	0.491227		0.013365	True	False		False		False
TIB_vs_SHF	30	1400001	1410000	4.69523	-5.08416		9.77938	0.000106151	5.44366e-07		5.44365e-06	0.0341712		0.00791346	True	False		False		False
TIB_vs_SHF	30	1420001	1430000	2.85644	-5.93765		8.7941	0.00669352	5.44366e-07		1.70114e-05	0.387973		0.0161499	True	False		False		False
TIB_vs_SHF	30	1430001	1440000	3.84871	-6.42146		10.2702	0.000823625	5.44366e-07		2.04137e-06	0.123786		0.00339148	True	False		False		False
TIB_vs_SHF	31	4700001	4710000	2.54121	-8.68022		11.2214	0.0122901	5.44366e-07		6.80457e-07	0.507873		0.00121745	True	False		False		False
TIB_vs_SHF	31	4710001	4720000	3.26281	-5.90417		9.16697	0.00292869	5.44366e-07		1.08873e-05	0.255114		0.0125052	True	False		False		False
TIB_vs_SHF	32	380001	390000	3.01558	-7.66959		10.6852	0.00489875	5.44366e-07		6.80457e-07	0.3328		0.00121745	True	False		False		False
TIB_vs_SHF	33	2840001	2850000	2.67369	-5.62059		8.29428	0.00953783	5.44366e-07		5.03538e-05	0.456912		0.0400407	True	False		False		False
TIB_vs_SHF	33	4010001	4020000	8.68736	0.677466		8.00989	5.44366e-07	0.75279		7.82525e-05	0.00211014		0.0536036	True	False		False		False
TIB_vs_SHF	33	4280001	4290000	5.64466	-3.22688		8.87154	1.46979e-05	0.000721284		1.29287e-05	0.010438		0.013365	True	False		False		False
TIB_vs_SHF	33	4300001	4310000	4.91366			4.91366	6.64126e-05			0.00533342	0.0250142		0.597838	True	False		False		False
TIB_vs_SHF	33	4560001	4570000	7.75197	1.68777		6.0642	1.08873e-06	0.954225		0.00114317	0.00316521		0.27271	True	False		False		False
TIB_vs_SHF	33	4620001	4630000	4.8592			4.8592	7.56668e-05			0.00571107	0.0272846		0.619196	True	False		False		False
TIB_vs_SHF	4	230001	240000	5.66889	0.0730823		5.59581	1.46979e-05	0.530196		0.00217814	0.010438		0.37737	True	False		False		False
TIB_vs_SHF	4	15970001	15980000	4.46998	-0.97621		5.44619	0.000187806	0.163147		0.00266603	0.0485333		0.417575	True	False		False		False
TIB_vs_SHF	4	16090001	16100000	4.63871	-3.11162		7.75033	0.00012847	0.0010577		0.000102749	0.0390583		0.0609036	True	False		False		False
TIB_vs_SHF	4	18750001	18760000	6.36729	0.250707		6.11658	4.35492e-06	0.600426		0.0010724	0.00445217		0.267488	True	False		False		False
TIB_vs_SHF	4	20100001	20110000	5.44699	3.26803		2.17897	2.01415e-05	0.999285		0.105175	0.0123277		0.864965	True	False		False		False
TIB_vs_SHF	4	20110001	20120000	4.62681	0.707832		3.91897	0.00013337	0.762208		0.017845	0.0397681		0.864965	True	False		False		False
TIB_vs_SHF	4	20130001	20140000	4.53692	2.99677		1.54015	0.000159499	0.998314		0.179628	0.0437714		0.864965	True	False		False		False
TIB_vs_SHF	4	20150001	20160000	6.59527	-1.26363		7.8589	3.26619e-06	0.102118		9.32226e-05	0.00405147		0.0596079	True	False		False		False
TIB_vs_SHF	4	20210001	20220000	6.98055	0.929107		6.05144	1.6331e-06	0.824784		0.00116222	0.00316521		0.273054	True	False		False		False
TIB_vs_SHF	4	20220001	20230000	5.95262	-0.31571		6.26833	7.62112e-06	0.375451		0.000877789	0.00716169		0.245062	True	False		False		False
TIB_vs_SHF	4	20230001	20240000	6.20135	0.379687		5.82166	4.35492e-06	0.649838		0.00159907	0.00445217		0.324832	True	False		False		False
TIB_vs_SHF	4	20240001	20250000	7.14388	-1.82892		8.97281	1.6331e-06	0.0336021		1.22482e-05	0.00316521		0.013365	True	False		False		False
TIB_vs_SHF	4	27930001	27940000	5.24671	-5.31253		10.5592	3.26619e-05	5.44366e-07		6.80457e-07	0.0165142		0.00121745	True	False		True	True	True
TIB_vs_SHF	4	34120001	34130000	5.33066	1.39896		3.93169	2.8307e-05	0.919585		0.0176048	0.0154909		0.864965	True	False		False		False
TIB_vs_SHF	4	34130001	34140000	5.18662	3.92501		1.26161	3.75612e-05	0.999932		0.221934	0.017637		0.864965	True	False		False		False
TIB_vs_SHF	4	34140001	34150000	6.29251	5.65066		0.64185	4.35492e-06	1.0		0.336348	0.00445217		0.864965	True	False		False		False
TIB_vs_SHF	4	34150001	34160000	6.09994	5.67231		0.427627	6.53239e-06	1.0		0.381871	0.00646512		0.864965	True	False		False		False
TIB_vs_SHF	4	47500001	47510000	4.11445	-4.75325		8.86771	0.000443658	2.17746e-06		1.36091e-05	0.0818936		0.0137625	True	False		False		False
TIB_vs_SHF	4	47640001	47650000	4.53465	-2.57655		7.1112	0.000160588	0.00520631		0.000258574	0.0439406		0.112943	True	False		False		False
TIB_vs_SHF	4	48480001	48490000	4.52903	-0.496435		5.02547	0.000164943	0.308893		0.00464956	0.0444959		0.561611	True	False		False		False
TIB_vs_SHF	4	54960001	54970000	4.68986	3.44131		1.24854	0.000109962	0.999606		0.224021	0.0350874		0.864965	True	False		False		False
TIB_vs_SHF	4	55710001	55720000	4.70152	-1.22687		5.92839	0.000106151	0.108821		0.00137997	0.0341712		0.299646	True	False		False		False
TIB_vs_SHF	4	55820001	55830000	6.40032	-0.884596		7.28491	3.81056e-06	0.186919		0.000198693	0.00445217		0.0938367	True	False		False		False
TIB_vs_SHF	4	55940001	55950000	4.68095	0.224526		4.45643	0.000112684	0.590225		0.00947604	0.0355362		0.783664	True	False		False		False
TIB_vs_SHF	4	56600001	56610000	5.69858	3.73631		1.96227	1.46979e-05	0.999863		0.127162	0.010438		0.864965	True	False		False		False
TIB_vs_SHF	4	56610001	56620000	6.18191	3.56319		2.61872	4.35492e-06	0.999745		0.0702116	0.00445217		0.864965	True	False		False		False
TIB_vs_SHF	4	56640001	56650000	5.9128	5.44285		0.469954	8.70985e-06	1.0		0.372699	0.00757285		0.864965	True	False		False		False
TIB_vs_SHF	4	61450001	61460000	18.5496	-6.23261		24.7822	5.44366e-07	5.44366e-07		6.80457e-07	0.00211014		0.00121745	True	False		False		False
TIB_vs_SHF	4	67630001	67640000	5.94126	-1.06581		7.00707	8.16548e-06	0.142182		0.000301442	0.00737525		0.127188	True	False		False		False
TIB_vs_SHF	4	81260001	81270000	7.07352	5.76209		1.31143	1.6331e-06	1.0		0.213916	0.00316521		0.864965	True	False		False		False
TIB_vs_SHF	4	81290001	81300000	5.11382	-0.976121		6.08994	4.40936e-05	0.163174		0.0011037	0.0190764		0.268107	True	False		False		False
TIB_vs_SHF	5	2310001	2320000	5.25056	-0.389987		5.64055	3.26619e-05	0.347397		0.00204681	0.0165142		0.36621	True	False		True	True	True
TIB_vs_SHF	5	4310001	4320000	4.62274	0.933963		3.68878	0.000135547	0.826038		0.023124	0.0401599		0.864965	True	False		True	False	False
TIB_vs_SHF	5	4320001	4330000	4.44442	-0.3186		4.76302	0.000198693	0.374321		0.00647591	0.0496904		0.653176	True	False		True	False	False
TIB_vs_SHF	5	4360001	4370000	6.63326	2.05511		4.57816	3.26619e-06	0.979546		0.00818249	0.00405147		0.73167	True	False		True	False	False
TIB_vs_SHF	5	4370001	4380000	5.20708	0.0328966		5.17418	3.70169e-05	0.513943		0.00381056	0.017637		0.502959	True	False		True	False	False
TIB_vs_SHF	5	4430001	4440000	5.054	-2.74692		7.80092	4.57267e-05	0.00316984		9.73053e-05	0.0190764		0.0596079	True	False		True	False	False
TIB_vs_SHF	5	4440001	4450000	5.69076	-1.17747		6.86823	1.46979e-05	0.118287		0.000373571	0.010438		0.149167	True	False		True	False	False
TIB_vs_SHF	5	32310001	32320000	4.56649	0.263679		4.30281	0.000150245	0.605456		0.0113684	0.0426146		0.855367	True	False		False		False
TIB_vs_SHF	5	34770001	34780000	3.48142	-5.41691		8.89833	0.00185139	5.44366e-07		1.29287e-05	0.196902		0.013365	True	False		False		False
TIB_vs_SHF	5	35490001	35500000	5.60472	-1.48722		7.09194	1.57866e-05	0.0678307		0.000266059	0.0106245		0.11567	True	False		False		False
TIB_vs_SHF	5	35510001	35520000	6.54147	2.79341		3.74806	3.26619e-06	0.99694		0.0216807	0.00405147		0.864965	True	False		False		False
TIB_vs_SHF	5	37420001	37430000	4.53224	1.26381		3.26843	0.000162221	0.897519		0.0365405	0.0441279		0.864965	True	False		False		False
TIB_vs_SHF	5	41020001	41030000	11.2155	2.90889		8.30664	5.44366e-07	0.997808		4.96733e-05	0.00211014		0.0398402	True	True	GO_BP:GO:0007186	False		True
TIB_vs_SHF	5	42000001	42010000	11.0557	0.509107		10.5466	5.44366e-07	0.69649		6.80457e-07	0.00211014		0.00121745	True	False		True	True	True
TIB_vs_SHF	5	42600001	42610000	4.47348	-1.1675		5.64098	0.000187262	0.120245		0.00204613	0.0485274		0.36621	True	False		True	True	True
TIB_vs_SHF	5	47340001	47350000	5.32555	0.505769		4.81978	2.8307e-05	0.695319		0.00599278	0.0154909		0.62929	True	False		False		False
TIB_vs_SHF	5	49290001	49300000	6.43361	-1.74203		8.17564	3.26619e-06	0.0405345		5.85193e-05	0.00405147		0.0453705	True	False		False		False
TIB_vs_SHF	6	1210001	1220000	5.39405	-3.03027		8.42432	2.44964e-05	0.00134894		3.74251e-05	0.014155		0.0302776	True	False		False		False
TIB_vs_SHF	6	8140001	8150000	4.70674	4.72019		-0.0134489	0.000106151	0.999996		0.4818	0.0341712		0.864965	True	False		False		False
TIB_vs_SHF	6	10690001	10700000	5.64881	-1.96985		7.61866	1.46979e-05	0.0245046		0.000127926	0.010438		0.0716476	True	False		False		False
TIB_vs_SHF	6	13680001	13690000	5.22178	-1.56128		6.78307	3.48394e-05	0.058644		0.0004178	0.0172403		0.156362	True	False		False		False
TIB_vs_SHF	6	13720001	13730000	8.16826	-2.7398		10.9081	5.44366e-07	0.00323353		6.80457e-07	0.00211014		0.00121745	True	False		False		False
TIB_vs_SHF	6	13730001	13740000	9.91805	-4.88736		14.8054	5.44366e-07	1.6331e-06		6.80457e-07	0.00211014		0.00121745	True	False		False		False
TIB_vs_SHF	6	13890001	13900000	4.48215	-0.53553		5.01768	0.000182362	0.29518		0.00468426	0.0481976		0.561611	True	False		False		False
TIB_vs_SHF	6	14040001	14050000	4.73903	-2.29479		7.03382	9.68971e-05	0.0110947		0.000286472	0.0330202		0.123391	True	False		False		False
TIB_vs_SHF	6	14590001	14600000	3.76466	-6.91289		10.6775	0.000994556	5.44366e-07		6.80457e-07	0.137225		0.00121745	True	False		True	False	False
TIB_vs_SHF	6	15240001	15250000	4.695	-1.40571		6.10071	0.000106151	0.0790489		0.00108941	0.0341712		0.268107	True	False		True	False	False
TIB_vs_SHF	6	15340001	15350000	4.49891	2.33115		2.16775	0.000174197	0.989536		0.106212	0.0465687		0.864965	True	False		True	False	False
TIB_vs_SHF	6	15960001	15970000	5.41456	2.67254		2.74202	2.17746e-05	0.995704		0.0622366	0.0129028		0.864965	True	False		False		False
TIB_vs_SHF	6	19390001	19400000	6.78299	3.61766		3.16532	2.17746e-06	0.999794		0.040709	0.00389565		0.864965	True	False		False		False
TIB_vs_SHF	6	19400001	19410000	5.51999	3.88618		1.63382	1.6331e-05	0.999919		0.166815	0.0106245		0.864965	True	False		False		False
TIB_vs_SHF	6	19460001	19470000	5.05649	1.2869		3.76959	4.57267e-05	0.901583		0.0211391	0.0190764		0.864965	True	False		False		False
TIB_vs_SHF	6	19470001	19480000	4.65512	0.994441		3.66068	0.000123571	0.841129		0.023899	0.0380664		0.864965	True	False		False		False
TIB_vs_SHF	6	20190001	20200000	5.32255	3.55428		1.76827	2.8307e-05	0.999733		0.149617	0.0154909		0.864965	True	False		False		False
TIB_vs_SHF	6	27910001	27920000	4.5673	0.691585		3.87571	0.000150245	0.757149		0.0187364	0.0426146		0.864965	True	False		False		False
TIB_vs_SHF	7	750001	760000	1.65347	-2.31261	4.95899	8.92508	0.0588568	0.010595	0.000336146	1.29287e-05	0.932928	0.0648826	0.013365	True	False		True	False	False
TIB_vs_SHF	7	760001	770000	0.547103	-3.40392	5.67603	9.62705	0.273892	0.00041154	8.77789e-05	6.80457e-06	0.932928	0.0326947	0.0094489	True	False		True	False	False
TIB_vs_SHF	7	770001	780000	0.591117	-3.38341	4.75766	8.73219	0.26036	0.000437126	0.00047632	1.90528e-05	0.932928	0.0719243	0.0179052	True	False		True	False	False
TIB_vs_SHF	7	1070001	1080000	2.80646	-1.10544	4.28506	8.19695	0.00738214	0.13336	0.00108329	5.78388e-05	0.4047	0.114195	0.0452198	True	False		False		False
TIB_vs_SHF	7	1090001	1100000	4.078	-1.00657	3.92358	9.00815	0.00048013	0.155764	0.00201211	1.15678e-05	0.0860645	0.159993	0.0129666	True	False		False		False
TIB_vs_SHF	7	1110001	1120000	4.0745	-3.47382	2.25683	9.80515	0.00048503	0.000338595	0.0283546	4.7632e-06	0.0864997	0.657333	0.00714764	True	False		False		False
TIB_vs_SHF	7	2560001	2570000	1.74785	-1.98265	4.8125	8.54299	0.0504747	0.0238209	0.000430049	2.99401e-05	0.907393	0.0686481	0.0255554	True	False		False		False
TIB_vs_SHF	7	2570001	2580000	1.97627	-2.0737	4.64353	8.6935	0.0343571	0.0191775	0.000570903	2.24551e-05	0.794904	0.0791869	0.0206847	True	False		False		False
TIB_vs_SHF	7	21530001	21540000	5.30876	-7.36103	5.17045	17.8402	2.99401e-05	5.44366e-07	0.00022319	6.80457e-07	0.0161941	0.0519567	0.00121745	True	False		False		False
TIB_vs_SHF	7	21540001	21550000	1.26657	-3.35356	4.78121	9.40134	0.106887	0.000480675	0.000453865	9.5264e-06	0.932928	0.0704373	0.0118174	True	False		False		False
TIB_vs_SHF	7	24220001	24230000	4.77832	-0.804097	0.924188	6.5066	8.87316e-05	0.209414	0.167907	0.00062602	0.0311505	0.844573	0.205304	True	False		False		False
TIB_vs_SHF	7	24240001	24250000	4.59245	-1.48316	0.662765	6.73837	0.000146434	0.0683565	0.226157	0.000450462	0.0423077	0.844573	0.166308	True	False		False		False
TIB_vs_SHF	7	24250001	24260000	7.00724	1.18064	-0.123282	5.70332	1.6331e-06	0.882012	0.489713	0.00186445	0.00316521	0.844573	0.348319	True	False		False		False
TIB_vs_SHF	7	24380001	24390000	2.94986	-3.25397	3.35195	9.55578	0.00558628	0.000665215	0.00514561	7.48502e-06	0.352819	0.270348	0.0102409	True	False		False		False
TIB_vs_SHF	7	24750001	24760000	6.42985	-3.06922	0.386442	9.88551	3.26619e-06	0.00120141	0.30447	4.08274e-06	0.00405147	0.844573	0.00633077	True	False		False		False
TIB_vs_SHF	7	24760001	24770000	4.55412	-2.35929	0.668914	7.58232	0.000152967	0.00939629	0.224741	0.000136772	0.0428639	0.844573	0.0731555	True	False		False		False
TIB_vs_SHF	8	26450001	26460000	4.59255	-1.96139		6.55394	0.000146434	0.0249804		0.000585873	0.0423077		0.199627	True	False		False		False
TIB_vs_SHF	8	28680001	28690000	5.06972	-0.133303		5.20302	4.51823e-05	0.44699		0.00366494	0.0190764		0.493818	True	False		False		False
TIB_vs_SHF	8	29200001	29210000	4.54012	-0.644361		5.18448	0.000157866	0.25849		0.00376429	0.0437101		0.501745	True	False		False		False
TIB_vs_SHF	8	29280001	29290000	4.67369	0.475601		4.19809	0.000114861	0.684708		0.0129328	0.0361005		0.864965	True	False		False		False
TIB_vs_SHF	8	29660001	29670000	6.24715	-3.13017		9.37732	4.35492e-06	0.000998911		9.5264e-06	0.00445217		0.0118174	True	False		False		False
TIB_vs_SHF	8	29670001	29680000	4.56014	-2.7646		7.32474	0.000151878	0.00301851		0.000187806	0.0428167		0.0896047	True	False		False		False
TIB_vs_SHF	8	29680001	29690000	7.96306	-1.33981		9.30287	5.44366e-07	0.0891066		1.02069e-05	0.00211014		0.0120204	True	False		False		False
TIB_vs_SHF	8	29700001	29710000	4.46015	-2.02448		6.48463	0.00019325	0.0215966		0.000638268	0.0493912		0.205859	True	False		False		False
TIB_vs_SHF	8	29950001	29960000	5.35727	1.47925		3.87802	2.55852e-05	0.930917		0.018684	0.0144257		0.864965	True	False		False		False
TIB_vs_SHF	9	8560001	8570000	5.30174	-1.0068	0.361023	6.66956	3.10288e-05	0.155709	0.311966	0.00049129	0.0165142	0.844573	0.177853	True	False		False		False
TIB_vs_SHF	9	12480001	12490000	1.30379	-2.58974	6.05913	9.95266	0.101194	0.00501959	4.7632e-05	3.40228e-06	0.932928	0.021933	0.0055533	True	False		False		False
TIB_vs_SHF	9	12490001	12500000	4.1121	-6.29892	6.72508	17.1361	0.000445291	5.44366e-07	1.497e-05	6.80457e-07	0.0819466	0.0117507	0.00121745	True	False		False		False
TIB_vs_SHF	9	12500001	12510000	2.42081	-4.23046	6.72273	13.374	0.0154426	2.17746e-05	1.497e-05	6.80457e-07	0.565365	0.0117507	0.00121745	True	False		False		False
TIB_vs_SHF	9	12510001	12520000	1.5156	-3.47622	7.04868	12.0405	0.0733369	0.000335329	6.80457e-06	6.80457e-07	0.932928	0.0117507	0.00121745	True	False		False		False
TIB_vs_SHF	9	12520001	12530000	2.49039	-2.87789	6.48469	11.853	0.0135444	0.00216385	2.31355e-05	6.80457e-07	0.52877	0.0117507	0.00121745	True	False		False		False
TIB_vs_SHF	9	12530001	12540000	3.06012	-2.9964	6.64404	12.7006	0.00444801	0.00149973	1.83723e-05	6.80457e-07	0.313399	0.0117507	0.00121745	True	True	GO_BP:GO:0007186	False		True
TIB_vs_SHF	9	12550001	12560000	2.41917	-3.73715	6.63793	12.7942	0.0154905	0.00014589	1.83723e-05	6.80457e-07	0.566251	0.0117507	0.00121745	True	True	GO_BP:GO:0007186	False		True
TIB_vs_SHF	9	12560001	12570000	6.55702	-5.07072	7.4213	19.049	3.26619e-06	5.44366e-07	2.04137e-06	6.80457e-07	0.00405147	0.00570257	0.00121745	True	False		False		False
TIB_vs_SHF	9	12570001	12580000	2.46889	-3.42364	8.07933	13.9719	0.0141132	0.000388677	1.36091e-06	6.80457e-07	0.539981	0.00570257	0.00121745	True	False		False		False
TIB_vs_SHF	9	22590001	22600000	4.36728	-6.84283	1.31047	12.5206	0.000243876	5.44366e-07	0.104453	6.80457e-07	0.0571329	0.844573	0.00121745	True	False		False		False
TIB_vs_SHF	9	22970001	22980000	4.74866	1.75593	2.14629	5.13902	9.25421e-05	0.96017	0.0332206	0.00400789	0.0316521	0.725013	0.521497	True	False		False		False
TIB_vs_SHF	9	23550001	23560000	4.59314	4.77839	0.0814513	-0.1038	0.000146434	0.999998	0.409647	0.502702	0.0423077	0.844573	0.864965	True	False		False		False
TIB_vs_SHF	9	23560001	23570000	5.09575	6.04315	0.282881	-0.664519	4.4638e-05	1.0	0.338092	0.635019	0.0190764	0.844573	0.864965	True	False		False		False
TIB_vs_SHF	9	23570001	23580000	4.5696	4.69278	0.432996	0.309815	0.000150245	0.999996	0.290417	0.408082	0.0426146	0.844573	0.864965	True	False		False		False
TIB_vs_SHF	9	23810001	23820000	4.55355	2.29916	-0.936397	1.318	0.000153511	0.988663	0.829428	0.212894	0.0428872	0.852157	0.864965	True	False		False		False
TIB_vs_SHF	9	23820001	23830000	5.11261	3.12299	-1.10104	0.88858	4.40936e-05	0.998854	0.884803	0.28735	0.0190764	0.889099	0.864965	True	False		False		False
TIB_vs_SHF	9	23910001	23920000	1.66499	-6.44072		8.10571	0.0577926	5.44366e-07		6.60043e-05	0.932928		0.0491267	True	False		False		False
TIB_vs_SHF	9	23950001	23960000	2.08235	-6.05026	-0.0213486	8.11127	0.0285079	5.44366e-07	0.448693	6.53239e-05	0.738624	0.844573	0.0490124	True	False		False		False
TIB_vs_SHF	1	75010001	75020000	11.7947			11.7947	5.44366e-07			6.80457e-07	0.00211014		0.00121745	True	False		True	True	True
TIB_vs_SHF	1	75020001	75030000	8.78699			8.78699	5.44366e-07			1.70114e-05	0.00211014		0.0161499	True	False		True	True	True
TIB_vs_SHF	1	76520001	76530000	6.80845			6.80845	2.17746e-06			0.00040283	0.00389565		0.152972	True	False		False		False
TIB_vs_SHF	1	173330001	173340000	5.92457			5.92457	8.16548e-06			0.00138813	0.00737525		0.299646	True	False		False		False
TIB_vs_SHF	12	140001	150000	11.3053			11.3053	5.44366e-07			6.80457e-07	0.00211014		0.00121745	True	False		False		False
TIB_vs_SHF	13	810001	820000	7.83208			7.83208	5.44366e-07			9.59444e-05	0.00211014		0.0596079	True	False		False		False
TIB_vs_SHF	13	1210001	1220000	18.456			18.456	5.44366e-07			6.80457e-07	0.00211014		0.00121745	True	False		False		False
TIB_vs_SHF	13	1440001	1450000	17.188			17.188	5.44366e-07			6.80457e-07	0.00211014		0.00121745	True	False		False		False
TIB_vs_SHF	14	30001	40000	5.04706			5.04706	4.62711e-05			0.00451619	0.0192174		0.552859	True	False		False		False
TIB_vs_SHF	14	370001	380000	34.3506			34.3506	5.44366e-07			6.80457e-07	0.00211014		0.00121745	True	False		False		False
TIB_vs_SHF	16	730001	740000	7.51216			7.51216	1.08873e-06			0.000144937	0.00316521		0.0740908	True	False		False		False
TIB_vs_SHF	19	10320001	10330000	5.41835			5.41835	2.17746e-05			0.00275517	0.0129028		0.424214	True	False		False		False
TIB_vs_SHF	20	3520001	3530000	7.87156			7.87156	5.44366e-07			9.11812e-05	0.00211014		0.0589113	True	False		False		False
TIB_vs_SHF	25	2060001	2070000	5.72355			5.72355	1.36091e-05			0.00181274	0.010438		0.342553	True	False		False		False
TIB_vs_SHF	27	1120001	1130000	5.18468			5.18468	3.75612e-05			0.00376429	0.017637		0.501745	True	False		False		False
TIB_vs_SHF	31	1450001	1460000	6.83939			6.83939	2.17746e-06			0.000389221	0.00389565		0.151675	True	False		False		False
TIB_vs_SHF	33	3500001	3510000	5.2743			5.2743	3.21176e-05			0.00334104	0.0165142		0.472646	True	False		False		False
TIB_vs_SHF	4	18760001	18770000	5.05159			5.05159	4.57267e-05			0.00448965	0.0190764		0.551061	True	False		False		False
TIB_vs_SHF	5	17120001	17130000	5.7536			5.7536	1.1976e-05			0.0017515	0.00985978		0.339487	True	False		False		False
TIB_vs_SHF	6	20800001	20810000	9.17526			9.17526	5.44366e-07			1.08873e-05	0.00211014		0.0125052	True	False		False		False
TIB_vs_SHF	9	1080001	1090000	6.47881			6.47881	3.26619e-06			0.000645754	0.00405147		0.206457	True	False		False		False
