# Supplementary material for: Large‐Scale Genomics Reveals Three‐Source Ancestry and Layered Adaptation to High Altitude in Tibetan Chickens
Source: Adv Sci (Weinh). 2026 May 12;13(42):e22994. doi: 10.1002/advs.202522994 (PMC13335608; doi:10.1002/advs.202522994)
Supplement: Supplementary file 2 — Supporting File 2: advs75536‐sup‐0002‐Tables.zip. [file ADVS-13-e22994-s001.zip › Supplemental_tables/Table_S6_framework_validation.xlsx]

## Sheet: Table_S6_framework_validation
Supplementary Table S6. Three-Source Framework Validation
The three-source framework {SYA, SHF, NWC} is tested for sufficiency from two directions: Part A tests whether a fourth source is needed (upward), and Part B tests whether any source should be split into sub-breeds (downward). Together they demonstrate that three sources capture the relevant ancestry dimensions at the resolution provided by the outgroup configuration.
Part A: Fourth Source Exclusion
Left populations: {SYA, SHF, NWC_pure, TIB}. Rank = 2 accepted (p > 0.05) confirms three sources are sufficient. Rejections with multiple legacy outgroups arise from treeness violations (Table S7), not a genuine fourth component.
Outgroup set	n_outgroups	Rank tested	dof	chi2	p-value	Conclusion
3 safe	3	2	0	0.002	NA	dof = 0 (untestable)
3 safe	3	1	2	1.28	0.528	Accept
3safe+VN	4	2	1	0.53	0.465	ACCEPT: 3 sources sufficient
3safe+VN	4	1	4	181.25	4.0e-38	REJECT rank = 1
3safe+T	4	2	1	0.71	0.399	ACCEPT: 3 sources sufficient
3safe+T	4	1	4	170.75	7.2e-36	REJECT rank = 1
3safe+MRJ	4	2	1	1.29	0.256	ACCEPT: 3 sources sufficient
3safe+MRJ	4	1	4	43.61	7.7e-09	REJECT rank = 1
3safe+VN+T	5	2	2	20.51	3.5e-05	REJECT (treeness artifact)
3safe+VN+MRJ	5	2	2	38.53	4.3e-09	REJECT (treeness artifact)
3safe+T+MRJ	5	2	2	36.87	9.9e-09	REJECT (treeness artifact)
All 6	6	2	3	40.12	1.0e-08	REJECT (treeness artifact)
Part B: Within-Source Sub-Structure Tests
For each source, two representative sub-breeds were tested via qpWave. Step 1: are sub-breeds distinguishable (rank=0)? Step 2 (key): does splitting increase the rank of {Sub1, Sub2, other sources} beyond 2? Step 3: does TIB need the finer resolution? OG_A = 3safe+VN; OG_B = 3safe+T. Sub-breed choices: SYA: SJ (n=30) vs XS (n=29); SHF: BJST (n=28) vs INDIA (n=26); NWC: TP (n=27) vs BYC (n=20).
B1. Sub-breed distinguishability (rank=0 test)
Source	Sub1	Sub2	OG set	rank=0 p	Conclusion
SYA	SJ	XS	OG_A	1.12e-05	Distinguishable
SYA	SJ	XS	OG_B	4.98e-05	Distinguishable
SHF	BJST	INDIA	OG_A	2.24e-03	Distinguishable
SHF	BJST	INDIA	OG_B	5.33e-03	Distinguishable
NWC	TP	BYC	OG_A	6.15e-82	Distinguishable
NWC	TP	BYC	OG_B	3.49e-22	Distinguishable
B2. New ancestry dimension test (rank=2 test, key)
Source split	Left populations	Other sources	OG set	rank=2 p	Conclusion
SYA -> SJ + XS	{SJ, XS, BJST, TP}	BJST, TP	OG_A	0.384	Accept: no new dimension
SYA -> SJ + XS	{SJ, XS, BJST, TP}	BJST, TP	OG_B	0.353	Accept: no new dimension
SHF -> BJST + INDIA	{BJST, INDIA, SJ, TP}	SJ, TP	OG_A	0.004	Reject: new dimension
SHF -> BJST + INDIA	{BJST, INDIA, SJ, TP}	SJ, TP	OG_B	0.011	Reject: new dimension
NWC -> TP + BYC	{TP, BYC, SJ, BJST}	SJ, BJST	OG_A	0.491	Accept: no new dimension
NWC -> TP + BYC	{TP, BYC, SJ, BJST}	SJ, BJST	OG_B	0.225	Accept: no new dimension
B3. TIB sensitivity (rank=2 test with TIB subpopulation added to left)
Source split	TIB subpop	OG set	rank=2 p	Conclusion
SYA (SJ+XS)	CTC	OG_A	0.483	Accept
SYA (SJ+XS)	lzhc	OG_A	0.516	Accept
SYA (SJ+XS)	MKC	OG_A	0.184	Accept
SYA (SJ+XS)	ZGC	OG_A	0.183	Accept
SYA (SJ+XS)	CTC	OG_B	0.371	Accept
SYA (SJ+XS)	lzhc	OG_B	0.310	Accept
SYA (SJ+XS)	MKC	OG_B	0.117	Accept
SYA (SJ+XS)	ZGC	OG_B	0.211	Accept
SHF (BJST+INDIA)	CTC	OG_A	0.012	Reject
SHF (BJST+INDIA)	lzhc	OG_A	0.014	Reject
SHF (BJST+INDIA)	MKC	OG_A	0.005	Reject
SHF (BJST+INDIA)	ZGC	OG_A	0.003	Reject
SHF (BJST+INDIA)	CTC	OG_B	0.017	Reject
SHF (BJST+INDIA)	lzhc	OG_B	0.015	Reject
SHF (BJST+INDIA)	MKC	OG_B	0.004	Reject
SHF (BJST+INDIA)	ZGC	OG_B	0.005	Reject
NWC (TP+BYC)	CTC	OG_A	0.551	Accept
NWC (TP+BYC)	lzhc	OG_A	0.547	Accept
NWC (TP+BYC)	MKC	OG_A	0.151	Accept
NWC (TP+BYC)	ZGC	OG_A	0.191	Accept
NWC (TP+BYC)	CTC	OG_B	0.349	Accept
NWC (TP+BYC)	lzhc	OG_B	0.275	Accept
NWC (TP+BYC)	MKC	OG_B	0.085	Accept
NWC (TP+BYC)	ZGC	OG_B	0.187	Accept
Baseline: qpWave rank=1 test for source independence
Left populations	OG set	rank=1 p	Conclusion
{SJ, BJST, TP}	OG_A	1.99e-22	Reject: 3 independent sources
{SJ, BJST, TP}	OG_B	9.25e-10	Reject: 3 independent sources
Summary: SYA and NWC splits do not increase ancestry rank (all p > 0.08). The SHF split (BJST vs INDIA) does increase rank (p < 0.011), but diagnostic tests (Table S8) show that both sub-lineages can individually serve as adequate SHF proxies in three-source models, and the composite SHF definition remains effective.
