# Supplementary material for: Large‐Scale Genomics Reveals Three‐Source Ancestry and Layered Adaptation to High Altitude in Tibetan Chickens
Source: Adv Sci (Weinh). 2026 May 12;13(42):e22994. doi: 10.1002/advs.202522994 (PMC13335608; doi:10.1002/advs.202522994)
Supplement: Supplementary file 2 — Supporting File 2: advs75536‐sup‐0002‐Tables.zip. [file ADVS-13-e22994-s001.zip › Supplemental_tables/Table_S7c_treeness_f4.xlsx]

## Sheet: Table_S7c_treeness_f4
Supplementary Table S7C. Per-subpopulation f4 treeness tests: f4(GreenJF, Source; Legacy OG, TIB_sub)
Note: Raw f4 values for all 10 TIB subpopulations × 3 sources × legacy outgroups. |Z| > 3 indicates significant treeness violation.""
pop1	pop2	pop3	pop4	est	se	z	p	source	legacy
GreenJF	SYA	YN	CTC	-0.00123105899905263	0.000239980474091999	-5.12982984849295	2.90004191816743e-07	SYA	YN
GreenJF	SYA	YN	lzhc	-0.00202821463195932	0.000279413039962325	-7.25884028974738	3.90423122404457e-13	SYA	YN
GreenJF	SYA	YN	MKC	0.00823134503862014	0.000245533859664961	33.5242766510985	2.13490334779906e-246	SYA	YN
GreenJF	SYA	YN	ZGC	0.0101365996217517	0.000274343576392629	36.9485582824242	7.68226242324808e-299	SYA	YN
GreenJF	SYA	YN	LBC	0.00143076666617277	0.000237859462847303	6.01517656285667	1.79690737749346e-09	SYA	YN
GreenJF	SYA	YN	RTC	-0.00283205704358671	0.000285987360164344	-9.90273500884531	4.05043723063206e-23	SYA	YN
GreenJF	SYA	YN	ZHJ	-0.00120737703133196	0.000271605753796336	-4.44532935866048	8.77573151925586e-06	SYA	YN
GreenJF	SYA	YN	GB	0.00275074031288037	0.000260914445264917	10.5426907662679	5.49050862915332e-26	SYA	YN
GreenJF	SYA	YN	GH	0.0077345106992468	0.000222954261779351	34.6910197522994	1.0761095913337e-263	SYA	YN
GreenJF	SYA	YN	LZ	0.0010018283728135	0.000270293407507777	3.70644767865705	0.000210186633418089	SYA	YN
GreenJF	SYA	T	CTC	0.000709844795057049	0.000249810505575918	2.84153299886472	0.00448972052587922	SYA	T
GreenJF	SYA	T	lzhc	-8.73108378496025e-05	0.000266744075726653	-0.327320626003611	0.743425393617459	SYA	T
GreenJF	SYA	T	MKC	0.0101722488327298	0.000281628353319739	36.1194059931213	1.12481679247333e-285	SYA	T
GreenJF	SYA	T	ZGC	0.0120775034158614	0.00030653813033256	39.3996773020004	0	SYA	T
GreenJF	SYA	T	LBC	0.00337167046028243	0.000266154926475752	12.6680745869628	8.88689850539294e-37	SYA	T
GreenJF	SYA	T	RTC	-0.000891153249477004	0.000280225496183954	-3.18012908037464	0.00147209463253697	SYA	T
GreenJF	SYA	T	ZHJ	0.000733526762777715	0.000266723173275279	2.75014260579698	0.00595693338915433	SYA	T
GreenJF	SYA	T	GB	0.00469164410699004	0.00028520313971572	16.4501839343932	8.36139335142745e-61	SYA	T
GreenJF	SYA	T	GH	0.00967541449335647	0.000297920767070941	32.47646878894	2.29192243926842e-231	SYA	T
GreenJF	SYA	T	LZ	0.00294273216692319	0.00029165349803879	10.0898229807338	6.12799264976674e-24	SYA	T
GreenJF	SYA	MRJ	CTC	0.0101510268444355	0.000328068384944765	30.9418014971013	3.27523092079841e-210	SYA	MRJ
GreenJF	SYA	MRJ	lzhc	0.00935387121152881	0.000309668729277839	30.2060567540754	1.97221929701181e-200	SYA	MRJ
GreenJF	SYA	MRJ	MKC	0.0196134308821083	0.000380546306537476	51.5401950962748	0	SYA	MRJ
GreenJF	SYA	MRJ	ZGC	0.0215186854652399	0.000413968237267167	51.9814892255904	0	SYA	MRJ
GreenJF	SYA	MRJ	LBC	0.0128128525096609	0.000339460994018404	37.7446974333853	0	SYA	MRJ
GreenJF	SYA	MRJ	RTC	0.00855002879990146	0.000328299232513093	26.0434017297328	1.5980230371433e-149	SYA	MRJ
GreenJF	SYA	MRJ	ZHJ	0.0101747088121562	0.000319876474895604	31.8082435273704	4.97890364459378e-222	SYA	MRJ
GreenJF	SYA	MRJ	GB	0.0141328261563685	0.00034356069434574	41.1363301709538	0	SYA	MRJ
GreenJF	SYA	MRJ	GH	0.0191165965427349	0.000408070131154981	46.8463508677498	0	SYA	MRJ
GreenJF	SYA	MRJ	LZ	0.0123839142163017	0.000331752526965058	37.3287713272068	5.60465143111376e-305	SYA	MRJ
GreenJF	SHF	YN	CTC	0.0045999612827762	0.000230329724832421	19.9712012252129	9.8066403879144e-89	SHF	YN
GreenJF	SHF	YN	lzhc	0.00348529166533545	0.000278998677901705	12.4921440185583	8.24026445684553e-36	SHF	YN
GreenJF	SHF	YN	MKC	-0.00128423327240833	0.000215717216248371	-5.95331839870259	2.6275939148811e-09	SHF	YN
GreenJF	SHF	YN	ZGC	-0.0019170907132873	0.000230090709200139	-8.33189101790184	7.95611717193114e-17	SHF	YN
GreenJF	SHF	YN	LBC	0.00284686638841599	0.000233775671772377	12.1777701111172	4.08292683535584e-34	SHF	YN
GreenJF	SHF	YN	RTC	0.0034000216407653	0.000295010468322097	11.5250881099348	9.86112710523286e-31	SHF	YN
GreenJF	SHF	YN	ZHJ	0.00208246722785732	0.000264382650607279	7.87671665698923	3.36095894683655e-15	SHF	YN
GreenJF	SHF	YN	GB	-0.000783943881631582	0.0002468930164466	-3.17523716512711	0.00149714082645085	SHF	YN
GreenJF	SHF	YN	GH	-0.00135561354991319	0.000202823534655323	-6.6837093250392	2.32968686219378e-11	SHF	YN
GreenJF	SHF	YN	LZ	0.000751304984713752	0.000275090521302855	2.73111912818915	0.00631196513387045	SHF	YN
GreenJF	SHF	T	CTC	0.00491952945215716	0.000274921285733203	17.8943199652111	1.30581116667583e-71	SHF	T
GreenJF	SHF	T	lzhc	0.00380485983471645	0.000292343586199723	13.0150275714174	1.00506013050055e-38	SHF	T
GreenJF	SHF	T	MKC	-0.000964665103027341	0.000285668207592201	-3.37687246039092	0.000733150363766767	SHF	T
GreenJF	SHF	T	ZGC	-0.00159752254390635	0.000296238869738919	-5.39268376669905	6.94130510940284e-08	SHF	T
GreenJF	SHF	T	LBC	0.00316643455779696	0.000289554194861594	10.9355506291681	7.79314344534338e-28	SHF	T
GreenJF	SHF	T	RTC	0.00371958981014628	0.00030643884385247	12.138114618188	6.63369708189415e-34	SHF	T
GreenJF	SHF	T	ZHJ	0.00240203539723831	0.000289068138562687	8.30958198707675	9.60397820570593e-17	SHF	T
GreenJF	SHF	T	GB	-0.000464375712250609	0.000279174400163047	-1.66338930782836	0.0962345320004955	SHF	T
GreenJF	SHF	T	GH	-0.00103604538053222	0.00029559771152264	-3.50491678435361	0.000456750024375996	SHF	T
GreenJF	SHF	T	LZ	0.00107087315409472	0.000307024472660165	3.48790812933026	0.000486815319605292	SHF	T
GreenJF	SHF	MRJ	CTC	0.00747871466601586	0.000341589019227037	21.8938965981372	2.9700864376878e-106	SHF	MRJ
GreenJF	SHF	MRJ	lzhc	0.00636404504857507	0.000317847440965688	20.0223258971026	3.5190383371232e-89	SHF	MRJ
GreenJF	SHF	MRJ	MKC	0.00159452011083131	0.000339837826550845	4.6920030268989	2.70543124014716e-06	SHF	MRJ
GreenJF	SHF	MRJ	ZGC	0.000961662669952348	0.000360066948494274	2.67078851300799	0.00756733080844827	SHF	MRJ
GreenJF	SHF	MRJ	LBC	0.00572561977165562	0.00033364958142267	17.1605783146551	5.23893663880086e-66	SHF	MRJ
GreenJF	SHF	MRJ	RTC	0.00627877502400496	0.000357193035709218	17.5781003443649	3.625201230294e-69	SHF	MRJ
GreenJF	SHF	MRJ	ZHJ	0.00496122061109695	0.000325612519629935	15.2365781780611	2.02185444126542e-52	SHF	MRJ
GreenJF	SHF	MRJ	GB	0.00209480950160803	0.00030745458756424	6.81339484378433	9.53220428574127e-12	SHF	MRJ
GreenJF	SHF	MRJ	GH	0.00152313983332642	0.000354352211516381	4.29837823449285	1.72052378224962e-05	SHF	MRJ
GreenJF	SHF	MRJ	LZ	0.00363005836795339	0.00031560273083085	11.5019865588519	1.28913729372493e-30	SHF	MRJ
GreenJF	NWC	YN	CTC	0.00247767477402563	0.000244753081614373	10.1231606878372	4.36100685493533e-24	NWC	YN
GreenJF	NWC	YN	lzhc	2.50444844153715e-05	0.000287665216897812	0.0870612188899713	0.930622851137896	NWC	YN
GreenJF	NWC	YN	MKC	0.00275388463371683	0.000236055544558296	11.6662569348661	1.89582348248678e-31	NWC	YN
GreenJF	NWC	YN	ZGC	0.000995004082988654	0.000254815318700629	3.90480481339366	9.43014653426321e-05	NWC	YN
GreenJF	NWC	YN	LBC	0.0045392606508916	0.000259177414100362	17.5141057975594	1.11829312657262e-68	NWC	YN
GreenJF	NWC	YN	RTC	-0.0016479636473771	0.000307909175843118	-5.3521095721316	8.69347283094788e-08	NWC	YN
GreenJF	NWC	YN	ZHJ	-0.000975453104301779	0.0002745941314389	-3.552345052643	0.000381813815334605	NWC	YN
GreenJF	NWC	YN	GB	-0.000988028865002016	0.000264860983655198	-3.73036772485997	0.000191200504974014	NWC	YN
GreenJF	NWC	YN	GH	0.00125595618811105	0.000214561909310372	5.85358413405177	4.81090704355664e-09	NWC	YN
GreenJF	NWC	YN	LZ	0.00106468740511817	0.000305713416369338	3.4826322565834	0.000496509898097163	NWC	YN
GreenJF	NWC	T	CTC	0.00487941308152466	0.000270947865587865	18.0086787948596	1.66556690238052e-72	NWC	T
GreenJF	NWC	T	lzhc	0.00242678279191444	0.000282517864981823	8.58983835259614	8.70917666875584e-18	NWC	T
GreenJF	NWC	T	MKC	0.00515562294121587	0.000284546911446429	18.1187098992164	2.26852054358898e-73	NWC	T
GreenJF	NWC	T	ZGC	0.00339674239048767	0.000291611388877322	11.6481815184408	2.34407518035475e-31	NWC	T
GreenJF	NWC	T	LBC	0.00694099895839063	0.000292894193100462	23.6979739506474	3.78336244805587e-124	NWC	T
GreenJF	NWC	T	RTC	0.000753774660121955	0.000296668703187011	2.54079601934551	0.0110600424187667	NWC	T
GreenJF	NWC	T	ZHJ	0.00142628520319728	0.000276867981959492	5.1514992564433	2.58412249787126e-07	NWC	T
GreenJF	NWC	T	GB	0.00141370944249701	0.000277500557033453	5.09443821522343	3.49776877098337e-07	NWC	T
GreenJF	NWC	T	GH	0.00365769449561007	0.000286925605503586	12.7478845577076	3.20319832636105e-37	NWC	T
GreenJF	NWC	T	LZ	0.00346642571261723	0.00032382286072553	10.7046973300484	9.67462994495798e-27	NWC	T
GreenJF	NWC	MRJ	CTC	0.0135434826544035	0.000345813749046246	39.1640953887937	0	NWC	MRJ
GreenJF	NWC	MRJ	lzhc	0.0110908523647932	0.000310675800619935	35.6991189615095	4.07957630488633e-279	NWC	MRJ
GreenJF	NWC	MRJ	MKC	0.0138196925140947	0.000370776002510943	37.2723488588958	4.6048584006246e-304	NWC	MRJ
GreenJF	NWC	MRJ	ZGC	0.0120608119633666	0.000374527029523546	32.2027811416167	1.61357678622344e-227	NWC	MRJ
GreenJF	NWC	MRJ	LBC	0.0156050685312695	0.000356544982781299	43.7674607269442	0	NWC	MRJ
GreenJF	NWC	MRJ	RTC	0.00941784423300081	0.000339184312593439	27.7661551060277	1.1121487276414e-169	NWC	MRJ
GreenJF	NWC	MRJ	ZHJ	0.0100903547760761	0.000315905870318873	31.9410170057649	7.2002592414082e-224	NWC	MRJ
GreenJF	NWC	MRJ	GB	0.0100777790153758	0.000308623185327085	32.653991969836	7.03305981853899e-234	NWC	MRJ
GreenJF	NWC	MRJ	GH	0.0123217640684889	0.000380685896277493	32.3672723076328	7.92895826354952e-230	NWC	MRJ
GreenJF	NWC	MRJ	LZ	0.0121304952854961	0.000334868535230061	36.2246494050634	2.49183066952957e-287	NWC	MRJ
