# Supplementary material for: Large‐Scale Genomics Reveals Three‐Source Ancestry and Layered Adaptation to High Altitude in Tibetan Chickens
Source: Adv Sci (Weinh). 2026 May 12;13(42):e22994. doi: 10.1002/advs.202522994 (PMC13335608; doi:10.1002/advs.202522994)
Supplement: Supplementary file 2 — Supporting File 2: advs75536‐sup‐0002‐Tables.zip. [file ADVS-13-e22994-s001.zip › Supplemental_tables/Table_S21_ROH_genes.xlsx]

## Sheet: Table_S21_ROH_genes
Supplementary Table S21. Genes in ROH islands with confirmed selection signals (13 of 58 islands).
Note: Two functional classes identified: high-altitude adaptation candidates and production-trait genes. ROH islands defined as >95th percentile ROH frequency genome-wide.
Category	Gene	ROH_island	Ancestry	Function	Relevance
High-altitude adaptation	VWF	chr1:74.0M	NWC	von Willebrand factor; platelet adhesion and coagulation	Coagulation regulation under hypoxia; polycythemia management
High-altitude adaptation	TSPAN9	chr1:74.0M	NWC	Vascular cell-surface organization; co-localized with VWF	Platelet function; hematology module with VWF
High-altitude adaptation	EFNB2	chr1:75.0M	NWC	Ephrin B2; arterial-venous differentiation and angiogenesis	Vascular remodeling and neoangiogenesis under hypoxia
High-altitude adaptation	MFAP5	chr1:75.0M	NWC	Microfibrillar protein; elastic fiber formation	Vascular elasticity; cardiovascular remodeling
High-altitude adaptation	FOXM1	chr1:74.0M	NWC	Forkhead transcription factor; cell-cycle progression	Hypoxia-induced pulmonary vascular remodeling
High-altitude adaptation	NTF3	chr1:75.0M	NWC	Neurotrophin-3; sensory/autonomic neuron survival	Chemoreceptor function; hypoxic ventilatory response
High-altitude adaptation	SLC6A5	chr1:75.0M	NWC	Glycine transporter	Brainstem respiratory rhythm control
High-altitude adaptation	FAM155A	chr1:141.8M	NWC	NALCN sodium leak channel auxiliary subunit	Neuronal excitability; respiratory rhythm control
High-altitude adaptation	ANO2	chr1:75.0M	NWC	Calcium-activated chloride channel	Ion homeostasis under hypoxia
High-altitude adaptation	FLRT2	chr5:41.5M	NWC	Fibronectin leucine-rich transmembrane protein	Cardiac development
High-altitude adaptation	SLIT2	chr4:75.0M	NWC	Axon guidance ligand; vascular pattern formation	Vascular development and neural network remodeling
High-altitude adaptation	DNAH5	chr2:76.7M	NWC	Dynein heavy chain; ciliary motility	Airway ciliary clearance (high-altitude cold-dry air)
High-altitude adaptation	AMY2A	chr8:0.7M	SYA	Pancreatic amylase; starch digestion	Dietary adaptation along Tea-Horse Road
High-altitude adaptation	GPR65	chr5:41.5M	NWC	pH-sensing G protein-coupled receptor	Acid-base balance at high altitude
High-altitude adaptation	PLA2G4A	chr8:10.3M	SYA	Phospholipase A2; arachidonic acid release	Prostaglandin synthesis; pulmonary vascular tone
High-altitude adaptation	RHNO1	chr1:74.0M	NWC	DNA damage checkpoint	High-altitude UV radiation protection
High-altitude adaptation	SLC2A14	chr1:74.0M	NWC	Glucose transporter	Glycolytic efficiency under hypoxia
Production trait	NELL1	chr5:2.2M	NWC	Bone formation; cranial suture development	Skeletal development; body size
Production trait	NOBOX	chr1:74.0M	NWC	Oocyte homeobox	Ovarian development; egg production
Production trait	FKBP4	chr1:74.0M	NWC	FK506 binding protein; steroid receptor signaling	Reproductive endocrinology
Production trait	CD9	chr1:74.0M	NWC	Tetraspanin	Sperm-egg fusion; fertilization rate
Dual function	CACNA2D1	chr1:10.4M	SYA	Voltage-gated calcium channel auxiliary subunit	Altitude: cardiac/neuronal calcium signaling under hypoxia; Production: poultry body weight QTL
Dual function	INHBA	chr2:50.2M	NWC	Activin A; TGF-beta superfamily	Altitude: erythropoiesis regulation; Production: gonadal function and reproductive traits
Dual function	HGF	chr1	SYA	Hepatocyte growth factor	Altitude: angiogenesis; Production: organ regeneration and growth
Dual function	TEAD4	chr1:74.0M	NWC	Hippo-pathway transcription factor	Altitude: cardiac Hippo signaling; Production: organ size control
Dual function	AICDA		NWC	Activation-induced cytidine deaminase	Altitude: immune adaptation; Production: disease resistance
