# Supplementary material for: Large‐Scale Genomics Reveals Three‐Source Ancestry and Layered Adaptation to High Altitude in Tibetan Chickens
Source: Adv Sci (Weinh). 2026 May 12;13(42):e22994. doi: 10.1002/advs.202522994 (PMC13335608; doi:10.1002/advs.202522994)
Supplement: Supplementary file 2 — Supporting File 2: advs75536‐sup‐0002‐Tables.zip. [file ADVS-13-e22994-s001.zip › Supplemental_tables/Table_S7b_treeness_crossval.xlsx]

## Sheet: Table_S7b_treeness_crossval
Supplementary Table S7B. Outgroup Pair Cross-Validation: f4(OG1, OG2; Src1, Src2)
Note: Bold Z-values are significant (|Z| > 3). The MRJ/VN pair shows the key asymmetry: f4(MRJ, VN; SYA, NWC_pure) Z = 0.18 (non-significant) indicates MRJ and VN cannot distinguish SYA from NWC, but f4(MRJ, VN; SHF, NWC_pure) Z = +43.6 shows extreme differential affinity involving SHF. This asymmetric gene flow pattern is why combining multiple legacy outgroups creates spurious fourth-source sig…
OG pair	Type	Source pair	f4	SE	Z
T/MRJ	Legacy	SYA/NWC_pure	5.9e-04	1.5e-04	3.91
T/MRJ	Legacy	SYA/SHF	6.9e-03	2.1e-04	32.34
T/MRJ	Legacy	SHF/NWC_pure	-6.3e-03	2.2e-04	-28.89
T/MRJ	Legacy	SYA/TIB	2.5e-03	1.1e-04	23.19
T/MRJ	Legacy	SHF/TIB	-4.4e-03	1.4e-04	-30.15
T/MRJ	Legacy	NWC_pure/TIB	1.9e-03	1.5e-04	13.25
T/VN	Legacy	SYA/NWC_pure	6.2e-04	1.4e-04	4.52
T/VN	Legacy	SYA/SHF	-1.6e-03	1.9e-04	-8.41
T/VN	Legacy	SHF/NWC_pure	2.2e-03	1.9e-04	11.87
T/VN	Legacy	SYA/TIB	-1.4e-03	9.9e-05	-13.77
T/VN	Legacy	SHF/TIB	2.5e-04	1.4e-04	1.85
T/VN	Legacy	NWC_pure/TIB	-2.0e-03	1.3e-04	-15.11
MRJ/VN	Legacy	SYA/NWC_pure	3.1e-05	1.7e-04	0.18
MRJ/VN	Legacy	SYA/SHF	-8.5e-03	2.2e-04	-38.30
MRJ/VN	Legacy	SHF/NWC_pure	8.5e-03	2.0e-04	43.59
MRJ/VN	Legacy	SYA/TIB	-3.9e-03	1.2e-04	-32.61
MRJ/VN	Legacy	SHF/TIB	4.6e-03	1.5e-04	31.07
MRJ/VN	Legacy	NWC_pure/TIB	-3.9e-03	1.4e-04	-28.98
GreenJF/GreyJF	Safe	SYA/NWC_pure	6.9e-04	8.8e-05	7.78
GreenJF/GreyJF	Safe	SYA/SHF	1.8e-03	1.5e-04	11.46
GreenJF/GreyJF	Safe	SHF/NWC_pure	-1.1e-03	1.1e-04	-9.33
GreenJF/GreyJF	Safe	SYA/TIB	6.5e-04	8.0e-05	8.04
GreenJF/GreyJF	Safe	SHF/TIB	-1.1e-03	1.0e-04	-10.96
GreenJF/GreyJF	Safe	NWC_pure/TIB	-4.0e-05	6.1e-05	-0.66
GreenJF/CeylonJF	Safe	SYA/NWC_pure	2.1e-04	3.8e-05	5.56
GreenJF/CeylonJF	Safe	SYA/SHF	4.7e-04	5.0e-05	9.43
GreenJF/CeylonJF	Safe	SHF/NWC_pure	-2.6e-04	4.1e-05	-6.35
GreenJF/CeylonJF	Safe	SYA/TIB	1.7e-04	2.4e-05	7.15
GreenJF/CeylonJF	Safe	SHF/TIB	-3.0e-04	3.7e-05	-8.20
GreenJF/CeylonJF	Safe	NWC_pure/TIB	-4.3e-05	3.0e-05	-1.45
GreyJF/CeylonJF	Safe	SYA/NWC_pure	-4.7e-04	8.4e-05	-5.61
GreyJF/CeylonJF	Safe	SYA/SHF	-1.3e-03	1.5e-04	-8.54
GreyJF/CeylonJF	Safe	SHF/NWC_pure	8.1e-04	1.1e-04	7.26
GreyJF/CeylonJF	Safe	SYA/TIB	-4.8e-04	7.8e-05	-6.08
GreyJF/CeylonJF	Safe	SHF/TIB	8.1e-04	9.6e-05	8.41
GreyJF/CeylonJF	Safe	NWC_pure/TIB	-3.2e-06	5.8e-05	-0.06
