# Supplementary material for: Large‐Scale Genomics Reveals Three‐Source Ancestry and Layered Adaptation to High Altitude in Tibetan Chickens
Source: Adv Sci (Weinh). 2026 May 12;13(42):e22994. doi: 10.1002/advs.202522994 (PMC13335608; doi:10.1002/advs.202522994)
Supplement: Supplementary file 2 — Supporting File 2: advs75536‐sup‐0002‐Tables.zip. [file ADVS-13-e22994-s001.zip › Supplemental_tables/Table_S2_f3_statistics.xlsx]

## Sheet: Table_S2_f3_statistics
Supplementary Table S2. f3 Statistics
Part A: f3 Admixture Test - f3(TIB_sub; SYA, SHF). Only pooled TIB yields negative f3, indicating admixture signal from Simpson's paradox (subpopulations differ in ancestry proportions). All individual subpopulations have positive f3.
TIB subpopulation	n	Source 1	Source 2	f3	SE	Z
TIB (pooled)	309	SYA	SHF	-1.920e-03	5.79e-05	-33.13
CTC	56	SYA	SHF	3.606e-03	8.57e-05	42.08
lzhc	56	SYA	SHF	9.442e-03	1.87e-04	50.49
MKC	50	SYA	SHF	1.064e-02	1.54e-04	68.90
ZGC	50	SYA	SHF	1.700e-02	2.12e-04	80.30
LBC	25	SYA	SHF	6.880e-03	1.29e-04	53.42
RTC	20	SYA	SHF	1.582e-02	2.37e-04	66.82
ZHJ	17	SYA	SHF	8.753e-03	1.92e-04	45.57
GB	17	SYA	SHF	8.691e-03	1.72e-04	50.45
GH	9	SYA	SHF	1.838e-03	1.34e-04	13.68
LZ	9	SYA	SHF	1.745e-02	3.55e-04	49.10
Part B: Outgroup-f3 Statistics - f3(Target; Source1, Source2) measuring shared drift between target and each source pair. Positive f3 confirms legitimate shared ancestry.
Source1	Source2	Target	f3	Z
SYA	SHF	TIB	0.0683	246
NWC	SYA	TIB	0.0692	254
NWC	SHF	TIB	0.0688	243
