# Supplementary material for: Large‐Scale Genomics Reveals Three‐Source Ancestry and Layered Adaptation to High Altitude in Tibetan Chickens
Source: Adv Sci (Weinh). 2026 May 12;13(42):e22994. doi: 10.1002/advs.202522994 (PMC13335608; doi:10.1002/advs.202522994)
Supplement: Supplementary file 2 — Supporting File 2: advs75536‐sup‐0002‐Tables.zip. [file ADVS-13-e22994-s001.zip › Supplemental_tables/Table_S14_pvalues_TIB_vs_NWC.xlsx]

## Sheet: Table_S14_pvalues_TIB_vs_NWC
Supplementary Table S14A. Genome-wide calibrated selection statistics: TIB vs NWC.
Note: 10 kb non-overlapping windows. Z-scores calibrated against msprime neutral null (32 replicates). BH-FDR q-values per statistic. Primary Layer 1 candidates in the manuscript are defined by F_ST or composite q < 0.05; calibrated pi-ratio and XP-EHH values are retained here for transparency. composite_z = z(F_ST) + z(-pi_ratio) + z(XP-EHH).
chrom	start	end	fst_NWC	pi_ratio_NWC	fst_z	pi_ratio_z	fst_calibrated_p	pi_ratio_calibrated_p	xpehh_mean	xpehh_max	xpehh_snps	xpehh_z	xpehh_calibrated_p	composite_z	composite_calibrated_p	fst_pi_composite_z	fst_qvalue	pi_ratio_qvalue	composite_qvalue	xpehh_qvalue	fst_exceeds_null_p95	fst_exceeds_null_p99	pi_below_null_p05	pi_below_null_p01
1	1	10000	0	0.0417875	-1.4213	-0.155767	0.940093	0.441699						-1.26553	0.772795	-1.26553	0.940093	0.878216	0.849377		False	False	False	False
1	10001	20000	0.0370145	0.485897	0.199447	2.39148	0.388526	0.989766						-2.19204	0.917743	-2.19204	0.918446	1	0.93505		False	False	False	False
1	20001	30000	0.0129583	0.0242777	-0.853898	-0.256198	0.801812	0.401856						-0.597701	0.622631	-0.597701	0.918446	0.878216	0.84079		False	False	False	False
1	30001	40000	0.0277465	-0.0351233	-0.20637	-0.5969	0.550448	0.275902						0.390529	0.383896	0.390529	0.918446	0.878216	0.84079		False	False	False	False
1	40001	50000	0.0304651	-0.192	-0.0873328	-1.49669	0.501373	0.0647022						1.40935	0.190314	1.40935	0.918446	0.878216	0.84079		False	False	False	False
1	50001	60000	0.0185753	-0.591917	-0.60795	-3.79047	0.714033	7.56668e-05						3.18252	0.0363357	3.18252	0.918446	0.0583832	0.84079		False	False	True	True
1	60001	70000	0.0397009	0.190747	0.317073	0.698608	0.345698	0.761496						-0.381536	0.569855	-0.381536	0.918446	0.913196	0.84079		False	False	False	False
1	70001	80000	0.0400152	0.166248	0.330836	0.558095	0.340911	0.716137						-0.227258	0.531692	-0.227258	0.918446	0.897571	0.84079		False	False	False	False
1	80001	90000	0.0502387	0.132187	0.778491	0.362733	0.204777	0.646793						0.415758	0.378248	0.415758	0.918446	0.880905	0.84079		False	False	False	False
1	90001	100000	0.0445547	0.0626225	0.529606	-0.0362655	0.275123	0.489832						0.565871	0.345007	0.565871	0.918446	0.878216	0.84079		False	False	False	False
1	100001	110000	0.0434707	0.116643	0.482141	0.273575	0.290101	0.612941						0.208565	0.425996	0.208565	0.918446	0.878587	0.84079		False	False	False	False
1	110001	120000	0.0170515	0.0242178	-0.67467	-0.256541	0.739229	0.401727						-0.418129	0.578896	-0.418129	0.918446	0.878216	0.84079		False	False	False	False
1	120001	130000	0.00746901	0.0962837	-1.09426	0.156803	0.872616	0.567514						-1.25106	0.769963	-1.25106	0.919489	0.878216	0.848429		False	False	False	False
1	130001	140000	0.0102758	0.120001	-0.971356	0.292834	0.838252	0.62038						-1.26419	0.772545	-1.26419	0.918446	0.878758	0.849325		False	False	False	False
1	140001	150000	0	0.35039	-1.4213	1.61426	0.940093	0.945251						-3.03556	0.97798	-3.03556	0.940093	0.997393	0.984659		False	False	False	False
1	160001	170000	0.0253063	0.0631438	-0.31322	-0.0332758	0.595042	0.491028						-0.279944	0.544764	-0.279944	0.918446	0.878216	0.84079		False	False	False	False
1	170001	180000	0.0405446	0.110332	0.354018	0.237376	0.332743	0.599062						0.116642	0.447876	0.116642	0.918446	0.878216	0.84079		False	False	False	False
1	180001	190000	0.0204506	-0.0227509	-0.525835	-0.525936	0.681632	0.300737						0.000100715	0.476072	0.000100715	0.918446	0.878216	0.84079		False	False	False	False
1	190001	200000	0.0193383	-0.0137204	-0.574539	-0.474141	0.700957	0.319305						-0.100398	0.500503	-0.100398	0.918446	0.878216	0.84079		False	False	False	False
1	200001	210000	0.0187342	-0.102648	-0.600991	-0.984199	0.71132	0.160933						0.383208	0.385552	0.383208	0.918446	0.878216	0.84079		False	False	False	False
1	210001	220000	0.0210568	0.0192624	-0.499293	-0.284963	0.671086	0.390518						-0.214329	0.528554	-0.214329	0.918446	0.878216	0.84079		False	False	False	False
1	220001	230000	0.0183257	-0.0329458	-0.618878	-0.584411	0.71823	0.280243						-0.034467	0.484492	-0.034467	0.918446	0.878216	0.84079		False	False	False	False
1	230001	240000	0.0210402	-0.0408221	-0.500017	-0.629586	0.671381	0.264839						0.129569	0.444727	0.129569	0.918446	0.878216	0.84079		False	False	False	False
1	240001	250000	0.0222741	-0.0891538	-0.44599	-0.906799	0.649779	0.181043						0.460809	0.36805	0.460809	0.918446	0.878216	0.84079		False	False	False	False
1	250001	260000	0.0260907	-0.133781	-0.278872	-1.16276	0.580845	0.120273						0.883891	0.280224	0.883891	0.918446	0.878216	0.84079		False	False	False	False
1	260001	270000	0.0126752	-0.0637176	-0.866294	-0.760907	0.805945	0.222862						-0.105388	0.501695	-0.105388	0.918446	0.878216	0.84079		False	False	False	False
1	270001	280000	0.00281926	0.454573	-1.29786	2.21182	0.918524	0.984396						-3.50968	0.991302	-3.50968	0.93273	1	0.995766		False	False	False	False
1	280001	290000	0.0135022	-0.0321249	-0.830083	-0.579702	0.793884	0.281888						-0.25038	0.537423	-0.25038	0.918446	0.878216	0.84079		False	False	False	False
1	290001	300000	0.0194072	0.0419218	-0.571523	-0.154997	0.699752	0.441973						-0.416526	0.578484	-0.416526	0.918446	0.878216	0.84079		False	False	False	False
1	300001	310000	0.0234067	-0.0101308	-0.396396	-0.453552	0.62937	0.326814						0.0571565	0.462185	0.0571565	0.918446	0.878216	0.84079		False	False	False	False
1	310001	320000	0.0278285	0.0647805	-0.20278	-0.0238881	0.548999	0.494804						-0.178892	0.519789	-0.178892	0.918446	0.878216	0.84079		False	False	False	False
1	320001	330000	0.056043	-0.0690366	1.03264	-0.791415	0.147632	0.213661						1.82406	0.135332	1.82406	0.918446	0.878216	0.84079		False	False	False	False
1	330001	340000	0.0253605	0.0310031	-0.310848	-0.217623	0.594098	0.416969						-0.0932251	0.498763	-0.0932251	0.918446	0.878216	0.84079		False	False	False	False
1	340001	350000	0.0308555	-0.0461448	-0.0702357	-0.660115	0.494492	0.254729						0.58988	0.339844	0.58988	0.918446	0.878216	0.84079		False	False	False	False
1	350001	360000	0.0346746	0.0277509	0.0969866	-0.236277	0.427866	0.409626						0.333263	0.396985	0.333263	0.918446	0.878216	0.84079		False	False	False	False
1	360001	370000	0.0328506	0.0921474	0.0171195	0.133078	0.459318	0.558058						-0.115959	0.504296	-0.115959	0.918446	0.878216	0.84079		False	False	False	False
1	370001	380000	0.0543077	0.148859	0.956661	0.458353	0.163132	0.681664						0.498308	0.359753	0.498308	0.918446	0.887723	0.84079		False	False	False	False
1	380001	390000	0.0360474	0.0842784	0.157099	0.087945	0.404546	0.539892						0.0691543	0.459277	0.0691543	0.918446	0.878216	0.84079		False	False	False	False
1	390001	400000	0.0404078	-0.0433702	0.348029	-0.644201	0.334836	0.260022						0.99223	0.259763	0.99223	0.918446	0.878216	0.84079		False	False	False	False
1	400001	410000	0.0246667	0.0661299	-0.341225	-0.0161482	0.606596	0.497932						-0.325077	0.555888	-0.325077	0.918446	0.878216	0.84079		False	False	False	False
1	410001	420000	0.0211396	0.135287	-0.495668	0.380512	0.669717	0.653463						-0.87618	0.688466	-0.87618	0.918446	0.882245	0.84079		False	False	False	False
1	420001	430000	0.0330004	0.214527	0.0236816	0.835003	0.456673	0.80105						-0.811322	0.673434	-0.811322	0.918446	0.929159	0.84079		False	False	False	False
1	430001	440000	0.0243632	0.0872544	-0.354514	0.105014	0.612029	0.54676						-0.459528	0.588858	-0.459528	0.918446	0.878216	0.84079		False	False	False	False
1	440001	450000	0.0235001	-0.0784704	-0.392306	-0.845523	0.627674	0.197935						0.453218	0.369736	0.453218	0.918446	0.878216	0.84079		False	False	False	False
1	450001	460000	0.043268	-0.320032	0.473267	-2.23103	0.292961	0.011883						2.7043	0.0597604	2.7043	0.918446	0.878216	0.84079		False	False	True	False
1	460001	470000	0.0371056	0.170028	0.203433	0.579774	0.386974	0.723411						-0.376341	0.568597	-0.376341	0.918446	0.899641	0.84079		False	False	False	False
1	470001	480000	0.0363203	-0.0247792	0.169047	-0.53757	0.39996	0.296653						0.706617	0.315385	0.706617	0.918446	0.878216	0.84079		False	False	False	False
1	480001	490000	0.0201511	-0.186188	-0.53895	-1.46335	0.686898	0.0692019						0.924405	0.272508	0.924405	0.918446	0.878216	0.84079		False	False	False	False
1	490001	500000	0.0115308	0.00744312	-0.916406	-0.352754	0.821727	0.364369						-0.563652	0.614466	-0.563652	0.918446	0.878216	0.84079		False	False	False	False
1	500001	510000	0.0233847	-0.00490321	-0.39736	-0.423569	0.629756	0.337894						0.0262081	0.469734	0.0262081	0.918446	0.878216	0.84079		False	False	False	False
1	510001	520000	0.0186393	0.112195	-0.605144	0.248062	0.712927	0.603197						-0.853206	0.683168	-0.853206	0.918446	0.878216	0.84079		False	False	False	False
1	520001	530000	0.0301418	0.187806	-0.101489	0.681743	0.507097	0.756273						-0.783232	0.666935	-0.783232	0.918446	0.910969	0.84079		False	False	False	False
1	530001	540000	0.0272309	0.219714	-0.228949	0.864757	0.559932	0.809128						-1.09371	0.736944	-1.09371	0.918446	0.932708	0.841644		False	False	False	False
1	540001	550000	0.0294337	0.0482926	-0.132495	-0.118456	0.519679	0.456773						-0.0140388	0.479591	-0.0140388	0.918446	0.878216	0.84079		False	False	False	False
1	550001	560000	0.0251661	0.250444	-0.319358	1.04101	0.597574	0.852652						-1.36037	0.791403	-1.36037	0.918446	0.952234	0.855897		False	False	False	False
1	560001	570000	0.0225488	0.206309	-0.433963	0.787866	0.644889	0.787877						-1.22183	0.763979	-1.22183	0.918446	0.923315	0.846673		False	False	False	False
1	570001	580000	0.0211847	0.123809	-0.493691	0.31468	0.668932	0.628773						-0.808371	0.672756	-0.808371	0.918446	0.879372	0.84079		False	False	False	False
1	580001	590000	0.0442686	0.119662	0.51708	0.290892	0.27895	0.619629						0.226189	0.421807	0.226189	0.918446	0.878758	0.84079		False	False	False	False
1	590001	600000	0.0655706	-0.00629173	1.44983	-0.431533	0.0818503	0.334936						1.88136	0.128925	1.88136	0.918446	0.878216	0.84079		False	False	False	False
1	600001	610000	0.0764538	-0.0706745	1.92637	-0.800809	0.0388868	0.210945						2.72717	0.0584383	2.72717	0.917037	0.878216	0.84079		True	False	False	False
1	610001	620000	0.0711519	-0.131962	1.69421	-1.15233	0.0563478	0.122445						2.84655	0.0517283	2.84655	0.918446	0.878216	0.84079		False	False	False	False
1	620001	630000	0.0472102	-0.120486	0.645881	-1.08651	0.240588	0.136711						1.73239	0.146266	1.73239	0.918446	0.878216	0.84079		False	False	False	False
1	630001	640000	0.0332424	0.0133437	0.0342773	-0.318911	0.452443	0.377335						0.353188	0.392433	0.353188	0.918446	0.878216	0.84079		False	False	False	False
1	640001	650000	0.0457932	0.19844	0.583835	0.742733	0.258737	0.774759						-0.158899	0.514881	-0.158899	0.918446	0.918014	0.84079		False	False	False	False
1	650001	660000	0.0489787	0.388939	0.72332	1.83537	0.21919	0.964671						-1.11205	0.740934	-1.11205	0.918446	1	0.842111		False	False	False	False
1	660001	670000	0.0396479	0.114039	0.314753	0.258638	0.346502	0.607197						0.0561145	0.462439	0.0561145	0.918446	0.878216	0.84079		False	False	False	False
1	670001	680000	0.0246156	-0.00369679	-0.343462	-0.416649	0.607532	0.340463						0.0731865	0.458345	0.0731865	0.918446	0.878216	0.84079		False	False	False	False
1	680001	690000	0.012602	0.0419328	-0.869501	-0.154934	0.806992	0.441997						-0.714567	0.650758	-0.714567	0.918446	0.878216	0.84079		False	False	False	False
1	690001	700000	0.0251524	0.119907	-0.319957	0.292296	0.597824	0.620184						-0.612253	0.626169	-0.612253	0.918446	0.878758	0.84079		False	False	False	False
1	700001	710000	0.0216715	-0.0140516	-0.472375	-0.47604	0.660416	0.318621						0.00366543	0.475221	0.00366543	0.918446	0.878216	0.84079		False	False	False	False
1	710001	720000	0.0179443	0.14067	-0.635578	0.411389	0.724527	0.664822						-1.04697	0.726846	-1.04697	0.918446	0.884266	0.84079		False	False	False	False
1	720001	730000	0.0149142	0.808373	-0.768257	4.24109	0.772944	0.999954						-5.00935	0.999844	-5.00935	0.918446	1	1		False	False	False	False
1	730001	740000	0.014578	-0.0252279	-0.782976	-0.540143	0.778088	0.295728						-0.242833	0.535545	-0.242833	0.918446	0.878216	0.84079		False	False	False	False
1	740001	750000	0.0102173	0.0772076	-0.973918	0.0473891	0.839008	0.523587						-1.02131	0.721228	-1.02131	0.918446	0.878216	0.84079		False	False	False	False
1	750001	760000	0.00365561	-0.028015	-1.26123	-0.556129	0.911161	0.290122						-0.705105	0.648473	-0.705105	0.929289	0.878216	0.84079		False	False	False	False
1	760001	770000	0.0104253	0.0793036	-0.964812	0.0594111	0.836277	0.528419						-1.02422	0.721848	-1.02422	0.918446	0.878216	0.84079		False	False	False	False
1	770001	780000	0.0165342	0.0939021	-0.697322	0.143143	0.747629	0.56206						-0.840464	0.680176	-0.840464	0.918446	0.878216	0.84079		False	False	False	False
1	780001	790000	0.0136065	0.00256977	-0.825518	-0.380706	0.792399	0.353918						-0.444812	0.585292	-0.444812	0.918446	0.878216	0.84079		False	False	False	False
1	790001	800000	0.0241986	0.123055	-0.361724	0.310353	0.615064	0.627115						-0.672077	0.640645	-0.672077	0.918446	0.879372	0.84079		False	False	False	False
1	800001	810000	0.00545075	-0.204767	-1.18263	-1.56991	0.894182	0.0556461						0.387282	0.384627	0.387282	0.923075	0.878216	0.84079		False	False	False	False
1	810001	820000	0.0102775	-0.0670586	-0.971283	-0.780069	0.838227	0.217065						-0.191214	0.522799	-0.191214	0.918446	0.878216	0.84079		False	False	False	False
1	820001	830000	0.0108564	-0.0987046	-0.945932	-0.961579	0.830644	0.166586						0.0156471	0.47226	0.0156471	0.918446	0.878216	0.84079		False	False	False	False
1	830001	840000	0.0125192	0.0374527	-0.873124	-0.180631	0.808139	0.431687						-0.692494	0.645522	-0.692494	0.918446	0.878216	0.84079		False	False	False	False
1	840001	850000	0.0160314	0.052128	-0.719337	-0.096458	0.755598	0.465539						-0.622879	0.628724	-0.622879	0.918446	0.878216	0.84079		False	False	False	False
1	850001	860000	0.021575	0.0650298	-0.476601	-0.0224583	0.662109	0.495385						-0.454143	0.587555	-0.454143	0.918446	0.878216	0.84079		False	False	False	False
1	860001	870000	0.0124477	-0.0494001	-0.876258	-0.678786	0.809157	0.248719						-0.197472	0.52434	-0.197472	0.918446	0.878216	0.84079		False	False	False	False
1	870001	880000	0.0129009	-0.0809931	-0.856412	-0.859993	0.802664	0.193861						0.00358071	0.475245	0.00358071	0.918446	0.878216	0.84079		False	False	False	False
1	880001	890000	0.00456514	-0.16416	-1.22141	-1.33701	0.902841	0.0880892						0.115601	0.448139	0.115601	0.925851	0.878216	0.84079		False	False	False	False
1	890001	900000	0	0.415522	-1.4213	1.98784	0.940093	0.974359						-3.40914	0.989265	-3.40914	0.940093	1	0.994052		False	False	False	False
1	900001	910000	0.00500479	0.0289273	-1.20216	-0.229529	0.898618	0.412256						-0.972629	0.710332	-0.972629	0.924349	0.878216	0.84079		False	False	False	False
1	910001	920000	0.00926809	0.184735	-1.01548	0.664129	0.851109	0.750774						-1.67961	0.84834	-1.67961	0.918446	0.909027	0.885167		False	False	False	False
1	920001	930000	0	0.0669819	-1.4213	-0.0112615	0.940093	0.499907						-1.41004	0.80104	-1.41004	0.940093	0.878216	0.859511		False	False	False	False
1	930001	940000	0.00110067	0.191186	-1.37311	0.70113	0.932227	0.762254						-2.07424	0.904186	-2.07424	0.940093	0.913277	0.924771		False	False	False	False
1	940001	950000	0.0123472	0.11073	-0.880655	0.239664	0.810523	0.599985						-1.12032	0.742717	-1.12032	0.918446	0.878216	0.842187		False	False	False	False
1	950001	960000	0.00188429	-0.0100964	-1.33879	-0.453355	0.926183	0.326886						-0.88544	0.690545	-0.88544	0.936853	0.878216	0.84079		False	False	False	False
1	960001	970000	0.00168767	-0.0236415	-1.3474	-0.531045	0.927698	0.298961						-0.816359	0.674593	-0.816359	0.937707	0.878216	0.84079		False	False	False	False
1	970001	980000	0	-0.0198523	-1.4213	-0.509311	0.940093	0.30663						-0.911991	0.696617	-0.911991	0.940093	0.878216	0.84079		False	False	False	False
1	980001	990000	0.000685874	-0.0131278	-1.39127	-0.470742	0.935237	0.320512						-0.920527	0.698574	-0.920527	0.940093	0.878216	0.84079		False	False	False	False
1	990001	1000000	0.00185821	-0.024647	-1.33994	-0.536812	0.926385	0.296936						-0.803125	0.67155	-0.803125	0.93695	0.878216	0.84079		False	False	False	False
1	1000001	1010000	0.00552495	-0.168386	-1.17938	-1.36124	0.893438	0.0842493						0.181863	0.432321	0.181863	0.922802	0.878216	0.84079		False	False	False	False
1	1010001	1020000	0.00388939	0.0954169	-1.251	0.151831	0.909096	0.565504						-1.40283	0.799688	-1.40283	0.928509	0.878216	0.859511		False	False	False	False
1	1020001	1030000	0.0135591	-0.0119058	-0.827591	-0.463733	0.793049	0.323116						-0.363858	0.5656	-0.363858	0.918446	0.878216	0.84079		False	False	False	False
1	1030001	1040000	0.0128061	-0.081003	-0.860565	-0.86005	0.804065	0.193843						-0.000515639	0.47622	-0.000515639	0.918446	0.878216	0.84079		False	False	False	False
1	1040001	1050000	0.00320346	-0.0829798	-1.28103	-0.871388	0.915197	0.190665						-0.409645	0.57678	-0.409645	0.931066	0.878216	0.84079		False	False	False	False
1	1050001	1060000	0.00673528	0.161915	-1.12639	0.533242	0.880757	0.707635						-1.65963	0.845111	-1.65963	0.920691	0.894699	0.883147		False	False	False	False
1	1060001	1070000	0.0100072	0.0380527	-0.983119	-0.177189	0.841713	0.433041						-0.80593	0.672198	-0.80593	0.918446	0.878216	0.84079		False	False	False	False
1	1070001	1080000	0.0104389	-0.0867094	-0.964217	-0.892779	0.83611	0.184802						-0.0714375	0.493433	-0.0714375	0.918446	0.878216	0.84079		False	False	False	False
1	1080001	1090000	0.00861757	-0.0253333	-1.04397	-0.540748	0.859115	0.295478						-0.503217	0.59949	-0.503217	0.918446	0.878216	0.84079		False	False	False	False
1	1090001	1100000	0.0151612	-0.0541529	-0.757442	-0.706047	0.76918	0.239985						-0.0513951	0.48859	-0.0513951	0.918446	0.878216	0.84079		False	False	False	False
1	1100001	1110000	0.00969005	0.159897	-0.997005	0.521667	0.845772	0.703707						-1.51867	0.820873	-1.51867	0.918446	0.893525	0.868441		False	False	False	False
1	1110001	1120000	0.0417229	0.0445691	0.405612	-0.139813	0.315137	0.448019						0.545425	0.349499	0.545425	0.918446	0.878216	0.84079		False	False	False	False
1	1120001	1130000	0.0248373	0.146903	-0.333753	0.447136	0.603499	0.677702						-0.78089	0.666402	-0.78089	0.918446	0.886736	0.84079		False	False	False	False
1	1130001	1140000	0.0169565	-0.0101276	-0.67883	-0.453534	0.740785	0.326823						-0.225297	0.531209	-0.225297	0.918446	0.878216	0.84079		False	False	False	False
1	1140001	1150000	0.0172916	-0.0234507	-0.664159	-0.52995	0.735263	0.299347						-0.134209	0.508744	-0.134209	0.918446	0.878216	0.84079		False	False	False	False
1	1150001	1160000	0.0278387	0.296842	-0.202336	1.30713	0.548844	0.904222						-1.50947	0.81927	-1.50947	0.918446	0.977256	0.867505		False	False	False	False
1	1160001	1170000	0.0263917	0.0459928	-0.265693	-0.131648	0.575353	0.451359						-0.134045	0.5087	-0.134045	0.918446	0.878216	0.84079		False	False	False	False
1	1170001	1180000	0.0247042	-0.0122209	-0.339582	-0.46554	0.605944	0.322446						0.125958	0.445611	0.125958	0.918446	0.878216	0.84079		False	False	False	False
1	1180001	1190000	0.0176956	0.165843	-0.646467	0.555771	0.728642	0.715369						-1.20224	0.759968	-1.20224	0.918446	0.897279	0.845876		False	False	False	False
1	1190001	1200000	0.0135077	0.0375179	-0.829843	-0.180257	0.793802	0.431826						-0.649587	0.635132	-0.649587	0.918446	0.878216	0.84079		False	False	False	False
1	1200001	1210000	0.0143988	0.0984091	-0.790826	0.168994	0.780849	0.57225						-0.95982	0.707484	-0.95982	0.918446	0.878216	0.84079		False	False	False	False
1	1210001	1220000	0.0117899	-0.0282744	-0.905061	-0.557617	0.818201	0.289606						-0.347444	0.561561	-0.347444	0.918446	0.878216	0.84079		False	False	False	False
1	1220001	1230000	0.0138854	-0.0179631	-0.813303	-0.498475	0.788325	0.310466						-0.314828	0.55333	-0.314828	0.918446	0.878216	0.84079		False	False	False	False
1	1230001	1240000	0.0342245	0.225967	0.0772783	0.900617	0.435545	0.818516						-0.823339	0.676199	-0.823339	0.918446	0.93656	0.84079		False	False	False	False
1	1240001	1250000	0.0222892	0.154125	-0.445327	0.488561	0.649509	0.692258						-0.933888	0.701607	-0.933888	0.918446	0.891313	0.84079		False	False	False	False
1	1250001	1260000	0.0309192	-0.0248392	-0.0674485	-0.537914	0.493345	0.296534						0.470465	0.365888	0.470465	0.918446	0.878216	0.84079		False	False	False	False
1	1260001	1270000	0.0294475	0.0255018	-0.131891	-0.249176	0.51942	0.404592						0.117286	0.447702	0.117286	0.918446	0.878216	0.84079		False	False	False	False
1	1270001	1280000	0.0266314	0.129085	-0.255196	0.344939	0.571	0.640132						-0.600135	0.623212	-0.600135	0.918446	0.880086	0.84079		False	False	False	False
1	1280001	1290000	0.0197268	0.111006	-0.557526	0.241247	0.694362	0.600582						-0.798774	0.670548	-0.798774	0.918446	0.878216	0.84079		False	False	False	False
1	1290001	1300000	0.0231254	0.0832147	-0.408715	0.0818438	0.63452	0.537415						-0.490558	0.596459	-0.490558	0.918446	0.878216	0.84079		False	False	False	False
1	1300001	1310000	0.0240383	0.0699322	-0.368743	0.00566015	0.617961	0.506689						-0.374403	0.568127	-0.374403	0.918446	0.878216	0.84079		False	False	False	False
1	1310001	1320000	0.0370985	0.0375933	0.203122	-0.179824	0.387093	0.432						0.382946	0.385613	0.382946	0.918446	0.878216	0.84079		False	False	False	False
1	1320001	1330000	0.0329962	0.0722257	0.0234984	0.0188152	0.456737	0.512013						0.00468322	0.474967	0.00468322	0.918446	0.878216	0.84079		False	False	False	False
1	1330001	1340000	0.0206557	-0.0763677	-0.516855	-0.833463	0.678074	0.201459						0.316608	0.400715	0.316608	0.918446	0.878216	0.84079		False	False	False	False
1	1340001	1350000	0.0193657	0.0663322	-0.573341	-0.0149879	0.700488	0.498403						-0.558353	0.613197	-0.558353	0.918446	0.878216	0.84079		False	False	False	False
1	1350001	1360000	0.0347881	0.033934	0.101957	-0.200812	0.425921	0.423591						0.30277	0.403918	0.30277	0.918446	0.878216	0.84079		False	False	False	False
1	1360001	1370000	0.0195832	0.0598782	-0.563817	-0.0520056	0.696832	0.48343						-0.511812	0.6016	-0.511812	0.918446	0.878216	0.84079		False	False	False	False
1	1370001	1380000	0.0128771	0.144071	-0.857454	0.430895	0.803018	0.671913						-1.28835	0.777333	-1.28835	0.918446	0.885699	0.850917		False	False	False	False
1	1380001	1390000	0.0269506	0.0467795	-0.241221	-0.127135	0.565087	0.453227						-0.114085	0.503828	-0.114085	0.918446	0.878216	0.84079		False	False	False	False
1	1390001	1400000	0.016497	0.174988	-0.698949	0.608222	0.748188	0.732738						-1.30717	0.781122	-1.30717	0.918446	0.902961	0.85207		False	False	False	False
1	1400001	1410000	0.0111878	0.150986	-0.931422	0.470557	0.826277	0.68599						-1.40198	0.799519	-1.40198	0.918446	0.889551	0.859511		False	False	False	False
1	1410001	1420000	0.0145706	0.234784	-0.783303	0.951189	0.778193	0.831383						-1.73449	0.857052	-1.73449	0.918446	0.942397	0.890588		False	False	False	False
1	1420001	1430000	0.0284171	0.40175	-0.177008	1.90885	0.538259	0.969671						-2.08585	0.905596	-2.08585	0.918446	1	0.925765		False	False	False	False
1	1430001	1440000	0.0352746	0.361569	0.12326	1.67838	0.417514	0.951578						-1.55512	0.827412	-1.55512	0.918446	1	0.872241		False	False	False	False
1	1440001	1450000	0.0109617	0.186794	-0.941325	0.675935	0.829262	0.754447						-1.61726	0.838034	-1.61726	0.918446	0.91035	0.878653		False	False	False	False
1	1450001	1460000	0.0106462	0.0479733	-0.955139	-0.120288	0.833418	0.45602						-0.834851	0.67885	-0.834851	0.918446	0.878216	0.84079		False	False	False	False
1	1460001	1470000	0.0356471	0.542378	0.139573	2.71544	0.411234	0.995457						-2.57586	0.952632	-2.57586	0.918446	1	0.963674		False	False	False	False
1	1470001	1480000	0.0513778	-0.0217755	0.828367	-0.520342	0.192359	0.302805						1.34871	0.199439	1.34871	0.918446	0.878216	0.84079		False	False	False	False
1	1480001	1490000	0.0150678	0.0359169	-0.761528	-0.189439	0.770577	0.428128						-0.572089	0.616478	-0.572089	0.918446	0.878216	0.84079		False	False	False	False
1	1490001	1500000	0.015434	0.142973	-0.745496	0.424594	0.764921	0.669622						-1.17009	0.753277	-1.17009	0.918446	0.885063	0.844491		False	False	False	False
1	1500001	1510000	0.0336801	0.153946	0.0534415	0.487535	0.444879	0.691913						-0.434093	0.582783	-0.434093	0.918446	0.891229	0.84079		False	False	False	False
1	1510001	1520000	0.0361511	0.167986	0.161641	0.56806	0.402805	0.719455						-0.406418	0.575973	-0.406418	0.918446	0.898515	0.84079		False	False	False	False
1	1520001	1530000	0.0227003	0.0655975	-0.42733	-0.0192019	0.642179	0.496699						-0.408128	0.57638	-0.408128	0.918446	0.878216	0.84079		False	False	False	False
1	1530001	1540000	0.0170437	0.0402297	-0.675012	-0.164703	0.739365	0.438047						-0.510309	0.601216	-0.510309	0.918446	0.878216	0.84079		False	False	False	False
1	1540001	1550000	0.0195961	0.0477449	-0.563253	-0.121598	0.69662	0.455507						-0.441655	0.584567	-0.441655	0.918446	0.878216	0.84079		False	False	False	False
1	1550001	1560000	0.0364052	-0.197271	0.172765	-1.52692	0.398538	0.0608497						1.69969	0.150439	1.69969	0.918446	0.878216	0.84079		False	False	False	False
1	1560001	1570000	0.029473	0.022719	-0.130774	-0.265137	0.518948	0.398309						0.134363	0.443535	0.134363	0.918446	0.878216	0.84079		False	False	False	False
1	1570001	1580000	0.0397044	0.0642822	0.317227	-0.0267462	0.345644	0.493616						0.343973	0.39453	0.343973	0.918446	0.878216	0.84079		False	False	False	False
1	1580001	1590000	0.0373929	-0.0984247	0.216014	-0.959974	0.382241	0.166998						1.17599	0.227413	1.17599	0.918446	0.878216	0.84079		False	False	False	False
1	1590001	1600000	0.0248231	-0.00973089	-0.334377	-0.451258	0.603744	0.327639						0.116882	0.447811	0.116882	0.918446	0.878216	0.84079		False	False	False	False
1	1600001	1610000	0.0391802	-0.0299464	0.294276	-0.567207	0.353807	0.286244						0.861483	0.284621	0.861483	0.918446	0.878216	0.84079		False	False	False	False
1	1610001	1620000	0.0465871	-0.050712	0.618601	-0.686311	0.248528	0.246275						1.30491	0.206225	1.30491	0.918446	0.878216	0.84079		False	False	False	False
1	1620001	1630000	0.0350855	0.0589697	0.114981	-0.0572167	0.420784	0.481376						0.172198	0.434589	0.172198	0.918446	0.878216	0.84079		False	False	False	False
1	1630001	1640000	0.0540297	-0.0514814	0.944485	-0.690724	0.165738	0.244842						1.63521	0.158763	1.63521	0.918446	0.878216	0.84079		False	False	False	False
1	1640001	1650000	0.0550295	0.108482	0.988264	0.226766	0.156447	0.594935						0.761498	0.304153	0.761498	0.918446	0.878216	0.84079		False	False	False	False
1	1650001	1660000	0.0187902	-0.0150329	-0.598537	-0.481669	0.710333	0.316588						-0.116869	0.504522	-0.116869	0.918446	0.878216	0.84079		False	False	False	False
1	1660001	1670000	0.0169573	-0.0947817	-0.678797	-0.939079	0.74077	0.172504						0.260282	0.413825	0.260282	0.918446	0.878216	0.84079		False	False	False	False
1	1670001	1680000	0.0211692	-0.0176307	-0.494369	-0.496569	0.669204	0.311147						0.00219931	0.475587	0.00219931	0.918446	0.878216	0.84079		False	False	False	False
1	1680001	1690000	0.0437826	-0.00194819	0.495798	-0.40662	0.285701	0.344179						0.902417	0.27664	0.902417	0.918446	0.878216	0.84079		False	False	False	False
1	1690001	1700000	0.0329932	0.041491	0.0233658	-0.157468	0.456791	0.441023						0.180834	0.432572	0.180834	0.918446	0.878216	0.84079		False	False	False	False
1	1700001	1710000	0.0210743	0.00840985	-0.498527	-0.34721	0.670795	0.366506						-0.151317	0.513051	-0.151317	0.918446	0.878216	0.84079		False	False	False	False
1	1710001	1720000	0.0259229	0.0810933	-0.286222	0.069676	0.583951	0.532537						-0.355898	0.563611	-0.355898	0.918446	0.878216	0.84079		False	False	False	False
1	1720001	1730000	0.0167363	0.00940756	-0.688473	-0.341487	0.744322	0.368718						-0.346986	0.561439	-0.346986	0.918446	0.878216	0.84079		False	False	False	False
1	1730001	1740000	0.0171732	0.020011	-0.669343	-0.28067	0.737216	0.392243						-0.388673	0.571579	-0.388673	0.918446	0.878216	0.84079		False	False	False	False
1	1740001	1750000	0.0118618	0.0974194	-0.901912	0.163317	0.81719	0.570036						-1.06523	0.730758	-1.06523	0.918446	0.878216	0.840818		False	False	False	False
1	1750001	1760000	0.0272205	0.0646996	-0.229401	-0.0243519	0.560115	0.494607						-0.205049	0.52619	-0.205049	0.918446	0.878216	0.84079		False	False	False	False
1	1760001	1770000	0.030909	0.143614	-0.0678943	0.428272	0.493527	0.670956						-0.496167	0.597788	-0.496167	0.918446	0.885351	0.84079		False	False	False	False
1	1770001	1780000	0.0226283	0.0278612	-0.430479	-0.235644	0.643479	0.409859						-0.194835	0.52368	-0.194835	0.918446	0.878216	0.84079		False	False	False	False
1	1780001	1790000	0.0298164	0.0435564	-0.115737	-0.145622	0.512875	0.44572						0.0298852	0.468844	0.0298852	0.918446	0.878216	0.84079		False	False	False	False
1	1790001	1800000	0.0267479	0.0217286	-0.250097	-0.270818	0.568859	0.396081						0.0207209	0.471058	0.0207209	0.918446	0.878216	0.84079		False	False	False	False
1	1800001	1810000	0.0202919	0.0622715	-0.532785	-0.0382786	0.684464	0.488993						-0.494507	0.597387	-0.494507	0.918446	0.878216	0.84079		False	False	False	False
1	1810001	1820000	0.0143079	0.130786	-0.794805	0.354696	0.78216	0.643763						-1.1495	0.748869	-1.1495	0.918446	0.880378	0.843462		False	False	False	False
1	1820001	1830000	0.0239188	0.124664	-0.373972	0.31958	0.620111	0.630619						-0.693552	0.645775	-0.693552	0.918446	0.879423	0.84079		False	False	False	False
1	1830001	1840000	0.0301709	0.202123	-0.100216	0.763861	0.506593	0.780995						-0.864076	0.685698	-0.864076	0.918446	0.920683	0.84079		False	False	False	False
1	1840001	1850000	0.0421026	0.135732	0.422239	0.383065	0.309568	0.654394						0.0391733	0.466591	0.0391733	0.918446	0.8823	0.84079		False	False	False	False
1	1850001	1860000	0.0311546	0.191737	-0.0571395	0.70429	0.489227	0.763229						-0.761429	0.661852	-0.761429	0.918446	0.913618	0.84079		False	False	False	False
1	1860001	1870000	0.0332501	0.0206006	0.0346161	-0.277288	0.452329	0.393535						0.311904	0.401831	0.311904	0.918446	0.878216	0.84079		False	False	False	False
1	1870001	1880000	0.0302638	-0.0605036	-0.096148	-0.742472	0.504983	0.228556						0.646324	0.327964	0.646324	0.918446	0.878216	0.84079		False	False	False	False
1	1880001	1890000	0.0201075	0.228865	-0.540856	0.917243	0.687686	0.822842						-1.4581	0.809963	-1.4581	0.918446	0.938355	0.862507		False	False	False	False
1	1890001	1900000	0.0193183	0.404734	-0.575415	1.92596	0.701296	0.970729						-2.50137	0.946952	-2.50137	0.918446	1	0.958971		False	False	False	False
1	1900001	1910000	0.0141885	0.104316	-0.800033	0.202871	0.783887	0.585583						-1.0029	0.717138	-1.0029	0.918446	0.878216	0.84079		False	False	False	False
1	1910001	1920000	0.0103183	0.223228	-0.969494	0.88491	0.83769	0.814349						-1.8544	0.875053	-1.8544	0.918446	0.93476	0.903006		False	False	False	False
1	1920001	1930000	0.0202374	0.203812	-0.535172	0.773547	0.685414	0.783785						-1.30872	0.78143	-1.30872	0.918446	0.92188	0.852138		False	False	False	False
1	1930001	1940000	0.00383018	0.00536927	-1.25359	-0.364649	0.909637	0.359868						-0.888941	0.691355	-0.888941	0.928724	0.878216	0.84079		False	False	False	False
1	1940001	1950000	0.0270285	0.16721	-0.23781	0.563608	0.56366	0.717971						-0.801418	0.671179	-0.801418	0.918446	0.898179	0.84079		False	False	False	False
1	1950001	1960000	0.0370854	0.171037	0.202551	0.585561	0.387301	0.725338						-0.383011	0.570212	-0.383011	0.918446	0.900468	0.84079		False	False	False	False
1	1960001	1970000	0.00778	0.0642562	-1.08064	-0.0268955	0.869045	0.493564						-1.05374	0.728326	-1.05374	0.919317	0.878216	0.840799		False	False	False	False
1	1970001	1980000	0.0295859	0.0622409	-0.12583	-0.0384544	0.516922	0.488923						-0.0873752	0.497336	-0.0873752	0.918446	0.878216	0.84079		False	False	False	False
1	1980001	1990000	0.0413173	0.280976	0.38785	1.21613	0.321047	0.888485						-0.82828	0.677361	-0.82828	0.918446	0.969395	0.84079		False	False	False	False
1	1990001	2000000	0.0611276	0.228846	1.25528	0.91713	0.10854	0.822812						0.338151	0.395895	0.338151	0.918446	0.938344	0.84079		False	False	False	False
1	2000001	2010000	0.0356206	0.173933	0.138412	0.602169	0.41168	0.730758						-0.463756	0.589898	-0.463756	0.918446	0.902261	0.84079		False	False	False	False
1	2010001	2020000	0.0404176	0.072707	0.348458	0.0215755	0.334675	0.513145						0.326883	0.398403	0.326883	0.918446	0.878216	0.84079		False	False	False	False
1	2020001	2030000	0.0258883	0.0915734	-0.287735	0.129787	0.584564	0.556723						-0.417522	0.578731	-0.417522	0.918446	0.878216	0.84079		False	False	False	False
1	2030001	2040000	0.0450994	0.0160026	0.553457	-0.30366	0.267859	0.383253						0.857117	0.285456	0.857117	0.918446	0.878216	0.84079		False	False	False	False
1	2040001	2050000	0.040897	0.0327191	0.369449	-0.207781	0.327461	0.420856						0.57723	0.34254	0.57723	0.918446	0.878216	0.84079		False	False	False	False
1	2050001	2060000	0.0353863	0.166788	0.128152	0.561193	0.415625	0.717159						-0.43304	0.582548	-0.43304	0.918446	0.897886	0.84079		False	False	False	False
1	2060001	2070000	0.022538	0.0291766	-0.434436	-0.228099	0.645082	0.412821						-0.206338	0.526497	-0.206338	0.918446	0.878216	0.84079		False	False	False	False
1	2070001	2080000	0.0353151	0.0871369	0.125034	0.10434	0.416836	0.546476						0.0206944	0.471063	0.0206944	0.918446	0.878216	0.84079		False	False	False	False
1	2080001	2090000	0.0394572	0.111378	0.306403	0.24338	0.349482	0.601367						0.0630234	0.460764	0.0630234	0.918446	0.878216	0.84079		False	False	False	False
1	2090001	2100000	0.0445144	0.22141	0.52784	0.874483	0.275664	0.811673						-0.346643	0.561341	-0.346643	0.918446	0.933634	0.84079		False	False	False	False
1	2100001	2110000	0.0380598	0.0640297	0.245214	-0.0281941	0.371553	0.493038						0.273408	0.410773	0.273408	0.918446	0.878216	0.84079		False	False	False	False
1	2110001	2120000	0.0317931	-0.116267	-0.0291848	-1.06231	0.477976	0.142144						1.03313	0.252291	1.03313	0.918446	0.878216	0.84079		False	False	False	False
1	2120001	2130000	0.0340701	0.0167501	0.070518	-0.299373	0.438237	0.384916						0.369891	0.388605	0.369891	0.918446	0.878216	0.84079		False	False	False	False
1	2130001	2140000	0.0362653	-0.116401	0.16664	-1.06308	0.400915	0.141967						1.22972	0.218323	1.22972	0.918446	0.878216	0.84079		False	False	False	False
1	2140001	2150000	0.015541	-0.00842416	-0.740809	-0.443763	0.763263	0.330392						-0.297046	0.548983	-0.297046	0.918446	0.878216	0.84079		False	False	False	False
1	2150001	2160000	0.00944519	0.021515	-1.00773	-0.272043	0.848829	0.395598						-0.735684	0.655728	-0.735684	0.918446	0.878216	0.84079		False	False	False	False
1	2160001	2170000	0.0262918	-0.000224779	-0.270067	-0.396735	0.577143	0.347901						0.126668	0.445448	0.126668	0.918446	0.878216	0.84079		False	False	False	False
1	2170001	2180000	0.0238732	-0.00414599	-0.375972	-0.419225	0.620941	0.339513						0.043253	0.465601	0.043253	0.918446	0.878216	0.84079		False	False	False	False
1	2180001	2190000	0.0150345	-0.0142657	-0.762988	-0.477269	0.771095	0.318192						-0.285719	0.546137	-0.285719	0.918446	0.878216	0.84079		False	False	False	False
1	2190001	2200000	0.0276119	0.186136	-0.212263	0.672164	0.552962	0.753241						-0.884428	0.6903	-0.884428	0.918446	0.909986	0.84079		False	False	False	False
1	2200001	2210000	0.0247058	0.019239	-0.339512	-0.285098	0.605916	0.390472						-0.0544145	0.489328	-0.0544145	0.918446	0.878216	0.84079		False	False	False	False
1	2210001	2220000	0.0793742	0.363375	2.05424	1.68874	0.0315803	0.952544						0.3655	0.389594	0.3655	0.852328	1	0.84079		True	False	False	False
1	2220001	2230000	0.0400617	0.0752272	0.332874	0.0360306	0.340187	0.518994						0.296843	0.405283	0.296843	0.918446	0.878216	0.84079		False	False	False	False
1	2230001	2240000	0.0437856	0.0671307	0.495932	-0.0104083	0.285657	0.50023						0.50634	0.35802	0.50634	0.918446	0.878216	0.84079		False	False	False	False
1	2240001	2250000	0.0266554	0.0919631	-0.254146	0.132021	0.570558	0.557624						-0.386168	0.570966	-0.386168	0.918446	0.878216	0.84079		False	False	False	False
1	2250001	2260000	0.0293347	0.0622781	-0.136829	-0.0382407	0.521474	0.489014						-0.0985887	0.500049	-0.0985887	0.918446	0.878216	0.84079		False	False	False	False
1	2260001	2270000	0.0302523	-0.0395976	-0.0966494	-0.622563	0.505173	0.267138						0.525913	0.353824	0.525913	0.918446	0.878216	0.84079		False	False	False	False
1	2270001	2280000	0.0155903	0.0388872	-0.738651	-0.172403	0.762427	0.434997						-0.566248	0.615067	-0.566248	0.918446	0.878216	0.84079		False	False	False	False
1	2280001	2290000	0.022265	0.052939	-0.446387	-0.0918064	0.649935	0.467458						-0.35458	0.56329	-0.35458	0.918446	0.878216	0.84079		False	False	False	False
1	2290001	2300000	0.0124723	0.00588619	-0.875179	-0.361684	0.808812	0.360994						-0.513494	0.602017	-0.513494	0.918446	0.878216	0.84079		False	False	False	False
1	2300001	2310000	0.00166258		-1.3485		0.927881							-1.3485	0.789085		0.937789		0.854969		False	False	False	False
1	2310001	2320000	0		-1.4213		0.940093							-1.4213	0.803157		0.940093		0.859511		False	False	False	False
1	2320001	2330000	0.0181711	0.0478082	-0.625648	-0.121235	0.720809	0.455641						-0.504413	0.599783	-0.504413	0.918446	0.878216	0.84079		False	False	False	False
1	2330001	2340000	0.0309385	-0.0776067	-0.0666017	-0.840569	0.493006	0.199332						0.773968	0.30171	0.773968	0.918446	0.878216	0.84079		False	False	False	False
1	2340001	2350000	0.0334831	0.0823323	0.0448181	0.0767827	0.448327	0.535382						-0.0319646	0.483886	-0.0319646	0.918446	0.878216	0.84079		False	False	False	False
1	2350001	2360000	0.0240277	0.0719866	-0.369205	0.0174435	0.61815	0.511449						-0.386648	0.571071	-0.386648	0.918446	0.878216	0.84079		False	False	False	False
1	2360001	2370000	0.0451046	-0.156509	0.553685	-1.29312	0.267789	0.0954964						1.84681	0.132715	1.84681	0.918446	0.878216	0.84079		False	False	False	False
1	2370001	2380000	0.019721	-0.0674305	-0.557783	-0.782202	0.694462	0.216419						0.224419	0.422224	0.224419	0.918446	0.878216	0.84079		False	False	False	False
1	2380001	2390000	0.0280387	-0.0797836	-0.193576	-0.853055	0.545108	0.195789						0.65948	0.325211	0.65948	0.918446	0.878216	0.84079		False	False	False	False
1	2390001	2400000	0.0187856	-0.095778	-0.598741	-0.944793	0.71042	0.170987						0.346052	0.394044	0.346052	0.918446	0.878216	0.84079		False	False	False	False
1	2400001	2410000	0.0110979	0.0108698	-0.935362	-0.3331	0.827439	0.37185						-0.602262	0.623731	-0.602262	0.918446	0.878216	0.84079		False	False	False	False
1	2410001	2420000	0.0177208	0.00845381	-0.645362	-0.346958	0.728229	0.366594						-0.298405	0.549343	-0.298405	0.918446	0.878216	0.84079		False	False	False	False
1	2420001	2430000	0.00670323	0.0226457	-1.12779	-0.265558	0.881102	0.398155						-0.862231	0.685274	-0.862231	0.920691	0.878216	0.84079		False	False	False	False
1	2430001	2440000	0.00971445	0.050166	-0.995937	-0.107712	0.845475	0.461028						-0.888225	0.691189	-0.888225	0.918446	0.878216	0.84079		False	False	False	False
1	2440001	2450000	0.0261261	0.0269377	-0.277322	-0.240941	0.58018	0.407757						-0.0363812	0.484964	-0.0363812	0.918446	0.878216	0.84079		False	False	False	False
1	2450001	2460000	0.0165546	-0.0708818	-0.696429	-0.801998	0.7473	0.210591						0.105569	0.450617	0.105569	0.918446	0.878216	0.84079		False	False	False	False
1	2460001	2470000	0.0112398	0.010079	-0.929147	-0.337636	0.825591	0.370145						-0.591511	0.62116	-0.591511	0.918446	0.878216	0.84079		False	False	False	False
1	2470001	2480000	0.0386267	0.126839	0.270037	0.33206	0.362446	0.635327						-0.0620231	0.491136	-0.0620231	0.918446	0.879883	0.84079		False	False	False	False
1	2480001	2490000	0.0578215	0.255258	1.11052	1.06862	0.132862	0.858793						0.0418923	0.465938	0.0418923	0.918446	0.955111	0.84079		False	False	False	False
1	2490001	2500000	0.0453991	0.192106	0.566579	0.706403	0.263893	0.763882						-0.139824	0.510173	-0.139824	0.918446	0.913938	0.84079		False	False	False	False
1	2500001	2510000	0.0310437	0.0522444	-0.0619978	-0.0957906	0.491177	0.465819						0.0337928	0.467883	0.0337928	0.918446	0.878216	0.84079		False	False	False	False
1	2510001	2520000	0.0186702	0.121318	-0.603793	0.300389	0.712384	0.623282						-0.904182	0.694775	-0.904182	0.918446	0.878846	0.84079		False	False	False	False
1	2520001	2530000	0.0179073	0.0480909	-0.637198	-0.119613	0.725159	0.456303						-0.517584	0.603073	-0.517584	0.918446	0.878216	0.84079		False	False	False	False
1	2530001	2540000	0.0270648	-0.0334146	-0.236218	-0.587099	0.56301	0.279313						0.350881	0.392939	0.350881	0.918446	0.878216	0.84079		False	False	False	False
1	2540001	2550000	0.00813793	0.105729	-1.06497	0.210979	0.864828	0.588778						-1.27595	0.774889	-1.27595	0.918934	0.878216	0.850224		False	False	False	False
1	2550001	2560000	0.0103097	0.0662099	-0.969871	-0.0156896	0.837794	0.498124						-0.954182	0.706189	-0.954182	0.918446	0.878216	0.84079		False	False	False	False
1	2560001	2570000	0.0176374	0.0741495	-0.649016	0.0298493	0.7296	0.516538						-0.678865	0.642224	-0.678865	0.918446	0.878216	0.84079		False	False	False	False
1	2570001	2580000	0.0241776	-0.110254	-0.362641	-1.02782	0.615446	0.150276						0.66518	0.32405	0.66518	0.918446	0.878216	0.84079		False	False	False	False
1	2580001	2590000	0.013928	-0.084176	-0.81144	-0.878249	0.787673	0.188777						0.0668084	0.459853	0.0668084	0.918446	0.878216	0.84079		False	False	False	False
1	2590001	2600000	0.0220883	0.0908859	-0.454127	0.125843	0.653052	0.555152						-0.57997	0.618357	-0.57997	0.918446	0.878216	0.84079		False	False	False	False
1	2600001	2610000	0.0222663	-0.0277021	-0.446332	-0.554335	0.649911	0.290757						0.108003	0.450034	0.108003	0.918446	0.878216	0.84079		False	False	False	False
1	2610001	2620000	0.0246735	-0.117914	-0.340928	-1.07176	0.606482	0.140014						0.730831	0.310373	0.730831	0.918446	0.878216	0.84079		False	False	False	False
1	2620001	2630000	0.0155598	0.0232014	-0.739989	-0.262371	0.762926	0.399363						-0.477618	0.593351	-0.477618	0.918446	0.878216	0.84079		False	False	False	False
1	2630001	2640000	0.0270316	0.0212714	-0.237675	-0.27344	0.563615	0.395041						0.0357651	0.467415	0.0357651	0.918446	0.878216	0.84079		False	False	False	False
1	2640001	2650000	0.0128167	0.102562	-0.860098	0.192814	0.803892	0.581645						-1.05291	0.728136	-1.05291	0.918446	0.878216	0.840799		False	False	False	False
1	2650001	2660000	0.0366741	-0.0743937	0.184539	-0.822141	0.394133	0.204721						1.00668	0.257092	1.00668	0.918446	0.878216	0.84079		False	False	False	False
1	2660001	2670000	0.0339431	-0.048573	0.06496	-0.674043	0.440419	0.250201						0.739003	0.308686	0.739003	0.918446	0.878216	0.84079		False	False	False	False
1	2670001	2680000	0.028402	-0.0256389	-0.177668	-0.542501	0.538529	0.294899						0.364833	0.389747	0.364833	0.918446	0.878216	0.84079		False	False	False	False
1	2680001	2690000	0.0357894	0.110505	0.145801	0.238369	0.408813	0.599461						-0.0925679	0.498612	-0.0925679	0.918446	0.878216	0.84079		False	False	False	False
1	2690001	2700000	0.0296265	0.117846	-0.12405	0.280478	0.516172	0.615596						-0.404528	0.575519	-0.404528	0.918446	0.878758	0.84079		False	False	False	False
1	2700001	2710000	0.0247415	0.197441	-0.33795	0.737002	0.605252	0.773052						-1.07495	0.732924	-1.07495	0.918446	0.917357	0.841029		False	False	False	False
1	2710001	2720000	0.0282207	0.0651971	-0.185606	-0.0214985	0.541861	0.495749						-0.164108	0.516116	-0.164108	0.918446	0.878216	0.84079		False	False	False	False
1	2720001	2730000	0.0287362	0.107429	-0.163034	0.220729	0.532332	0.592563						-0.383762	0.570387	-0.383762	0.918446	0.878216	0.84079		False	False	False	False
1	2730001	2740000	0.0158634	0.0522023	-0.726695	-0.096032	0.758216	0.46572						-0.630663	0.630636	-0.630663	0.918446	0.878216	0.84079		False	False	False	False
1	2740001	2750000	0.00761366	0.0514311	-1.08792	-0.100455	0.870951	0.46392						-0.987468	0.713656	-0.987468	0.919427	0.878216	0.84079		False	False	False	False
1	2750001	2760000	0.0208173	0.000521379	-0.50978	-0.392455	0.675338	0.349511						-0.117325	0.504616	-0.117325	0.918446	0.878216	0.84079		False	False	False	False
1	2760001	2770000	0.0333544	-0.0430833	0.0391816	-0.642556	0.45055	0.260574						0.681737	0.320571	0.681737	0.918446	0.878216	0.84079		False	False	False	False
1	2770001	2780000	0.0219752	-0.0539655	-0.459078	-0.704972	0.655061	0.240314						0.245894	0.417157	0.245894	0.918446	0.878216	0.84079		False	False	False	False
1	2780001	2790000	0.00450643	0.0253474	-1.22398	-0.250062	0.903377	0.404249						-0.973917	0.710612	-0.973917	0.926088	0.878216	0.84079		False	False	False	False
1	2790001	2800000	0.0119063	-0.030228	-0.899963	-0.568822	0.816566	0.285674						-0.33114	0.557374	-0.33114	0.918446	0.878216	0.84079		False	False	False	False
1	2800001	2810000	0.0229185	0.041222	-0.417772	-0.159011	0.638297	0.44039						-0.258761	0.539527	-0.258761	0.918446	0.878216	0.84079		False	False	False	False
1	2810001	2820000	0.024645	0.0378647	-0.342175	-0.178267	0.606993	0.432614						-0.163908	0.516065	-0.163908	0.918446	0.878216	0.84079		False	False	False	False
1	2820001	2830000	0.027626	-0.00620764	-0.211647	-0.43105	0.552733	0.335124						0.219403	0.423404	0.219403	0.918446	0.878216	0.84079		False	False	False	False
1	2830001	2840000	0.0293347	-0.0192522	-0.136828	-0.505869	0.521474	0.307842						0.369041	0.388797	0.369041	0.918446	0.878216	0.84079		False	False	False	False
1	2840001	2850000	0.027089	-0.185778	-0.235163	-1.461	0.562551	0.0695334						1.22584	0.218975	1.22584	0.918446	0.878216	0.84079		False	False	False	False
1	2850001	2860000	0.0340226	0.049969	0.0684381	-0.108841	0.439058	0.460563						0.177279	0.433408	0.177279	0.918446	0.878216	0.84079		False	False	False	False
1	2860001	2870000	0.0192327	-0.0489988	-0.579163	-0.676485	0.702742	0.249427						0.0973221	0.452553	0.0973221	0.918446	0.878216	0.84079		False	False	False	False
1	2870001	2880000	0.0358848	-0.088901	0.149981	-0.905349	0.4072	0.181433						1.05533	0.248356	1.05533	0.918446	0.878216	0.84079		False	False	False	False
1	2880001	2890000	0.0246092	0.0242712	-0.343745	-0.256234	0.607642	0.401837						-0.0875107	0.497357	-0.0875107	0.918446	0.878216	0.84079		False	False	False	False
1	2890001	2900000	0.00891725	0.0626192	-1.03084	-0.0362847	0.855448	0.489828						-0.994559	0.715236	-0.994559	0.918446	0.878216	0.84079		False	False	False	False
1	2900001	2910000	0.0197712	0.0125179	-0.555582	-0.323647	0.693578	0.37552						-0.231935	0.532863	-0.231935	0.918446	0.878216	0.84079		False	False	False	False
1	2910001	2920000	0.042339	0.180288	0.432589	0.63862	0.30621	0.742636						-0.206032	0.526431	-0.206032	0.918446	0.906254	0.84079		False	False	False	False
1	2920001	2930000	0.0328393	0.0585197	0.0166248	-0.0597975	0.459503	0.480379						0.0764223	0.45757	0.0764223	0.918446	0.878216	0.84079		False	False	False	False
1	2930001	2940000	0.0388836	0.161209	0.281287	0.529194	0.358449	0.706259						-0.247907	0.536797	-0.247907	0.918446	0.894339	0.84079		False	False	False	False
1	2940001	2950000	0.0296242	0.200325	-0.124153	0.753547	0.516207	0.777987						-0.8777	0.688794	-0.8777	0.918446	0.919432	0.84079		False	False	False	False
1	2950001	2960000	0.0235044	-0.0774503	-0.392119	-0.839672	0.627599	0.199593						0.447553	0.370984	0.447553	0.918446	0.878216	0.84079		False	False	False	False
1	2960001	2970000	0.0191655	0.058194	-0.582103	-0.0616657	0.703948	0.479639						-0.520438	0.603782	-0.520438	0.918446	0.878216	0.84079		False	False	False	False
1	2970001	2980000	0.0165801	0.0203485	-0.695313	-0.278734	0.74687	0.39299						-0.416579	0.578498	-0.416579	0.918446	0.878216	0.84079		False	False	False	False
1	2980001	2990000	0.0112875	-0.0283768	-0.927057	-0.558205	0.824983	0.28941						-0.368852	0.566766	-0.368852	0.918446	0.878216	0.84079		False	False	False	False
1	2990001	3000000	0.0211914	-0.110437	-0.493398	-1.02887	0.668818	0.150032						0.535472	0.351698	0.535472	0.918446	0.878216	0.84079		False	False	False	False
1	3000001	3010000	0.0369377	-0.042166	0.196085	-0.637294	0.389801	0.262291						0.833379	0.290122	0.833379	0.918446	0.878216	0.84079		False	False	False	False
1	3010001	3020000	0.0131617	-0.033653	-0.844994	-0.588467	0.798883	0.278856						-0.256527	0.538957	-0.256527	0.918446	0.878216	0.84079		False	False	False	False
1	3020001	3030000	0.0421136	0.195369	0.42272	0.725121	0.309423	0.769505						-0.3024	0.550284	-0.3024	0.918446	0.916126	0.84079		False	False	False	False
1	3030001	3040000	0.0501827	0.0860383	0.776041	0.0980388	0.205415	0.543953						0.678002	0.321353	0.678002	0.918446	0.878216	0.84079		False	False	False	False
1	3040001	3050000	0.0367543	0.0817645	0.18805	0.0735259	0.392854	0.534087						0.114524	0.44841	0.114524	0.918446	0.878216	0.84079		False	False	False	False
1	3050001	3060000	0.019002	0.00941033	-0.589263	-0.341471	0.706743	0.368721						-0.247792	0.536763	-0.247792	0.918446	0.878216	0.84079		False	False	False	False
1	3060001	3070000	0.0259501	-0.0315352	-0.285028	-0.57632	0.583458	0.283036						0.291291	0.406576	0.291291	0.918446	0.878216	0.84079		False	False	False	False
1	3070001	3080000	0.0348859	-0.0142877	0.106243	-0.477395	0.424196	0.318151						0.583637	0.341163	0.583637	0.918446	0.878216	0.84079		False	False	False	False
1	3080001	3090000	0.0331595	-0.0346272	0.0306488	-0.594055	0.453835	0.276858						0.624703	0.33252	0.624703	0.918446	0.878216	0.84079		False	False	False	False
1	3090001	3100000	0.0302412	-0.0639685	-0.0971377	-0.762346	0.505362	0.222418						0.665208	0.324049	0.665208	0.918446	0.878216	0.84079		False	False	False	False
1	3100001	3110000	0.0338922	-0.1485	0.0627313	-1.24718	0.441307	0.10378						1.30992	0.205426	1.30992	0.918446	0.878216	0.84079		False	False	False	False
1	3110001	3120000	0.0165573	-0.0555302	-0.696311	-0.713946	0.747257	0.23745						0.0176356	0.471796	0.0176356	0.918446	0.878216	0.84079		False	False	False	False
1	3120001	3130000	0.0114983	0.00967466	-0.917829	-0.339955	0.822179	0.369281						-0.577874	0.617881	-0.577874	0.918446	0.878216	0.84079		False	False	False	False
1	3130001	3140000	0.00972274	-0.0679955	-0.995574	-0.785443	0.845373	0.215437						-0.21013	0.527451	-0.21013	0.918446	0.878216	0.84079		False	False	False	False
1	3140001	3150000	0.0185702	0.00500383	-0.608171	-0.366745	0.714114	0.359083						-0.241425	0.535207	-0.241425	0.918446	0.878216	0.84079		False	False	False	False
1	3150001	3160000	0.0102051	0.00727352	-0.974453	-0.353727	0.83918	0.36399						-0.620726	0.628208	-0.620726	0.918446	0.878216	0.84079		False	False	False	False
1	3160001	3170000	0.0135506	-0.0379049	-0.827966	-0.612854	0.793174	0.270412						-0.215111	0.528753	-0.215111	0.918446	0.878216	0.84079		False	False	False	False
1	3170001	3180000	0.0321197	-0.0834911	-0.0148843	-0.87432	0.472293	0.189861						0.859436	0.285026	0.859436	0.918446	0.878216	0.84079		False	False	False	False
1	3180001	3190000	0.0456853	0.0273245	0.579113	-0.238722	0.260148	0.408674						0.817835	0.293161	0.817835	0.918446	0.878216	0.84079		False	False	False	False
1	3190001	3200000	0.0139149	-0.0971924	-0.812014	-0.952906	0.787871	0.168833						0.140892	0.441946	0.140892	0.918446	0.878216	0.84079		False	False	False	False
1	3200001	3210000	0.00833373	-0.0168767	-1.05639	-0.492244	0.862511	0.312719						-0.56415	0.614582	-0.56415	0.918828	0.878216	0.84079		False	False	False	False
1	3210001	3220000	0.0196425	0.0444711	-0.561219	-0.140375	0.695807	0.447805						-0.420844	0.579574	-0.420844	0.918446	0.878216	0.84079		False	False	False	False
1	3220001	3230000	0.0102991	0.0336176	-0.970336	-0.202627	0.83793	0.4229						-0.767709	0.663334	-0.767709	0.918446	0.878216	0.84079		False	False	False	False
1	3230001	3240000	0.0178724	0.0166425	-0.638726	-0.29999	0.725716	0.384673						-0.338736	0.559297	-0.338736	0.918446	0.878216	0.84079		False	False	False	False
1	3240001	3250000	0.00931236	0.00859534	-1.01354	-0.346146	0.850535	0.366923						-0.667397	0.639508	-0.667397	0.918446	0.878216	0.84079		False	False	False	False
1	3250001	3260000	0.0222115	0.0182217	-0.448729	-0.290933	0.650856	0.388215						-0.157797	0.514606	-0.157797	0.918446	0.878216	0.84079		False	False	False	False
1	3260001	3270000	0.027791	0.0215923	-0.204421	-0.2716	0.549644	0.395781						0.0671785	0.459764	0.0671785	0.918446	0.878216	0.84079		False	False	False	False
1	3270001	3280000	0.0349629	-0.215541	0.109614	-1.63171	0.422854	0.0488857						1.74132	0.145182	1.74132	0.918446	0.878216	0.84079		False	False	True	False
1	3280001	3290000	0.0249929	-0.0253433	-0.326941	-0.540805	0.600708	0.295453						0.213865	0.424733	0.213865	0.918446	0.878216	0.84079		False	False	False	False
1	3290001	3300000	0.0144795	0.017044	-0.787289	-0.297687	0.779594	0.385601						-0.489601	0.596225	-0.489601	0.918446	0.878216	0.84079		False	False	False	False
1	3300001	3310000	0.0386878	-0.118545	0.272714	-1.07538	0.361495	0.139209						1.34809	0.199539	1.34809	0.918446	0.878216	0.84079		False	False	False	False
1	3310001	3320000	0.0382292	0.0423717	0.252633	-0.152417	0.368819	0.443016						0.40505	0.380628	0.40505	0.918446	0.878216	0.84079		False	False	False	False
1	3320001	3330000	0.02671	-0.0563449	-0.251755	-0.718619	0.569561	0.236006						0.466864	0.36668	0.466864	0.918446	0.878216	0.84079		False	False	False	False
1	3330001	3340000	0.0110364	0.0341568	-0.938052	-0.199534	0.82826	0.424084						-0.738518	0.65642	-0.738518	0.918446	0.878216	0.84079		False	False	False	False
1	3340001	3350000	0.0211192	-0.0520206	-0.496558	-0.693817	0.670061	0.243798						0.197259	0.42864	0.197259	0.918446	0.878216	0.84079		False	False	False	False
1	3350001	3360000	0.0198222	-0.0135963	-0.55335	-0.473429	0.692686	0.319571						-0.0799212	0.495528	-0.0799212	0.918446	0.878216	0.84079		False	False	False	False
1	3360001	3370000	0.0187258	-0.10087	-0.601359	-0.973999	0.711442	0.163458						0.37264	0.387952	0.37264	0.918446	0.878216	0.84079		False	False	False	False
1	3370001	3380000	0.0192819	0.0490505	-0.577007	-0.11411	0.70193	0.458493						-0.462898	0.589678	-0.462898	0.918446	0.878216	0.84079		False	False	False	False
1	3380001	3390000	0.00701035	0.048169	-1.11434	-0.119166	0.877734	0.456497						-0.995175	0.715367	-0.995175	0.920187	0.878216	0.84079		False	False	False	False
1	3390001	3400000	0.0149824	-0.0312901	-0.765269	-0.574914	0.771895	0.283531						-0.190355	0.522605	-0.190355	0.918446	0.878216	0.84079		False	False	False	False
1	3400001	3410000	0.0213432	0.0850289	-0.48675	0.0922493	0.666145	0.541675						-0.578999	0.618154	-0.578999	0.918446	0.878216	0.84079		False	False	False	False
1	3410001	3420000	0.0130683	0.0496492	-0.849083	-0.110676	0.800209	0.459813						-0.738407	0.656387	-0.738407	0.918446	0.878216	0.84079		False	False	False	False
1	3420001	3430000	0.019373	0.0654989	-0.573021	-0.0197678	0.700364	0.496465						-0.553253	0.611935	-0.553253	0.918446	0.878216	0.84079		False	False	False	False
1	3430001	3440000	0.00886174	0.0527958	-1.03327	-0.0926279	0.856126	0.467119						-0.940646	0.703145	-0.940646	0.918446	0.878216	0.84079		False	False	False	False
1	3440001	3450000	0.00415971	0.0210959	-1.23916	-0.274447	0.906628	0.394651						-0.964714	0.708596	-0.964714	0.927413	0.878216	0.84079		False	False	False	False
1	3450001	3460000	0.0204258	-0.0852691	-0.526921	-0.884518	0.682098	0.18705						0.357597	0.391392	0.357597	0.918446	0.878216	0.84079		False	False	False	False
1	3460001	3470000	0.0224377	0.180089	-0.438827	0.637482	0.646868	0.742261						-1.07631	0.733201	-1.07631	0.918446	0.906184	0.841063		False	False	False	False
1	3470001	3480000	0.048629	0.0504047	0.708008	-0.106342	0.223362	0.461565						0.81435	0.293835	0.81435	0.918446	0.878216	0.84079		False	False	False	False
1	3480001	3490000	0.0342869	-0.0873134	0.0800126	-0.896243	0.434465	0.183874						0.976256	0.262737	0.976256	0.918446	0.878216	0.84079		False	False	False	False
1	3490001	3500000	0.0183556	-0.0411598	-0.61757	-0.631523	0.717732	0.264199						0.0139537	0.472678	0.0139537	0.918446	0.878216	0.84079		False	False	False	False
1	3500001	3510000	0.0156002	0.0126303	-0.73822	-0.323002	0.762279	0.375768						-0.415217	0.57816	-0.415217	0.918446	0.878216	0.84079		False	False	False	False
1	3510001	3520000	0.0139923	0.0169727	-0.808624	-0.298096	0.786763	0.385445						-0.510528	0.601282	-0.510528	0.918446	0.878216	0.84079		False	False	False	False
1	3520001	3530000	0.0146261	-0.00889644	-0.780873	-0.446472	0.777336	0.329396						-0.3344	0.558211	-0.3344	0.918446	0.878216	0.84079		False	False	False	False
1	3530001	3540000	0.0440918	0.136193	0.509337	0.385709	0.281372	0.655362						0.123628	0.446171	0.123628	0.918446	0.882541	0.84079		False	False	False	False
1	3540001	3550000	0.0160104	0.0927191	-0.720255	0.136358	0.755918	0.559361						-0.856613	0.683949	-0.856613	0.918446	0.878216	0.84079		False	False	False	False
1	3550001	3560000	0.0200672	0.146225	-0.542621	0.44325	0.688408	0.676305						-0.985871	0.713319	-0.985871	0.918446	0.886539	0.84079		False	False	False	False
1	3560001	3570000	0.021755	-0.146423	-0.468719	-1.23528	0.658963	0.105997						0.766557	0.303138	0.766557	0.918446	0.878216	0.84079		False	False	False	False
1	3570001	3580000	0.0162145	-0.11207	-0.711322	-1.03824	0.752672	0.147767						0.326915	0.398399	0.326915	0.918446	0.878216	0.84079		False	False	False	False
1	3580001	3590000	0.0144044	-0.0828608	-0.79058	-0.870705	0.780761	0.190862						0.0801248	0.456702	0.0801248	0.918446	0.878216	0.84079		False	False	False	False
1	3590001	3600000	0.0237345	-0.0928593	-0.382044	-0.928053	0.623404	0.175352						0.546009	0.349368	0.546009	0.918446	0.878216	0.84079		False	False	False	False
1	3600001	3610000	0.0141478	0.0531254	-0.801814	-0.0907376	0.78447	0.467882						-0.711076	0.649925	-0.711076	0.918446	0.878216	0.84079		False	False	False	False
1	3610001	3620000	0.0118267	-0.000342838	-0.90345	-0.397412	0.817672	0.347647						-0.506038	0.600168	-0.506038	0.918446	0.878216	0.84079		False	False	False	False
1	3620001	3630000	0.0142149	0.0351151	-0.798878	-0.194038	0.783505	0.426274						-0.60484	0.624321	-0.60484	0.918446	0.878216	0.84079		False	False	False	False
1	3630001	3640000	0.00774563	0.0254809	-1.08215	-0.249296	0.869432	0.404549						-0.832849	0.678388	-0.832849	0.919317	0.878216	0.84079		False	False	False	False
1	3640001	3650000	0.00756418	0.065333	-1.09009	-0.0207193	0.871516	0.496086						-1.06937	0.731666	-1.06937	0.919455	0.878216	0.84093		False	False	False	False
1	3650001	3660000	0.0207742	0.148503	-0.511667	0.456315	0.676066	0.680962						-0.967982	0.70931	-0.967982	0.918446	0.887536	0.84079		False	False	False	False
1	3660001	3670000	0.0265993	0.219344	-0.256601	0.862631	0.571584	0.808549						-1.11923	0.742485	-1.11923	0.918446	0.932565	0.842187		False	False	False	False
1	3670001	3680000	0.055861	0.059116	1.02467	-0.0563778	0.149208	0.481723						1.08105	0.243745	1.08105	0.918446	0.878216	0.84079		False	False	False	False
1	3680001	3690000	0.032809	0.00318164	0.0153014	-0.377197	0.46002	0.35519						0.392498	0.383437	0.392498	0.918446	0.878216	0.84079		False	False	False	False
1	3690001	3700000	0.0257496	0.165074	-0.293807	0.551361	0.587039	0.713865						-0.845169	0.681253	-0.845169	0.918446	0.896808	0.84079		False	False	False	False
1	3700001	3710000	0.0316498	0.0632808	-0.0354596	-0.03249	0.48049	0.491346						-0.00296963	0.476834	-0.00296963	0.918446	0.878216	0.84079		False	False	False	False
1	3710001	3720000	0.0225383	0.0555503	-0.434422	-0.0768294	0.645079	0.473579						-0.357593	0.564001	-0.357593	0.918446	0.878216	0.84079		False	False	False	False
1	3720001	3730000	0.0256586	-0.0125678	-0.297792	-0.46753	0.588677	0.321699						0.169738	0.435175	0.169738	0.918446	0.878216	0.84079		False	False	False	False
1	3730001	3740000	0.0298295	0.00247395	-0.115164	-0.381256	0.512634	0.353698						0.266091	0.412503	0.266091	0.918446	0.878216	0.84079		False	False	False	False
1	3740001	3750000	0.024157	-0.130215	-0.363544	-1.14231	0.615813	0.124519						0.778766	0.300804	0.778766	0.918446	0.878216	0.84079		False	False	False	False
1	3750001	3760000	0.0299289	0.0619006	-0.110808	-0.0404059	0.510846	0.48813						-0.0704025	0.493174	-0.0704025	0.918446	0.878216	0.84079		False	False	False	False
1	3760001	3770000	0.0738888	0.136549	1.81405	0.387752	0.0466646	0.656147						1.4263	0.187871	1.4263	0.918446	0.88273	0.84079		True	False	False	False
1	3770001	3780000	0.076593	-0.0118143	1.93246	-0.463208	0.0385052	0.323312						2.39567	0.080628	2.39567	0.912665	0.878216	0.84079		True	False	False	False
1	3780001	3790000	0.0498281	0.140581	0.760511	0.410877	0.209474	0.664621						0.349633	0.393218	0.349633	0.918446	0.88424	0.84079		False	False	False	False
1	3790001	3800000	0.0412658	0.0802626	0.385597	0.0649114	0.321821	0.530618						0.320685	0.399817	0.320685	0.918446	0.878216	0.84079		False	False	False	False
1	3800001	3810000	0.0286368	0.144474	-0.167386	0.433204	0.534167	0.672707						-0.60059	0.623317	-0.60059	0.918446	0.885778	0.84079		False	False	False	False
1	3810001	3820000	0.0443159	0.0751023	0.519148	0.0353142	0.278328	0.518682						0.483834	0.362836	0.483834	0.918446	0.878216	0.84079		False	False	False	False
1	3820001	3830000	0.0267532	0.0832718	-0.249863	0.0821715	0.568774	0.537545						-0.332034	0.557608	-0.332034	0.918446	0.878216	0.84079		False	False	False	False
1	3830001	3840000	0.0363205	0.158525	0.169057	0.513796	0.399957	0.701031						-0.34474	0.560826	-0.34474	0.918446	0.893121	0.84079		False	False	False	False
1	3840001	3850000	0.022435	0.0833016	-0.438944	0.0823421	0.646917	0.537622						-0.521286	0.603991	-0.521286	0.918446	0.878216	0.84079		False	False	False	False
1	3850001	3860000	0.0353046	0.0817225	0.124575	0.0732853	0.417021	0.53399						0.0512901	0.463638	0.0512901	0.918446	0.878216	0.84079		False	False	False	False
1	3860001	3870000	0.0259486	0.0491507	-0.285095	-0.113535	0.583484	0.458707						-0.17156	0.517983	-0.17156	0.918446	0.878216	0.84079		False	False	False	False
1	3870001	3880000	0.0362562	0.13798	0.166241	0.395959	0.401075	0.659204						-0.229719	0.532298	-0.229719	0.918446	0.88332	0.84079		False	False	False	False
1	3880001	3890000	0.0197603	-0.0571079	-0.556063	-0.722996	0.693788	0.234661						0.166933	0.435837	0.166933	0.918446	0.878216	0.84079		False	False	False	False
1	3890001	3900000	0.00999257	0.0237929	-0.983759	-0.258978	0.841911	0.400721						-0.724781	0.653134	-0.724781	0.918446	0.878216	0.84079		False	False	False	False
1	3900001	3910000	0.00939677	-0.0151393	-1.00985	-0.482279	0.849439	0.316363						-0.527568	0.605524	-0.527568	0.918446	0.878216	0.84079		False	False	False	False
1	3910001	3920000	0.0381304	-0.0988387	0.248308	-0.962348	0.3704	0.166399						1.21066	0.221525	1.21066	0.918446	0.878216	0.84079		False	False	False	False
1	3920001	3930000	0.0372205	-0.0382495	0.208466	-0.61483	0.385035	0.269765						0.823296	0.292065	0.823296	0.918446	0.878216	0.84079		False	False	False	False
1	3930001	3940000	0.0261784	-0.143247	-0.275034	-1.21706	0.579189	0.109492						0.942022	0.269129	0.942022	0.918446	0.878216	0.84079		False	False	False	False
1	3940001	3950000	0.0302249	-0.0251999	-0.0978509	-0.539983	0.50564	0.295785						0.442132	0.372198	0.442132	0.918446	0.878216	0.84079		False	False	False	False
1	3950001	3960000	0.0239243	0.0836035	-0.373734	0.0840739	0.620003	0.538339						-0.457808	0.588441	-0.457808	0.918446	0.878216	0.84079		False	False	False	False
1	3960001	3970000	0.0387833	0.108427	0.276893	0.226454	0.360011	0.59482						0.0504392	0.463846	0.0504392	0.918446	0.878216	0.84079		False	False	False	False
1	3970001	3980000	0.0280168	0.112783	-0.194534	0.251436	0.545514	0.604456						-0.44597	0.585591	-0.44597	0.918446	0.878216	0.84079		False	False	False	False
1	3980001	3990000	0.0220161	-0.00139696	-0.457286	-0.403458	0.654315	0.345379						-0.0538278	0.489184	-0.0538278	0.918446	0.878216	0.84079		False	False	False	False
1	3990001	4000000	0.0550353	-0.0160839	0.988521	-0.487697	0.156398	0.314399						1.47622	0.180537	1.47622	0.918446	0.878216	0.84079		False	False	False	False
1	4000001	4010000	0.0211183	0.0396124	-0.496598	-0.168243	0.670075	0.436651						-0.328355	0.556711	-0.328355	0.918446	0.878216	0.84079		False	False	False	False
1	4010001	4020000	0.0342968	-0.0125956	0.0804449	-0.467689	0.434303	0.32164						0.548134	0.348896	0.548134	0.918446	0.878216	0.84079		False	False	False	False
1	4020001	4030000	0.0471363	0.0564202	0.642647	-0.07184	0.241528	0.47557						0.714487	0.31377	0.714487	0.918446	0.878216	0.84079		False	False	False	False
1	4030001	4040000	0.03496	0.177249	0.109487	0.621193	0.42291	0.736996						-0.511706	0.601584	-0.511706	0.918446	0.904383	0.84079		False	False	False	False
1	4040001	4050000	0.0304749	0.227403	-0.0869027	0.908856	0.50121	0.820665						-0.995759	0.715497	-0.995759	0.918446	0.937434	0.84079		False	False	False	False
1	4050001	4060000	0.0380489	0.1076	0.244737	0.221707	0.37173	0.592942						0.0230301	0.470481	0.0230301	0.918446	0.878216	0.84079		False	False	False	False
1	4060001	4070000	0.0285863	0.322113	-0.169601	1.45208	0.535079	0.925772						-1.62168	0.8388	-1.62168	0.918446	0.987924	0.879215		False	False	False	False
1	4070001	4080000	0.026125	0.0761097	-0.277371	0.041092	0.580198	0.52101						-0.318463	0.554244	-0.318463	0.918446	0.878216	0.84079		False	False	False	False
1	4080001	4090000	0.0331101	0.17308	0.0284824	0.59728	0.454725	0.729151						-0.568797	0.615675	-0.568797	0.918446	0.901706	0.84079		False	False	False	False
1	4090001	4100000	0.0191767	0.186368	-0.581615	0.673493	0.703767	0.753663						-1.25511	0.770743	-1.25511	0.918446	0.910055	0.848718		False	False	False	False
1	4100001	4110000	0.011882	0.12087	-0.901026	0.297824	0.816911	0.622276						-1.19885	0.759239	-1.19885	0.918446	0.878758	0.845583		False	False	False	False
1	4110001	4120000	0.0154221	0.0305171	-0.746018	-0.22041	0.765111	0.415862						-0.525607	0.60507	-0.525607	0.918446	0.878216	0.84079		False	False	False	False
1	4120001	4130000	0.0270161	0.00764687	-0.238352	-0.351586	0.56388	0.364838						0.113233	0.448739	0.113233	0.918446	0.878216	0.84079		False	False	False	False
1	4130001	4140000	0.0279291	0.1964	-0.198374	0.731032	0.547129	0.771267						-0.929406	0.700585	-0.929406	0.918446	0.916778	0.84079		False	False	False	False
1	4140001	4150000	0.0335937	0.0970094	0.0496586	0.160965	0.446381	0.569103						-0.111307	0.503165	-0.111307	0.918446	0.878216	0.84079		False	False	False	False
1	4150001	4160000	0.032162	0.0949214	-0.0130307	0.148989	0.471574	0.564383						-0.16202	0.515622	-0.16202	0.918446	0.878216	0.84079		False	False	False	False
1	4160001	4170000	0.020361	-0.0437734	-0.529758	-0.646514	0.683224	0.259281						0.116756	0.447841	0.116756	0.918446	0.878216	0.84079		False	False	False	False
1	4170001	4180000	0.0117002	-0.0178415	-0.908988	-0.497778	0.819411	0.31071						-0.411211	0.577144	-0.411211	0.918446	0.878216	0.84079		False	False	False	False
1	4180001	4190000	0.0217978	0.0723563	-0.466843	0.0195641	0.658188	0.512319						-0.486407	0.595435	-0.486407	0.918446	0.878216	0.84079		False	False	False	False
1	4190001	4200000	0.0170887	0.0324746	-0.673042	-0.209183	0.738628	0.420316						-0.463859	0.589927	-0.463859	0.918446	0.878216	0.84079		False	False	False	False
1	4200001	4210000	0.0279131	-0.0153957	-0.199077	-0.483749	0.547447	0.315835						0.284672	0.408178	0.284672	0.918446	0.878216	0.84079		False	False	False	False
1	4210001	4220000	0.0236102	0.0109472	-0.387485	-0.332656	0.625639	0.372031						-0.0548291	0.48944	-0.0548291	0.918446	0.878216	0.84079		False	False	False	False
1	4220001	4230000	0.0211706	-0.0475982	-0.494307	-0.668452	0.66918	0.252						0.174144	0.434157	0.174144	0.918446	0.878216	0.84079		False	False	False	False
1	4230001	4240000	0.0260455	0.0893931	-0.280853	0.117281	0.581676	0.551727						-0.398134	0.573981	-0.398134	0.918446	0.878216	0.84079		False	False	False	False
1	4240001	4250000	0.0371872	0.138809	0.207005	0.400714	0.385592	0.660944						-0.193709	0.523398	-0.193709	0.918446	0.883589	0.84079		False	False	False	False
1	4250001	4260000	0.0591684	0.207038	1.1695	0.792052	0.122431	0.789067						0.377445	0.386862	0.377445	0.918446	0.923883	0.84079		False	False	False	False
1	4260001	4270000	0.0326383	0.014461	0.00782729	-0.312502	0.463098	0.379789						0.32033	0.3999	0.32033	0.918446	0.878216	0.84079		False	False	False	False
1	4270001	4280000	0.0254983	0.107558	-0.304813	0.221466	0.591623	0.592848						-0.526279	0.605223	-0.526279	0.918446	0.878216	0.84079		False	False	False	False
1	4280001	4290000	0.0310557	0.120408	-0.0614721	0.295171	0.490974	0.621288						-0.356643	0.563773	-0.356643	0.918446	0.878758	0.84079		False	False	False	False
1	4290001	4300000	0.0545972	0.151117	0.969336	0.471308	0.160413	0.686251						0.498028	0.359812	0.498028	0.918446	0.889679	0.84079		False	False	False	False
1	4300001	4310000	0.0328343	0.0700905	0.016409	0.00656827	0.459588	0.507046						0.00984069	0.473714	0.00984069	0.918446	0.878216	0.84079		False	False	False	False
1	4310001	4320000	0.0476836	0.119057	0.666612	0.28742	0.234733	0.618291						0.379192	0.386464	0.379192	0.918446	0.878758	0.84079		False	False	False	False
1	4320001	4330000	0.0324139	0.101329	-0.00200036	0.18574	0.467057	0.578828						-0.18774	0.521938	-0.18774	0.918446	0.878216	0.84079		False	False	False	False
1	4330001	4340000	0.0229281	0.0654156	-0.417352	-0.0202455	0.638116	0.496279						-0.397106	0.573729	-0.397106	0.918446	0.878216	0.84079		False	False	False	False
1	4340001	4350000	0.0267441	0.146066	-0.250263	0.442334	0.568935	0.675993						-0.692597	0.64555	-0.692597	0.918446	0.886515	0.84079		False	False	False	False
1	4350001	4360000	0.0354233	0.125037	0.129771	0.321722	0.414999	0.631405						-0.191951	0.522971	-0.191951	0.918446	0.879423	0.84079		False	False	False	False
1	4360001	4370000	0.0192287	0.0338986	-0.579338	-0.201016	0.702804	0.423516						-0.378322	0.569086	-0.378322	0.918446	0.878216	0.84079		False	False	False	False
1	4370001	4380000	0.023243	0.182683	-0.403564	0.652358	0.632373	0.747058						-1.05592	0.728782	-1.05592	0.918446	0.907682	0.840799		False	False	False	False
1	4380001	4390000	0.0116881	-0.040467	-0.909518	-0.62755	0.819577	0.265514						-0.281968	0.545252	-0.281968	0.918446	0.878216	0.84079		False	False	False	False
1	4390001	4400000	0.020882	-0.00663615	-0.506945	-0.433508	0.67419	0.334212						-0.0734365	0.493904	-0.0734365	0.918446	0.878216	0.84079		False	False	False	False
1	4400001	4410000	0.0230398	0.0392027	-0.412463	-0.170593	0.636091	0.435762						-0.24187	0.535311	-0.24187	0.918446	0.878216	0.84079		False	False	False	False
1	4410001	4420000	0.0263769	0.0743651	-0.266341	0.0310859	0.575609	0.517008						-0.297427	0.549088	-0.297427	0.918446	0.878216	0.84079		False	False	False	False
1	4420001	4430000	0.0162015	-0.0263502	-0.711891	-0.546581	0.752894	0.293423						-0.16531	0.516402	-0.16531	0.918446	0.878216	0.84079		False	False	False	False
1	4430001	4440000	0.013724	0.0228597	-0.820371	-0.264331	0.790719	0.398615						-0.55604	0.612646	-0.55604	0.918446	0.878216	0.84079		False	False	False	False
1	4440001	4450000	0.0164912	-0.0210473	-0.699206	-0.516165	0.748276	0.304265						-0.18304	0.520795	-0.18304	0.918446	0.878216	0.84079		False	False	False	False
1	4450001	4460000	0.0236755	0.116298	-0.384626	0.271596	0.62445	0.612172						-0.656222	0.6368	-0.656222	0.918446	0.878587	0.84079		False	False	False	False
1	4460001	4470000	0.00994885	0.0835671	-0.985673	0.0838653	0.842512	0.538256						-1.06954	0.731699	-1.06954	0.918446	0.878216	0.84093		False	False	False	False
1	4470001	4480000	0.0356713	0.120714	0.140631	0.296927	0.410822	0.621925						-0.156296	0.514221	-0.156296	0.918446	0.878758	0.84079		False	False	False	False
1	4480001	4490000	0.014101	0.0227763	-0.803864	-0.264809	0.785145	0.398436						-0.539055	0.608378	-0.539055	0.918446	0.878216	0.84079		False	False	False	False
1	4490001	4500000	0.0141138	0.135945	-0.803303	0.384286	0.784948	0.654824						-1.18759	0.756928	-1.18759	0.918446	0.882379	0.845421		False	False	False	False
1	4500001	4510000	0.0171899	0.000233046	-0.668612	-0.394109	0.736928	0.348883						-0.274503	0.543364	-0.274503	0.918446	0.878216	0.84079		False	False	False	False
1	4510001	4520000	0.0425365	0.0289628	0.441235	-0.229325	0.303382	0.412338						0.67056	0.322886	0.67056	0.918446	0.878216	0.84079		False	False	False	False
1	4520001	4530000	0.0244442	-0.0702216	-0.350968	-0.798211	0.610604	0.211718						0.447243	0.371052	0.447243	0.918446	0.878216	0.84079		False	False	False	False
1	4530001	4540000	0.0188061	0.103396	-0.597845	0.197598	0.710079	0.583517						-0.795443	0.669776	-0.795443	0.918446	0.878216	0.84079		False	False	False	False
1	4540001	4550000	0.0260127	0.08535	-0.282289	0.094091	0.582294	0.542392						-0.37638	0.568603	-0.37638	0.918446	0.878216	0.84079		False	False	False	False
1	4550001	4560000	0.0438092	0.0377218	0.496965	-0.179087	0.285314	0.432297						0.676052	0.321755	0.676052	0.918446	0.878216	0.84079		False	False	False	False
1	4560001	4570000	0.0136173	0.0389379	-0.825044	-0.172112	0.792245	0.435117						-0.652932	0.635952	-0.652932	0.918446	0.878216	0.84079		False	False	False	False
1	4570001	4580000	0.0328799	0.12855	0.0184026	0.341869	0.458802	0.638999						-0.323467	0.5555	-0.323467	0.918446	0.880086	0.84079		False	False	False	False
1	4580001	4590000	0.0241419	0.0403076	-0.364204	-0.164256	0.616094	0.438231						-0.199948	0.524964	-0.199948	0.918446	0.878216	0.84079		False	False	False	False
1	4590001	4600000	0.021603	0.0291085	-0.475376	-0.22849	0.661606	0.412661						-0.246886	0.53654	-0.246886	0.918446	0.878216	0.84079		False	False	False	False
1	4600001	4610000	0.009478	-0.0523185	-1.00629	-0.695525	0.848412	0.243275						-0.310765	0.55238	-0.310765	0.918446	0.878216	0.84079		False	False	False	False
1	4610001	4620000	0.0454533	-0.0506631	0.568953	-0.68603	0.263189	0.246365						1.25498	0.214209	1.25498	0.918446	0.878216	0.84079		False	False	False	False
1	4620001	4630000	0.0355809	-0.0891667	0.136673	-0.906873	0.412343	0.181025						1.04355	0.250446	1.04355	0.918446	0.878216	0.84079		False	False	False	False
1	4630001	4640000	0.026542	0.0243723	-0.259113	-0.255655	0.572644	0.402052						-0.00345828	0.476953	-0.00345828	0.918446	0.878216	0.84079		False	False	False	False
1	4640001	4650000	0.00953608	0.131657	-1.00375	0.35969	0.847716	0.645618						-1.36344	0.792046	-1.36344	0.918446	0.880704	0.856208		False	False	False	False
1	4650001	4660000	2.32203e-05	0.0445837	-1.42028	-0.139729	0.939925	0.448054						-1.28056	0.775798	-1.28056	0.940093	0.878216	0.850514		False	False	False	False
1	4660001	4670000	0.00525859	0.0290469	-1.19104	-0.228843	0.896099	0.412528						-0.962202	0.708023	-0.962202	0.923619	0.878216	0.84079		False	False	False	False
1	4670001	4680000	0.00565431	0.072311	-1.17372	0.019304	0.892098	0.512205						-1.19302	0.758077	-1.19302	0.922432	0.878216	0.845421		False	False	False	False
1	4680001	4690000	0.0340079	0.337331	0.0677971	1.53936	0.439311	0.936918						-1.47156	0.81247	-1.47156	0.918446	0.993587	0.863715		False	False	False	False
1	4690001	4700000	0.0481918	0.0629869	0.688865	-0.0341753	0.228627	0.490654						0.72304	0.31196	0.72304	0.918446	0.878216	0.84079		False	False	False	False
1	4700001	4710000	0.018226	-0.00385499	-0.623243	-0.417556	0.719905	0.340105						-0.205686	0.526344	-0.205686	0.918446	0.878216	0.84079		False	False	False	False
1	4710001	4720000	0.0247493	0.0777769	-0.337609	0.0506546	0.605118	0.524958						-0.388263	0.571466	-0.388263	0.918446	0.878216	0.84079		False	False	False	False
1	4720001	4730000	0.0259835	0.114643	-0.283566	0.262106	0.58283	0.608553						-0.545672	0.610048	-0.545672	0.918446	0.878216	0.84079		False	False	False	False
1	4730001	4740000	0.0450722	-0.0890123	0.552268	-0.905988	0.268222	0.181251						1.45826	0.183122	1.45826	0.918446	0.878216	0.84079		False	False	False	False
1	4740001	4750000	0.0218095	-0.06268	-0.466335	-0.754955	0.657987	0.224696						0.288621	0.407212	0.288621	0.918446	0.878216	0.84079		False	False	False	False
1	4750001	4760000	0.0315749	0.12965	-0.0387381	0.348182	0.4818	0.641366						-0.38692	0.571139	-0.38692	0.918446	0.880105	0.84079		False	False	False	False
1	4760001	4770000	0.044199	-0.0463157	0.514031	-0.661096	0.279907	0.254408						1.17513	0.22756	1.17513	0.918446	0.878216	0.84079		False	False	False	False
1	4770001	4780000	0.0165325	-0.038209	-0.697395	-0.614599	0.747657	0.269845						-0.0827963	0.496237	-0.0827963	0.918446	0.878216	0.84079		False	False	False	False
1	4780001	4790000	0.0131052	0.0574191	-0.847466	-0.0661101	0.799684	0.47785						-0.781356	0.666512	-0.781356	0.918446	0.878216	0.84079		False	False	False	False
1	4790001	4800000	0.0107061	-0.017808	-0.952518	-0.497585	0.832626	0.310776						-0.454932	0.587729	-0.454932	0.918446	0.878216	0.84079		False	False	False	False
1	4800001	4810000	0.0138629	0.0689808	-0.814288	0.000203456	0.788646	0.504517						-0.814491	0.67413	-0.814491	0.918446	0.878216	0.84079		False	False	False	False
1	4810001	4820000	0.0134785	0.034413	-0.831122	-0.198065	0.79425	0.424642						-0.633057	0.631207	-0.633057	0.918446	0.878216	0.84079		False	False	False	False
1	4820001	4830000	0.0317245	-0.00143244	-0.0321873	-0.403661	0.479174	0.345304						0.371474	0.388233	0.371474	0.918446	0.878216	0.84079		False	False	False	False
1	4830001	4840000	0.024019	0.0239289	-0.369587	-0.258198	0.618315	0.401025						-0.111389	0.50319	-0.111389	0.918446	0.878216	0.84079		False	False	False	False
1	4840001	4850000	0.0495788	0.0819324	0.749594	0.0744891	0.212315	0.534449						0.675105	0.321945	0.675105	0.918446	0.878216	0.84079		False	False	False	False
1	4850001	4860000	0.0225867	-0.105386	-0.432303	-0.9999	0.644237	0.157011						0.567597	0.34464	0.567597	0.918446	0.878216	0.84079		False	False	False	False
1	4860001	4870000	0.0122817	0.117784	-0.883527	0.28012	0.811386	0.615447						-1.16365	0.75192	-1.16365	0.918446	0.878758	0.844024		False	False	False	False
1	4870001	4880000	0.0183424	0.0787964	-0.618145	0.0565023	0.717954	0.52729						-0.674648	0.641218	-0.674648	0.918446	0.878216	0.84079		False	False	False	False
1	4880001	4890000	0.0150961	0.032071	-0.760291	-0.211498	0.770148	0.419422						-0.548794	0.610835	-0.548794	0.918446	0.878216	0.84079		False	False	False	False
1	4890001	4900000	0.0295805	0.0301949	-0.126064	-0.222258	0.517029	0.415133						0.0961944	0.45283	0.0961944	0.918446	0.878216	0.84079		False	False	False	False
1	4900001	4910000	0.0303158	0.102515	-0.0938689	0.192542	0.504104	0.581523						-0.286411	0.546305	-0.286411	0.918446	0.878216	0.84079		False	False	False	False
1	4910001	4920000	0.0308724	0.0362735	-0.0694967	-0.187394	0.49418	0.42895						0.117897	0.447543	0.117897	0.918446	0.878216	0.84079		False	False	False	False
1	4920001	4930000	0.0191395	-0.000109742	-0.583243	-0.396075	0.704383	0.348142						-0.187168	0.521793	-0.187168	0.918446	0.878216	0.84079		False	False	False	False
1	4930001	4940000	0.0793463	-0.0137945	2.05302	-0.474566	0.0316402	0.319146						2.52759	0.071069	2.52759	0.853334	0.878216	0.84079		True	False	False	False
1	4940001	4950000	0.0357498	0.0975859	0.14407	0.164272	0.409475	0.570423						-0.0202016	0.481058	-0.0202016	0.918446	0.878216	0.84079		False	False	False	False
1	4950001	4960000	0.0237244	0.13414	-0.382484	0.373931	0.623594	0.650974						-0.756414	0.660661	-0.756414	0.918446	0.881966	0.84079		False	False	False	False
1	4960001	4970000	0.0172245	0.0670988	-0.667097	-0.0105911	0.736391	0.50016						-0.656506	0.636868	-0.656506	0.918446	0.878216	0.84079		False	False	False	False
1	4970001	4980000	0.0201536	0.0910055	-0.538839	0.126529	0.686848	0.555434						-0.665367	0.63902	-0.665367	0.918446	0.878216	0.84079		False	False	False	False
1	4980001	4990000	0.028063	0.190285	-0.192511	0.69596	0.544687	0.760682						-0.888471	0.691247	-0.888471	0.918446	0.912787	0.84079		False	False	False	False
1	4990001	5000000	0.0271761	0.151278	-0.231346	0.472229	0.56093	0.68659						-0.703574	0.648096	-0.703574	0.918446	0.889679	0.84079		False	False	False	False
1	5000001	5010000	0.0201806	0.00924059	-0.537659	-0.342445	0.686387	0.368329						-0.195214	0.523782	-0.195214	0.918446	0.878216	0.84079		False	False	False	False
1	5010001	5020000	0.0145886	0.0524883	-0.782513	-0.0943915	0.77792	0.466396						-0.688122	0.644459	-0.688122	0.918446	0.878216	0.84079		False	False	False	False
1	5020001	5030000	0.0210548	-0.011335	-0.499379	-0.460459	0.671124	0.324306						-0.0389198	0.485574	-0.0389198	0.918446	0.878216	0.84079		False	False	False	False
1	5030001	5040000	0.0277389	-0.115895	-0.206705	-1.06017	0.550572	0.142634						0.853469	0.286148	0.853469	0.918446	0.878216	0.84079		False	False	False	False
1	5040001	5050000	0.0228233	-0.0639928	-0.421941	-0.762485	0.640006	0.222376						0.340543	0.39533	0.340543	0.918446	0.878216	0.84079		False	False	False	False
1	5050001	5060000	0.0172695	0.128511	-0.665123	0.341648	0.735607	0.638917						-1.00677	0.717974	-1.00677	0.918446	0.880086	0.84079		False	False	False	False
1	5060001	5070000	0.0206602	-0.0520132	-0.516657	-0.693774	0.677983	0.24381						0.177117	0.433449	0.177117	0.918446	0.878216	0.84079		False	False	False	False
1	5070001	5080000	0.0237499	-0.0453205	-0.381371	-0.655387	0.623095	0.256288						0.274017	0.410639	0.274017	0.918446	0.878216	0.84079		False	False	False	False
1	5080001	5090000	0.0192093	0.0267822	-0.580188	-0.241833	0.703156	0.4074						-0.338356	0.559207	-0.338356	0.918446	0.878216	0.84079		False	False	False	False
1	5090001	5100000	0.00436195	-0.0166171	-1.23031	-0.490755	0.904747	0.313282						-0.73955	0.656671	-0.73955	0.926601	0.878216	0.84079		False	False	False	False
1	5100001	5110000	0.0111304	-0.0191994	-0.933937	-0.505566	0.827016	0.307952						-0.428371	0.581369	-0.428371	0.918446	0.878216	0.84079		False	False	False	False
1	5110001	5120000	0.0523958	-0.0311559	0.872942	-0.574145	0.181748	0.283795						1.44709	0.184779	1.44709	0.918446	0.878216	0.84079		False	False	False	False
1	5120001	5130000	0.0333659	0.187482	0.0396851	0.679883	0.450345	0.755704						-0.640198	0.632872	-0.640198	0.918446	0.910837	0.84079		False	False	False	False
1	5130001	5140000	0.0146988	-0.0373678	-0.777687	-0.609774	0.77618	0.271485						-0.167913	0.517055	-0.167913	0.918446	0.878216	0.84079		False	False	False	False
1	5140001	5150000	0.0388957	0.155653	0.281817	0.497322	0.358269	0.695327						-0.215504	0.52885	-0.215504	0.918446	0.891826	0.84079		False	False	False	False
1	5150001	5160000	0.0165749	0.0772208	-0.695541	0.0474653	0.746952	0.523629						-0.743006	0.657478	-0.743006	0.918446	0.878216	0.84079		False	False	False	False
1	5160001	5170000	0.0222203	-0.0324998	-0.448347	-0.581853	0.650707	0.281138						0.133506	0.443731	0.133506	0.918446	0.878216	0.84079		False	False	False	False
1	5170001	5180000	0.0196172	0.060428	-0.562325	-0.0488523	0.696222	0.484755						-0.513473	0.60201	-0.513473	0.918446	0.878216	0.84079		False	False	False	False
1	5180001	5190000	0.0372528	0.00944173	0.209879	-0.341291	0.384502	0.36879						0.55117	0.348217	0.55117	0.918446	0.878216	0.84079		False	False	False	False
1	5190001	5200000	0.0130459	-0.10512	-0.850064	-0.998374	0.800542	0.157389						0.14831	0.440194	0.14831	0.918446	0.878216	0.84079		False	False	False	False
1	5200001	5210000	0.0476172	0.00223289	0.663703	-0.382638	0.235528	0.353184						1.04634	0.24996	1.04634	0.918446	0.878216	0.84079		False	False	False	False
1	5210001	5220000	0.0431195	-0.234547	0.466764	-1.74072	0.295084	0.0385917						2.20749	0.0961125	2.20749	0.918446	0.878216	0.84079		False	False	True	False
1	5220001	5230000	0.0541556	-0.165493	0.950001	-1.34466	0.164508	0.0868715						2.29466	0.0885955	2.29466	0.918446	0.878216	0.84079		False	False	False	False
1	5230001	5240000	0.0375104	-0.202649	0.221161	-1.55776	0.380291	0.0571018						1.77893	0.140657	1.77893	0.918446	0.878216	0.84079		False	False	False	False
1	5240001	5250000	0.062397	-0.0510843	1.31087	-0.688446	0.100228	0.245567						1.99931	0.116198	1.99931	0.918446	0.878216	0.84079		False	False	False	False
1	5250001	5260000	0.0655132	-0.254827	1.44731	-1.85704	0.0821605	0.0297708						3.30435	0.0318182	3.30435	0.918446	0.878216	0.84079		False	False	True	False
1	5260001	5270000	0.0513848	-0.215489	0.828676	-1.63141	0.192271	0.0489161						2.46009	0.0758294	2.46009	0.918446	0.878216	0.84079		False	False	True	False
1	5270001	5280000	0.0395076	-0.0481346	0.308611	-0.671528	0.348671	0.250999						0.980139	0.262024	0.980139	0.918446	0.878216	0.84079		False	False	False	False
1	5280001	5290000	0.0350651	-0.0863337	0.114087	-0.890624	0.421149	0.185392						1.00471	0.257445	1.00471	0.918446	0.878216	0.84079		False	False	False	False
1	5290001	5300000	0.0356607	-0.0870784	0.140168	-0.894896	0.411006	0.184211						1.03506	0.25194	1.03506	0.918446	0.878216	0.84079		False	False	False	False
1	5300001	5310000	0.0613797	0.106271	1.26632	0.214088	0.106822	0.590007						1.05223	0.248916	1.05223	0.918446	0.878216	0.84079		False	False	False	False
1	5310001	5320000	0.0346906	-0.184161	0.0976896	-1.45173	0.427583	0.0708312						1.54942	0.170321	1.54942	0.918446	0.878216	0.84079		False	False	False	False
1	5320001	5330000	0.0340663	-0.283724	0.0703539	-2.02278	0.43831	0.020104						2.09314	0.106901	2.09314	0.918446	0.878216	0.84079		False	False	True	False
1	5330001	5340000	0.0509721	-0.0678482	0.810602	-0.784598	0.196756	0.215698						1.5952	0.164083	1.5952	0.918446	0.878216	0.84079		False	False	False	False
1	5340001	5350000	0.0367604	-0.000451081	0.188319	-0.398033	0.392753	0.347391						0.586352	0.340588	0.586352	0.918446	0.878216	0.84079		False	False	False	False
1	5350001	5360000	0.0399751	0.272311	0.329083	1.16643	0.341515	0.879017						-0.837349	0.679421	-0.837349	0.918446	0.964572	0.84079		False	False	False	False
1	5360001	5370000	0.0369705	-0.0597734	0.197517	-0.738284	0.389275	0.229868						0.935801	0.27029	0.935801	0.918446	0.878216	0.84079		False	False	False	False
1	5370001	5380000	0.0199566	0.0990692	-0.547465	0.17278	0.690343	0.573781						-0.720245	0.652078	-0.720245	0.918446	0.878216	0.84079		False	False	False	False
1	5380001	5390000	0.0460617	0.20066	0.595595	0.755468	0.255262	0.778561						-0.159873	0.51512	-0.159873	0.918446	0.919582	0.84079		False	False	False	False
1	5390001	5400000	0.0487541	0.266251	0.713486	1.13167	0.221871	0.872063						-0.418189	0.578907	-0.418189	0.918446	0.961196	0.84079		False	False	False	False
1	5400001	5410000	0.0293194	0.098036	-0.137497	0.166853	0.521746	0.57142						-0.30435	0.550764	-0.30435	0.918446	0.878216	0.84079		False	False	False	False
1	5410001	5420000	0.0232887	0.0326017	-0.401565	-0.208454	0.631498	0.420584						-0.193111	0.523239	-0.193111	0.918446	0.878216	0.84079		False	False	False	False
1	5420001	5430000	0.0127208	0.0633972	-0.864297	-0.0318219	0.805307	0.491627						-0.832475	0.678299	-0.832475	0.918446	0.878216	0.84079		False	False	False	False
1	5430001	5440000	0.0351119	-0.0385517	0.116138	-0.616564	0.420337	0.269169						0.732702	0.309982	0.732702	0.918446	0.878216	0.84079		False	False	False	False
1	5440001	5450000	0.020767	-0.045517	-0.511982	-0.656515	0.676193	0.255906						0.144533	0.441032	0.144533	0.918446	0.878216	0.84079		False	False	False	False
1	5450001	5460000	0.0195814	0.078118	-0.563896	0.0526112	0.696861	0.525738						-0.616507	0.627192	-0.616507	0.918446	0.878216	0.84079		False	False	False	False
1	5460001	5470000	0.0267404	0.189792	-0.250423	0.69313	0.569013	0.7598						-0.943553	0.703766	-0.943553	0.918446	0.912414	0.84079		False	False	False	False
1	5470001	5480000	0.0281382	0.0926195	-0.189221	0.135786	0.543354	0.559128						-0.325007	0.555867	-0.325007	0.918446	0.878216	0.84079		False	False	False	False
1	5480001	5490000	0.0181251	0.0125943	-0.627661	-0.323209	0.721577	0.375686						-0.304452	0.55079	-0.304452	0.918446	0.878216	0.84079		False	False	False	False
1	5490001	5500000	0.0145818	-0.168543	-0.782809	-1.36215	0.778028	0.0841126						0.579339	0.342085	0.579339	0.918446	0.878216	0.84079		False	False	False	False
1	5500001	5510000	0.0124732	-0.0494268	-0.875138	-0.678939	0.808799	0.248677						-0.196199	0.52403	-0.196199	0.918446	0.878216	0.84079		False	False	False	False
1	5510001	5520000	0.0194236	-0.0560856	-0.570805	-0.717132	0.699476	0.236461						0.146327	0.440639	0.146327	0.918446	0.878216	0.84079		False	False	False	False
1	5520001	5530000	0.0132117	-0.0902436	-0.842803	-0.91305	0.79816	0.179395						0.0702463	0.459014	0.0702463	0.918446	0.878216	0.84079		False	False	False	False
1	5530001	5540000	0.0181578	-0.0675685	-0.626229	-0.782994	0.721009	0.21617						0.156764	0.438192	0.156764	0.918446	0.878216	0.84079		False	False	False	False
1	5540001	5550000	0.0252912	-0.0722242	-0.313882	-0.809697	0.595308	0.208398						0.495816	0.360279	0.495816	0.918446	0.878216	0.84079		False	False	False	False
1	5550001	5560000	0.0160225	-0.0912505	-0.719726	-0.918825	0.755732	0.177854						0.199099	0.428219	0.199099	0.918446	0.878216	0.84079		False	False	False	False
1	5560001	5570000	0.014891	-0.0107594	-0.76927	-0.457157	0.77329	0.325514						-0.312113	0.5527	-0.312113	0.918446	0.878216	0.84079		False	False	False	False
1	5570001	5580000	0.0107463	0.0380803	-0.950753	-0.177031	0.832092	0.433096						-0.773722	0.664711	-0.773722	0.918446	0.878216	0.84079		False	False	False	False
1	5580001	5590000	0.0289137	0.0880197	-0.155261	0.109404	0.529075	0.548553						-0.264665	0.541016	-0.264665	0.918446	0.878216	0.84079		False	False	False	False
1	5590001	5600000	0.0281309	-0.0340637	-0.189538	-0.590822	0.543484	0.27799						0.401285	0.381477	0.401285	0.918446	0.878216	0.84079		False	False	False	False
1	5600001	5610000	0.0353604	-0.176747	0.127017	-1.4092	0.416073	0.0769254						1.53622	0.172132	1.53622	0.918446	0.878216	0.84079		False	False	False	False
1	5610001	5620000	0.0325383	-0.191962	0.00344509	-1.49647	0.464851	0.0647381						1.49992	0.177213	1.49992	0.918446	0.878216	0.84079		False	False	False	False
1	5620001	5630000	0.0283683	-0.0890658	-0.179146	-0.906295	0.539142	0.181167						0.727149	0.31112	0.727149	0.918446	0.878216	0.84079		False	False	False	False
1	5630001	5640000	0.0227314	0.227604	-0.425968	0.910007	0.641638	0.82096						-1.33598	0.786726	-1.33598	0.918446	0.937617	0.854179		False	False	False	False
1	5640001	5650000	0.0330096	-0.0243748	0.024082	-0.53525	0.456495	0.297509						0.559332	0.34644	0.559332	0.918446	0.878216	0.84079		False	False	False	False
1	5650001	5660000	0.0221944	-0.00545518	-0.449478	-0.426734	0.651172	0.33671						-0.0227439	0.481676	-0.0227439	0.918446	0.878216	0.84079		False	False	False	False
1	5660001	5670000	0.0338703	-0.164389	0.061773	-1.33832	0.441668	0.0878807						1.4001	0.191706	1.4001	0.918446	0.878216	0.84079		False	False	False	False
1	5670001	5680000	0.0236086	-0.13639	-0.387556	-1.17773	0.625664	0.117234						0.790175	0.298519	0.790175	0.918446	0.878216	0.84079		False	False	False	False
1	5680001	5690000	0.0110782	0.106119	-0.936221	0.213212	0.827692	0.589665						-1.14943	0.748852	-1.14943	0.918446	0.878216	0.843462		False	False	False	False
1	5690001	5700000	0.00604419	-0.0259121	-1.15665	-0.544068	0.888105	0.294343						-0.612578	0.626247	-0.612578	0.921989	0.878216	0.84079		False	False	False	False
1	5700001	5710000	0.0135648	-0.146832	-0.827343	-1.23762	0.792979	0.105564						0.410279	0.379443	0.410279	0.918446	0.878216	0.84079		False	False	False	False
1	5710001	5720000	0.0230984	-0.0336073	-0.409897	-0.588205	0.635033	0.278942						0.178308	0.433147	0.178308	0.918446	0.878216	0.84079		False	False	False	False
1	5720001	5730000	0.0126636	0.0113716	-0.866804	-0.330222	0.806108	0.372983						-0.536582	0.607764	-0.536582	0.918446	0.878216	0.84079		False	False	False	False
1	5730001	5740000	0.00734455	-0.122872	-1.09971	-1.1002	0.873998	0.133655						0.000490005	0.475979	0.000490005	0.919796	0.878216	0.84079		False	False	False	False
1	5740001	5750000	0.0114551	-0.102053	-0.919719	-0.980782	0.822744	0.161775						0.0610632	0.461248	0.0610632	0.918446	0.878216	0.84079		False	False	False	False
1	5750001	5760000	0.0143044	-0.0418955	-0.794959	-0.635743	0.782209	0.262815						-0.159216	0.514956	-0.159216	0.918446	0.878216	0.84079		False	False	False	False
1	5760001	5770000	0.00572721	-0.0282157	-1.17053	-0.557281	0.891368	0.289717						-0.613245	0.626395	-0.613245	0.922338	0.878216	0.84079		False	False	False	False
1	5770001	5780000	0.0216749	0.0095527	-0.472226	-0.340655	0.660359	0.369028						-0.131571	0.508057	-0.131571	0.918446	0.878216	0.84079		False	False	False	False
1	5780001	5790000	0.0254233	0.154075	-0.308096	0.488274	0.592953	0.692161						-0.79637	0.669997	-0.79637	0.918446	0.891275	0.84079		False	False	False	False
1	5790001	5800000	0.00851221	-0.0322095	-1.04858	-0.580188	0.860388	0.281716						-0.468391	0.591059	-0.468391	0.918446	0.878216	0.84079		False	False	False	False
1	5800001	5810000	0.00771192	-0.164152	-1.08362	-1.33696	0.869807	0.0880963						0.25334	0.415432	0.25334	0.919317	0.878216	0.84079		False	False	False	False
1	5810001	5820000	0.00616352	-0.0314109	-1.15142	-0.575607	0.886874	0.283304						-0.575813	0.617388	-0.575813	0.921616	0.878216	0.84079		False	False	False	False
1	5820001	5830000	0.0212545	-0.176266	-0.490636	-1.40645	0.667702	0.0773369						0.915809	0.274135	0.915809	0.918446	0.878216	0.84079		False	False	False	False
1	5830001	5840000	0.0447976	-0.208075	0.540243	-1.58889	0.271829	0.0535008						2.12913	0.103358	2.12913	0.918446	0.878216	0.84079		False	False	False	False
1	5840001	5850000	0.0347793	-0.0871824	0.101573	-0.895492	0.426079	0.184064						0.997065	0.258883	0.997065	0.918446	0.878216	0.84079		False	False	False	False
1	5850001	5860000	0.0183166	-0.0141252	-0.619276	-0.476463	0.718413	0.318465						-0.142814	0.510885	-0.142814	0.918446	0.878216	0.84079		False	False	False	False
1	5860001	5870000	0.0294124	-0.117957	-0.133427	-1.072	0.52007	0.139963						0.938574	0.26979	0.938574	0.918446	0.878216	0.84079		False	False	False	False
1	5870001	5880000	0.0179226	0.222477	-0.636528	0.880603	0.724901	0.813225						-1.51713	0.820622	-1.51713	0.918446	0.934213	0.868294		False	False	False	False
1	5880001	5890000	0.0902851	0.248744	2.53199	1.03126	0.0139325	0.850422						1.50073	0.17709	1.50073	0.587298	0.951283	0.84079		True	False	False	False
1	5890001	5900000	0.0361659	-0.217187	0.162286	-1.64115	0.402563	0.0479521						1.80344	0.137748	1.80344	0.918446	0.878216	0.84079		False	False	True	False
1	5900001	5910000	0.0398712	-0.106026	0.324533	-1.00357	0.343129	0.1561						1.32811	0.202564	1.32811	0.918446	0.878216	0.84079		False	False	False	False
1	5910001	5920000	0.0320254	0.205928	-0.019012	0.785683	0.473922	0.787263						-0.804695	0.671901	-0.804695	0.918446	0.923118	0.84079		False	False	False	False
1	5920001	5930000	0.0454376	0.246275	0.568265	1.0171	0.263385	0.847066						-0.448835	0.586284	-0.448835	0.918446	0.949664	0.84079		False	False	False	False
1	5930001	5940000	0.0495245	0.550846	0.74722	2.76401	0.212929	0.995999						-2.01679	0.897018	-2.01679	0.918446	1	0.919323		False	False	False	False
1	5940001	5950000	0.0173303	0.259805	-0.662463	1.0947	0.734648	0.864376						-1.75716	0.860651	-1.75716	0.918446	0.957814	0.893087		False	False	False	False
1	5950001	5960000	0.0266644	0.0589204	-0.253754	-0.0574992	0.570383	0.481267						-0.196255	0.524043	-0.196255	0.918446	0.878216	0.84079		False	False	False	False
1	5960001	5970000	0.0133611	0.0854593	-0.83626	0.0947179	0.795953	0.542651						-0.930978	0.700947	-0.930978	0.918446	0.878216	0.84079		False	False	False	False
1	5970001	5980000	0.0195322	-0.0942011	-0.566048	-0.935749	0.697683	0.17337						0.369701	0.388647	0.369701	0.918446	0.878216	0.84079		False	False	False	False
1	5980001	5990000	0.0151929	-0.0414812	-0.756053	-0.633366	0.768697	0.263587						-0.122687	0.505918	-0.122687	0.918446	0.878216	0.84079		False	False	False	False
1	5990001	6000000	0.0155451	-0.192565	-0.74063	-1.49993	0.763195	0.0642977						0.759297	0.304589	0.759297	0.918446	0.878216	0.84079		False	False	False	False
1	6000001	6010000	0.0200505	0.271619	-0.543355	1.16246	0.688686	0.87822						-1.70582	0.85252	-1.70582	0.918446	0.964298	0.887625		False	False	False	False
1	6010001	6020000	0.0181893	0.0819003	-0.62485	0.0743049	0.720511	0.534376						-0.699155	0.647061	-0.699155	0.918446	0.878216	0.84079		False	False	False	False
1	6020001	6030000	0.0375712	0.252198	0.223824	1.05107	0.379364	0.85486						-0.827249	0.677127	-0.827249	0.918446	0.953413	0.84079		False	False	False	False
1	6030001	6040000	0.0185816	0.031682	-0.607672	-0.213729	0.71392	0.418523						-0.393943	0.572884	-0.393943	0.918446	0.878216	0.84079		False	False	False	False
1	6040001	6050000	0.0149855	0.249341	-0.765132	1.03468	0.771846	0.851232						-1.79982	0.867184	-1.79982	0.918446	0.951544	0.897613		False	False	False	False
1	6050001	6060000	0.0141836	0.157789	-0.800245	0.509573	0.783967	0.69958						-1.30982	0.781624	-1.30982	0.918446	0.892743	0.852173		False	False	False	False
1	6060001	6070000	0.0114722	0.0209966	-0.918971	-0.275017	0.82252	0.394421						-0.643954	0.63376	-0.643954	0.918446	0.878216	0.84079		False	False	False	False
1	6070001	6080000	0.0106794	0.21201	-0.953684	0.820569	0.832966	0.79707						-1.77425	0.863268	-1.77425	0.918446	0.927517	0.894801		False	False	False	False
1	6080001	6090000	0.0192821	0.0716546	-0.577002	0.0155392	0.701928	0.51069						-0.592541	0.621419	-0.592541	0.918446	0.878216	0.84079		False	False	False	False
1	6090001	6100000	0.0110945	0.0261342	-0.935509	-0.245549	0.827478	0.40598						-0.68996	0.6449	-0.68996	0.918446	0.878216	0.84079		False	False	False	False
1	6100001	6110000	0.0199175	0.0203454	-0.549179	-0.278752	0.691037	0.392985						-0.270428	0.542382	-0.270428	0.918446	0.878216	0.84079		False	False	False	False
1	6110001	6120000	0.0115796	0.0673032	-0.914267	-0.00941869	0.821072	0.500666						-0.904848	0.694946	-0.904848	0.918446	0.878216	0.84079		False	False	False	False
1	6120001	6130000	0.0116134	0.162315	-0.912786	0.535537	0.820629	0.70844						-1.44832	0.808141	-1.44832	0.918446	0.895109	0.861679		False	False	False	False
1	6130001	6140000	0.00718104	-0.0780193	-1.10687	-0.842936	0.875853	0.198677						-0.26393	0.540825	-0.26393	0.919884	0.878216	0.84079		False	False	False	False
1	6140001	6150000	0.0217129	0.0226593	-0.470561	-0.26548	0.659703	0.398184						-0.205081	0.526197	-0.205081	0.918446	0.878216	0.84079		False	False	False	False
1	6150001	6160000	0.0134772	0.078402	-0.831179	0.05424	0.794268	0.526413						-0.885419	0.690539	-0.885419	0.918446	0.878216	0.84079		False	False	False	False
1	6160001	6170000	0.0213629	0.039355	-0.48589	-0.16972	0.665821	0.436083						-0.316171	0.553682	-0.316171	0.918446	0.878216	0.84079		False	False	False	False
1	6170001	6180000	0.0178412	0.0789242	-0.640094	0.057235	0.726243	0.527567						-0.697329	0.646633	-0.697329	0.918446	0.878216	0.84079		False	False	False	False
1	6180001	6190000	0.0157885	-0.054032	-0.729974	-0.705353	0.759356	0.240205						-0.0246205	0.482144	-0.0246205	0.918446	0.878216	0.84079		False	False	False	False
1	6190001	6200000	0.0370433	0.0682594	0.200708	-0.00393439	0.388018	0.502881						0.204643	0.426898	0.204643	0.918446	0.878216	0.84079		False	False	False	False
1	6200001	6210000	0.0267706	-0.264554	-0.249101	-1.91283	0.56843	0.0261453						1.66373	0.155065	1.66373	0.918446	0.878216	0.84079		False	False	True	False
1	6210001	6220000	0.0377526	-0.500272	0.231765	-3.26482	0.376463	0.000517692						3.49659	0.0258213	3.49659	0.918446	0.218565	0.84079		False	False	True	True
1	6220001	6230000	0.0301052	-0.177973	-0.103089	-1.41623	0.50776	0.0758895						1.31314	0.20492	1.31314	0.918446	0.878216	0.84079		False	False	False	False
1	6230001	6240000	0.00648591	-0.0107899	-1.1373	-0.457332	0.883461	0.325453						-0.679972	0.642503	-0.679972	0.920925	0.878216	0.84079		False	False	False	False
1	6240001	6250000	0.00542442	0.00845923	-1.18378	-0.346926	0.894453	0.366607						-0.836857	0.679312	-0.836857	0.923205	0.878216	0.84079		False	False	False	False
1	6250001	6260000	0.0184438	0.0918678	-0.613708	0.131475	0.716264	0.557393						-0.745182	0.657977	-0.745182	0.918446	0.878216	0.84079		False	False	False	False
1	6260001	6270000	0.0374004	-0.101922	0.216344	-0.980033	0.382108	0.161948						1.19638	0.223915	1.19638	0.918446	0.878216	0.84079		False	False	False	False
1	6270001	6280000	0.0167374	0.0718228	-0.688422	0.016504	0.744304	0.511079						-0.704926	0.648427	-0.704926	0.918446	0.878216	0.84079		False	False	False	False
1	6280001	6290000	0.0126921	0.284455	-0.865557	1.23609	0.805703	0.892081						-2.10164	0.90748	-2.10164	0.918446	0.971077	0.927274		False	False	False	False
1	6290001	6300000	0.0211427	0.0736728	-0.49553	0.0271152	0.669666	0.515355						-0.522645	0.604331	-0.522645	0.918446	0.878216	0.84079		False	False	False	False
1	6300001	6310000	0.0218558	0.0368585	-0.464307	-0.184038	0.657193	0.430312						-0.280268	0.544851	-0.280268	0.918446	0.878216	0.84079		False	False	False	False
1	6310001	6320000	0.0198226	0.125411	-0.553332	0.323866	0.692678	0.632208						-0.877197	0.688678	-0.877197	0.918446	0.879423	0.84079		False	False	False	False
1	6320001	6330000	0.0189417	0.0917426	-0.591905	0.130757	0.70776	0.557125						-0.722661	0.652647	-0.722661	0.918446	0.878216	0.84079		False	False	False	False
1	6330001	6340000	0.0188092	0.0674533	-0.597707	-0.008558	0.710034	0.50102						-0.589149	0.620604	-0.589149	0.918446	0.878216	0.84079		False	False	False	False
1	6340001	6350000	0.0352523	0.150752	0.122282	0.469215	0.417888	0.685515						-0.346933	0.561422	-0.346933	0.918446	0.889282	0.84079		False	False	False	False
1	6350001	6360000	0.0248874	0.122309	-0.331562	0.306073	0.602585	0.625493						-0.637635	0.632254	-0.637635	0.918446	0.879042	0.84079		False	False	False	False
1	6360001	6370000	0.0147266	0.342213	-0.77647	1.56737	0.775779	0.940188						-2.34384	0.933302	-2.34384	0.918446	0.995032	0.947602		False	False	False	False
1	6370001	6380000	0.0300552	0.296476	-0.105281	1.30503	0.508638	0.903904						-1.41031	0.801099	-1.41031	0.918446	0.977122	0.859511		False	False	False	False
1	6380001	6390000	0.0344368	0.415444	0.0865744	1.98739	0.431924	0.974327						-1.90082	0.881621	-1.90082	0.918446	1	0.907468		False	False	False	False
1	6390001	6400000	0.0366101	0.23549	0.181738	0.955241	0.39517	0.832354						-0.773503	0.66466	-0.773503	0.918446	0.942762	0.84079		False	False	False	False
1	6400001	6410000	0.0184126	0.0343305	-0.615071	-0.198538	0.716776	0.424452						-0.416533	0.578488	-0.416533	0.918446	0.878216	0.84079		False	False	False	False
1	6410001	6420000	0.0196435	0.0297474	-0.561176	-0.224825	0.695793	0.414103						-0.336351	0.558716	-0.336351	0.918446	0.878216	0.84079		False	False	False	False
1	6420001	6430000	0.019761	-0.0058465	-0.556029	-0.428979	0.693773	0.335887						-0.12705	0.506995	-0.12705	0.918446	0.878216	0.84079		False	False	False	False
1	6430001	6440000	0.0216498	0.251729	-0.473327	1.04838	0.660779	0.854263						-1.52171	0.821403	-1.52171	0.918446	0.95307	0.868608		False	False	False	False
1	6440001	6450000	0.0474279	0.299176	0.655416	1.32052	0.237838	0.906396						-0.665102	0.63896	-0.665102	0.918446	0.978263	0.84079		False	False	False	False
1	6450001	6460000	0.0375502	0.122489	0.222901	0.30711	0.379681	0.625885						-0.084208	0.496569	-0.084208	0.918446	0.879146	0.84079		False	False	False	False
1	6460001	6470000	0.0761116	0.0475925	1.91138	-0.122472	0.0398367	0.455169						2.03385	0.112736	2.03385	0.918446	0.878216	0.84079		True	False	False	False
1	6470001	6480000	0.036271	0.159553	0.16689	0.519691	0.40083	0.703025						-0.352801	0.562868	-0.352801	0.918446	0.893444	0.84079		False	False	False	False
1	6480001	6490000	0.0543159	0.334366	0.957017	1.52235	0.163061	0.934801						-0.565337	0.614844	-0.565337	0.918446	0.992491	0.84079		False	False	False	False
1	6490001	6500000	0.0300515	0.0755719	-0.105442	0.0380072	0.508706	0.519783						-0.143449	0.511035	-0.143449	0.918446	0.878216	0.84079		False	False	False	False
1	6500001	6510000	0.0254388	0.0141318	-0.307418	-0.31439	0.592676	0.379066						0.00697266	0.474429	0.00697266	0.918446	0.878216	0.84079		False	False	False	False
1	6510001	6520000	0.0159457	0.273541	-0.723091	1.17349	0.756978	0.880387						-1.89658	0.881023	-1.89658	0.918446	0.965203	0.90708		False	False	False	False
1	6520001	6530000	0.0218206	-0.0534907	-0.465846	-0.702249	0.657806	0.241132						0.236403	0.419357	0.236403	0.918446	0.878216	0.84079		False	False	False	False
1	6530001	6540000	0.038194	-0.0366487	0.251093	-0.605649	0.369392	0.272906						0.856742	0.28552	0.856742	0.918446	0.878216	0.84079		False	False	False	False
1	6540001	6550000	0.0248066	0.0276138	-0.335099	-0.237063	0.604046	0.409336						-0.0980361	0.499924	-0.0980361	0.918446	0.878216	0.84079		False	False	False	False
1	6550001	6560000	0.0389298	0.177618	0.283312	0.623305	0.357744	0.737678						-0.339993	0.559646	-0.339993	0.918446	0.904609	0.84079		False	False	False	False
1	6560001	6570000	0.0727849	0.278045	1.76572	1.19932	0.0503587	0.88534						0.566397	0.344885	0.566397	0.918446	0.9678	0.84079		False	False	False	False
1	6570001	6580000	0.0610352	0.125683	1.25124	0.325424	0.109169	0.632792						0.925811	0.272234	0.925811	0.918446	0.879423	0.84079		False	False	False	False
1	6580001	6590000	0.0545383	0.0403529	0.966757	-0.163996	0.16098	0.438337						1.13075	0.235141	1.13075	0.918446	0.878216	0.84079		False	False	False	False
1	6590001	6600000	0.038086	0.0200943	0.246363	-0.280192	0.371121	0.392423						0.526555	0.353674	0.526555	0.918446	0.878216	0.84079		False	False	False	False
1	6600001	6610000	0.0448691	-0.0581843	0.543372	-0.729169	0.270864	0.232688						1.27254	0.21142	1.27254	0.918446	0.878216	0.84079		False	False	False	False
1	6610001	6620000	0.0693876	0.127318	1.61696	0.334802	0.0634801	0.636327						1.28216	0.209828	1.28216	0.918446	0.880008	0.84079		False	False	False	False
1	6620001	6630000	0.0659179	0.14875	1.46503	0.457729	0.0800157	0.681456						1.0073	0.256996	1.0073	0.918446	0.887693	0.84079		False	False	False	False
1	6630001	6640000	0.0801692	0.253741	2.08905	1.05992	0.0297632	0.856863						1.02913	0.253065	1.02913	0.828307	0.954279	0.84079		True	False	False	False
1	6640001	6650000	0.068699	0.121871	1.58681	0.303565	0.0665449	0.624517						1.28324	0.209662	1.28324	0.918446	0.878959	0.84079		False	False	False	False
1	6650001	6660000	0.0635599	-0.00606882	1.36178	-0.430254	0.0931758	0.335427						1.79204	0.139129	1.79204	0.918446	0.878216	0.84079		False	False	False	False
1	6660001	6670000	0.0534869	0.113882	0.920721	0.25774	0.170922	0.606861						0.662982	0.324492	0.662982	0.918446	0.878216	0.84079		False	False	False	False
1	6670001	6680000	0.0421806	0.120621	0.425652	0.296396	0.308476	0.621727						0.129256	0.444805	0.129256	0.918446	0.878758	0.84079		False	False	False	False
1	6680001	6690000	0.0360923	-0.0568486	0.159065	-0.721508	0.403796	0.235119						0.880574	0.28088	0.880574	0.918446	0.878216	0.84079		False	False	False	False
1	6690001	6700000	0.0114602	0.0621279	-0.919494	-0.0391023	0.822676	0.488664						-0.880392	0.689365	-0.880392	0.918446	0.878216	0.84079		False	False	False	False
1	6700001	6710000	0.0327563	0.0144863	0.0129929	-0.312358	0.460962	0.379841						0.32535	0.398755	0.32535	0.918446	0.878216	0.84079		False	False	False	False
1	6710001	6720000	0.0345317	-0.0158667	0.0907296	-0.486451	0.430291	0.314864						0.577181	0.34255	0.577181	0.918446	0.878216	0.84079		False	False	False	False
1	6720001	6730000	0.0229284	0.0810406	-0.41734	0.0693741	0.638111	0.53241						-0.486714	0.595529	-0.486714	0.918446	0.878216	0.84079		False	False	False	False
1	6730001	6740000	0.0162584	0.002301	-0.709399	-0.382248	0.751978	0.353331						-0.327151	0.556398	-0.327151	0.918446	0.878216	0.84079		False	False	False	False
1	6740001	6750000	0.0215006	0.0537773	-0.479859	-0.0869983	0.663374	0.469388						-0.392861	0.572619	-0.392861	0.918446	0.878216	0.84079		False	False	False	False
1	6750001	6760000	0.0217855	0.0228109	-0.467382	-0.26461	0.658412	0.398507						-0.202772	0.525641	-0.202772	0.918446	0.878216	0.84079		False	False	False	False
1	6760001	6770000	0.030241	-0.0871888	-0.0971463	-0.895529	0.505362	0.184053						0.798382	0.296897	0.798382	0.918446	0.878216	0.84079		False	False	False	False
1	6770001	6780000	0.0212319	0.0985917	-0.491626	0.170041	0.668097	0.5727						-0.661667	0.638124	-0.661667	0.918446	0.878216	0.84079		False	False	False	False
1	6780001	6790000	0.0184966	0.0351583	-0.611395	-0.19379	0.715364	0.42638						-0.417605	0.578754	-0.417605	0.918446	0.878216	0.84079		False	False	False	False
1	6790001	6800000	0.0237577	0.0117805	-0.381027	-0.327877	0.622956	0.373863						-0.0531497	0.489012	-0.0531497	0.918446	0.878216	0.84079		False	False	False	False
1	6800001	6810000	0.0182873	0.0466341	-0.620559	-0.127969	0.718914	0.452885						-0.49259	0.596956	-0.49259	0.918446	0.878216	0.84079		False	False	False	False
1	6810001	6820000	0.0168873	0.0678076	-0.681861	-0.00652563	0.741881	0.501855						-0.675335	0.641368	-0.675335	0.918446	0.878216	0.84079		False	False	False	False
1	6820001	6830000	0.0269199	-0.017822	-0.242567	-0.497666	0.565668	0.310752						0.255099	0.415016	0.255099	0.918446	0.878216	0.84079		False	False	False	False
1	6830001	6840000	0.0262917	0.178658	-0.270071	0.629272	0.577144	0.739602						-0.899343	0.693724	-0.899343	0.918446	0.90517	0.84079		False	False	False	False
1	6840001	6850000	0.0317566	0.0932395	-0.030783	0.139342	0.478606	0.560544						-0.170125	0.517613	-0.170125	0.918446	0.878216	0.84079		False	False	False	False
1	6850001	6860000	0.0261978	0.157073	-0.274184	0.505467	0.578835	0.698181						-0.779651	0.666131	-0.779651	0.918446	0.892312	0.84079		False	False	False	False
1	6860001	6870000	0.0400376	0.118616	0.331817	0.284895	0.340567	0.617287						0.0469225	0.4647	0.0469225	0.918446	0.878758	0.84079		False	False	False	False
1	6870001	6880000	0.0490027	0.0592074	0.724372	-0.0558532	0.218894	0.481933						0.780226	0.300541	0.780226	0.918446	0.878216	0.84079		False	False	False	False
1	6880001	6890000	0.0592128	0.222514	1.17144	0.880815	0.122089	0.813269						0.290625	0.406723	0.290625	0.918446	0.934216	0.84079		False	False	False	False
1	6890001	6900000	0.0433823	0.378105	0.47827	1.77323	0.291356	0.959899						-1.29496	0.778639	-1.29496	0.918446	1	0.85127		False	False	False	False
1	6900001	6910000	0.0307246	0.190089	-0.0759713	0.694838	0.496781	0.760326						-0.770809	0.66405	-0.770809	0.918446	0.912619	0.84079		False	False	False	False
1	6910001	6920000	0.0248356	0.188978	-0.333832	0.688466	0.603529	0.758337						-1.0223	0.72142	-1.0223	0.918446	0.911508	0.84079		False	False	False	False
1	6920001	6930000	0.048081	0.0658007	0.684012	-0.0180368	0.229942	0.497172						0.702049	0.316339	0.702049	0.918446	0.878216	0.84079		False	False	False	False
1	6930001	6940000	0.045614	-0.00786246	0.575992	-0.440542	0.261096	0.331571						1.01653	0.255279	1.01653	0.918446	0.878216	0.84079		False	False	False	False
1	6940001	6950000	0.0495199	0.204705	0.747019	0.778666	0.212975	0.785278						-0.0316477	0.483812	-0.0316477	0.918446	0.922426	0.84079		False	False	False	False
1	6950001	6960000	0.0564225	0.0987036	1.04926	0.170683	0.144392	0.572932						0.878576	0.281274	0.878576	0.918446	0.878216	0.84079		False	False	False	False
1	6960001	6970000	0.0817303	0.129382	2.15741	0.346642	0.0266282	0.640747						1.81077	0.136869	1.81077	0.791714	0.880086	0.84079		True	False	False	False
1	6970001	6980000	0.0319599	0.125709	-0.0218807	0.325574	0.475102	0.632854						-0.347455	0.561564	-0.347455	0.918446	0.879423	0.84079		False	False	False	False
1	6980001	6990000	0.0725794	0.100186	1.75672	0.179187	0.0510713	0.576257						1.57753	0.166491	1.57753	0.918446	0.878216	0.84079		False	False	False	False
1	6990001	7000000	0.0233213	-0.0344288	-0.400136	-0.592916	0.630897	0.27726						0.19278	0.429714	0.19278	0.918446	0.878216	0.84079		False	False	False	False
1	7000001	7010000	0.0573902	-0.0654378	1.09163	-0.770773	0.136307	0.219882						1.8624	0.131002	1.8624	0.918446	0.878216	0.84079		False	False	False	False
1	7010001	7020000	0.0389535	-0.161597	0.284348	-1.32231	0.357369	0.090516						1.60665	0.162493	1.60665	0.918446	0.878216	0.84079		False	False	False	False
1	7020001	7030000	0.0231296	-0.0715271	-0.408532	-0.805699	0.634438	0.209528						0.397167	0.382374	0.397167	0.918446	0.878216	0.84079		False	False	False	False
1	7030001	7040000	0.0180986	-0.0530987	-0.628822	-0.7	0.722024	0.241829						0.0711786	0.458797	0.0711786	0.918446	0.878216	0.84079		False	False	False	False
1	7040001	7050000	0.0147454	0.0682191	-0.775647	-0.00416528	0.775511	0.502799						-0.771482	0.664216	-0.771482	0.918446	0.878216	0.84079		False	False	False	False
1	7050001	7060000	0.00814077	0.127005	-1.06484	0.333008	0.864793	0.635675						-1.39785	0.798721	-1.39785	0.918934	0.879923	0.859471		False	False	False	False
1	7060001	7070000	0.0223222	0.165477	-0.443882	0.553669	0.648908	0.714645						-0.997551	0.715903	-0.997551	0.918446	0.897024	0.84079		False	False	False	False
1	7070001	7080000	0.0367818	-0.0457046	0.189255	-0.657591	0.392384	0.255541						0.846846	0.287484	0.846846	0.918446	0.878216	0.84079		False	False	False	False
1	7080001	7090000	0.022171	-0.0101322	-0.450504	-0.45356	0.65158	0.32681						0.00305665	0.475371	0.00305665	0.918446	0.878216	0.84079		False	False	False	False
1	7090001	7100000	0.031817	0.101455	-0.0281345	0.186464	0.477544	0.579124						-0.214598	0.528628	-0.214598	0.918446	0.878216	0.84079		False	False	False	False
1	7100001	7110000	0.0264651	-0.0266304	-0.262479	-0.548188	0.573982	0.292878						0.285708	0.40792	0.285708	0.918446	0.878216	0.84079		False	False	False	False
1	7110001	7120000	0.0340597	-0.0307609	0.070063	-0.571879	0.438435	0.284578						0.641942	0.328902	0.641942	0.918446	0.878216	0.84079		False	False	False	False
1	7120001	7130000	0.0275813	0.112369	-0.213602	0.249064	0.553535	0.603598						-0.462667	0.589603	-0.462667	0.918446	0.878216	0.84079		False	False	False	False
1	7130001	7140000	0.0581225	0.0966244	1.1237	0.158757	0.130417	0.568244						0.964939	0.264814	0.964939	0.918446	0.878216	0.84079		False	False	False	False
1	7140001	7150000	0.0501499	0.308483	0.774601	1.3739	0.205783	0.914737						-0.599303	0.623012	-0.599303	0.918446	0.982471	0.84079		False	False	False	False
1	7150001	7160000	0.0591069	0.121093	1.1668	0.2991	0.122898	0.622775						0.867703	0.283418	0.867703	0.918446	0.878846	0.84079		False	False	False	False
1	7160001	7170000	0.0383359	0.136312	0.257305	0.386392	0.367099	0.655621						-0.129088	0.507506	-0.129088	0.918446	0.882632	0.84079		False	False	False	False
1	7170001	7180000	0.044762	0.173546	0.538686	0.599954	0.272325	0.730028						-0.0612677	0.490953	-0.0612677	0.918446	0.902026	0.84079		False	False	False	False
1	7180001	7190000	0.0257504	0.133901	-0.293773	0.372561	0.587032	0.650483						-0.666335	0.639239	-0.666335	0.918446	0.881754	0.84079		False	False	False	False
1	7190001	7200000	0.0780118	-0.044632	1.99459	-0.651438	0.0348056	0.257621						2.64603	0.0632764	2.64603	0.881245	0.878216	0.84079		True	False	False	False
1	7200001	7210000	0.0400086	0.0135831	0.330547	-0.317538	0.341019	0.37786						0.648085	0.32759	0.648085	0.918446	0.878216	0.84079		False	False	False	False
1	7210001	7220000	0.0322149	0.100499	-0.0107124	0.180982	0.470592	0.576953						-0.191695	0.522911	-0.191695	0.918446	0.878216	0.84079		False	False	False	False
1	7220001	7230000	0.0251992	-0.0298657	-0.317908	-0.566744	0.596963	0.286423						0.248836	0.416467	0.248836	0.918446	0.878216	0.84079		False	False	False	False
1	7230001	7240000	0.0403603	-0.149961	0.345948	-1.25556	0.335585	0.102218						1.60151	0.163207	1.60151	0.918446	0.878216	0.84079		False	False	False	False
1	7240001	7250000	0.0389412	0.109355	0.283811	0.231774	0.357552	0.596919						0.0520376	0.463454	0.0520376	0.918446	0.878216	0.84079		False	False	False	False
1	7250001	7260000	0.0400242	0.119953	0.331231	0.292561	0.340778	0.620279						0.03867	0.466709	0.03867	0.918446	0.878758	0.84079		False	False	False	False
1	7260001	7270000	0.0337556	0.049447	0.0567506	-0.111836	0.443599	0.459367						0.168586	0.435443	0.168586	0.918446	0.878216	0.84079		False	False	False	False
1	7270001	7280000	0.0351029	0.0692545	0.115743	0.00177346	0.420486	0.505152						0.11397	0.448557	0.11397	0.918446	0.878216	0.84079		False	False	False	False
1	7280001	7290000	0.0416842	0.0700508	0.403919	0.00634057	0.315704	0.506955						0.397578	0.382281	0.397578	0.918446	0.878216	0.84079		False	False	False	False
1	7290001	7300000	0.0412754	0.11244	0.386019	0.24947	0.321684	0.603723						0.136548	0.442981	0.136548	0.918446	0.878216	0.84079		False	False	False	False
1	7300001	7310000	0.0246544	0.108011	-0.341762	0.224065	0.606831	0.593884						-0.565827	0.614974	-0.565827	0.918446	0.878216	0.84079		False	False	False	False
1	7310001	7320000	0.0233478	0.0824171	-0.398977	0.0772691	0.630427	0.535575						-0.476246	0.593015	-0.476246	0.918446	0.878216	0.84079		False	False	False	False
1	7320001	7330000	0.0169446	0.0230085	-0.679353	-0.263477	0.740957	0.398946						-0.415876	0.578319	-0.415876	0.918446	0.878216	0.84079		False	False	False	False
1	7330001	7340000	0.0265271	0.108619	-0.259763	0.227555	0.572904	0.595245						-0.487318	0.595679	-0.487318	0.918446	0.878216	0.84079		False	False	False	False
1	7340001	7350000	0.0285938	0.192217	-0.169272	0.70704	0.534953	0.76408						-0.876312	0.68849	-0.876312	0.918446	0.91397	0.84079		False	False	False	False
1	7350001	7360000	0.0214974	0.0542012	-0.479999	-0.0845672	0.663428	0.470369						-0.395432	0.573298	-0.395432	0.918446	0.878216	0.84079		False	False	False	False
1	7360001	7370000	0.0255454	0.173201	-0.302749	0.597972	0.590763	0.729373						-0.900721	0.694035	-0.900721	0.918446	0.901754	0.84079		False	False	False	False
1	7370001	7380000	0.0133882	0.0427932	-0.835076	-0.149999	0.795572	0.444003						-0.685077	0.643736	-0.685077	0.918446	0.878216	0.84079		False	False	False	False
1	7380001	7390000	0.0184995	0.091708	-0.611269	0.130558	0.715315	0.557041						-0.741827	0.65719	-0.741827	0.918446	0.878216	0.84079		False	False	False	False
1	7390001	7400000	0.0117616	-0.00543456	-0.906297	-0.426616	0.818584	0.336752						-0.479681	0.593841	-0.479681	0.918446	0.878216	0.84079		False	False	False	False
1	7400001	7410000	0.0103804	0.022648	-0.966776	-0.265545	0.836857	0.398157						-0.701231	0.647553	-0.701231	0.918446	0.878216	0.84079		False	False	False	False
1	7410001	7420000	0.0127673	0.0646998	-0.862264	-0.0243511	0.804644	0.494609						-0.837913	0.67954	-0.837913	0.918446	0.878216	0.84079		False	False	False	False
1	7420001	7430000	0.0112097	0.0567796	-0.930463	-0.0697781	0.825985	0.47635						-0.860685	0.684902	-0.860685	0.918446	0.878216	0.84079		False	False	False	False
1	7430001	7440000	0.00838586	-0.0924855	-1.05411	-0.925909	0.861909	0.175929						-0.128203	0.507294	-0.128203	0.918675	0.878216	0.84079		False	False	False	False
1	7440001	7450000	0.0098924	0.0659243	-0.988145	-0.0173279	0.843239	0.497452						-0.970817	0.70994	-0.970817	0.918446	0.878216	0.84079		False	False	False	False
1	7450001	7460000	0.00226185	-0.0398808	-1.32226	-0.624187	0.923183	0.266622						-0.698075	0.646806	-0.698075	0.935115	0.878216	0.84079		False	False	False	False
1	7460001	7470000	0.0134382	0.0157781	-0.832885	-0.304948	0.794841	0.38273						-0.527936	0.605611	-0.527936	0.918446	0.878216	0.84079		False	False	False	False
1	7470001	7480000	0.0109878	-0.0749388	-0.94018	-0.825267	0.828904	0.203834						-0.114913	0.504033	-0.114913	0.918446	0.878216	0.84079		False	False	False	False
1	7480001	7490000	0.0180896	0.144813	-0.629216	0.435149	0.722184	0.673377						-1.06437	0.73058	-1.06437	0.918446	0.886028	0.840799		False	False	False	False
1	7490001	7500000	0.018254	0.1432	-0.622018	0.425899	0.719476	0.670099						-1.04792	0.727048	-1.04792	0.918446	0.885155	0.84079		False	False	False	False
1	7500001	7510000	0.0234913	0.067262	-0.392691	-0.00965487	0.627834	0.500561						-0.383036	0.570218	-0.383036	0.918446	0.878216	0.84079		False	False	False	False
1	7510001	7520000	0.0168371	0.0740622	-0.684057	0.0293487	0.742693	0.516325						-0.713405	0.650498	-0.713405	0.918446	0.878216	0.84079		False	False	False	False
1	7520001	7530000	0.0199338	-0.0450823	-0.548465	-0.654021	0.690744	0.256751						0.105556	0.450619	0.105556	0.918446	0.878216	0.84079		False	False	False	False
1	7530001	7540000	0.0124398	-0.00471238	-0.876603	-0.422474	0.809276	0.338298						-0.454129	0.587554	-0.454129	0.918446	0.878216	0.84079		False	False	False	False
1	7540001	7550000	0.0394259	0.314233	0.305035	1.40688	0.349992	0.919536						-1.10185	0.738671	-1.10185	0.918446	0.984862	0.841842		False	False	False	False
1	7550001	7560000	0.0191999	0.114065	-0.580599	0.258792	0.703319	0.60726						-0.839391	0.6799	-0.839391	0.918446	0.878216	0.84079		False	False	False	False
1	7560001	7570000	0.0287044	0.153222	-0.164428	0.483381	0.532929	0.690466						-0.647809	0.634687	-0.647809	0.918446	0.890802	0.84079		False	False	False	False
1	7570001	7580000	0.0364107	-0.0767904	0.173008	-0.835887	0.398448	0.200729						1.0089	0.256734	1.0089	0.918446	0.878216	0.84079		False	False	False	False
1	7580001	7590000	0.0657873	0.160039	1.45932	0.522479	0.0807	0.703988						0.936838	0.270103	0.936838	0.918446	0.893626	0.84079		False	False	False	False
1	7590001	7600000	0.0455355	0.132912	0.572554	0.366892	0.262111	0.648362						0.205662	0.426657	0.205662	0.918446	0.881222	0.84079		False	False	False	False
1	7600001	7610000	0.0341838	0.211016	0.0754969	0.814864	0.436221	0.795482						-0.739367	0.656632	-0.739367	0.918446	0.926808	0.84079		False	False	False	False
1	7610001	7620000	0.0357147	0.192712	0.142533	0.70988	0.410092	0.764952						-0.567347	0.615341	-0.567347	0.918446	0.914344	0.84079		False	False	False	False
1	7620001	7630000	0.0254809	0.181057	-0.305574	0.643029	0.591948	0.74411						-0.948603	0.704919	-0.948603	0.918446	0.906752	0.84079		False	False	False	False
1	7630001	7640000	0.0411304	0.219942	0.379669	0.866061	0.323866	0.809458						-0.486393	0.595433	-0.486393	0.918446	0.93277	0.84079		False	False	False	False
1	7640001	7650000	0.0461269	0.195055	0.598447	0.723318	0.254421	0.768953						-0.124872	0.506443	-0.124872	0.918446	0.915922	0.84079		False	False	False	False
1	7650001	7660000	0.0246132	0.0571977	-0.343568	-0.0673802	0.607569	0.477323						-0.276188	0.543805	-0.276188	0.918446	0.878216	0.84079		False	False	False	False
1	7660001	7670000	0.0217981	0.0333384	-0.466832	-0.204229	0.658183	0.422278						-0.262604	0.540493	-0.262604	0.918446	0.878216	0.84079		False	False	False	False
1	7670001	7680000	0.0248393	0.209646	-0.333668	0.807009	0.603472	0.793276						-1.14068	0.747016	-1.14068	0.918446	0.925825	0.843019		False	False	False	False
1	7680001	7690000	0.0310387	0.116834	-0.0622141	0.274672	0.491275	0.613365						-0.336886	0.558833	-0.336886	0.918446	0.878617	0.84079		False	False	False	False
1	7690001	7700000	0.026735	0.230102	-0.250663	0.924334	0.569112	0.824656						-1.175	0.754326	-1.175	0.918446	0.939299	0.844812		False	False	False	False
1	7700001	7710000	0.0155051	0.174361	-0.742382	0.604628	0.763798	0.731561						-1.34701	0.788811	-1.34701	0.918446	0.902595	0.854917		False	False	False	False
1	7710001	7720000	0.0303514	-0.0389313	-0.0923094	-0.618741	0.503438	0.268446						0.526432	0.353712	0.526432	0.918446	0.878216	0.84079		False	False	False	False
1	7720001	7730000	0.0139027	0.0887432	-0.812546	0.113553	0.788056	0.550209						-0.926099	0.699823	-0.926099	0.918446	0.878216	0.84079		False	False	False	False
1	7730001	7740000	0.0204641	0.0710723	-0.525243	0.0121994	0.68141	0.509326						-0.537442	0.607985	-0.537442	0.918446	0.878216	0.84079		False	False	False	False
1	7740001	7750000	0.0211479	0.0277943	-0.495301	-0.236028	0.669572	0.409722						-0.259273	0.53965	-0.259273	0.918446	0.878216	0.84079		False	False	False	False
1	7750001	7760000	0.0156253	0.0951606	-0.737118	0.150361	0.761872	0.56492						-0.88748	0.691026	-0.88748	0.918446	0.878216	0.84079		False	False	False	False
1	7760001	7770000	0.0307596	0.147964	-0.0744373	0.453221	0.496183	0.67986						-0.527658	0.605549	-0.527658	0.918446	0.887359	0.84079		False	False	False	False
1	7770001	7780000	0.0240138	0.0369492	-0.369815	-0.183518	0.61841	0.430527						-0.186297	0.521589	-0.186297	0.918446	0.878216	0.84079		False	False	False	False
1	7780001	7790000	0.0472307	0.211678	0.646779	0.818663	0.240317	0.796521						-0.171884	0.518077	-0.171884	0.918446	0.927256	0.84079		False	False	False	False
1	7790001	7800000	0.0612879	0.24943	1.2623	1.03519	0.10741	0.851345						0.227107	0.421588	0.227107	0.918446	0.95157	0.84079		False	False	False	False
1	7800001	7810000	0.0466592	0.350421	0.621757	1.61444	0.247629	0.945272						-0.992685	0.714809	-0.992685	0.918446	0.997393	0.84079		False	False	False	False
1	7810001	7820000	0.0281563	0.171908	-0.188427	0.590554	0.543011	0.726994						-0.778981	0.665969	-0.778981	0.918446	0.901166	0.84079		False	False	False	False
1	7820001	7830000	0.0108918	0.0775207	-0.944385	0.0491849	0.830209	0.524343						-0.99357	0.715015	-0.99357	0.918446	0.878216	0.84079		False	False	False	False
1	7830001	7840000	0.0150475	0.162065	-0.76242	0.534101	0.770885	0.707948						-1.29652	0.778973	-1.29652	0.918446	0.894823	0.851336		False	False	False	False
1	7840001	7850000	0.0133668	0.128087	-0.836012	0.339217	0.795873	0.637997						-1.17523	0.754371	-1.17523	0.918446	0.880086	0.844853		False	False	False	False
1	7850001	7860000	0.0292088	0.234359	-0.142343	0.948751	0.523778	0.830788						-1.09109	0.736373	-1.09109	0.918446	0.94216	0.841627		False	False	False	False
1	7860001	7870000	0.0129114	0.0571189	-0.855954	-0.0678321	0.802505	0.47714						-0.788122	0.668075	-0.788122	0.918446	0.878216	0.84079		False	False	False	False
1	7870001	7880000	0.0193126	0.123623	-0.575664	0.313608	0.701398	0.628342						-0.889273	0.691427	-0.889273	0.918446	0.879372	0.84079		False	False	False	False
1	7880001	7890000	0.0128196	0.0665796	-0.859973	-0.0135691	0.803855	0.498957						-0.846404	0.681541	-0.846404	0.918446	0.878216	0.84079		False	False	False	False
1	7890001	7900000	0.0417116	0.0357285	0.405118	-0.19052	0.315296	0.427689						0.595637	0.338617	0.595637	0.918446	0.878216	0.84079		False	False	False	False
1	7900001	7910000	0.0209408	0.104926	-0.504372	0.206371	0.673146	0.58698						-0.710744	0.649844	-0.710744	0.918446	0.878216	0.84079		False	False	False	False
1	7910001	7920000	0.0427588	0.0617933	0.45097	-0.0410218	0.300203	0.48789						0.491992	0.361089	0.491992	0.918446	0.878216	0.84079		False	False	False	False
1	7920001	7930000	0.0375019	0.0502669	0.220786	-0.107133	0.38042	0.461265						0.327919	0.398169	0.327919	0.918446	0.878216	0.84079		False	False	False	False
1	7930001	7940000	0.0651017	0.296752	1.42929	1.30662	0.0843652	0.904139						0.122676	0.446399	0.122676	0.918446	0.977228	0.84079		False	False	False	False
1	7940001	7950000	0.0546652	0.16527	0.972312	0.552486	0.159773	0.714233						0.419826	0.377328	0.419826	0.918446	0.89684	0.84079		False	False	False	False
1	7950001	7960000	0.0455773	0.188597	0.574382	0.686276	0.261567	0.757633						-0.111894	0.503316	-0.111894	0.918446	0.911325	0.84079		False	False	False	False
1	7960001	7970000	0.040552	0.158568	0.354342	0.514045	0.332629	0.701113						-0.159703	0.515076	-0.159703	0.918446	0.893167	0.84079		False	False	False	False
1	7970001	7980000	0.0242024	0.0291335	-0.361557	-0.228346	0.615001	0.412722						-0.133211	0.508477	-0.133211	0.918446	0.878216	0.84079		False	False	False	False
1	7980001	7990000	0.024801	0.141091	-0.335347	0.4138	0.604143	0.665708						-0.749146	0.658923	-0.749146	0.918446	0.884427	0.84079		False	False	False	False
1	7990001	8000000	0.0218419	0.0238583	-0.464916	-0.258603	0.657427	0.400872						-0.206313	0.526491	-0.206313	0.918446	0.878216	0.84079		False	False	False	False
1	8000001	8010000	0.0259303	0.117833	-0.285898	0.280401	0.583817	0.615558						-0.566299	0.615079	-0.566299	0.918446	0.878758	0.84079		False	False	False	False
1	8010001	8020000	0.0382398	0.173335	0.253099	0.598741	0.368667	0.729623						-0.345642	0.561072	-0.345642	0.918446	0.90185	0.84079		False	False	False	False
1	8020001	8030000	0.0178119	0.155981	-0.641375	0.499205	0.726727	0.695977						-1.14058	0.746994	-1.14058	0.918446	0.891875	0.843019		False	False	False	False
1	8030001	8040000	0.0115636	0.0570401	-0.914968	-0.0682842	0.821277	0.476967						-0.846684	0.681614	-0.846684	0.918446	0.878216	0.84079		False	False	False	False
1	8040001	8050000	0.0270158	-0.030086	-0.238364	-0.568008	0.563885	0.285966						0.329644	0.397805	0.329644	0.918446	0.878216	0.84079		False	False	False	False
1	8050001	8060000	0.0105743	-0.0436586	-0.958287	-0.645855	0.834322	0.259486						-0.312432	0.552779	-0.312432	0.918446	0.878216	0.84079		False	False	False	False
1	8060001	8070000	0.0118907	-0.0811752	-0.900647	-0.861037	0.816792	0.193557						-0.0396103	0.485737	-0.0396103	0.918446	0.878216	0.84079		False	False	False	False
1	8070001	8080000	0.00946333	-0.0200377	-1.00693	-0.510374	0.848603	0.306287						-0.496558	0.597878	-0.496558	0.918446	0.878216	0.84079		False	False	False	False
1	8080001	8090000	0.0234143	-0.0338022	-0.396066	-0.589323	0.629232	0.278527						0.193257	0.429599	0.193257	0.918446	0.878216	0.84079		False	False	False	False
1	8090001	8100000	0.0228344	0.0264235	-0.421454	-0.24389	0.639823	0.406618						-0.177564	0.519482	-0.177564	0.918446	0.878216	0.84079		False	False	False	False
1	8100001	8110000	0.0313374	-0.0725013	-0.0491367	-0.811287	0.486004	0.207947						0.76215	0.304013	0.76215	0.918446	0.878216	0.84079		False	False	False	False
1	8110001	8120000	0.0460023	0.182711	0.592992	0.65252	0.256055	0.747112						-0.0595272	0.490531	-0.0595272	0.918446	0.907682	0.84079		False	False	False	False
1	8120001	8130000	0.0609131	0.18997	1.24589	0.694154	0.110015	0.760112						0.551734	0.348077	0.551734	0.918446	0.912551	0.84079		False	False	False	False
1	8130001	8140000	0.0279375	0.170871	-0.198008	0.584607	0.546964	0.725019						-0.782615	0.666817	-0.782615	0.918446	0.900361	0.84079		False	False	False	False
1	8140001	8150000	0.0273551	-0.000703102	-0.22351	-0.399478	0.55768	0.34685						0.175968	0.433732	0.175968	0.918446	0.878216	0.84079		False	False	False	False
1	8150001	8160000	0.0141672	0.0406932	-0.800964	-0.162044	0.784201	0.439141						-0.63892	0.632574	-0.63892	0.918446	0.878216	0.84079		False	False	False	False
1	8160001	8170000	0.0252005	0.209412	-0.317851	0.805665	0.596941	0.792905						-1.12352	0.743426	-1.12352	0.918446	0.925731	0.842226		False	False	False	False
1	8170001	8180000	0.0272794	0.170324	-0.226824	0.581473	0.559019	0.723973						-0.808297	0.672746	-0.808297	0.918446	0.899918	0.84079		False	False	False	False
1	8180001	8190000	0.0242548	-0.00328195	-0.359263	-0.41427	0.614013	0.341369						0.0550062	0.4627	0.0550062	0.918446	0.878216	0.84079		False	False	False	False
1	8190001	8200000	0.0373544	-0.200111	0.214328	-1.54321	0.38287	0.0588857						1.75754	0.143217	1.75754	0.918446	0.878216	0.84079		False	False	False	False
1	8200001	8210000	0.0473931	0.197352	0.653891	0.736491	0.238291	0.772891						-0.0826006	0.496192	-0.0826006	0.918446	0.917291	0.84079		False	False	False	False
1	8210001	8220000	0.0390093	0.123047	0.286789	0.310309	0.3565	0.627098						-0.0235198	0.481865	-0.0235198	0.918446	0.879372	0.84079		False	False	False	False
1	8220001	8230000	0.0236063	0.0988695	-0.387658	0.171634	0.625708	0.573321						-0.559292	0.61343	-0.559292	0.918446	0.878216	0.84079		False	False	False	False
1	8230001	8240000	0.0599219	0.119017	1.20249	0.287192	0.116953	0.618206						0.915294	0.274224	0.915294	0.918446	0.878758	0.84079		False	False	False	False
1	8240001	8250000	0.0432417	0.152589	0.472114	0.47975	0.293344	0.689208						-0.00763627	0.478019	-0.00763627	0.918446	0.890383	0.84079		False	False	False	False
1	8250001	8260000	0.0571207	0.25805	1.07983	1.08463	0.1385	0.862279						-0.0048003	0.477302	-0.0048003	0.918446	0.956916	0.84079		False	False	False	False
1	8260001	8270000	0.0434133	-0.0140285	0.479631	-0.475908	0.290895	0.31867						0.955538	0.266583	0.955538	0.918446	0.878216	0.84079		False	False	False	False
1	8270001	8280000	0.0371087	-0.0663373	0.203569	-0.775932	0.386921	0.218288						0.979501	0.262137	0.979501	0.918446	0.878216	0.84079		False	False	False	False
1	8280001	8290000	0.0400018	-0.158775	0.330248	-1.30612	0.341126	0.0932346						1.63637	0.158601	1.63637	0.918446	0.878216	0.84079		False	False	False	False
1	8290001	8300000	0.0179802	-0.0242154	-0.634007	-0.534336	0.72396	0.297835						-0.0996708	0.500307	-0.0996708	0.918446	0.878216	0.84079		False	False	False	False
1	8300001	8310000	0.0307669	-0.0227991	-0.0741161	-0.526213	0.49605	0.30063						0.452097	0.369997	0.452097	0.918446	0.878216	0.84079		False	False	False	False
1	8310001	8320000	0.0431903	-0.11224	0.469866	-1.03921	0.294101	0.147526						1.50908	0.175918	1.50908	0.918446	0.878216	0.84079		False	False	False	False
1	8320001	8330000	0.0338702	-0.20292	0.061767	-1.55932	0.44167	0.0569178						1.62109	0.160616	1.62109	0.918446	0.878216	0.84079		False	False	False	False
1	8330001	8340000	0.032275	0.020706	-0.00808154	-0.276684	0.469518	0.393765						0.268602	0.411913	0.268602	0.918446	0.878216	0.84079		False	False	False	False
1	8340001	8350000	0.0582174	-0.167228	1.12785	-1.3546	0.129693	0.0852983						2.48245	0.0742569	2.48245	0.918446	0.878216	0.84079		False	False	False	False
1	8350001	8360000	0.117914	-0.49379	3.7418	-3.22765	0.00148285	0.000589548						6.96944	0.000315732	6.96944	0.158675	0.23096	0.164105		True	True	True	True
1	8360001	8370000	0.0563241	-0.272166	1.04495	-1.95649	0.145252	0.023552						3.00144	0.043948	3.00144	0.918446	0.878216	0.84079		False	False	True	False
1	8370001	8380000	0.0369	0.118164	0.194434	0.282299	0.390432	0.616311						-0.0878656	0.49743	-0.0878656	0.918446	0.878758	0.84079		False	False	False	False
1	8380001	8390000	0.0333832	0.0701867	0.0404443	0.00711993	0.450038	0.50727						0.0333243	0.468013	0.0333243	0.918446	0.878216	0.84079		False	False	False	False
1	8390001	8400000	0.0316649	0.154217	-0.0347957	0.48909	0.480231	0.69246						-0.523886	0.604632	-0.523886	0.918446	0.891375	0.84079		False	False	False	False
1	8400001	8410000	0.0336109	0.105931	0.0504116	0.212135	0.446082	0.589226						-0.161723	0.515554	-0.161723	0.918446	0.878216	0.84079		False	False	False	False
1	8410001	8420000	0.0332975	0.0472122	0.0366895	-0.124653	0.451534	0.454256						0.161343	0.437141	0.161343	0.918446	0.878216	0.84079		False	False	False	False
1	8420001	8430000	0.0282137	-0.119596	-0.185915	-1.0814	0.541985	0.137882						0.895489	0.278002	0.895489	0.918446	0.878216	0.84079		False	False	False	False
1	8430001	8440000	0.0140544	0.0151775	-0.805904	-0.308393	0.785828	0.381393						-0.497511	0.598103	-0.497511	0.918446	0.878216	0.84079		False	False	False	False
1	8440001	8450000	0.0180935	0.0927468	-0.629043	0.136516	0.722114	0.559432						-0.765559	0.662832	-0.765559	0.918446	0.878216	0.84079		False	False	False	False
1	8450001	8460000	0.00937912	-0.0263531	-1.01062	-0.546597	0.849651	0.293417						-0.464023	0.589969	-0.464023	0.918446	0.878216	0.84079		False	False	False	False
1	8460001	8470000	0.0196412	-0.13254	-0.561278	-1.15565	0.695835	0.121735						0.594371	0.338863	0.594371	0.918446	0.878216	0.84079		False	False	False	False
1	8470001	8480000	0.00665985	-0.0812172	-1.12969	-0.861278	0.881571	0.193491						-0.26841	0.541893	-0.26841	0.920691	0.878216	0.84079		False	False	False	False
1	8480001	8490000	0.00648525	-0.088769	-1.13733	-0.904592	0.883467	0.181637						-0.232741	0.533065	-0.232741	0.920925	0.878216	0.84079		False	False	False	False
1	8490001	8500000	0.0108057	0.00412158	-0.948155	-0.371806	0.831297	0.357182						-0.576349	0.617517	-0.576349	0.918446	0.878216	0.84079		False	False	False	False
1	8500001	8510000	0.0261571	-0.26437	-0.275965	-1.91178	0.57957	0.0262248						1.63581	0.158695	1.63581	0.918446	0.878216	0.84079		False	False	True	False
1	8510001	8520000	0.00826064	-0.227505	-1.05959	-1.70033	0.863377	0.0421764						0.640736	0.329151	0.640736	0.918866	0.878216	0.84079		False	False	True	False
1	8520001	8530000	0.00537321	-0.0613771	-1.18603	-0.747482	0.894954	0.227029						-0.438544	0.583865	-0.438544	0.923425	0.878216	0.84079		False	False	False	False
1	8530001	8540000	0.011904	-0.135398	-0.900063	-1.17204	0.816596	0.118354						0.271974	0.411118	0.271974	0.918446	0.878216	0.84079		False	False	False	False
1	8540001	8550000	0.00634847	-0.0138191	-1.14332	-0.474707	0.884938	0.319091						-0.668616	0.639817	-0.668616	0.921335	0.878216	0.84079		False	False	False	False
1	8550001	8560000	0	0.0205081	-1.4213	-0.277819	0.940093	0.393324						-1.14348	0.747609	-1.14348	0.940093	0.878216	0.843242		False	False	False	False
1	8560001	8570000	0	0.000955982	-1.4213	-0.389962	0.940093	0.350463						-1.03134	0.723406	-1.03134	0.940093	0.878216	0.84079		False	False	False	False
1	8570001	8580000	0.00499595	-0.132037	-1.20254	-1.15276	0.898694	0.12235						-0.0497849	0.488197	-0.0497849	0.924399	0.878216	0.84079		False	False	False	False
1	8580001	8590000	0.00281134	-0.113798	-1.2982	-1.04815	0.918592	0.145416						-0.25005	0.537344	-0.25005	0.932753	0.878216	0.84079		False	False	False	False
1	8590001	8600000	0.00162676	-0.0980993	-1.35007	-0.958108	0.928143	0.167488						-0.391963	0.572407	-0.391963	0.937953	0.878216	0.84079		False	False	False	False
1	8600001	8610000	0.00321847	-0.0318475	-1.28038	-0.578111	0.915056	0.282412						-0.702264	0.647795	-0.702264	0.930977	0.878216	0.84079		False	False	False	False
1	8610001	8620000	0.00954968	-0.203264	-1.00315	-1.56129	0.847557	0.0566957						0.558141	0.346684	0.558141	0.918446	0.878216	0.84079		False	False	False	False
1	8620001	8630000	0.0253365	-0.29024	-0.311899	-2.06016	0.594502	0.0182988						1.74826	0.144332	1.74826	0.918446	0.878216	0.84079		False	False	True	False
1	8630001	8640000	0.0303162	-0.143435	-0.0938507	-1.21814	0.504096	0.109276						1.12429	0.236257	1.12429	0.918446	0.878216	0.84079		False	False	False	False
1	8640001	8650000	0.0279015	-0.100779	-0.199584	-0.973478	0.547671	0.163588						0.773894	0.30173	0.773894	0.918446	0.878216	0.84079		False	False	False	False
1	8650001	8660000	0.0314183	0.156742	-0.0455925	0.503569	0.484549	0.697509						-0.549162	0.610929	-0.549162	0.918446	0.89202	0.84079		False	False	False	False
1	8660001	8670000	0.00946027	-0.0966479	-1.00707	-0.949783	0.84864	0.169644						-0.0572838	0.489998	-0.0572838	0.918446	0.878216	0.84079		False	False	False	False
1	8670001	8680000	0.0354083	-0.00273461	0.129113	-0.41113	0.415246	0.342535						0.540244	0.350622	0.540244	0.918446	0.878216	0.84079		False	False	False	False
1	8680001	8690000	0.0810006	-0.193718	2.12546	-1.50654	0.0280599	0.0634556						3.632	0.0221938	3.632	0.806446	0.878216	0.84079		True	False	False	False
1	8690001	8700000	0.0427696	0.107367	0.451441	0.220374	0.300053	0.592418						0.231067	0.420659	0.231067	0.918446	0.878216	0.84079		False	False	False	False
1	8700001	8710000	0.0334224	-0.00167708	0.0421594	-0.405065	0.449357	0.344768						0.447224	0.371055	0.447224	0.918446	0.878216	0.84079		False	False	False	False
1	8710001	8720000	0.02875	-0.0944249	-0.162432	-0.937032	0.532102	0.173038						0.7746	0.301608	0.7746	0.918446	0.878216	0.84079		False	False	False	False
1	8720001	8730000	0.0119328	-0.218957	-0.898803	-1.65131	0.816194	0.046951						0.752503	0.305988	0.752503	0.918446	0.878216	0.84079		False	False	True	False
1	8730001	8740000	0.0126858	0.0449827	-0.865831	-0.137441	0.805791	0.449014						-0.72839	0.654022	-0.72839	0.918446	0.878216	0.84079		False	False	False	False
1	8740001	8750000	0.0166487	-0.145634	-0.692308	-1.23075	0.745759	0.106858						0.53844	0.35105	0.53844	0.918446	0.878216	0.84079		False	False	False	False
1	8750001	8760000	0.0130017	0.0736767	-0.852001	0.0271371	0.80117	0.515366						-0.879138	0.689082	-0.879138	0.918446	0.878216	0.84079		False	False	False	False
1	8760001	8770000	0.00886064	0.0025301	-1.03332	-0.380934	0.856138	0.353823						-0.652389	0.635811	-0.652389	0.918446	0.878216	0.84079		False	False	False	False
1	8770001	8780000	0.0096426	0.178982	-0.999083	0.63113	0.84637	0.740211						-1.63021	0.840244	-1.63021	0.918446	0.905472	0.880121		False	False	False	False
1	8780001	8790000	0.0131585	0.302773	-0.845134	1.34115	0.798929	0.909696						-2.18629	0.917115	-2.18629	0.918446	0.980063	0.934623		False	False	False	False
1	8790001	8800000	0.0125076	0.295421	-0.873634	1.29898	0.808311	0.902927						-2.17262	0.91561	-2.17262	0.918446	0.97651	0.933438		False	False	False	False
1	8800001	8810000	0.0124905	0.556146	-0.874383	2.7944	0.808561	0.996297						-3.66879	0.993778	-3.66879	0.918446	1	0.997588		False	False	False	False
1	8810001	8820000	0.00639609	0.120714	-1.14124	0.296927	0.884443	0.621925						-1.43816	0.806284	-1.43816	0.921235	0.878758	0.860778		False	False	False	False
1	8820001	8830000	0.0133967	-0.00352374	-0.834703	-0.415656	0.795444	0.340845						-0.419047	0.579135	-0.419047	0.918446	0.878216	0.84079		False	False	False	False
1	8830001	8840000	0.0233066	0.051033	-0.40078	-0.102739	0.631179	0.463024						-0.298042	0.549246	-0.298042	0.918446	0.878216	0.84079		False	False	False	False
1	8840001	8850000	0.0308517	0.104355	-0.0704042	0.203095	0.494559	0.585659						-0.273499	0.543128	-0.273499	0.918446	0.878216	0.84079		False	False	False	False
1	8850001	8860000	0.0279352	0.0501789	-0.19811	-0.107638	0.547014	0.461057						-0.090472	0.498073	-0.090472	0.918446	0.878216	0.84079		False	False	False	False
1	8860001	8870000	0.0285689	-0.092319	-0.17036	-0.924954	0.535411	0.176177						0.754594	0.305559	0.754594	0.918446	0.878216	0.84079		False	False	False	False
1	8870001	8880000	0.0172249	0.092733	-0.667078	0.136437	0.736384	0.559397						-0.803515	0.671643	-0.803515	0.918446	0.878216	0.84079		False	False	False	False
1	8880001	8890000	0.029445	-0.152223	-0.131999	-1.26854	0.519467	0.0998726						1.13654	0.234144	1.13654	0.918446	0.878216	0.84079		False	False	False	False
1	8890001	8900000	0.0225189	-0.157728	-0.43527	-1.30012	0.645417	0.0942569						0.864845	0.283991	0.864845	0.918446	0.878216	0.84079		False	False	False	False
1	8900001	8910000	0.0177111	-0.259655	-0.645791	-1.88473	0.728392	0.0279646						1.23894	0.216827	1.23894	0.918446	0.878216	0.84079		False	False	True	False
1	8910001	8920000	0.0132299	-0.0991672	-0.842008	-0.964233	0.797893	0.165925						0.122225	0.446506	0.122225	0.918446	0.878216	0.84079		False	False	False	False
1	8920001	8930000	0.0132554	0.0452717	-0.84089	-0.135783	0.797534	0.4497						-0.705107	0.648473	-0.705107	0.918446	0.878216	0.84079		False	False	False	False
1	8930001	8940000	0.0153463	-0.0541267	-0.749338	-0.705896	0.766307	0.240041						-0.0434412	0.486646	-0.0434412	0.918446	0.878216	0.84079		False	False	False	False
1	8940001	8950000	0.0303687	-0.150612	-0.0915511	-1.2593	0.503137	0.101504						1.16775	0.228849	1.16775	0.918446	0.878216	0.84079		False	False	False	False
1	8950001	8960000	0.0147941	-0.0496911	-0.773516	-0.680455	0.774767	0.248162						-0.0930602	0.498727	-0.0930602	0.918446	0.878216	0.84079		False	False	False	False
1	8960001	8970000	0.018599	0.0739578	-0.606913	0.0287496	0.713628	0.516051						-0.635662	0.631806	-0.635662	0.918446	0.878216	0.84079		False	False	False	False
1	8970001	8980000	0.0270434	0.0743108	-0.237157	0.0307745	0.563402	0.516887						-0.267932	0.541789	-0.267932	0.918446	0.878216	0.84079		False	False	False	False
1	8980001	8990000	0.0176442	0.0884742	-0.648717	0.11201	0.72948	0.549601						-0.760727	0.661682	-0.760727	0.918446	0.878216	0.84079		False	False	False	False
1	8990001	9000000	0.0232286	0.0205989	-0.404195	-0.277298	0.632661	0.393532						-0.126897	0.506953	-0.126897	0.918446	0.878216	0.84079		False	False	False	False
1	10000001	10010000	0.00577309	0.126031	-1.16852	0.327425	0.890886	0.63356						-1.49594	0.816895	-1.49594	0.922316	0.879505	0.866351		False	False	False	False
1	10010001	10020000	0.0131082	-0.119388	-0.847336	-1.08021	0.799644	0.138149						0.232876	0.420234	0.232876	0.918446	0.878216	0.84079		False	False	False	False
1	10020001	10030000	0.0223933	-0.273094	-0.440771	-1.96181	0.647645	0.023246						1.52104	0.174273	1.52104	0.918446	0.878216	0.84079		False	False	True	False
1	10030001	10040000	0.0185768	0.431812	-0.607881	2.08127	0.714006	0.979066						-2.68915	0.96031	-2.68915	0.918446	1	0.97008		False	False	False	False
1	10040001	10050000	0.0170941	0.286821	-0.672806	1.24965	0.73855	0.8945						-1.92246	0.884635	-1.92246	0.918446	0.972177	0.909632		False	False	False	False
1	10050001	10060000	0.00491729	0.030145	-1.20599	-0.222545	0.899449	0.415006						-0.983444	0.712757	-0.983444	0.924623	0.878216	0.84079		False	False	False	False
1	10060001	10070000	0.00586542	-0.00346217	-1.16447	-0.415303	0.889887	0.340967						-0.74917	0.658933	-0.74917	0.922175	0.878216	0.84079		False	False	False	False
1	10070001	10080000	0.00492221	-0.0642418	-1.20577	-0.763913	0.899406	0.221935						-0.441861	0.584605	-0.441861	0.924623	0.878216	0.84079		False	False	False	False
1	10080001	10090000	0.00474226	-0.0033895	-1.21365	-0.414886	0.901151	0.341127						-0.798767	0.670548	-0.798767	0.925162	0.878216	0.84079		False	False	False	False
1	10090001	10100000	0.0019005	-0.130278	-1.33808	-1.14267	0.926055	0.124448						-0.19541	0.523835	-0.19541	0.93682	0.878216	0.84079		False	False	False	False
1	10100001	10110000	0.00556991	-0.0542545	-1.17741	-0.706629	0.892961	0.239802						-0.470783	0.591664	-0.470783	0.922681	0.878216	0.84079		False	False	False	False
1	10110001	10120000	0.00331789	-0.112591	-1.27602	-1.04122	0.914124	0.147051						-0.234797	0.533554	-0.234797	0.9306	0.878216	0.84079		False	False	False	False
1	10120001	10130000	0.0164322	-0.148932	-0.701788	-1.24967	0.749219	0.103315						0.547879	0.348962	0.547879	0.918446	0.878216	0.84079		False	False	False	False
1	10130001	10140000	0.0107196	-0.130354	-0.951925	-1.14311	0.832457	0.124352						0.191186	0.430078	0.191186	0.918446	0.878216	0.84079		False	False	False	False
1	10140001	10150000	0.0057917	-0.194161	-1.1677	-1.50908	0.890675	0.0631306						0.341382	0.395134	0.341382	0.922301	0.878216	0.84079		False	False	False	False
1	10150001	10160000	0.0101942	-0.101619	-0.974929	-0.978296	0.839319	0.162384						0.00336708	0.475288	0.00336708	0.918446	0.878216	0.84079		False	False	False	False
1	10160001	10170000	0.02229	0.00666812	-0.445292	-0.3572	0.649493	0.362657						-0.0880924	0.497501	-0.0880924	0.918446	0.878216	0.84079		False	False	False	False
1	10170001	10180000	0.0185903	-0.244871	-0.607293	-1.79994	0.713765	0.033804						1.19265	0.224566	1.19265	0.918446	0.878216	0.84079		False	False	True	False
1	10180001	10190000	0.0198661	-0.0850131	-0.551426	-0.88305	0.691933	0.187445						0.331624	0.397341	0.331624	0.918446	0.878216	0.84079		False	False	False	False
1	10190001	10200000	0.00798738	-0.105165	-1.07156	-0.998635	0.866597	0.157319						-0.0729247	0.493772	-0.0729247	0.919154	0.878216	0.84079		False	False	False	False
1	10200001	10210000	0.013216	-0.00545596	-0.842613	-0.426739	0.798093	0.336707						-0.415874	0.578319	-0.415874	0.918446	0.878216	0.84079		False	False	False	False
1	10210001	10220000	0.0304403	-0.139191	-0.0884184	-1.19379	0.501829	0.114065						1.10537	0.239571	1.10537	0.918446	0.878216	0.84079		False	False	False	False
1	10220001	10230000	0.0346861	-0.208987	0.0974941	-1.59412	0.42766	0.052896						1.69161	0.15146	1.69161	0.918446	0.878216	0.84079		False	False	False	False
1	10230001	10240000	0.063123	-0.0409235	1.34265	-0.630168	0.095798	0.264636						1.97282	0.118959	1.97282	0.918446	0.878216	0.84079		False	False	False	False
1	10240001	10250000	0.0390618	-0.0194333	0.28909	-0.506908	0.35566	0.307457						0.795998	0.297335	0.795998	0.918446	0.878216	0.84079		False	False	False	False
1	10250001	10260000	0.000659913	0.0176632	-1.39241	-0.294136	0.935438	0.386995						-1.09827	0.737938	-1.09827	0.940093	0.878216	0.841738		False	False	False	False
1	10260001	10270000	0.0110342	-0.0182732	-0.93815	-0.500254	0.828288	0.309827						-0.437896	0.583715	-0.437896	0.918446	0.878216	0.84079		False	False	False	False
1	10270001	10280000	0.0103477	-0.105355	-0.96821	-0.999721	0.837276	0.157051						0.0315111	0.468441	0.0315111	0.918446	0.878216	0.84079		False	False	False	False
1	10280001	10290000	0.0101725	-0.081433	-0.975881	-0.862516	0.839612	0.193148						-0.113365	0.503668	-0.113365	0.918446	0.878216	0.84079		False	False	False	False
1	10290001	10300000	0.0130426	-0.226089	-0.850207	-1.69221	0.800591	0.0429281						0.842004	0.288416	0.842004	0.918446	0.878216	0.84079		False	False	True	False
1	10300001	10310000	0.018761	-0.0779295	-0.599817	-0.842421	0.710847	0.198835						0.242603	0.417879	0.242603	0.918446	0.878216	0.84079		False	False	False	False
1	10310001	10320000	0.0390989	-0.205306	0.290714	-1.57301	0.355075	0.0553026						1.86372	0.13087	1.86372	0.918446	0.878216	0.84079		False	False	False	False
1	10320001	10330000	0.0469634	-0.0973456	0.635078	-0.953785	0.243761	0.168606						1.58886	0.16494	1.58886	0.918446	0.878216	0.84079		False	False	False	False
1	10330001	10340000	0.0271329	-0.00322003	-0.23324	-0.413914	0.561727	0.341498						0.180675	0.432603	0.180675	0.918446	0.878216	0.84079		False	False	False	False
1	10340001	10350000	0.071104	0.262542	1.69212	1.1104	0.0565394	0.867702						0.581715	0.341568	0.581715	0.918446	0.959203	0.84079		False	False	False	False
1	10350001	10360000	0.033235	-0.117979	0.0339512	-1.07213	0.452576	0.139934						1.10608	0.239428	1.10608	0.918446	0.878216	0.84079		False	False	False	False
1	10360001	10370000	0.0102895	-0.0233931	-0.970757	-0.52962	0.838059	0.299455						-0.441137	0.584459	-0.441137	0.918446	0.878216	0.84079		False	False	False	False
1	10370001	10380000	0.0389962	0.0316697	0.286219	-0.2138	0.356711	0.418488						0.500018	0.359372	0.500018	0.918446	0.878216	0.84079		False	False	False	False
1	10380001	10390000	0.0285515	-0.0227003	-0.171124	-0.525646	0.535732	0.30083						0.354522	0.392078	0.354522	0.918446	0.878216	0.84079		False	False	False	False
1	10390001	10400000	0.0188873	0.0827634	-0.594288	0.0792552	0.708711	0.536354						-0.673543	0.640977	-0.673543	0.918446	0.878216	0.84079		False	False	False	False
1	10400001	10410000	0.0173595	-0.0171103	-0.661183	-0.493584	0.734156	0.312249						-0.167599	0.516982	-0.167599	0.918446	0.878216	0.84079		False	False	False	False
1	10410001	10420000	0.0166618	0.00127188	-0.691736	-0.38815	0.745566	0.351147						-0.303585	0.550566	-0.303585	0.918446	0.878216	0.84079		False	False	False	False
1	10420001	10430000	0.0279494	-0.105737	-0.197486	-1.00191	0.546742	0.156523						0.804427	0.295731	0.804427	0.918446	0.878216	0.84079		False	False	False	False
1	10430001	10440000	0.036055	0.0175826	0.157431	-0.294598	0.40442	0.386815						0.452029	0.370011	0.452029	0.918446	0.878216	0.84079		False	False	False	False
1	10440001	10450000	0.0422311	-0.000896298	0.427863	-0.400586	0.307766	0.346444						0.828449	0.291057	0.828449	0.918446	0.878216	0.84079		False	False	False	False
1	10450001	10460000	0.0415574	0.0931243	0.398367	0.138682	0.317572	0.560285						0.259685	0.413971	0.259685	0.918446	0.878216	0.84079		False	False	False	False
1	10460001	10470000	0.0265303	-0.0612108	-0.259625	-0.746529	0.572848	0.227325						0.486904	0.362179	0.486904	0.918446	0.878216	0.84079		False	False	False	False
1	10470001	10480000	0.0257274	-0.0588073	-0.294781	-0.732743	0.587435	0.231577						0.437962	0.373145	0.437962	0.918446	0.878216	0.84079		False	False	False	False
1	10480001	10490000	0.0440146	0.111223	0.505959	0.242491	0.282448	0.601033						0.263467	0.413097	0.263467	0.918446	0.878216	0.84079		False	False	False	False
1	10490001	10500000	0.0413572	-0.0384123	0.389597	-0.615764	0.320472	0.269448						1.00536	0.257349	1.00536	0.918446	0.878216	0.84079		False	False	False	False
1	10500001	10510000	0.0479485	0.0562087	0.67821	-0.0730527	0.231529	0.475103						0.751263	0.306229	0.751263	0.918446	0.878216	0.84079		False	False	False	False
1	10510001	10520000	0.0296145	0.0952778	-0.124578	0.151033	0.516404	0.565202						-0.275611	0.54366	-0.275611	0.918446	0.878216	0.84079		False	False	False	False
1	10520001	10530000	0.02908	-0.0640758	-0.147979	-0.762961	0.526117	0.222233						0.614982	0.334554	0.614982	0.918446	0.878216	0.84079		False	False	False	False
1	10530001	10540000	0.0731742	0.0352478	1.78276	-0.193277	0.0490207	0.42659						1.97604	0.118638	1.97604	0.918446	0.878216	0.84079		True	False	False	False
1	10540001	10550000	0.0741498	0.140182	1.82548	0.408587	0.04581	0.66378						1.41689	0.189204	1.41689	0.918446	0.884159	0.84079		True	False	False	False
1	10550001	10560000	0.0399555	0.000386008	0.328224	-0.393231	0.341827	0.349213						0.721455	0.312304	0.721455	0.918446	0.878216	0.84079		False	False	False	False
1	10560001	10570000	0.0479939	0.0945614	0.680198	0.146924	0.230957	0.563597						0.533273	0.352189	0.533273	0.918446	0.878216	0.84079		False	False	False	False
1	10570001	10580000	0.0249081	-0.0230303	-0.330656	-0.527539	0.602224	0.300188						0.196883	0.428737	0.196883	0.918446	0.878216	0.84079		False	False	False	False
1	10580001	10590000	0.0124737	0.0645543	-0.875117	-0.0251856	0.808792	0.494276						-0.849932	0.682398	-0.849932	0.918446	0.878216	0.84079		False	False	False	False
1	10590001	10600000	0.015964	0.00874922	-0.722287	-0.345263	0.756678	0.367264						-0.377024	0.56878	-0.377024	0.918446	0.878216	0.84079		False	False	False	False
1	10600001	10610000	0.0379942	-0.0393538	0.242344	-0.621165	0.372597	0.267618						0.863508	0.284247	0.863508	0.918446	0.878216	0.84079		False	False	False	False
1	10610001	10620000	0.0368885	-0.226006	0.193927	-1.69173	0.390631	0.0429689						1.88566	0.128389	1.88566	0.918446	0.878216	0.84079		False	False	True	False
1	10620001	10630000	0.0441038	-0.183567	0.509865	-1.44832	0.28119	0.0713184						1.95818	0.120457	1.95818	0.918446	0.878216	0.84079		False	False	False	False
1	10630001	10640000	0.0112523	-0.00585804	-0.928598	-0.429045	0.825437	0.335862						-0.499553	0.598609	-0.499553	0.918446	0.878216	0.84079		False	False	False	False
1	10640001	10650000	0.0284314	-0.200214	-0.17638	-1.5438	0.537979	0.0588127						1.36742	0.196624	1.36742	0.918446	0.878216	0.84079		False	False	False	False
1	10650001	10660000	0.0348414	-0.127188	0.104293	-1.12495	0.424973	0.128223						1.22924	0.218399	1.22924	0.918446	0.878216	0.84079		False	False	False	False
1	10660001	10670000	0.0283563	-0.148932	-0.179668	-1.24967	0.539364	0.103315						1.07	0.245714	1.07	0.918446	0.878216	0.84079		False	False	False	False
1	10670001	10680000	0.0541843	0.0818969	0.951258	0.0742855	0.164242	0.53437						0.876972	0.281587	0.876972	0.918446	0.878216	0.84079		False	False	False	False
1	10680001	10690000	0.0133712	0.035689	-0.835817	-0.190746	0.795808	0.427613						-0.645071	0.634025	-0.645071	0.918446	0.878216	0.84079		False	False	False	False
1	10690001	10700000	0.0570513	0.391333	1.07679	1.8491	0.139118	0.965682						-0.772308	0.664396	-0.772308	0.918446	1	0.84079		False	False	False	False
1	10700001	10710000	0.0641336	0.456856	1.38691	2.22491	0.0897849	0.98485						-0.838007	0.679557	-0.838007	0.918446	1	0.84079		False	False	False	False
1	10710001	10720000	0.077055	0.510801	1.95269	2.53432	0.0372711	0.992807						-0.581631	0.618772	-0.581631	0.902651	1	0.84079		True	False	False	False
1	10720001	10730000	0.0586555	0.294393	1.14704	1.29309	0.126299	0.901967						-0.146053	0.511712	-0.146053	0.918446	0.976123	0.84079		False	False	False	False
1	10730001	10740000	0.0445972	0.0376596	0.531466	-0.179444	0.27455	0.432144						0.71091	0.314504	0.71091	0.918446	0.878216	0.84079		False	False	False	False
1	10740001	10750000	0.0910792	-0.124211	2.56676	-1.10788	0.0131415	0.131961						3.67464	0.0211268	3.67464	0.571537	0.878216	0.84079		True	False	False	False
1	10750001	10760000	0.0914237	0.0159133	2.58185	-0.304173	0.0128018	0.383052						2.88602	0.0496312	2.88602	0.564446	0.878216	0.84079		True	False	False	False
1	10760001	10770000	0.051053	0.360624	0.814145	1.67297	0.195864	0.951032						-0.85882	0.684474	-0.85882	0.918446	1	0.84079		False	False	False	False
1	10770001	10780000	0.0368957	-0.0288099	0.194245	-0.560689	0.390504	0.288536						0.754933	0.305484	0.754933	0.918446	0.878216	0.84079		False	False	False	False
1	10780001	10790000	0.0627402	-0.000246124	1.32589	-0.396857	0.0980359	0.347856						1.72275	0.147482	1.72275	0.918446	0.878216	0.84079		False	False	False	False
1	10790001	10800000	0.0700106	0.0389356	1.64424	-0.172125	0.0609276	0.435113						1.81637	0.136235	1.81637	0.918446	0.878216	0.84079		False	False	False	False
1	10800001	10810000	0.0599036	-0.191085	1.20169	-1.49144	0.117077	0.0653848						2.69313	0.0604191	2.69313	0.918446	0.878216	0.84079		False	False	False	False
1	10810001	10820000	0.0626972	-0.347177	1.32401	-2.38673	0.0982906	0.007816						3.71074	0.0202905	3.71074	0.918446	0.878216	0.84079		False	False	True	True
1	10820001	10830000	0.0617048	-0.147792	1.28056	-1.24313	0.104715	0.104545						2.52368	0.0713656	2.52368	0.918446	0.878216	0.84079		False	False	False	False
1	10830001	10840000	0.0806152	-0.183086	2.10858	-1.44556	0.0288383	0.0716804						3.55414	0.0242222	3.55414	0.818264	0.878216	0.84079		True	False	False	False
1	10840001	10850000	0.0551843	0.214692	0.995044	0.835948	0.155058	0.801308						0.159096	0.437692	0.159096	0.918446	0.929324	0.84079		False	False	False	False
1	10850001	10860000	0.0342687	0.052873	0.0792152	-0.092185	0.434787	0.467309						0.1714	0.434781	0.1714	0.918446	0.878216	0.84079		False	False	False	False
1	10860001	10870000	0.0668222	-0.0581613	1.50463	-0.729038	0.0753865	0.232727						2.23367	0.0937996	2.23367	0.918446	0.878216	0.84079		False	False	False	False
1	10870001	10880000	0.0533609	0.139637	0.915202	0.40546	0.172154	0.662668						0.509743	0.357319	0.509743	0.918446	0.884012	0.84079		False	False	False	False
1	10880001	10890000	0.0625258	0.0124369	1.31651	-0.324112	0.0994251	0.375343						1.64062	0.158059	1.64062	0.918446	0.878216	0.84079		False	False	False	False
1	10890001	10900000	0.0884361	0.259763	2.45103	1.09446	0.0160642	0.864327						1.35657	0.198246	1.35657	0.631013	0.957808	0.84079		True	False	False	False
1	10900001	10910000	0.086349	0.75785	2.35965	3.95131	0.0188062	0.999878						-1.59166	0.833721	-1.59166	0.678571	1	0.876114		True	False	False	False
1	10910001	10920000	0.042737	-0.189348	0.450015	-1.48148	0.300508	0.0667245						1.93149	0.123353	1.93149	0.918446	0.878216	0.84079		False	False	False	False
1	10920001	10930000	0.022976	-0.0315447	-0.415258	-0.576374	0.637252	0.283015						0.161117	0.437193	0.161117	0.918446	0.878216	0.84079		False	False	False	False
1	10930001	10940000	0.0233493	-0.123172	-0.398912	-1.10192	0.630396	0.133288						0.703006	0.31612	0.703006	0.918446	0.878216	0.84079		False	False	False	False
1	10940001	10950000	0.0423866	0.0692847	0.434672	0.0019466	0.305525	0.505214						0.432726	0.374342	0.432726	0.918446	0.878216	0.84079		False	False	False	False
1	10950001	10960000	0.0686569	0.00854407	1.58497	-0.34644	0.0667278	0.366796						1.9314	0.123359	1.9314	0.918446	0.878216	0.84079		False	False	False	False
1	10960001	10970000	0.0988506	0.0414923	2.90705	-0.157461	0.00715187	0.441026						3.06451	0.041169	3.06451	0.42027	0.878216	0.84079		True	True	False	False
1	10970001	10980000	0.0499697	-0.0458195	0.766713	-0.658249	0.207849	0.255322						1.42496	0.188054	1.42496	0.918446	0.878216	0.84079		False	False	False	False
1	10980001	10990000	0.0731139	-0.133812	1.78012	-1.16294	0.0492194	0.120244						2.94307	0.046744	2.94307	0.918446	0.878216	0.84079		True	False	False	False
1	10990001	11000000	0.0463752	-0.333368	0.609319	-2.30752	0.251185	0.00966902						2.91684	0.0480722	2.91684	0.918446	0.878216	0.84079		False	False	True	True
1	11000001	11010000	0.0504155	-0.155261	0.78623	-1.28597	0.202815	0.0967893						2.0722	0.108947	2.0722	0.918446	0.878216	0.84079		False	False	False	False
1	11010001	11020000	0.0796307	0.118081	2.06547	0.281827	0.0309869	0.616124						1.78365	0.140135	1.78365	0.843864	0.878758	0.84079		True	False	False	False
1	11020001	11030000	0.112087	0.00885455	3.48661	-0.344659	0.00241045	0.367502						3.83127	0.0176708	3.83127	0.217934	0.878216	0.84079		True	True	False	False
1	11030001	11040000	0.0764987	0.3203	1.92833	1.44168	0.0387664	0.924343						0.486656	0.362236	0.486656	0.916291	0.987111	0.84079		True	False	False	False
1	11040001	11050000	0.0536065	0.0053844	0.925956	-0.364563	0.169788	0.359896						1.29052	0.208537	1.29052	0.918446	0.878216	0.84079		False	False	False	False
1	11050001	11060000	0.101223	-0.139182	3.01094	-1.19374	0.00592324	0.114078						4.20468	0.0114344	4.20468	0.376916	0.878216	0.84079		True	True	False	False
1	11060001	11070000	0.164363	0.502534	5.77564	2.48691	3.21176e-05	0.991897						3.28873	0.0323625	3.28873	0.0112329	1	0.84079		True	True	False	False
1	11070001	11080000	0.125005	0.771579	4.05225	4.03005	0.000826891	0.999905						0.0221946	0.470685	0.0221946	0.106253	1	0.84079		True	True	False	False
1	11080001	11090000	0.0918251	0.218862	2.59943	0.85987	0.0124121	0.807788						1.73956	0.14538	1.73956	0.55676	0.932245	0.84079		True	False	False	False
1	11090001	11100000	0.0649712	0.191669	1.42358	0.703897	0.0850843	0.7631						0.719684	0.312682	0.719684	0.918446	0.913569	0.84079		False	False	False	False
1	11100001	11110000	0.0488487	0.0411491	0.717627	-0.159429	0.220711	0.440221						0.877056	0.281569	0.877056	0.918446	0.878216	0.84079		False	False	False	False
1	11110001	11120000	0.0356413	-0.267732	0.139316	-1.93106	0.411344	0.0250294						2.07038	0.109129	2.07038	0.918446	0.878216	0.84079		False	False	True	False
1	11120001	11130000	0.0537434	-0.135352	0.931951	-1.17177	0.168465	0.118407						2.10372	0.10588	2.10372	0.918446	0.878216	0.84079		False	False	False	False
1	11130001	11140000	0.0673875	0.169186	1.52938	0.574946	0.072638	0.721738						0.954435	0.266808	0.954435	0.918446	0.89902	0.84079		False	False	False	False
1	11140001	11150000	0.0620094	-0.417599	1.29389	-2.79064	0.102717	0.00241698						4.08454	0.0131818	4.08454	0.918446	0.490764	0.84079		False	False	True	True
1	11150001	11160000	0.0527415	-0.0501558	0.888083	-0.683121	0.17817	0.24727						1.5712	0.167341	1.5712	0.918446	0.878216	0.84079		False	False	False	False
1	11160001	11170000	0.0583447	0.0117862	1.13343	-0.327844	0.128704	0.373873						1.46127	0.182666	1.46127	0.918446	0.878216	0.84079		False	False	False	False
1	11170001	11180000	0.0318469	-0.0280867	-0.0268278	-0.556541	0.477027	0.28998						0.529713	0.352977	0.529713	0.918446	0.878216	0.84079		False	False	False	False
1	11180001	11190000	0.0751938	0.164026	1.87119	0.54535	0.0425422	0.711803						1.32584	0.202886	1.32584	0.918446	0.89618	0.84079		True	False	False	False
1	11190001	11200000	0.0440403	0.125588	0.507082	0.324879	0.282064	0.632575						0.182203	0.432238	0.182203	0.918446	0.879423	0.84079		False	False	False	False
1	11200001	11210000	0.038656	0.0893233	0.271322	0.11688	0.361979	0.551572						0.154441	0.438743	0.154441	0.918446	0.878216	0.84079		False	False	False	False
1	11210001	11220000	0.0835162	0.0820156	2.23561	0.0749661	0.0233092	0.534645						2.16064	0.100379	2.16064	0.749862	0.878216	0.84079		True	False	False	False
1	11220001	11230000	0.0545106	0.0698591	0.965545	0.00524105	0.161227	0.506524						0.960304	0.265688	0.960304	0.918446	0.878216	0.84079		False	False	False	False
1	11230001	11240000	0.0673467	0.181271	1.5276	0.644261	0.0728454	0.744493						0.883337	0.280348	0.883337	0.918446	0.906789	0.84079		False	False	False	False
1	11240001	11250000	0.0831091	-0.0470126	2.21778	-0.665093	0.0240071	0.253114						2.88287	0.0498026	2.88287	0.758379	0.878216	0.84079		True	False	False	False
1	11250001	11260000	0.0849105	-0.174892	2.29666	-1.39856	0.0209423	0.0785187						3.69522	0.0206566	3.69522	0.708989	0.878216	0.84079		True	False	False	False
1	11260001	11270000	0.0776042	-0.0578216	1.97674	-0.727089	0.0358595	0.233386						2.70383	0.0597849	2.70383	0.891351	0.878216	0.84079		True	False	False	False
1	11270001	11280000	0.068943	-0.0270854	1.59749	-0.550797	0.065467	0.291975						2.14829	0.101568	2.14829	0.918446	0.878216	0.84079		False	False	False	False
1	11280001	11290000	0.0421765	0.196889	0.425472	0.73384	0.308529	0.772095						-0.308369	0.551786	-0.308369	0.918446	0.917064	0.84079		False	False	False	False
1	11290001	11300000	0.0247934	0.0567435	-0.335677	-0.0699854	0.604293	0.476265						-0.265692	0.541259	-0.265692	0.918446	0.878216	0.84079		False	False	False	False
1	11300001	11310000	0.0268833	-0.0435024	-0.244169	-0.64496	0.566361	0.259777						0.400791	0.381588	0.400791	0.918446	0.878216	0.84079		False	False	False	False
1	11310001	11320000	0.0258151	-0.136637	-0.290942	-1.17915	0.585857	0.116926						0.888205	0.279384	0.888205	0.918446	0.878216	0.84079		False	False	False	False
1	11320001	11330000	0.0501296	-0.121069	0.773712	-1.08985	0.206028	0.135928						1.86357	0.130887	1.86357	0.918446	0.878216	0.84079		False	False	False	False
1	11330001	11340000	0.0145921	-0.003048	-0.782358	-0.412928	0.77786	0.341866						-0.36943	0.566899	-0.36943	0.918446	0.878216	0.84079		False	False	False	False
1	11340001	11350000	0.032703	-0.158724	0.0106605	-1.30583	0.461922	0.0932863						1.31649	0.204368	1.31649	0.918446	0.878216	0.84079		False	False	False	False
1	11350001	11360000	0.0453938	-0.0443409	0.566349	-0.649769	0.263958	0.258158						1.21612	0.220638	1.21612	0.918446	0.878216	0.84079		False	False	False	False
1	11360001	11370000	0.0379162	-0.285168	0.23893	-2.03106	0.373821	0.0196946						2.26999	0.0907246	2.26999	0.918446	0.878216	0.84079		False	False	True	False
1	11370001	11380000	0.0464912	-0.185217	0.614402	-1.45778	0.249739	0.0699874						2.07218	0.108947	2.07218	0.918446	0.878216	0.84079		False	False	False	False
1	11380001	11390000	0.0275473	0.0432756	-0.215093	-0.147233	0.554156	0.445103						-0.0678602	0.492566	-0.0678602	0.918446	0.878216	0.84079		False	False	False	False
1	11390001	11400000	0.0251708	0.270619	-0.319152	1.15673	0.597487	0.877044						-1.47588	0.813296	-1.47588	0.918446	0.963612	0.864109		False	False	False	False
1	11400001	11410000	0.0202813	0.170497	-0.533246	0.582466	0.684641	0.724302						-1.11571	0.741738	-1.11571	0.918446	0.900041	0.842187		False	False	False	False
1	11410001	11420000	0.0142922	0.21533	-0.795493	0.839611	0.782396	0.802295						-1.6351	0.841083	-1.6351	0.918446	0.929729	0.880709		False	False	False	False
1	11420001	11430000	0.092796	0.141742	2.64194	0.417538	0.0114801	0.667029						2.2244	0.0946209	2.2244	0.536774	0.884635	0.84079		True	False	False	False
1	11430001	11440000	0.051328	0.180822	0.826187	0.641682	0.192901	0.743672						0.184505	0.431708	0.184505	0.918446	0.906625	0.84079		False	False	False	False
1	11440001	11450000	0.0306006	0.225483	-0.0813969	0.897844	0.498956	0.817789						-0.979241	0.711833	-0.979241	0.918446	0.93626	0.84079		False	False	False	False
1	11450001	11460000	0.0347247	0.210341	0.0991846	0.810992	0.426996	0.794399						-0.711807	0.650102	-0.711807	0.918446	0.926271	0.84079		False	False	False	False
1	11460001	11470000	0.035082	0.191316	0.114826	0.701875	0.42085	0.762476						-0.587049	0.620105	-0.587049	0.918446	0.913283	0.84079		False	False	False	False
1	11470001	11480000	0.0352343	0.0932428	0.121495	0.139361	0.418209	0.560551						-0.0178666	0.480459	-0.0178666	0.918446	0.878216	0.84079		False	False	False	False
1	11480001	11490000	0.0567663	0.370488	1.06431	1.72954	0.141448	0.956251						-0.665228	0.638984	-0.665228	0.918446	1	0.84079		False	False	False	False
1	11490001	11500000	0.0593801	0.247176	1.17876	1.02227	0.120802	0.848287						0.156493	0.438252	0.156493	0.918446	0.950238	0.84079		False	False	False	False
1	11500001	11510000	0.0710614	-0.164235	1.69025	-1.33744	0.0567082	0.0880092						3.02769	0.0427694	3.02769	0.918446	0.878216	0.84079		False	False	False	False
1	11510001	11520000	0.0280781	0.00819934	-0.191851	-0.348417	0.544424	0.366059						0.156567	0.438234	0.156567	0.918446	0.878216	0.84079		False	False	False	False
1	11520001	11530000	0.0229826	0.0764944	-0.414966	0.0432989	0.637128	0.521932						-0.458265	0.588567	-0.458265	0.918446	0.878216	0.84079		False	False	False	False
1	11530001	11540000	0.013693	0.0783695	-0.821727	0.0540533	0.791167	0.52634						-0.87578	0.688363	-0.87578	0.918446	0.878216	0.84079		False	False	False	False
1	11540001	11550000	0.0440917	0.0292209	0.509332	-0.227845	0.281372	0.412924						0.737177	0.309061	0.737177	0.918446	0.878216	0.84079		False	False	False	False
1	11550001	11560000	0.0410753	-0.0898608	0.377255	-0.910854	0.324698	0.179986						1.28811	0.208903	1.28811	0.918446	0.878216	0.84079		False	False	False	False
1	11560001	11570000	0.0491394	-0.016699	0.730357	-0.491225	0.217362	0.313105						1.22158	0.219696	1.22158	0.918446	0.878216	0.84079		False	False	False	False
1	11570001	11580000	0.0436228	-0.0800032	0.488802	-0.854315	0.287945	0.195428						1.34312	0.200324	1.34312	0.918446	0.878216	0.84079		False	False	False	False
1	11580001	11590000	0.0610832	-0.053421	1.25334	-0.701849	0.108846	0.241253						1.95519	0.120763	1.95519	0.918446	0.878216	0.84079		False	False	False	False
1	11590001	11600000	0.0526197	-0.00320868	0.882746	-0.413849	0.179413	0.341519						1.2966	0.207539	1.2966	0.918446	0.878216	0.84079		False	False	False	False
1	11600001	11610000	0.0613144	0.204546	1.26346	0.777757	0.107234	0.785007						0.485703	0.36243	0.485703	0.918446	0.922192	0.84079		False	False	False	False
1	11610001	11620000	0.090149	0.28318	2.52604	1.22877	0.0140827	0.89079						1.29727	0.207434	1.29727	0.590688	0.970516	0.84079		True	False	False	False
1	11620001	11630000	0.0814398	0.0870235	2.14469	0.10369	0.0271949	0.546213						2.041	0.11203	2.041	0.798641	0.878216	0.84079		True	False	False	False
1	11630001	11640000	0.0738115	-0.126717	1.81067	-1.12225	0.0469227	0.128819						2.93292	0.0472795	2.93292	0.918446	0.878216	0.84079		True	False	False	False
1	11640001	11650000	0.0398021	0.182714	0.321505	0.652536	0.344164	0.747116						-0.33103	0.55734	-0.33103	0.918446	0.907682	0.84079		False	False	False	False
1	11650001	11660000	0.0380055	0.117167	0.24284	0.276583	0.372403	0.614101						-0.0337435	0.484319	-0.0337435	0.918446	0.878627	0.84079		False	False	False	False
1	11660001	11670000	0.0273793	0.159885	-0.222451	0.521597	0.557244	0.703683						-0.744048	0.657722	-0.744048	0.918446	0.893525	0.84079		False	False	False	False
1	11670001	11680000	0.0119859	0.0421912	-0.896477	-0.153452	0.815467	0.442589						-0.743025	0.65748	-0.743025	0.918446	0.878216	0.84079		False	False	False	False
1	11680001	11690000	0.0322281	-0.121314	-0.0101352	-1.09126	0.470342	0.135601						1.08112	0.243733	1.08112	0.918446	0.878216	0.84079		False	False	False	False
1	11690001	11700000	0.0131803	-0.0737328	-0.844179	-0.81835	0.798619	0.20586						-0.0258295	0.482439	-0.0258295	0.918446	0.878216	0.84079		False	False	False	False
1	11700001	11710000	0.0251525	0.0734707	-0.319953	0.0259558	0.597821	0.514882						-0.345909	0.56114	-0.345909	0.918446	0.878216	0.84079		False	False	False	False
1	11710001	11720000	0.0388461	0.0336015	0.279645	-0.202719	0.359039	0.422865						0.482364	0.363198	0.482364	0.918446	0.878216	0.84079		False	False	False	False
1	11720001	11730000	0.0405803	-0.0307324	0.355579	-0.571716	0.332213	0.284639						0.927294	0.271958	0.927294	0.918446	0.878216	0.84079		False	False	False	False
1	11730001	11740000	0.0608687	0.0162861	1.24395	-0.302034	0.11031	0.383883						1.54598	0.170793	1.54598	0.918446	0.878216	0.84079		False	False	False	False
1	11740001	11750000	0.0452918	0.152779	0.56188	0.480839	0.265325	0.689585						0.0810411	0.45649	0.0810411	0.918446	0.890535	0.84079		False	False	False	False
1	11750001	11760000	0.049984	0.152252	0.76734	0.477817	0.207663	0.688523						0.289523	0.406978	0.289523	0.918446	0.89026	0.84079		False	False	False	False
1	11760001	11770000	0.0322698	0.148846	-0.00831151	0.458283	0.469611	0.681639						-0.466595	0.590605	-0.466595	0.918446	0.887723	0.84079		False	False	False	False
1	11770001	11780000	0.0314212	-0.1353	-0.045468	-1.17147	0.484504	0.118476						1.12601	0.235971	1.12601	0.918446	0.878216	0.84079		False	False	False	False
1	11780001	11790000	0.0840324	0.3855	2.25821	1.81564	0.0224045	0.963232						0.442566	0.372103	0.442566	0.733403	1	0.84079		True	False	False	False
1	11790001	11800000	0.0607112	0.115024	1.23705	0.264292	0.11142	0.609371						0.972758	0.263373	0.972758	0.918446	0.878336	0.84079		False	False	False	False
1	11800001	11810000	0.0814162	-0.147105	2.14365	-1.23919	0.0272406	0.105283						3.38284	0.0292297	3.38284	0.798723	0.878216	0.84079		True	False	False	False
1	11810001	11820000	0.0362916	0.194057	0.167793	0.717595	0.400478	0.767238						-0.549802	0.61109	-0.549802	0.918446	0.915254	0.84079		False	False	False	False
1	11820001	11830000	0.0434679	0.186291	0.482021	0.673049	0.290139	0.753527						-0.191029	0.522755	-0.191029	0.918446	0.910015	0.84079		False	False	False	False
1	11830001	11840000	0.0401798	0.108061	0.338044	0.224351	0.338377	0.593982						0.113692	0.44863	0.113692	0.918446	0.878216	0.84079		False	False	False	False
1	11840001	11850000	0.0531112	-0.000815103	0.904267	-0.400121	0.17455	0.346618						1.30439	0.206319	1.30439	0.918446	0.878216	0.84079		False	False	False	False
1	11850001	11860000	0.029758	0.163965	-0.118296	0.544997	0.513873	0.71168						-0.663292	0.638509	-0.663292	0.918446	0.896139	0.84079		False	False	False	False
1	11860001	11870000	0.0104111	0.0910428	-0.965431	0.126743	0.836478	0.555502						-1.09217	0.736601	-1.09217	0.918446	0.878216	0.841627		False	False	False	False
1	11870001	11880000	0.0403548	0.152889	0.345709	0.481472	0.335668	0.689807						-0.135763	0.509148	-0.135763	0.918446	0.890614	0.84079		False	False	False	False
1	11880001	11890000	0.0486278	-0.153379	0.707954	-1.27517	0.223379	0.0986652						1.98312	0.117867	1.98312	0.918446	0.878216	0.84079		False	False	False	False
1	11890001	11900000	0.0520122	-0.0140929	0.856145	-0.476277	0.185724	0.318533						1.33242	0.201926	1.33242	0.918446	0.878216	0.84079		False	False	False	False
1	11900001	11910000	0.0628825	-0.212701	1.33212	-1.61542	0.0972144	0.0505928						2.94754	0.0465085	2.94754	0.918446	0.878216	0.84079		False	False	False	False
1	11910001	11920000	0.0314109	0.026971	-0.0459185	-0.24075	0.48468	0.407833						0.194831	0.429238	0.194831	0.918446	0.878216	0.84079		False	False	False	False
1	11920001	11930000	0.0230515	-0.0427977	-0.411952	-0.640918	0.635871	0.261102						0.228966	0.421148	0.228966	0.918446	0.878216	0.84079		False	False	False	False
1	11930001	11940000	0.0254871	-0.0690153	-0.305302	-0.791292	0.591829	0.213702						0.48599	0.362373	0.48599	0.918446	0.878216	0.84079		False	False	False	False
1	11940001	11950000	0.0213443	0.0265675	-0.486701	-0.243064	0.666122	0.406934						-0.243637	0.535737	-0.243637	0.918446	0.878216	0.84079		False	False	False	False
1	11950001	11960000	0.0529928	-0.134349	0.899085	-1.16602	0.175675	0.119593						2.06511	0.109633	2.06511	0.918446	0.878216	0.84079		False	False	False	False
1	11960001	11970000	0.0431034	0.0794217	0.466057	0.0600883	0.295329	0.528686						0.405969	0.380399	0.405969	0.918446	0.878216	0.84079		False	False	False	False
1	11970001	11980000	0.0289512	0.119234	-0.15362	0.288435	0.528415	0.618662						-0.442055	0.584651	-0.442055	0.918446	0.878758	0.84079		False	False	False	False
1	11980001	11990000	0.0428419	-0.0175183	0.454607	-0.495924	0.299026	0.311412						0.950531	0.267525	0.950531	0.918446	0.878216	0.84079		False	False	False	False
1	11990001	12000000	0.0360774	0.174767	0.158413	0.606952	0.404027	0.732312						-0.448539	0.586208	-0.448539	0.918446	0.902739	0.84079		False	False	False	False
1	12000001	12010000	0.0502422	-0.0500501	0.778644	-0.682514	0.204742	0.24746						1.46116	0.182683	1.46116	0.918446	0.878216	0.84079		False	False	False	False
1	12010001	12020000	0.0413357	0.170619	0.388655	0.583163	0.320782	0.724549						-0.194508	0.523598	-0.194508	0.918446	0.900145	0.84079		False	False	False	False
1	12020001	12030000	0.041633	0.103608	0.401673	0.198814	0.316462	0.584007						0.20286	0.427318	0.20286	0.918446	0.878216	0.84079		False	False	False	False
1	12030001	12040000	0.0209107	0.128338	-0.50569	0.340654	0.673676	0.638531						-0.846344	0.681529	-0.846344	0.918446	0.880086	0.84079		False	False	False	False
1	12040001	12050000	0.0195561	0.158492	-0.565001	0.51361	0.697271	0.700959						-1.07861	0.733726	-1.07861	0.918446	0.893121	0.841298		False	False	False	False
1	12050001	12060000	0.0254474	0.137348	-0.307042	0.392335	0.592538	0.657852						-0.699377	0.647125	-0.699377	0.918446	0.882955	0.84079		False	False	False	False
1	12060001	12070000	0.0277563	-0.0531091	-0.205942	-0.70006	0.550276	0.241809						0.494118	0.360635	0.494118	0.918446	0.878216	0.84079		False	False	False	False
1	12070001	12080000	0.0308982	-0.043253	-0.068366	-0.643529	0.49372	0.260239						0.575163	0.342997	0.575163	0.918446	0.878216	0.84079		False	False	False	False
1	12080001	12090000	0.0240341	-0.0168551	-0.368924	-0.49212	0.618036	0.312762						0.123196	0.446285	0.123196	0.918446	0.878216	0.84079		False	False	False	False
1	12090001	12100000	0.00957616	0.0583557	-1.00199	-0.0607385	0.847216	0.480014						-0.941253	0.703271	-0.941253	0.918446	0.878216	0.84079		False	False	False	False
1	12100001	12110000	0.0237075	-0.0150843	-0.383225	-0.481963	0.623884	0.316477						0.0987386	0.452218	0.0987386	0.918446	0.878216	0.84079		False	False	False	False
1	12110001	12120000	0.0211576	-0.0111993	-0.494878	-0.459681	0.669411	0.324586						-0.035197	0.484666	-0.035197	0.918446	0.878216	0.84079		False	False	False	False
1	12120001	12130000	0.0136952	0.0907253	-0.821631	0.124922	0.791129	0.554788						-0.946553	0.704471	-0.946553	0.918446	0.878216	0.84079		False	False	False	False
1	12130001	12140000	0.0186892	0.0100098	-0.602963	-0.338033	0.712072	0.37001						-0.26493	0.541078	-0.26493	0.918446	0.878216	0.84079		False	False	False	False
1	12140001	12150000	0.0149446	0.0571782	-0.766924	-0.0674921	0.772487	0.477284						-0.699432	0.647135	-0.699432	0.918446	0.878216	0.84079		False	False	False	False
1	12150001	12160000	0.0106141	0.00736912	-0.956545	-0.353179	0.833824	0.364196						-0.603366	0.623977	-0.603366	0.918446	0.878216	0.84079		False	False	False	False
1	12160001	12170000	0.011094	-0.0575391	-0.93553	-0.725469	0.827481	0.233893						-0.210061	0.527433	-0.210061	0.918446	0.878216	0.84079		False	False	False	False
1	12170001	12180000	0.0267276	-0.00695528	-0.250985	-0.435338	0.569256	0.333532						0.184353	0.431748	0.184353	0.918446	0.878216	0.84079		False	False	False	False
1	12180001	12190000	0.0177538	-0.0163037	-0.64392	-0.488958	0.727699	0.313931						-0.154962	0.513905	-0.154962	0.918446	0.878216	0.84079		False	False	False	False
1	12190001	12200000	0.0208129	0.119983	-0.509969	0.292733	0.67541	0.62034						-0.802702	0.671457	-0.802702	0.918446	0.878758	0.84079		False	False	False	False
1	12200001	12210000	0.026493	0.0860336	-0.26126	0.0980122	0.573495	0.543945						-0.359272	0.564425	-0.359272	0.918446	0.878216	0.84079		False	False	False	False
1	12210001	12220000	0.0205209	-0.101917	-0.522755	-0.980003	0.680423	0.161957						0.457248	0.368833	0.457248	0.918446	0.878216	0.84079		False	False	False	False
1	12220001	12230000	0.0120861	0.0600303	-0.892088	-0.0511335	0.814094	0.483783						-0.840955	0.680299	-0.840955	0.918446	0.878216	0.84079		False	False	False	False
1	12230001	12240000	0.0264019	-0.0636588	-0.265248	-0.760569	0.575165	0.222959						0.495322	0.360394	0.495322	0.918446	0.878216	0.84079		False	False	False	False
1	12240001	12250000	0.068359	0.0335289	1.57192	-0.203136	0.0680522	0.422706						1.77506	0.141096	1.77506	0.918446	0.878216	0.84079		False	False	False	False
1	12250001	12260000	0.0483557	0.0957972	0.696038	0.154012	0.226663	0.566381						0.542026	0.350239	0.542026	0.918446	0.878216	0.84079		False	False	False	False
1	12260001	12270000	0.022257	0.165592	-0.446739	0.554331	0.650089	0.714893						-1.00107	0.71669	-1.00107	0.918446	0.897099	0.84079		False	False	False	False
1	12270001	12280000	0.0135825	0.0187205	-0.826566	-0.288071	0.79275	0.389312						-0.538495	0.608247	-0.538495	0.918446	0.878216	0.84079		False	False	False	False
1	12280001	12290000	0.038308	-0.105598	0.256082	-1.00112	0.367555	0.156723						1.2572	0.213833	1.2572	0.918446	0.878216	0.84079		False	False	False	False
1	12290001	12300000	0.0219942	-0.0727659	-0.458245	-0.812804	0.654717	0.207497						0.354559	0.392068	0.354559	0.918446	0.878216	0.84079		False	False	False	False
1	12300001	12310000	0.00968045	0.084561	-0.997426	0.0895656	0.845897	0.540583						-1.08699	0.735496	-1.08699	0.918446	0.878216	0.841627		False	False	False	False
1	12310001	12320000	0.0280287	0.088772	-0.194013	0.113719	0.545297	0.550282						-0.307732	0.551616	-0.307732	0.918446	0.878216	0.84079		False	False	False	False
1	12320001	12330000	0.0210512	0.0821697	-0.499536	0.0758504	0.671183	0.535014						-0.575387	0.617285	-0.575387	0.918446	0.878216	0.84079		False	False	False	False
1	12330001	12340000	0.00605052	0.00751948	-1.15637	-0.352316	0.888043	0.364555						-0.804052	0.671767	-0.804052	0.921981	0.878216	0.84079		False	False	False	False
1	12340001	12350000	0.01511	-0.0546539	-0.759681	-0.708921	0.769926	0.239074						-0.0507605	0.488437	-0.0507605	0.918446	0.878216	0.84079		False	False	False	False
1	12350001	12360000	0.00729483	0.0249718	-1.10188	-0.252216	0.874576	0.4034						-0.849668	0.68233	-0.849668	0.919833	0.878216	0.84079		False	False	False	False
1	12360001	12370000	0.00953973	-0.0131411	-1.00359	-0.470818	0.847671	0.320491						-0.532769	0.60682	-0.532769	0.918446	0.878216	0.84079		False	False	False	False
1	12370001	12380000	0.014301	0.000806751	-0.795108	-0.390818	0.782256	0.350134						-0.404289	0.575466	-0.404289	0.918446	0.878216	0.84079		False	False	False	False
1	12380001	12390000	0.0065786	-0.0398243	-1.13325	-0.623863	0.882456	0.266722						-0.509382	0.600974	-0.509382	0.920759	0.878216	0.84079		False	False	False	False
1	12390001	12400000	0.00216588	0.0118504	-1.32646	-0.327476	0.923931	0.374011						-0.998989	0.716231	-0.998989	0.935491	0.878216	0.84079		False	False	False	False
1	12400001	12410000	0.00379932	0.029125	-1.25494	-0.228395	0.909919	0.412699						-1.02655	0.722357	-1.02655	0.928806	0.878216	0.84079		False	False	False	False
1	12410001	12420000	0.0143353	-0.00234775	-0.793605	-0.408911	0.781764	0.343344						-0.384694	0.570612	-0.384694	0.918446	0.878216	0.84079		False	False	False	False
1	12420001	12430000	0.020372	0.0609397	-0.529276	-0.0459173	0.683025	0.485937						-0.483358	0.594727	-0.483358	0.918446	0.878216	0.84079		False	False	False	False
1	12430001	12440000	0.0427202	0.349405	0.449281	1.60862	0.300731	0.944668						-1.15934	0.750978	-1.15934	0.918446	0.997193	0.843939		False	False	False	False
1	12440001	12450000	0.0323772	0.0673555	-0.00360765	-0.00911888	0.467724	0.5008						0.00551122	0.474776	0.00551122	0.918446	0.878216	0.84079		False	False	False	False
1	12450001	12460000	0.0414171	0.107224	0.392221	0.219551	0.319565	0.592108						0.17267	0.434468	0.17267	0.918446	0.878216	0.84079		False	False	False	False
1	12460001	12470000	0.0196927	0.0250794	-0.55902	-0.251599	0.69496	0.403643						-0.307421	0.551542	-0.307421	0.918446	0.878216	0.84079		False	False	False	False
1	12470001	12480000	0.0450462	0.103278	0.551129	0.19692	0.268547	0.583259						0.354209	0.392164	0.354209	0.918446	0.878216	0.84079		False	False	False	False
1	12480001	12490000	0.0326612	0.0306393	0.00882844	-0.21971	0.462677	0.416123						0.228538	0.421239	0.228538	0.918446	0.878216	0.84079		False	False	False	False
1	12490001	12500000	0.0279559	0.0877535	-0.197203	0.107877	0.546625	0.547915						-0.305079	0.550941	-0.305079	0.918446	0.878216	0.84079		False	False	False	False
1	12500001	12510000	0.0325309	-0.137763	0.00312226	-1.1856	0.464984	0.115621						1.18872	0.225201	1.18872	0.918446	0.878216	0.84079		False	False	False	False
1	12510001	12520000	0.0288834	-0.15426	-0.156588	-1.28023	0.529615	0.0977648						1.12364	0.236363	1.12364	0.918446	0.878216	0.84079		False	False	False	False
1	12520001	12530000	0.0261638	0.16661	-0.275674	0.56017	0.57945	0.716847						-0.835844	0.679063	-0.835844	0.918446	0.897844	0.84079		False	False	False	False
1	12530001	12540000	0.0350642	-0.0467168	0.114048	-0.663396	0.421168	0.253675						0.777444	0.301049	0.777444	0.918446	0.878216	0.84079		False	False	False	False
1	12540001	12550000	0.0224012	-0.106537	-0.440426	-1.0065	0.647504	0.155357						0.566075	0.344962	0.566075	0.918446	0.878216	0.84079		False	False	False	False
1	12550001	12560000	0.0145877	0.0634928	-0.782551	-0.0312737	0.77793	0.491845						-0.751277	0.659422	-0.751277	0.918446	0.878216	0.84079		False	False	False	False
1	12560001	12570000	0.0385763	0.0864935	0.267834	0.10065	0.363225	0.545014						0.167183	0.435782	0.167183	0.918446	0.878216	0.84079		False	False	False	False
1	12570001	12580000	0.0403876	0.139581	0.347143	0.40514	0.33514	0.662547						-0.0579961	0.490165	-0.0579961	0.918446	0.884012	0.84079		False	False	False	False
1	12580001	12590000	0.0592747	0.196007	1.17415	0.72878	0.121636	0.770587						0.445367	0.371497	0.445367	0.918446	0.916408	0.84079		False	False	False	False
1	12590001	12600000	0.0511151	0.124816	0.816865	0.320451	0.195211	0.630938						0.496414	0.360157	0.496414	0.918446	0.879423	0.84079		False	False	False	False
1	12600001	12610000	0.051858	0.271558	0.849393	1.16211	0.187301	0.878139						-0.312722	0.552847	-0.312722	0.918446	0.964232	0.84079		False	False	False	False
1	12610001	12620000	0.0390307	0.128389	0.287728	0.340946	0.356169	0.638655						-0.0532181	0.489027	-0.0532181	0.918446	0.880086	0.84079		False	False	False	False
1	12620001	12630000	0.0198065	0.136043	-0.554039	0.38485	0.692962	0.655031						-0.938889	0.702771	-0.938889	0.918446	0.882432	0.84079		False	False	False	False
1	12630001	12640000	0.0228945	0.0436714	-0.418826	-0.144962	0.638728	0.445993						-0.273863	0.543209	-0.273863	0.918446	0.878216	0.84079		False	False	False	False
1	12640001	12650000	0.0252473	0.0651388	-0.315802	-0.0218331	0.59608	0.495623						-0.293969	0.548185	-0.293969	0.918446	0.878216	0.84079		False	False	False	False
1	12650001	12660000	0.0453692	0.151591	0.565271	0.474024	0.26428	0.687174						0.0912476	0.454011	0.0912476	0.918446	0.889726	0.84079		False	False	False	False
1	12660001	12670000	0.0210872	0.0827016	-0.497961	0.0789007	0.670561	0.536211						-0.576861	0.617642	-0.576861	0.918446	0.878216	0.84079		False	False	False	False
1	12670001	12680000	0.034379	0.0786748	0.0840458	0.0558049	0.43289	0.52701						0.0282409	0.469246	0.0282409	0.918446	0.878216	0.84079		False	False	False	False
1	12680001	12690000	0.0343344	0.131678	0.0820934	0.359811	0.433631	0.645673						-0.277717	0.544191	-0.277717	0.918446	0.880714	0.84079		False	False	False	False
1	12690001	12700000	0.0302682	0.0275682	-0.0959557	-0.237325	0.504913	0.409227						0.141369	0.44183	0.141369	0.918446	0.878216	0.84079		False	False	False	False
1	12700001	12710000	0.0271544	0.136239	-0.232297	0.385974	0.561336	0.655469						-0.618271	0.627627	-0.618271	0.918446	0.882599	0.84079		False	False	False	False
1	12710001	12720000	0.0355449	0.0487439	0.135094	-0.115868	0.412943	0.457801						0.250962	0.415986	0.250962	0.918446	0.878216	0.84079		False	False	False	False
1	12720001	12730000	0.0306574	0.00060725	-0.0789104	-0.391963	0.497958	0.3497						0.313052	0.401548	0.313052	0.918446	0.878216	0.84079		False	False	False	False
1	12730001	12740000	0.0371328	-0.0439304	0.204623	-0.647414	0.386517	0.258958						0.852038	0.28644	0.852038	0.918446	0.878216	0.84079		False	False	False	False
1	12740001	12750000	0.0125739	0.0408303	-0.87073	-0.161257	0.80738	0.439465						-0.709472	0.649531	-0.709472	0.918446	0.878216	0.84079		False	False	False	False
1	12750001	12760000	0.0123858	-0.0016274	-0.878967	-0.40478	0.81	0.344864						-0.474188	0.592487	-0.474188	0.918446	0.878216	0.84079		False	False	False	False
1	12760001	12770000	0.0202484	-0.0500049	-0.534687	-0.682255	0.685197	0.24754						0.147568	0.440362	0.147568	0.918446	0.878216	0.84079		False	False	False	False
1	12770001	12780000	0.0233416	0.0169625	-0.399248	-0.298155	0.630542	0.38542						-0.101093	0.50069	-0.101093	0.918446	0.878216	0.84079		False	False	False	False
1	12780001	12790000	0.0506478	0.101838	0.796403	0.188659	0.200273	0.579974						0.607744	0.336076	0.607744	0.918446	0.878216	0.84079		False	False	False	False
1	12790001	12800000	0.0340943	0.0799489	0.0715798	0.0631126	0.437783	0.529884						0.00846726	0.474044	0.00846726	0.918446	0.878216	0.84079		False	False	False	False
1	12800001	12810000	0.0418924	0.204889	0.413032	0.779725	0.312638	0.785583						-0.366693	0.566255	-0.366693	0.918446	0.922544	0.84079		False	False	False	False
1	12810001	12820000	0.0428248	0.140037	0.453861	0.407756	0.299255	0.663479						0.0461053	0.464883	0.0461053	0.918446	0.884123	0.84079		False	False	False	False
1	12820001	12830000	0.0324939	0.0579029	0.00150397	-0.0633357	0.465644	0.478963						0.0648397	0.46032	0.0648397	0.918446	0.878216	0.84079		False	False	False	False
1	12830001	12840000	0.0366532	0.0829751	0.183626	0.0804698	0.394485	0.536831						0.103156	0.45117	0.103156	0.918446	0.878216	0.84079		False	False	False	False
1	12840001	12850000	0.0355912	0.0290123	0.137122	-0.229041	0.412175	0.412447						0.366164	0.389448	0.366164	0.918446	0.878216	0.84079		False	False	False	False
1	12850001	12860000	0.0287229	0.0398338	-0.163619	-0.166973	0.532573	0.437161						0.00335424	0.47529	0.00335424	0.918446	0.878216	0.84079		False	False	False	False
1	12860001	12870000	0.0287997	0.110802	-0.160253	0.240074	0.531164	0.600153						-0.400326	0.574504	-0.400326	0.918446	0.878216	0.84079		False	False	False	False
1	12870001	12880000	0.0419929	0.0402317	0.417433	-0.164691	0.311159	0.438049						0.582124	0.341481	0.582124	0.918446	0.878216	0.84079		False	False	False	False
1	12880001	12890000	0.0309624	0.180561	-0.0655566	0.640188	0.492592	0.743169						-0.705744	0.648627	-0.705744	0.918446	0.906361	0.84079		False	False	False	False
1	12890001	12900000	0.0314043	0.18834	-0.0462084	0.684805	0.4848	0.757204						-0.731014	0.654619	-0.731014	0.918446	0.911207	0.84079		False	False	False	False
1	12900001	12910000	0.0234918	0.214839	-0.392671	0.836792	0.627825	0.801536						-1.22946	0.76554	-1.22946	0.918446	0.929395	0.847043		False	False	False	False
1	12910001	12920000	0.0325372	0.140174	0.00339765	0.408541	0.464866	0.663762						-0.405143	0.575654	-0.405143	0.918446	0.884159	0.84079		False	False	False	False
1	12920001	12930000	0.0298742	0.161693	-0.113204	0.531968	0.51184	0.707198						-0.645173	0.634046	-0.645173	0.918446	0.894642	0.84079		False	False	False	False
1	12930001	12940000	0.0122263	-0.0234835	-0.885952	-0.530139	0.812144	0.299277						-0.355813	0.563584	-0.355813	0.918446	0.878216	0.84079		False	False	False	False
1	12940001	12950000	0.0128897	-0.0829781	-0.856902	-0.871378	0.802829	0.190667						0.0144759	0.472546	0.0144759	0.918446	0.878216	0.84079		False	False	False	False
1	12950001	12960000	0.0166916	-0.0511135	-0.690432	-0.688614	0.74509	0.24551						-0.00181789	0.476535	-0.00181789	0.918446	0.878216	0.84079		False	False	False	False
1	12960001	12970000	0.0153961	-0.0110853	-0.747154	-0.459027	0.765519	0.324835						-0.288127	0.546703	-0.288127	0.918446	0.878216	0.84079		False	False	False	False
1	12970001	12980000	0.0222674	-0.0461558	-0.446284	-0.660178	0.649898	0.254707						0.213895	0.424725	0.213895	0.918446	0.878216	0.84079		False	False	False	False
1	12980001	12990000	0.0154924	-0.0160229	-0.742939	-0.487347	0.763995	0.314528						-0.255592	0.538713	-0.255592	0.918446	0.878216	0.84079		False	False	False	False
1	12990001	13000000	0.0255682	0.0696874	-0.301752	0.0042559	0.590316	0.506128						-0.306008	0.551184	-0.306008	0.918446	0.878216	0.84079		False	False	False	False
1	13000001	13010000	0.0147637	0.0844914	-0.774845	0.0891667	0.775215	0.540405						-0.864012	0.685682	-0.864012	0.918446	0.878216	0.84079		False	False	False	False
1	13010001	13020000	0.0147374	-0.0174398	-0.775999	-0.495474	0.775618	0.311583						-0.280525	0.544914	-0.280525	0.918446	0.878216	0.84079		False	False	False	False
1	13020001	13030000	0.0388854	0.226212	0.281366	0.902027	0.358425	0.81889						-0.620661	0.628192	-0.620661	0.918446	0.936657	0.84079		False	False	False	False
1	13030001	13040000	0.0307711	0.0788998	-0.0739313	0.0570952	0.495971	0.527521						-0.131027	0.507929	-0.131027	0.918446	0.878216	0.84079		False	False	False	False
1	13040001	13050000	0.0141281	-0.015467	-0.802676	-0.484159	0.784746	0.31568						-0.318517	0.554263	-0.318517	0.918446	0.878216	0.84079		False	False	False	False
1	13050001	13060000	0.0138757	0.0369211	-0.813731	-0.18368	0.78846	0.430466						-0.630051	0.630484	-0.630051	0.918446	0.878216	0.84079		False	False	False	False
1	13060001	13070000	0.00901336	-0.0685283	-1.02664	-0.788499	0.85426	0.21455						-0.238136	0.534369	-0.238136	0.918446	0.878216	0.84079		False	False	False	False
1	13070001	13080000	0.0162618	-0.0199144	-0.709249	-0.509667	0.751916	0.306518						-0.199582	0.524874	-0.199582	0.918446	0.878216	0.84079		False	False	False	False
1	13080001	13090000	0.0158737	0.105232	-0.726241	0.208128	0.758051	0.58767						-0.934369	0.70172	-0.934369	0.918446	0.878216	0.84079		False	False	False	False
1	13090001	13100000	0.0841419	0.310407	2.263	1.38494	0.0222297	0.916339						0.878064	0.281378	0.878064	0.729737	0.983279	0.84079		True	False	False	False
1	13100001	13110000	0.0419202	0.308445	0.414249	1.37368	0.312232	0.914703						-0.959432	0.707397	-0.959432	0.918446	0.982465	0.84079		False	False	False	False
1	13110001	13120000	0.0481755	0.153181	0.688151	0.483143	0.228826	0.690393						0.205008	0.426811	0.205008	0.918446	0.890801	0.84079		False	False	False	False
1	13120001	13130000	0.0535405	0.245612	0.923067	1.01329	0.170404	0.846175						-0.090227	0.498021	-0.090227	0.918446	0.949273	0.84079		False	False	False	False
1	13130001	13140000	0.054277	0.126659	0.955317	0.331025	0.16341	0.634936						0.624292	0.332609	0.624292	0.918446	0.879881	0.84079		False	False	False	False
1	13140001	13150000	0.0202164	0.095048	-0.536091	0.149715	0.685792	0.564664						-0.685806	0.643897	-0.685806	0.918446	0.878216	0.84079		False	False	False	False
1	13150001	13160000	0.0241031	0.117277	-0.365904	0.277211	0.616772	0.614337						-0.643115	0.633565	-0.643115	0.918446	0.878627	0.84079		False	False	False	False
1	13160001	13170000	0.0209041	0.0130362	-0.505979	-0.320675	0.673791	0.376661						-0.185305	0.521356	-0.185305	0.918446	0.878216	0.84079		False	False	False	False
1	13170001	13180000	0.0320863	0.139969	-0.0163436	0.407364	0.472866	0.663331						-0.423708	0.580266	-0.423708	0.918446	0.8841	0.84079		False	False	False	False
1	13180001	13190000	0.0225893	0.0382311	-0.432188	-0.176165	0.644193	0.433466						-0.256023	0.53882	-0.256023	0.918446	0.878216	0.84079		False	False	False	False
1	13190001	13200000	0.0285936	-0.0191061	-0.169277	-0.505031	0.534954	0.308156						0.335754	0.396448	0.335754	0.918446	0.878216	0.84079		False	False	False	False
1	13200001	13210000	0.0302777	0.0522873	-0.0955373	-0.0955442	0.504744	0.465929						6.95853e-06	0.476092	6.95853e-06	0.918446	0.878216	0.84079		False	False	False	False
1	13210001	13220000	0.0208647	-0.0708666	-0.507703	-0.801911	0.674499	0.210614						0.294208	0.405895	0.294208	0.918446	0.878216	0.84079		False	False	False	False
1	13220001	13230000	0.0236577	0.0684035	-0.385405	-0.00310802	0.62478	0.503211						-0.382297	0.570045	-0.382297	0.918446	0.878216	0.84079		False	False	False	False
1	13230001	13240000	0.0374786	0.0230845	0.219767	-0.263041	0.380795	0.399109						0.482809	0.363082	0.482809	0.918446	0.878216	0.84079		False	False	False	False
1	13240001	13250000	0.0307114	0.0287593	-0.0765462	-0.230492	0.497008	0.411868						0.153946	0.438868	0.153946	0.918446	0.878216	0.84079		False	False	False	False
1	13250001	13260000	0.0361065	-0.0503547	0.159687	-0.684262	0.403564	0.246909						0.843949	0.288056	0.843949	0.918446	0.878216	0.84079		False	False	False	False
1	13260001	13270000	0.0286856	0.207267	-0.165252	0.79336	0.53326	0.789438						-0.958612	0.707215	-0.958612	0.918446	0.924065	0.84079		False	False	False	False
1	13270001	13280000	0.0155759	0.14014	-0.739282	0.408346	0.762671	0.663696						-1.14763	0.748465	-1.14763	0.918446	0.884159	0.843334		False	False	False	False
1	13280001	13290000	0.0161316	0.156135	-0.714952	0.500085	0.754027	0.696293						-1.21504	0.762597	-1.21504	0.918446	0.891875	0.846437		False	False	False	False
1	13290001	13300000	0.0313714	0.0876436	-0.0476463	0.107247	0.485378	0.547674						-0.154893	0.513885	-0.154893	0.918446	0.878216	0.84079		False	False	False	False
1	13300001	13310000	0.0313512	0.123326	-0.0485336	0.311909	0.485751	0.627674						-0.360442	0.564722	-0.360442	0.918446	0.879372	0.84079		False	False	False	False
1	13310001	13320000	0.0560976	0.167172	1.03503	0.563393	0.147171	0.717892						0.47164	0.36562	0.47164	0.918446	0.898117	0.84079		False	False	False	False
1	13320001	13330000	0.0506471	0.190358	0.796376	0.696379	0.200278	0.760804						0.099997	0.451919	0.099997	0.918446	0.912862	0.84079		False	False	False	False
1	13330001	13340000	0.0234259	-0.0995189	-0.395557	-0.96625	0.629009	0.165416						0.570693	0.343957	0.570693	0.918446	0.878216	0.84079		False	False	False	False
1	13340001	13350000	0.018921	-0.0180082	-0.592812	-0.498734	0.708113	0.310363						-0.0940778	0.49896	-0.0940778	0.918446	0.878216	0.84079		False	False	False	False
1	13350001	13360000	0.0229047	0.0762638	-0.418377	0.0419762	0.63855	0.521404						-0.460353	0.58907	-0.460353	0.918446	0.878216	0.84079		False	False	False	False
1	13360001	13370000	0.02009	-0.0613497	-0.541623	-0.747325	0.687993	0.227083						0.205702	0.42665	0.205702	0.918446	0.878216	0.84079		False	False	False	False
1	13370001	13380000	0.0288572	0.116156	-0.157738	0.270781	0.530085	0.611847						-0.428519	0.581397	-0.428519	0.918446	0.878587	0.84079		False	False	False	False
1	13380001	13390000	0.0194626	-0.194754	-0.569096	-1.51249	0.698843	0.0627185						0.943389	0.268862	0.943389	0.918446	0.878216	0.84079		False	False	False	False
1	13390001	13400000	0.022988	-0.216366	-0.41473	-1.63644	0.637036	0.0484208						1.22171	0.219673	1.22171	0.918446	0.878216	0.84079		False	False	True	False
1	13400001	13410000	0.0159373	-0.00394212	-0.72346	-0.418056	0.757106	0.339923						-0.305404	0.551018	-0.305404	0.918446	0.878216	0.84079		False	False	False	False
1	13410001	13420000	0.0194482	0.0517919	-0.569726	-0.0983858	0.699074	0.46476						-0.47134	0.591797	-0.47134	0.918446	0.878216	0.84079		False	False	False	False
1	13420001	13430000	0.0280313	-0.0238346	-0.193901	-0.532152	0.545248	0.298569						0.338251	0.395873	0.338251	0.918446	0.878216	0.84079		False	False	False	False
1	13430001	13440000	0.0285459	0.127757	-0.171369	0.33732	0.535831	0.637319						-0.508688	0.600811	-0.508688	0.918446	0.880086	0.84079		False	False	False	False
1	13440001	13450000	0.0255832	0.113476	-0.301094	0.255411	0.590027	0.605975						-0.556505	0.612759	-0.556505	0.918446	0.878216	0.84079		False	False	False	False
1	13450001	13460000	0.0407378	0.132714	0.362476	0.365751	0.329838	0.647914						-0.00327492	0.476909	-0.00327492	0.918446	0.881131	0.84079		False	False	False	False
1	13460001	13470000	0.024788	0.0976161	-0.335913	0.164445	0.604387	0.570486						-0.500358	0.598791	-0.500358	0.918446	0.878216	0.84079		False	False	False	False
1	13470001	13480000	0.0203949	0.0979515	-0.528274	0.166369	0.682634	0.571225						-0.694643	0.646009	-0.694643	0.918446	0.878216	0.84079		False	False	False	False
1	13480001	13490000	0.0411342	-0.0583064	0.379835	-0.72987	0.323811	0.232464						1.1097	0.238809	1.1097	0.918446	0.878216	0.84079		False	False	False	False
1	13490001	13500000	0.0383861	0.0107949	0.259501	-0.33353	0.366299	0.371686						0.593031	0.339145	0.593031	0.918446	0.878216	0.84079		False	False	False	False
1	13500001	13510000	0.0483073	0.0818532	0.693923	0.0740349	0.227277	0.534284						0.619888	0.333546	0.619888	0.918446	0.878216	0.84079		False	False	False	False
1	13510001	13520000	0.015431	-0.00683703	-0.745626	-0.43466	0.764966	0.333776						-0.310966	0.552423	-0.310966	0.918446	0.878216	0.84079		False	False	False	False
1	13520001	13530000	0.0404794	-0.00412466	0.351161	-0.419103	0.333766	0.339555						0.770264	0.302432	0.770264	0.918446	0.878216	0.84079		False	False	False	False
1	13530001	13540000	0.0193945	0.085511	-0.572076	0.0950145	0.699985	0.542771						-0.667091	0.639425	-0.667091	0.918446	0.878216	0.84079		False	False	False	False
1	13540001	13550000	0.0234295	0.139844	-0.3954	0.40665	0.628945	0.663079						-0.80205	0.671318	-0.80205	0.918446	0.884018	0.84079		False	False	False	False
1	13550001	13560000	0.0231215	0.132609	-0.408886	0.365152	0.634602	0.64769						-0.774038	0.664795	-0.774038	0.918446	0.881131	0.84079		False	False	False	False
1	13560001	13570000	0.0238175	0.0690927	-0.378411	0.000845227	0.621931	0.504772						-0.379256	0.569314	-0.379256	0.918446	0.878216	0.84079		False	False	False	False
1	13570001	13580000	0.0229837	0.0400475	-0.414918	-0.165748	0.637103	0.437612						-0.24917	0.537099	-0.24917	0.918446	0.878216	0.84079		False	False	False	False
1	13580001	13590000	0.0269559	-0.0831841	-0.240991	-0.872559	0.564993	0.190342						0.631569	0.331142	0.631569	0.918446	0.878216	0.84079		False	False	False	False
1	13590001	13600000	0.0584852	-0.00501771	1.13958	-0.424225	0.127599	0.337628						1.5638	0.16833	1.5638	0.918446	0.878216	0.84079		False	False	False	False
1	13600001	13610000	0.0388123	-0.00303987	0.278165	-0.412881	0.359564	0.341884						0.691046	0.318617	0.691046	0.918446	0.878216	0.84079		False	False	False	False
1	13610001	13620000	0.0253878	0.00357292	-0.309652	-0.374953	0.593604	0.356046						0.0653009	0.460205	0.0653009	0.918446	0.878216	0.84079		False	False	False	False
1	13620001	13630000	0.0176561	0.086726	-0.648196	0.101983	0.729288	0.545516						-0.750179	0.659173	-0.750179	0.918446	0.878216	0.84079		False	False	False	False
1	13630001	13640000	0.0242677	0.00980334	-0.358696	-0.339217	0.613784	0.369575						-0.0194786	0.480872	-0.0194786	0.918446	0.878216	0.84079		False	False	False	False
1	13640001	13650000	0.0211037	0.00582903	-0.497236	-0.362012	0.670293	0.360863						-0.135223	0.509009	-0.135223	0.918446	0.878216	0.84079		False	False	False	False
1	13650001	13660000	0.0222802	-0.0050566	-0.445721	-0.424448	0.649678	0.337557						-0.0212729	0.48132	-0.0212729	0.918446	0.878216	0.84079		False	False	False	False
1	13660001	13670000	0.0300879	0.0700002	-0.103847	0.00605051	0.508065	0.506842						-0.109897	0.502809	-0.109897	0.918446	0.878216	0.84079		False	False	False	False
1	13670001	13680000	0.0242365	0.184004	-0.360062	0.659936	0.614349	0.7495						-1.02	0.720922	-1.02	0.918446	0.90853	0.84079		False	False	False	False
1	13680001	13690000	0.0248351	0.0526487	-0.333854	-0.0934719	0.603536	0.46677						-0.240382	0.534945	-0.240382	0.918446	0.878216	0.84079		False	False	False	False
1	13690001	13700000	0.00583512	-0.0265266	-1.1658	-0.547592	0.890195	0.293078						-0.618208	0.627606	-0.618208	0.922216	0.878216	0.84079		False	False	False	False
1	13700001	13710000	0.00308903	0.0199891	-1.28604	-0.280795	0.916176	0.392188						-1.00525	0.717647	-1.00525	0.931556	0.878216	0.84079		False	False	False	False
1	13710001	13720000	0.00824326	0.06177	-1.06036	-0.0411554	0.863594	0.48784						-1.0192	0.720731	-1.0192	0.918873	0.878216	0.84079		False	False	False	False
1	13720001	13730000	0.0155269	-0.0200106	-0.741427	-0.510219	0.763466	0.306342						-0.231207	0.532675	-0.231207	0.918446	0.878216	0.84079		False	False	False	False
1	13730001	13740000	0.0154002	-0.0443057	-0.746974	-0.649567	0.76545	0.258219						-0.0974076	0.499774	-0.0974076	0.918446	0.878216	0.84079		False	False	False	False
1	13740001	13750000	0.015617	0.00954185	-0.737481	-0.340717	0.762003	0.369005						-0.396765	0.57365	-0.396765	0.918446	0.878216	0.84079		False	False	False	False
1	13750001	13760000	0.00819308	0.0305921	-1.06255	-0.21998	0.864191	0.416017						-0.842572	0.680682	-0.842572	0.918904	0.878216	0.84079		False	False	False	False
1	13760001	13770000	0.00811021	0.121537	-1.06618	0.301648	0.865142	0.623782						-1.36783	0.792878	-1.36783	0.918965	0.87894	0.856362		False	False	False	False
1	13770001	13780000	0.00486018	0.0590882	-1.20849	-0.0565371	0.900009	0.481661						-1.15195	0.749388	-1.15195	0.924754	0.878216	0.843608		False	False	False	False
1	13780001	13790000	0.0065911	0.0723574	-1.1327	0.0195706	0.882303	0.512324						-1.15227	0.749455	-1.15227	0.920759	0.878216	0.843643		False	False	False	False
1	13790001	13800000	0.0149586	-0.036373	-0.766311	-0.604068	0.772268	0.273461						-0.162244	0.515677	-0.162244	0.918446	0.878216	0.84079		False	False	False	False
1	13800001	13810000	0.0098176	-0.0363402	-0.99142	-0.603879	0.844155	0.273526						-0.387541	0.571296	-0.387541	0.918446	0.878216	0.84079		False	False	False	False
1	13810001	13820000	0.0153563	0.121117	-0.7489	0.299239	0.766139	0.622831						-1.04814	0.727106	-1.04814	0.918446	0.878846	0.84079		False	False	False	False
1	13820001	13830000	0.0286397	0.0590366	-0.167262	-0.0568329	0.534122	0.481552						-0.110429	0.502948	-0.110429	0.918446	0.878216	0.84079		False	False	False	False
1	13830001	13840000	0.0509557	0.0889599	0.809885	0.114796	0.196931	0.550715						0.695089	0.317795	0.695089	0.918446	0.878216	0.84079		False	False	False	False
1	13840001	13850000	0.0573665	0.223718	1.09059	0.887721	0.136536	0.81511						0.202872	0.427317	0.202872	0.918446	0.934985	0.84079		False	False	False	False
1	13850001	13860000	0.0462799	0.192643	0.605146	0.709483	0.252423	0.764833						-0.104337	0.501457	-0.104337	0.918446	0.914293	0.84079		False	False	False	False
1	13860001	13870000	0.0334395	-0.015864	0.0429086	-0.486435	0.449063	0.314869						0.529344	0.353048	0.529344	0.918446	0.878216	0.84079		False	False	False	False
1	13870001	13880000	0.0302495	-0.0174959	-0.0967727	-0.495795	0.505221	0.311457						0.399023	0.381966	0.399023	0.918446	0.878216	0.84079		False	False	False	False
1	13880001	13890000	0.0652043	0.376434	1.43379	1.76364	0.0837958	0.959106						-0.329856	0.557072	-0.329856	0.918446	1	0.84079		False	False	False	False
1	13890001	13900000	0.053214	0.233166	0.908768	0.94191	0.173549	0.829086						-0.0331418	0.484176	-0.0331418	0.918446	0.941481	0.84079		False	False	False	False
1	13900001	13910000	0.031296	-0.0368616	-0.0509486	-0.60687	0.486739	0.272462						0.555922	0.34715	0.555922	0.918446	0.878216	0.84079		False	False	False	False
1	13910001	13920000	0.0140158	-0.0572637	-0.807595	-0.72389	0.786418	0.23439						-0.0837059	0.496454	-0.0837059	0.918446	0.878216	0.84079		False	False	False	False
1	13920001	13930000	0.0218394	-0.204148	-0.465025	-1.56637	0.657474	0.0561018						1.10134	0.240275	1.10134	0.918446	0.878216	0.84079		False	False	False	False
1	13930001	13940000	0.0238164	-0.156912	-0.378455	-1.29544	0.621946	0.0950947						0.91698	0.2739	0.91698	0.918446	0.878216	0.84079		False	False	False	False
1	13940001	13950000	0.0220318	0.0753948	-0.456598	0.0369915	0.654036	0.519398						-0.493589	0.597183	-0.493589	0.918446	0.878216	0.84079		False	False	False	False
1	13950001	13960000	0.0094556	-0.0217256	-1.00727	-0.520056	0.848691	0.302907						-0.487216	0.595657	-0.487216	0.918446	0.878216	0.84079		False	False	False	False
1	13960001	13970000	0.0117998	0.0281814	-0.904628	-0.233807	0.818055	0.410566						-0.670821	0.640345	-0.670821	0.918446	0.878216	0.84079		False	False	False	False
1	13970001	13980000	0.0138324	0.105229	-0.815626	0.208107	0.789106	0.587661						-1.02373	0.721743	-1.02373	0.918446	0.878216	0.84079		False	False	False	False
1	13980001	13990000	0.0301557	0.156714	-0.100882	0.503411	0.506847	0.697451						-0.604293	0.624201	-0.604293	0.918446	0.891985	0.84079		False	False	False	False
1	13990001	14000000	0.022418	0.0880195	-0.439691	0.109403	0.647208	0.548552						-0.549093	0.610912	-0.549093	0.918446	0.878216	0.84079		False	False	False	False
1	14000001	14010000	0.0312727	0.0895715	-0.0519694	0.118304	0.487147	0.552168						-0.170274	0.517656	-0.170274	0.918446	0.878216	0.84079		False	False	False	False
1	14010001	14020000	0.0313407	0.167327	-0.0489934	0.564283	0.485951	0.71818						-0.613277	0.6264	-0.613277	0.918446	0.89821	0.84079		False	False	False	False
1	14020001	14030000	0.0154515	-0.0213753	-0.744729	-0.518047	0.764641	0.303607						-0.226683	0.531542	-0.226683	0.918446	0.878216	0.84079		False	False	False	False
1	14030001	14040000	0.0128356	-0.144701	-0.859273	-1.2254	0.803635	0.107889						0.366127	0.389452	0.366127	0.918446	0.878216	0.84079		False	False	False	False
1	14040001	14050000	0.0306604	0.136193	-0.078782	0.385709	0.497913	0.655362						-0.464491	0.590089	-0.464491	0.918446	0.882541	0.84079		False	False	False	False
1	14050001	14060000	0.0528373	-0.0822056	0.892273	-0.866947	0.177207	0.19189						1.75922	0.143008	1.75922	0.918446	0.878216	0.84079		False	False	False	False
1	14060001	14070000	0.0338995	-0.2941	0.0630517	-2.08229	0.441178	0.0173092						2.14535	0.101869	2.14535	0.918446	0.878216	0.84079		False	False	True	False
1	14070001	14080000	0.0360767	-0.179304	0.158381	-1.42387	0.40404	0.0747419						1.58225	0.165843	1.58225	0.918446	0.878216	0.84079		False	False	False	False
1	14080001	14090000	0.044002	-0.145879	0.505407	-1.23215	0.282617	0.106619						1.73756	0.145625	1.73756	0.918446	0.878216	0.84079		False	False	False	False
1	14090001	14100000	0.0397328	-0.206078	0.318471	-1.57744	0.345222	0.0547909						1.89591	0.127298	1.89591	0.918446	0.878216	0.84079		False	False	False	False
1	14100001	14110000	0.0163546	-0.169066	-0.705185	-1.36515	0.750449	0.0836586						0.659963	0.325111	0.659963	0.918446	0.878216	0.84079		False	False	False	False
1	14110001	14120000	0.0276556	0.00210922	-0.210352	-0.383348	0.552179	0.35293						0.172996	0.434402	0.172996	0.918446	0.878216	0.84079		False	False	False	False
1	14120001	14130000	0.0408944	0.0702523	0.369335	0.00749632	0.327506	0.507429						0.361839	0.390441	0.361839	0.918446	0.878216	0.84079		False	False	False	False
1	14130001	14140000	0.0757669	0.201264	1.89629	0.758929	0.0408116	0.779563						1.13736	0.234002	1.13736	0.918446	0.920076	0.84079		True	False	False	False
1	14140001	14150000	0.0356307	-0.065756	0.138853	-0.772598	0.411517	0.21934						0.911451	0.274953	0.911451	0.918446	0.878216	0.84079		False	False	False	False
1	14150001	14160000	0.079995	-0.0936647	2.08142	-0.932672	0.0301274	0.174149						3.0141	0.0433798	3.0141	0.835911	0.878216	0.84079		True	False	False	False
1	14160001	14170000	0.0144507	-0.0952584	-0.788552	-0.941813	0.780051	0.171801						0.153261	0.439028	0.153261	0.918446	0.878216	0.84079		False	False	False	False
1	14170001	14180000	0.0190779	-0.0199628	-0.58594	-0.509945	0.705463	0.306434						-0.075995	0.494543	-0.075995	0.918446	0.878216	0.84079		False	False	False	False
1	14180001	14190000	0.0142932	0.0291161	-0.795448	-0.228446	0.782379	0.412684						-0.567002	0.61526	-0.567002	0.918446	0.878216	0.84079		False	False	False	False
1	14190001	14200000	0.0147298	0.0486848	-0.77633	-0.116207	0.775739	0.457665						-0.660123	0.637739	-0.660123	0.918446	0.878216	0.84079		False	False	False	False
1	14200001	14210000	0.0242513	0.0519899	-0.359414	-0.0972503	0.614083	0.465221						-0.262164	0.540361	-0.262164	0.918446	0.878216	0.84079		False	False	False	False
1	14210001	14220000	0.0364313	0.0239946	0.173908	-0.257821	0.39814	0.401182						0.431729	0.37459	0.431729	0.918446	0.878216	0.84079		False	False	False	False
1	14220001	14230000	0.0470154	-0.0599371	0.637353	-0.739223	0.243065	0.229587						1.37658	0.195269	1.37658	0.918446	0.878216	0.84079		False	False	False	False
1	14230001	14240000	0.0581598	0.0289691	1.12533	-0.229289	0.130122	0.412354						1.35462	0.198518	1.35462	0.918446	0.878216	0.84079		False	False	False	False
1	14240001	14250000	0.0179724	-0.046368	-0.634347	-0.661395	0.724093	0.254308						0.0270479	0.469538	0.0270479	0.918446	0.878216	0.84079		False	False	False	False
1	14250001	14260000	0.022149	0.0465239	-0.451468	-0.128601	0.651969	0.452611						-0.322867	0.555364	-0.322867	0.918446	0.878216	0.84079		False	False	False	False
1	14260001	14270000	0.0352885	0.120874	0.12387	0.297843	0.417302	0.622284						-0.173973	0.518585	-0.173973	0.918446	0.878758	0.84079		False	False	False	False
1	14270001	14280000	0.0308457	0.123629	-0.0706653	0.313643	0.494666	0.628358						-0.384308	0.570521	-0.384308	0.918446	0.879372	0.84079		False	False	False	False
1	14280001	14290000	0.0257515	-0.0147353	-0.293726	-0.479962	0.587015	0.317172						0.186236	0.431303	0.186236	0.918446	0.878216	0.84079		False	False	False	False
1	14290001	14300000	0.044229	0.19498	0.515345	0.722889	0.279489	0.768829						-0.207544	0.526807	-0.207544	0.918446	0.915881	0.84079		False	False	False	False
1	14300001	14310000	0.0310648	0.0326636	-0.0610712	-0.208099	0.490816	0.420731						0.147027	0.440477	0.147027	0.918446	0.878216	0.84079		False	False	False	False
1	14310001	14320000	0.0169603	0.105048	-0.678662	0.207071	0.74072	0.587268						-0.885733	0.69061	-0.885733	0.918446	0.878216	0.84079		False	False	False	False
1	14320001	14330000	0.0223239	0.140087	-0.44381	0.408044	0.648884	0.663589						-0.851854	0.682838	-0.851854	0.918446	0.884159	0.84079		False	False	False	False
1	14330001	14340000	0.0259507	0.180816	-0.285002	0.641647	0.583447	0.743658						-0.926649	0.69995	-0.926649	0.918446	0.906623	0.84079		False	False	False	False
1	14340001	14350000	0.0159623	0.0980649	-0.722364	0.167019	0.756708	0.571479						-0.889384	0.691456	-0.889384	0.918446	0.878216	0.84079		False	False	False	False
1	14350001	14360000	0.00677357	0.0685463	-1.12471	-0.00228902	0.880316	0.503523						-1.12242	0.743177	-1.12242	0.920683	0.878216	0.842215		False	False	False	False
1	14360001	14370000	0.0175165	0.0367715	-0.65431	-0.184538	0.731581	0.43012						-0.469773	0.591428	-0.469773	0.918446	0.878216	0.84079		False	False	False	False
1	14370001	14380000	0.0245627	0.068147	-0.345778	-0.00457925	0.608489	0.502629						-0.341199	0.559951	-0.341199	0.918446	0.878216	0.84079		False	False	False	False
1	14380001	14390000	0.0376247	0.107082	0.226166	0.218736	0.378505	0.591792						0.00743004	0.474322	0.00743004	0.918446	0.878216	0.84079		False	False	False	False
1	14390001	14400000	0.0283125	0.105307	-0.181588	0.20856	0.540152	0.587827						-0.390148	0.571952	-0.390148	0.918446	0.878216	0.84079		False	False	False	False
1	14400001	14410000	0.0566249	0.234225	1.05812	0.947984	0.142621	0.830595						0.110141	0.449512	0.110141	0.918446	0.942119	0.84079		False	False	False	False
1	14410001	14420000	0.0312775	0.137775	-0.051758	0.394781	0.487062	0.658765						-0.446539	0.585719	-0.446539	0.918446	0.883217	0.84079		False	False	False	False
1	14420001	14430000	0.0293392	0.052894	-0.136632	-0.0920649	0.521401	0.467361						-0.0445671	0.486905	-0.0445671	0.918446	0.878216	0.84079		False	False	False	False
1	14430001	14440000	0.0438135	-0.00696699	0.497151	-0.435406	0.285252	0.333509						0.932557	0.270903	0.932557	0.918446	0.878216	0.84079		False	False	False	False
1	14440001	14450000	0.0318288	0.0506165	-0.0276201	-0.105128	0.477357	0.46208						0.0775078	0.457323	0.0775078	0.918446	0.878216	0.84079		False	False	False	False
1	14450001	14460000	0.0167146	0.0749299	-0.689422	0.0343253	0.744693	0.518284						-0.723747	0.652887	-0.723747	0.918446	0.878216	0.84079		False	False	False	False
1	14460001	14470000	0.0158562	0.0870141	-0.727011	0.103636	0.758322	0.546194						-0.830647	0.677883	-0.830647	0.918446	0.878216	0.84079		False	False	False	False
1	14470001	14480000	0.00518149	0.0405895	-1.19442	-0.162639	0.896875	0.438889						-1.03178	0.723507	-1.03178	0.923784	0.878216	0.84079		False	False	False	False
1	14480001	14490000	0.0169884	0.11648	-0.677435	0.272643	0.740301	0.61259						-0.950078	0.705276	-0.950078	0.918446	0.878587	0.84079		False	False	False	False
1	14490001	14500000	0.015987	0.0489537	-0.721281	-0.114665	0.756305	0.458265						-0.606617	0.624765	-0.606617	0.918446	0.878216	0.84079		False	False	False	False
1	14500001	14510000	0.0231441	0.057523	-0.407893	-0.0655143	0.634171	0.478088						-0.342379	0.560243	-0.342379	0.918446	0.878216	0.84079		False	False	False	False
1	14510001	14520000	0.0222165	0.0232028	-0.448511	-0.262363	0.650772	0.39937						-0.186149	0.521563	-0.186149	0.918446	0.878216	0.84079		False	False	False	False
1	14520001	14530000	0.0150167	0.0636497	-0.763767	-0.0303741	0.77137	0.492178						-0.733393	0.655194	-0.733393	0.918446	0.878216	0.84079		False	False	False	False
1	14530001	14540000	0.0222341	0.0694076	-0.447742	0.0026511	0.650488	0.505489						-0.450393	0.58663	-0.450393	0.918446	0.878216	0.84079		False	False	False	False
1	14540001	14550000	0.0300718	0.13015	-0.104555	0.351047	0.508357	0.642425						-0.455601	0.587885	-0.455601	0.918446	0.880199	0.84079		False	False	False	False
1	14550001	14560000	0.0475506	0.0644842	0.660789	-0.0255875	0.236352	0.4941						0.686377	0.319581	0.686377	0.918446	0.878216	0.84079		False	False	False	False
1	14560001	14570000	0.046874	0.147767	0.631161	0.452092	0.24492	0.679453						0.179069	0.432969	0.179069	0.918446	0.887173	0.84079		False	False	False	False
1	14570001	14580000	0.0211242	0.0399819	-0.496342	-0.166124	0.669971	0.437466						-0.330218	0.557151	-0.330218	0.918446	0.878216	0.84079		False	False	False	False
1	14580001	14590000	0.0416604	0.005932	0.402875	-0.361422	0.316044	0.361089						0.764297	0.303582	0.764297	0.918446	0.878216	0.84079		False	False	False	False
1	14590001	14600000	0.0476668	0.243751	0.665875	1.00262	0.234941	0.843687						-0.336744	0.5588	-0.336744	0.918446	0.948119	0.84079		False	False	False	False
1	14600001	14610000	0.0504581	0.275506	0.788098	1.18476	0.202362	0.882562						-0.396657	0.573614	-0.396657	0.918446	0.96646	0.84079		False	False	False	False
1	14610001	14620000	0.020332	-0.060153	-0.531026	-0.740461	0.68374	0.229192						0.209435	0.42579	0.209435	0.918446	0.878216	0.84079		False	False	False	False
1	14620001	14630000	0.0253524	0.0158557	-0.311202	-0.304503	0.594234	0.382911						-0.00669912	0.477772	-0.00669912	0.918446	0.878216	0.84079		False	False	False	False
1	14630001	14640000	0.0211395	-0.0105415	-0.495672	-0.455908	0.669718	0.325977						-0.0397641	0.485772	-0.0397641	0.918446	0.878216	0.84079		False	False	False	False
1	14640001	14650000	0.0314616	0.117972	-0.0436974	0.2812	0.483774	0.61588						-0.324897	0.555845	-0.324897	0.918446	0.878758	0.84079		False	False	False	False
1	14650001	14660000	0.0368351	0.0526227	0.191592	-0.0936206	0.391503	0.466705						0.285212	0.408048	0.285212	0.918446	0.878216	0.84079		False	False	False	False
1	14660001	14670000	0.0326957	0.0522212	0.0103371	-0.0959237	0.462048	0.465762						0.106261	0.450456	0.106261	0.918446	0.878216	0.84079		False	False	False	False
1	14670001	14680000	0.0315924	0.126803	-0.0379711	0.331853	0.481498	0.635248						-0.369824	0.566992	-0.369824	0.918446	0.879883	0.84079		False	False	False	False
1	14680001	14690000	0.0288706	0.0837676	-0.157148	0.0850148	0.529841	0.538704						-0.242163	0.535398	-0.242163	0.918446	0.878216	0.84079		False	False	False	False
1	14690001	14700000	0.0311217	0.110035	-0.0585797	0.235677	0.489802	0.598403						-0.294257	0.548269	-0.294257	0.918446	0.878216	0.84079		False	False	False	False
1	14700001	14710000	0.0139297	0.108737	-0.811365	0.228232	0.787653	0.595516						-1.0396	0.725238	-1.0396	0.918446	0.878216	0.84079		False	False	False	False
1	14710001	14720000	0.0384236	0.199844	0.261146	0.750784	0.365705	0.777124						-0.489638	0.596233	-0.489638	0.918446	0.918959	0.84079		False	False	False	False
1	14720001	14730000	0.0262972	0.203967	-0.269832	0.774438	0.577045	0.784052						-1.04427	0.726262	-1.04427	0.918446	0.921975	0.84079		False	False	False	False
1	14730001	14740000	0.0191321	0.129994	-0.58357	0.350154	0.704508	0.642111						-0.933723	0.701571	-0.933723	0.918446	0.880147	0.84079		False	False	False	False
1	14740001	14750000	0.00858758	0.0508516	-1.04528	-0.103779	0.859495	0.462625						-0.9415	0.703319	-0.9415	0.918446	0.878216	0.84079		False	False	False	False
1	14750001	14760000	0.010667	0.0732034	-0.954227	0.0244225	0.833127	0.514262						-0.978649	0.711699	-0.978649	0.918446	0.878216	0.84079		False	False	False	False
1	14760001	14770000	0.0311377	-0.0226803	-0.0578789	-0.525531	0.489525	0.300876						0.467652	0.366516	0.467652	0.918446	0.878216	0.84079		False	False	False	False
1	14770001	14780000	0.027453	-0.155963	-0.219224	-1.28999	0.555886	0.0960391						1.07077	0.245591	1.07077	0.918446	0.878216	0.84079		False	False	False	False
1	14780001	14790000	0.014214	-0.0345893	-0.798914	-0.593837	0.78352	0.276938						-0.205077	0.526197	-0.205077	0.918446	0.878216	0.84079		False	False	False	False
1	14790001	14800000	0.0132526	0.0112411	-0.841011	-0.33097	0.797564	0.372682						-0.510041	0.601141	-0.510041	0.918446	0.878216	0.84079		False	False	False	False
1	14800001	14810000	0.011122	0.00641627	-0.934305	-0.358644	0.827117	0.362115						-0.575661	0.617351	-0.575661	0.918446	0.878216	0.84079		False	False	False	False
1	14810001	14820000	0.0138118	-0.000481992	-0.816525	-0.39821	0.789437	0.347332						-0.418315	0.578939	-0.418315	0.918446	0.878216	0.84079		False	False	False	False
1	14820001	14830000	0.00998593	0.0794311	-0.984049	0.0601427	0.841992	0.528706						-1.04419	0.726245	-1.04419	0.918446	0.878216	0.84079		False	False	False	False
1	14830001	14840000	0.0159455	0.13943	-0.723097	0.404275	0.756982	0.662237						-1.12737	0.744246	-1.12737	0.918446	0.883948	0.842284		False	False	False	False
1	14840001	14850000	0.0267899	0.298231	-0.248256	1.3151	0.56807	0.905503						-1.56335	0.828862	-1.56335	0.918446	0.9778	0.873238		False	False	False	False
1	14850001	14860000	0.0208879	0.198326	-0.506686	0.742081	0.674075	0.77458						-1.24877	0.769499	-1.24877	0.918446	0.917907	0.848331		False	False	False	False
1	14860001	14870000	0.0131583	0.193542	-0.845142	0.714644	0.798931	0.766361						-1.55979	0.82823	-1.55979	0.918446	0.914918	0.8728		False	False	False	False
1	14870001	14880000	0.012612	0.0487799	-0.869064	-0.115662	0.806855	0.457876						-0.753403	0.659951	-0.753403	0.918446	0.878216	0.84079		False	False	False	False
1	14880001	14890000	0.0178856	0.130179	-0.63815	0.351215	0.725517	0.642491						-0.989365	0.714075	-0.989365	0.918446	0.880207	0.84079		False	False	False	False
1	14890001	14900000	0.0245989	0.134499	-0.344195	0.37599	0.607825	0.651751						-0.720185	0.652066	-0.720185	0.918446	0.881966	0.84079		False	False	False	False
1	14900001	14910000	0.0112863	-0.0863081	-0.927112	-0.890477	0.824998	0.185435						-0.0366349	0.485035	-0.0366349	0.918446	0.878216	0.84079		False	False	False	False
1	14910001	14920000	0.0208213	0.0443732	-0.509605	-0.140937	0.675278	0.447589						-0.368668	0.566716	-0.368668	0.918446	0.878216	0.84079		False	False	False	False
1	14920001	14930000	0.0302534	0.261758	-0.0966009	1.1059	0.505157	0.866781						-1.2025	0.760011	-1.2025	0.918446	0.958896	0.845876		False	False	False	False
1	14930001	14940000	0.0182362	0.0454503	-0.622796	-0.134759	0.719748	0.450103						-0.488037	0.595858	-0.488037	0.918446	0.878216	0.84079		False	False	False	False
1	14940001	14950000	0.0204004	0.137251	-0.528033	0.391774	0.68254	0.657656						-0.919807	0.69843	-0.919807	0.918446	0.882955	0.84079		False	False	False	False
1	14950001	14960000	0.0166586	0.0253622	-0.691873	-0.249977	0.745616	0.404282						-0.441896	0.584614	-0.441896	0.918446	0.878216	0.84079		False	False	False	False
1	14960001	14970000	0.0151226	0.101586	-0.759131	0.187215	0.769742	0.579416						-0.946346	0.704419	-0.946346	0.918446	0.878216	0.84079		False	False	False	False
1	14970001	14980000	0.026942	0.0886043	-0.241599	0.112757	0.565251	0.54989						-0.354356	0.563237	-0.354356	0.918446	0.878216	0.84079		False	False	False	False
1	14980001	14990000	0.0139147	0.0130179	-0.81202	-0.32078	0.787873	0.376625						-0.491241	0.59664	-0.491241	0.918446	0.878216	0.84079		False	False	False	False
1	14990001	15000000	0.0331412	0.0653324	0.0298467	-0.0207225	0.454144	0.496084						0.0505692	0.463812	0.0505692	0.918446	0.878216	0.84079		False	False	False	False
1	15000001	15010000	0.022512	-0.0451112	-0.435571	-0.654187	0.645533	0.256696						0.218616	0.423603	0.218616	0.918446	0.878216	0.84079		False	False	False	False
1	15010001	15020000	0.0180755	-0.0134488	-0.629833	-0.472583	0.722407	0.319887						-0.15725	0.514481	-0.15725	0.918446	0.878216	0.84079		False	False	False	False
1	15020001	15030000	0.0238664	0.0518313	-0.376269	-0.0981599	0.62107	0.46485						-0.278109	0.544291	-0.278109	0.918446	0.878216	0.84079		False	False	False	False
1	15030001	15040000	0.0184939	0.0788108	-0.611512	0.0565848	0.715412	0.527325						-0.668097	0.639686	-0.668097	0.918446	0.878216	0.84079		False	False	False	False
1	15040001	15050000	0.0184813	-0.0261138	-0.612063	-0.545225	0.715621	0.293932						-0.066838	0.492319	-0.066838	0.918446	0.878216	0.84079		False	False	False	False
1	15050001	15060000	0.0230125	0.0689125	-0.413656	-0.000188531	0.636586	0.504365						-0.413468	0.577723	-0.413468	0.918446	0.878216	0.84079		False	False	False	False
1	15060001	15070000	0.0371778	-0.00818971	0.206598	-0.442419	0.38574	0.330892						0.649017	0.327384	0.649017	0.918446	0.878216	0.84079		False	False	False	False
1	15070001	15080000	0.0298828	0.0573425	-0.11283	-0.06655	0.511695	0.477667						-0.0462803	0.487335	-0.0462803	0.918446	0.878216	0.84079		False	False	False	False
1	15080001	15090000	0.0358744	0.0749138	0.149525	0.0342329	0.407368	0.518243						0.115292	0.448209	0.115292	0.918446	0.878216	0.84079		False	False	False	False
1	15090001	15100000	0.0405362	-0.00724685	0.353648	-0.437011	0.33289	0.332895						0.790658	0.298417	0.790658	0.918446	0.878216	0.84079		False	False	False	False
1	15100001	15110000	0.064164	0.00208328	1.38824	-0.383497	0.0895966	0.352864						1.77173	0.14149	1.77173	0.918446	0.878216	0.84079		False	False	False	False
1	15110001	15120000	0.0328795	-0.0541593	0.018386	-0.706084	0.458809	0.239972						0.72447	0.311651	0.72447	0.918446	0.878216	0.84079		False	False	False	False
1	15120001	15130000	0.0248402	-0.0276807	-0.333627	-0.554212	0.603459	0.290793						0.220585	0.423133	0.220585	0.918446	0.878216	0.84079		False	False	False	False
1	15130001	15140000	0.0348637	-0.0473715	0.105268	-0.667151	0.424578	0.252421						0.772419	0.302009	0.772419	0.918446	0.878216	0.84079		False	False	False	False
1	15140001	15150000	0.0271698	0.0137761	-0.231623	-0.316431	0.561051	0.378303						0.0848079	0.455597	0.0848079	0.918446	0.878216	0.84079		False	False	False	False
1	15150001	15160000	0.0335759	0.0605341	0.0488794	-0.0482436	0.446701	0.484986						0.0971229	0.452604	0.0971229	0.918446	0.878216	0.84079		False	False	False	False
1	15160001	15170000	0.00865543	-0.0289459	-1.04231	-0.561469	0.858663	0.288255						-0.480839	0.594113	-0.480839	0.918446	0.878216	0.84079		False	False	False	False
1	15170001	15180000	0.0152131	0.0264658	-0.75517	-0.243647	0.768382	0.406706						-0.511523	0.601534	-0.511523	0.918446	0.878216	0.84079		False	False	False	False
1	15180001	15190000	0.0149199	0.0329191	-0.768009	-0.206633	0.772857	0.421318						-0.561376	0.613926	-0.561376	0.918446	0.878216	0.84079		False	False	False	False
1	15190001	15200000	0.0231394	-0.0186811	-0.408101	-0.502594	0.634257	0.308999						0.0944926	0.45324	0.0944926	0.918446	0.878216	0.84079		False	False	False	False
1	15200001	15210000	0.0430277	0.0543719	0.462744	-0.0835879	0.296392	0.470778						0.546332	0.349305	0.546332	0.918446	0.878216	0.84079		False	False	False	False
1	15210001	15220000	0.0501529	-0.019523	0.774735	-0.507422	0.205749	0.307286						1.28216	0.209829	1.28216	0.918446	0.878216	0.84079		False	False	False	False
1	15220001	15230000	0.0232115	0.0127786	-0.404946	-0.322152	0.632963	0.376095						-0.0827938	0.496236	-0.0827938	0.918446	0.878216	0.84079		False	False	False	False
1	15230001	15240000	0.0234519	-0.00932522	-0.394416	-0.448932	0.628546	0.328488						0.0545156	0.462836	0.0545156	0.918446	0.878216	0.84079		False	False	False	False
1	15240001	15250000	0.0318826	0.0912938	-0.0252632	0.128182	0.476417	0.556094						-0.153446	0.513565	-0.153446	0.918446	0.878216	0.84079		False	False	False	False
1	15250001	15260000	0.0129335	0.000439416	-0.854985	-0.392925	0.802183	0.349324						-0.46206	0.589459	-0.46206	0.918446	0.878216	0.84079		False	False	False	False
1	15260001	15270000	0.0378332	-0.0351977	0.235296	-0.597327	0.375176	0.275749						0.832623	0.290268	0.832623	0.918446	0.878216	0.84079		False	False	False	False
1	15270001	15280000	0.0240384	0.08729	-0.368738	0.105218	0.617959	0.546842						-0.473957	0.592422	-0.473957	0.918446	0.878216	0.84079		False	False	False	False
1	15280001	15290000	0.0157366	-0.0640831	-0.732245	-0.763003	0.7602	0.222221						0.0307578	0.468624	0.0307578	0.918446	0.878216	0.84079		False	False	False	False
1	15290001	15300000	0.0187357	-0.147709	-0.600924	-1.24265	0.711295	0.104632						0.641724	0.328946	0.641724	0.918446	0.878216	0.84079		False	False	False	False
1	15300001	15310000	0.0290872	-0.159941	-0.147667	-1.31281	0.525989	0.0921115						1.16514	0.229293	1.16514	0.918446	0.878216	0.84079		False	False	False	False
1	15310001	15320000	0.028752	-0.132599	-0.162343	-1.15599	0.532065	0.121659						0.993642	0.259513	0.993642	0.918446	0.878216	0.84079		False	False	False	False
1	15320001	15330000	0.0196888	-0.0101397	-0.55919	-0.453603	0.695016	0.3268						-0.105587	0.501738	-0.105587	0.918446	0.878216	0.84079		False	False	False	False
1	15330001	15340000	0.0234817	-0.132294	-0.393115	-1.15424	0.62802	0.122037						0.761122	0.304234	0.761122	0.918446	0.878216	0.84079		False	False	False	False
1	15340001	15350000	0.0292341	-0.255774	-0.141233	-1.86247	0.523311	0.0294044						1.72124	0.147682	1.72124	0.918446	0.878216	0.84079		False	False	True	False
1	15350001	15360000	0.0178571	-0.0889168	-0.639398	-0.90544	0.725976	0.181403						0.266042	0.412512	0.266042	0.918446	0.878216	0.84079		False	False	False	False
1	15360001	15370000	0.0103151	0.0638888	-0.969638	-0.0290028	0.837727	0.492729						-0.940635	0.703143	-0.940635	0.918446	0.878216	0.84079		False	False	False	False
1	15370001	15380000	0.020442	-0.00719304	-0.52621	-0.436702	0.681809	0.333009						-0.0895078	0.49786	-0.0895078	0.918446	0.878216	0.84079		False	False	False	False
1	15380001	15390000	0.0182409	-0.0100223	-0.622591	-0.45293	0.719669	0.327024						-0.169661	0.51749	-0.169661	0.918446	0.878216	0.84079		False	False	False	False
1	15390001	15400000	0.0127355	0.0675586	-0.863654	-0.00795361	0.805095	0.501262						-0.855701	0.683742	-0.855701	0.918446	0.878216	0.84079		False	False	False	False
1	15400001	15410000	0.0223942	-0.0322386	-0.440732	-0.580355	0.647628	0.281657						0.139622	0.442236	0.139622	0.918446	0.878216	0.84079		False	False	False	False
1	15410001	15420000	0.00913231	0.0120609	-1.02143	-0.326268	0.852811	0.374495						-0.695159	0.646128	-0.695159	0.918446	0.878216	0.84079		False	False	False	False
1	15420001	15430000	0.0168783	-0.0443811	-0.682256	-0.649999	0.742021	0.258093						-0.0322572	0.483954	-0.0322572	0.918446	0.878216	0.84079		False	False	False	False
1	15430001	15440000	0.0142372	0.0454213	-0.797902	-0.134925	0.783205	0.45003						-0.662977	0.638436	-0.662977	0.918446	0.878216	0.84079		False	False	False	False
1	15440001	15450000	0.0187171	-0.0285263	-0.601739	-0.559062	0.711585	0.289096						-0.0426772	0.486454	-0.0426772	0.918446	0.878216	0.84079		False	False	False	False
1	15450001	15460000	0.0276964	0.0652241	-0.208564	-0.0213438	0.55139	0.495815						-0.18722	0.521809	-0.18722	0.918446	0.878216	0.84079		False	False	False	False
1	15460001	15470000	0.0339211	-0.00384842	0.0639971	-0.417519	0.440793	0.340116						0.481516	0.363376	0.481516	0.918446	0.878216	0.84079		False	False	False	False
1	15470001	15480000	0.0237152	0.0992261	-0.38289	0.17368	0.623753	0.574141						-0.556569	0.61277	-0.556569	0.918446	0.878216	0.84079		False	False	False	False
1	15480001	15490000	0.00971066	0.110996	-0.996103	0.241185	0.845518	0.60056						-1.23729	0.767137	-1.23729	0.918446	0.878216	0.84757		False	False	False	False
1	15490001	15500000	0.010855	0.0177085	-0.945997	-0.293876	0.83066	0.387102						-0.652121	0.635737	-0.652121	0.918446	0.878216	0.84079		False	False	False	False
1	15500001	15510000	0.00594277	-0.0678007	-1.16109	-0.784325	0.889115	0.215785						-0.376761	0.568704	-0.376761	0.922142	0.878216	0.84079		False	False	False	False
1	15510001	15520000	0.0239373	-0.138408	-0.373164	-1.1893	0.619792	0.114909						0.81614	0.293476	0.81614	0.918446	0.878216	0.84079		False	False	False	False
1	15520001	15530000	0.0363703	-0.293233	0.171237	-2.07733	0.399105	0.0175242						2.24856	0.0925394	2.24856	0.918446	0.878216	0.84079		False	False	True	False
1	15530001	15540000	0.047257	-0.318129	0.647932	-2.22012	0.239982	0.0122014						2.86805	0.0505552	2.86805	0.918446	0.878216	0.84079		False	False	True	False
1	15540001	15550000	0.0602196	-0.487243	1.21552	-3.19009	0.114856	0.00066467						4.40562	0.00895821	4.40562	0.918446	0.244214	0.84079		False	False	True	True
1	15550001	15560000	0.038631	-0.361103	0.270227	-2.4666	0.362362	0.00626238						2.73683	0.0578892	2.73683	0.918446	0.803094	0.84079		False	False	True	True
1	15560001	15570000	0.021107	0.000718222	-0.497093	-0.391326	0.670251	0.349943						-0.105767	0.501786	-0.105767	0.918446	0.878216	0.84079		False	False	False	False
1	15570001	15580000	0.0194997	0.0409764	-0.56747	-0.16042	0.698217	0.439805						-0.40705	0.576128	-0.40705	0.918446	0.878216	0.84079		False	False	False	False
1	15580001	15590000	0.0260606	0.0988514	-0.280191	0.17153	0.581397	0.573275						-0.451721	0.586949	-0.451721	0.918446	0.878216	0.84079		False	False	False	False
1	15590001	15600000	0.0161309	0.0395612	-0.71498	-0.168537	0.754036	0.436552						-0.546443	0.610222	-0.546443	0.918446	0.878216	0.84079		False	False	False	False
1	15600001	15610000	0.024896	0.0306199	-0.331186	-0.219821	0.602435	0.416084						-0.111365	0.503186	-0.111365	0.918446	0.878216	0.84079		False	False	False	False
1	15610001	15620000	0.0250176	0.108208	-0.32586	0.225195	0.600241	0.594322						-0.551055	0.611382	-0.551055	0.918446	0.878216	0.84079		False	False	False	False
1	15620001	15630000	0.0247229	0.188094	-0.338766	0.683394	0.605601	0.756775						-1.02216	0.721392	-1.02216	0.918446	0.911157	0.84079		False	False	False	False
1	15630001	15640000	0.043985	0.153	0.504663	0.482105	0.282861	0.690036						0.0225581	0.470589	0.0225581	0.918446	0.890665	0.84079		False	False	False	False
1	15640001	15650000	0.0364114	0.240745	0.173036	0.98538	0.398441	0.839591						-0.812344	0.673653	-0.812344	0.918446	0.94612	0.84079		False	False	False	False
1	15650001	15660000	0.0555547	0.10164	1.01126	0.187526	0.151844	0.579533						0.823735	0.291973	0.823735	0.918446	0.878216	0.84079		False	False	False	False
1	15660001	15670000	0.0266399	0.144517	-0.254826	0.433454	0.570828	0.672799						-0.68828	0.644495	-0.68828	0.918446	0.885833	0.84079		False	False	False	False
1	15670001	15680000	0.012995	0.195846	-0.852291	0.727855	0.801255	0.770316						-1.58015	0.831752	-1.58015	0.918446	0.916355	0.874979		False	False	False	False
1	15680001	15690000	0.0139056	0.0810418	-0.812422	0.0693806	0.788006	0.532412						-0.881802	0.689712	-0.881802	0.918446	0.878216	0.84079		False	False	False	False
1	15690001	15700000	0.00534412	0.0179544	-1.1873	-0.292466	0.895246	0.387624						-0.894834	0.692727	-0.894834	0.923462	0.878216	0.84079		False	False	False	False
1	15700001	15710000	0.0210223	-0.206417	-0.5008	-1.57938	0.671703	0.0545824						1.07858	0.244144	1.07858	0.918446	0.878216	0.84079		False	False	False	False
1	15710001	15720000	0.0120677	0.0819529	-0.892897	0.0746064	0.814353	0.534495						-0.967503	0.709197	-0.967503	0.918446	0.878216	0.84079		False	False	False	False
1	15720001	15730000	0.0178392	0.127384	-0.640178	0.335185	0.726274	0.636483						-0.975363	0.710928	-0.975363	0.918446	0.880011	0.84079		False	False	False	False
1	15730001	15740000	0.00724452	0.0598738	-1.10409	-0.0520309	0.875133	0.483417						-1.05206	0.727932	-1.05206	0.919856	0.878216	0.840799		False	False	False	False
1	15740001	15750000	0.0104339	0.0551742	-0.964435	-0.0789863	0.836168	0.472697						-0.885449	0.690547	-0.885449	0.918446	0.878216	0.84079		False	False	False	False
1	15750001	15760000	0.0140907	0.0389066	-0.804317	-0.172291	0.785298	0.435044						-0.632026	0.630967	-0.632026	0.918446	0.878216	0.84079		False	False	False	False
1	15760001	15770000	0.005865	3.58746e-05	-1.16449	-0.39524	0.889891	0.348441						-0.769252	0.663703	-0.769252	0.922175	0.878216	0.84079		False	False	False	False
1	15770001	15780000	0.0076784	0.0031477	-1.08509	-0.377391	0.870182	0.355113						-0.707698	0.649075	-0.707698	0.919356	0.878216	0.84079		False	False	False	False
1	15780001	15790000	0.0237583	0.0255331	-0.381002	-0.248997	0.622948	0.404658						-0.132005	0.508161	-0.132005	0.918446	0.878216	0.84079		False	False	False	False
1	15790001	15800000	0.0235503	0.0178816	-0.390107	-0.292883	0.626721	0.387472						-0.0972244	0.499733	-0.0972244	0.918446	0.878216	0.84079		False	False	False	False
1	15800001	15810000	0.0156093	0.0733698	-0.737821	0.0253772	0.762129	0.514638						-0.763198	0.662278	-0.763198	0.918446	0.878216	0.84079		False	False	False	False
1	15810001	15820000	0.0144046	0.0638705	-0.790571	-0.0291077	0.780758	0.492691						-0.761463	0.661858	-0.761463	0.918446	0.878216	0.84079		False	False	False	False
1	15820001	15830000	0.00887798	0.00797133	-1.03256	-0.349725	0.855913	0.365571						-0.682838	0.643168	-0.682838	0.918446	0.878216	0.84079		False	False	False	False
1	15830001	15840000	0.01508	0.0837347	-0.760995	0.0848265	0.770414	0.538632						-0.845822	0.681407	-0.845822	0.918446	0.878216	0.84079		False	False	False	False
1	15840001	15850000	0.0169757	0.00423653	-0.677988	-0.371146	0.740484	0.357445						-0.306842	0.551405	-0.306842	0.918446	0.878216	0.84079		False	False	False	False
1	15850001	15860000	0.0223035	0.0305534	-0.444701	-0.220202	0.649225	0.415942						-0.224499	0.531027	-0.224499	0.918446	0.878216	0.84079		False	False	False	False
1	15860001	15870000	0.0103708	0.10034	-0.967199	0.180071	0.836989	0.576604						-1.14727	0.74839	-1.14727	0.918446	0.878216	0.84333		False	False	False	False
1	15870001	15880000	0.0220918	0.0134942	-0.45397	-0.318048	0.652986	0.37766						-0.135922	0.509189	-0.135922	0.918446	0.878216	0.84079		False	False	False	False
1	15880001	15890000	0.0157734	-0.096374	-0.730637	-0.948212	0.759625	0.17008						0.217575	0.423848	0.217575	0.918446	0.878216	0.84079		False	False	False	False
1	15890001	15900000	0.011225	0.0602926	-0.929795	-0.0496289	0.82579	0.484419						-0.880166	0.689312	-0.880166	0.918446	0.878216	0.84079		False	False	False	False
1	15900001	15910000	0.0255061	0.146725	-0.304471	0.446116	0.591471	0.677339						-0.750587	0.659261	-0.750587	0.918446	0.88664	0.84079		False	False	False	False
1	15910001	15920000	0.015897	0.175514	-0.725222	0.611238	0.757697	0.733703						-1.33646	0.786814	-1.33646	0.918446	0.903273	0.854188		False	False	False	False
1	15920001	15930000	0.018061	-0.0228683	-0.630469	-0.52661	0.722653	0.300505						-0.10386	0.501337	-0.10386	0.918446	0.878216	0.84079		False	False	False	False
1	15930001	15940000	0.0245525	-0.0997686	-0.346224	-0.967682	0.608674	0.165045						0.621458	0.333207	0.621458	0.918446	0.878216	0.84079		False	False	False	False
1	15940001	15950000	0.0270176	-0.0929001	-0.238285	-0.928286	0.56385	0.175294						0.690002	0.318835	0.690002	0.918446	0.878216	0.84079		False	False	False	False
1	15950001	15960000	0.0163241	-0.0252146	-0.706521	-0.540067	0.750934	0.295754						-0.166453	0.516696	-0.166453	0.918446	0.878216	0.84079		False	False	False	False
1	15960001	15970000	0.0266116	-0.0471981	-0.256066	-0.666157	0.571356	0.25277						0.410091	0.379489	0.410091	0.918446	0.878216	0.84079		False	False	False	False
1	15970001	15980000	0.0425918	0.0284541	0.443658	-0.232243	0.302595	0.41118						0.675901	0.321777	0.675901	0.918446	0.878216	0.84079		False	False	False	False
1	15980001	15990000	0.0318384	0.0924799	-0.0271997	0.134986	0.477186	0.558804						-0.162185	0.515664	-0.162185	0.918446	0.878216	0.84079		False	False	False	False
1	15990001	16000000	0.0342659	0.0427276	0.0790946	-0.150376	0.434841	0.443847						0.22947	0.421046	0.22947	0.918446	0.878216	0.84079		False	False	False	False
1	16000001	16010000	0.0261851	-0.00417777	-0.274738	-0.419408	0.579067	0.339447						0.14467	0.440991	0.14467	0.918446	0.878216	0.84079		False	False	False	False
1	16010001	16020000	0.0160034	-0.0074652	-0.720563	-0.438263	0.756044	0.33244						-0.2823	0.545321	-0.2823	0.918446	0.878216	0.84079		False	False	False	False
1	16020001	16030000	0.0174333	0.103689	-0.657951	0.199276	0.732989	0.584179						-0.857228	0.684082	-0.857228	0.918446	0.878216	0.84079		False	False	False	False
1	16030001	16040000	0.0311026	0.105716	-0.0594187	0.210903	0.490167	0.588753						-0.270321	0.542356	-0.270321	0.918446	0.878216	0.84079		False	False	False	False
1	16040001	16050000	0.0421553	0.249815	0.424543	1.0374	0.308823	0.851858						-0.612861	0.62632	-0.612861	0.918446	0.951797	0.84079		False	False	False	False
1	16050001	16060000	0.0462107	0.299018	0.602119	1.31961	0.253325	0.906242						-0.717496	0.65144	-0.717496	0.918446	0.978222	0.84079		False	False	False	False
1	16060001	16070000	0.0296414	0.131705	-0.123399	0.359967	0.515897	0.645721						-0.483366	0.594729	-0.483366	0.918446	0.880728	0.84079		False	False	False	False
1	16070001	16080000	0.014606	-0.0527746	-0.78175	-0.698141	0.777662	0.242437						-0.0836091	0.496425	-0.0836091	0.918446	0.878216	0.84079		False	False	False	False
1	16080001	16090000	0.016994	0.0385393	-0.677188	-0.174398	0.740205	0.43419						-0.50279	0.599386	-0.50279	0.918446	0.878216	0.84079		False	False	False	False
1	16090001	16100000	0.0181421	-0.0340289	-0.626918	-0.590623	0.721281	0.278063						-0.0362948	0.48494	-0.0362948	0.918446	0.878216	0.84079		False	False	False	False
1	16100001	16110000	0.0174965	-0.0716165	-0.655186	-0.806212	0.731919	0.209389						0.151025	0.439564	0.151025	0.918446	0.878216	0.84079		False	False	False	False
1	16110001	16120000	0.0208199	0.011691	-0.509664	-0.32839	0.675296	0.373676						-0.181274	0.520388	-0.181274	0.918446	0.878216	0.84079		False	False	False	False
1	16120001	16130000	0.0222343	0.117859	-0.447733	0.28055	0.650484	0.615624						-0.728283	0.654001	-0.728283	0.918446	0.878758	0.84079		False	False	False	False
1	16130001	16140000	0.0276352	0.0689359	-0.211245	-5.3897e-05	0.552561	0.504417						-0.211191	0.527727	-0.211191	0.918446	0.878216	0.84079		False	False	False	False
1	16140001	16150000	0.0186654	0.10277	-0.604004	0.194007	0.712469	0.582113						-0.798011	0.670383	-0.798011	0.918446	0.878216	0.84079		False	False	False	False
1	16150001	16160000	0.0190818	0.0721695	-0.585772	0.0184923	0.705401	0.511866						-0.604265	0.624193	-0.604265	0.918446	0.878216	0.84079		False	False	False	False
1	16160001	16170000	0.0190999	0.00387468	-0.584976	-0.373222	0.705073	0.356673						-0.211755	0.527875	-0.211755	0.918446	0.878216	0.84079		False	False	False	False
1	16170001	16180000	0.0264253	0.0741566	-0.264222	0.0298901	0.574707	0.516559						-0.294112	0.548224	-0.294112	0.918446	0.878216	0.84079		False	False	False	False
1	16180001	16190000	0.0198393	0.0139635	-0.5526	-0.315356	0.692389	0.378697						-0.237245	0.534153	-0.237245	0.918446	0.878216	0.84079		False	False	False	False
1	16190001	16200000	0.0346906	0.0519018	0.0976887	-0.0977557	0.427583	0.465006						0.195444	0.429097	0.195444	0.918446	0.878216	0.84079		False	False	False	False
1	16200001	16210000	0.021217	0.0399766	-0.492278	-0.166154	0.668369	0.437454						-0.326123	0.556153	-0.326123	0.918446	0.878216	0.84079		False	False	False	False
1	16210001	16220000	0.0250268	0.00760757	-0.325456	-0.351811	0.600065	0.364743						0.0263556	0.4697	0.0263556	0.918446	0.878216	0.84079		False	False	False	False
1	16220001	16230000	0.0232768	-0.031646	-0.402083	-0.576955	0.631717	0.28281						0.174872	0.433986	0.174872	0.918446	0.878216	0.84079		False	False	False	False
1	16230001	16240000	0.0173903	-0.0213253	-0.659834	-0.51776	0.733676	0.303703						-0.142075	0.510698	-0.142075	0.918446	0.878216	0.84079		False	False	False	False
1	16240001	16250000	0.0315079	0.00795422	-0.0416725	-0.349823	0.482931	0.365535						0.30815	0.40267	0.30815	0.918446	0.878216	0.84079		False	False	False	False
1	16250001	16260000	0.0195158	-0.00681939	-0.566767	-0.434559	0.697952	0.333809						-0.132208	0.508216	-0.132208	0.918446	0.878216	0.84079		False	False	False	False
1	16260001	16270000	0.0173753	0.0328241	-0.660491	-0.207178	0.733917	0.421096						-0.453312	0.587344	-0.453312	0.918446	0.878216	0.84079		False	False	False	False
1	16270001	16280000	0.015516	0.0914593	-0.741907	0.129132	0.763638	0.556444						-0.871039	0.687314	-0.871039	0.918446	0.878216	0.84079		False	False	False	False
1	16280001	16290000	0.0192693	0.12468	-0.577562	0.319671	0.702131	0.630649						-0.897233	0.693262	-0.897233	0.918446	0.879423	0.84079		False	False	False	False
1	16290001	16300000	0.0171324	0.0468082	-0.67113	-0.126971	0.737883	0.4533						-0.544159	0.609663	-0.544159	0.918446	0.878216	0.84079		False	False	False	False
1	16300001	16310000	0.0377365	0.0708436	0.231058	0.0108878	0.376713	0.508792						0.220171	0.423228	0.220171	0.918446	0.878216	0.84079		False	False	False	False
1	16310001	16320000	0.0250109	0.126265	-0.326153	0.328764	0.600369	0.634074						-0.654917	0.636468	-0.654917	0.918446	0.87952	0.84079		False	False	False	False
1	16320001	16330000	0.0216624	0.128345	-0.472776	0.340695	0.660566	0.638548						-0.813471	0.673911	-0.813471	0.918446	0.880086	0.84079		False	False	False	False
1	16330001	16340000	0.0210305	0.107576	-0.500443	0.221573	0.671541	0.592889						-0.722016	0.65249	-0.722016	0.918446	0.878216	0.84079		False	False	False	False
1	16340001	16350000	0.0209146	0.0937265	-0.505517	0.142136	0.673603	0.561672						-0.647653	0.634653	-0.647653	0.918446	0.878216	0.84079		False	False	False	False
1	16350001	16360000	0.0169443	-0.00933427	-0.679365	-0.448983	0.740962	0.32847						-0.230382	0.532469	-0.230382	0.918446	0.878216	0.84079		False	False	False	False
1	16360001	16370000	0.0119722	-0.00960732	-0.897078	-0.45055	0.815653	0.327895						-0.446529	0.585715	-0.446529	0.918446	0.878216	0.84079		False	False	False	False
1	16370001	16380000	0.0149049	0.0423667	-0.768663	-0.152445	0.773067	0.443004						-0.616218	0.627129	-0.616218	0.918446	0.878216	0.84079		False	False	False	False
1	16380001	16390000	0.0262788	-0.0849274	-0.270637	-0.882558	0.577381	0.187575						0.611921	0.335203	0.611921	0.918446	0.878216	0.84079		False	False	False	False
1	16390001	16400000	0.0120191	-0.0362208	-0.895025	-0.603195	0.814988	0.273759						-0.29183	0.547654	-0.29183	0.918446	0.878216	0.84079		False	False	False	False
1	16400001	16410000	0.0204408	-0.00364512	-0.526262	-0.416353	0.681834	0.340578						-0.109909	0.502813	-0.109909	0.918446	0.878216	0.84079		False	False	False	False
1	16410001	16420000	0.0178388	3.55417e-05	-0.640198	-0.395242	0.72628	0.348439						-0.244956	0.53607	-0.244956	0.918446	0.878216	0.84079		False	False	False	False
1	16420001	16430000	0.0116122	-0.0341245	-0.912841	-0.591171	0.820654	0.277867						-0.32167	0.555076	-0.32167	0.918446	0.878216	0.84079		False	False	False	False
1	16430001	16440000	0.0124336	-0.105579	-0.876872	-1.00101	0.809359	0.156746						0.124136	0.446043	0.124136	0.918446	0.878216	0.84079		False	False	False	False
1	16440001	16450000	0.00908619	-0.126714	-1.02345	-1.12223	0.853367	0.128825						0.0987843	0.452207	0.0987843	0.918446	0.878216	0.84079		False	False	False	False
1	16450001	16460000	0.0202834	-0.141293	-0.533156	-1.20585	0.684608	0.111723						0.672694	0.322439	0.672694	0.918446	0.878216	0.84079		False	False	False	False
1	16460001	16470000	0.051218	-0.0786345	0.821371	-0.846465	0.194105	0.197648						1.66784	0.154524	1.66784	0.918446	0.878216	0.84079		False	False	False	False
1	16470001	16480000	0.0201317	-0.158429	-0.539797	-1.30414	0.687257	0.0935568						0.764341	0.303571	0.764341	0.918446	0.878216	0.84079		False	False	False	False
1	16480001	16490000	0.0273089	-0.19757	-0.225531	-1.52864	0.558498	0.0606407						1.30311	0.206528	1.30311	0.918446	0.878216	0.84079		False	False	False	False
1	16490001	16500000	0.0263575	-0.062761	-0.267192	-0.75542	0.575974	0.224537						0.488228	0.361897	0.488228	0.918446	0.878216	0.84079		False	False	False	False
1	16500001	16510000	0.0135096	-0.0219389	-0.829759	-0.521279	0.793779	0.302449						-0.308479	0.551816	-0.308479	0.918446	0.878216	0.84079		False	False	False	False
1	16510001	16520000	0.0133665	-0.00370911	-0.836026	-0.41672	0.795879	0.340435						-0.419306	0.579204	-0.419306	0.918446	0.878216	0.84079		False	False	False	False
1	16520001	16530000	0.0262041	0.068843	-0.273906	-0.000586873	0.578712	0.504202						-0.273319	0.543092	-0.273319	0.918446	0.878216	0.84079		False	False	False	False
1	16530001	16540000	0.0302981	0.186831	-0.0946463	0.676149	0.504414	0.754521						-0.770795	0.664048	-0.770795	0.918446	0.91035	0.84079		False	False	False	False
1	16540001	16550000	0.0444729	0.245831	0.526023	1.01455	0.276225	0.846446						-0.48853	0.595983	-0.48853	0.918446	0.949348	0.84079		False	False	False	False
1	16550001	16560000	0.0632273	0.159661	1.34722	0.520314	0.0951752	0.70324						0.826904	0.291345	0.826904	0.918446	0.893501	0.84079		False	False	False	False
1	16560001	16570000	0.0283728	0.0755817	-0.178947	0.0380638	0.539066	0.519804						-0.217011	0.529219	-0.217011	0.918446	0.878216	0.84079		False	False	False	False
1	16570001	16580000	0.0366215	0.319947	0.182235	1.43966	0.394987	0.924067						-1.25742	0.771198	-1.25742	0.918446	0.98698	0.848973		False	False	False	False
1	16580001	16590000	0.030688	0.213244	-0.0775723	0.827644	0.497428	0.79904						-0.905217	0.695046	-0.905217	0.918446	0.928569	0.84079		False	False	False	False
1	16590001	16600000	0.0473242	0.120766	0.650873	0.297223	0.239147	0.622042						0.353651	0.392309	0.353651	0.918446	0.878758	0.84079		False	False	False	False
1	16600001	16610000	0.0239558	0.17543	-0.372353	0.610755	0.619441	0.733544						-0.983107	0.712679	-0.983107	0.918446	0.903272	0.84079		False	False	False	False
1	16610001	16620000	0.015004	0.143754	-0.764324	0.429075	0.771571	0.671235						-1.1934	0.758146	-1.1934	0.918446	0.885495	0.845421		False	False	False	False
1	16620001	16630000	0.00604188	-0.0345802	-1.15675	-0.593785	0.888125	0.276958						-0.562962	0.614311	-0.562962	0.921989	0.878216	0.84079		False	False	False	False
1	16630001	16640000	0.00586385	0.074945	-1.16454	0.0344117	0.88991	0.51832						-1.19895	0.759271	-1.19895	0.922175	0.878216	0.845587		False	False	False	False
1	16640001	16650000	0.00814669	-0.113762	-1.06458	-1.04795	0.864721	0.145464						-0.0166389	0.48018	-0.0166389	0.918934	0.878216	0.84079		False	False	False	False
1	16650001	16660000	0.0168895	0.0457566	-0.681765	-0.133002	0.741854	0.450787						-0.548763	0.610824	-0.548763	0.918446	0.878216	0.84079		False	False	False	False
1	16660001	16670000	0.0188756	0.189017	-0.594801	0.688687	0.708909	0.758414						-1.28349	0.776382	-1.28349	0.918446	0.911576	0.850715		False	False	False	False
1	16670001	16680000	0.0333084	-0.0722294	0.0371689	-0.809727	0.451351	0.208391						0.846896	0.287477	0.846896	0.918446	0.878216	0.84079		False	False	False	False
1	16680001	16690000	0.00892433	-0.0209103	-1.03053	-0.515379	0.85536	0.304548						-0.515154	0.602449	-0.515154	0.918446	0.878216	0.84079		False	False	False	False
1	16690001	16700000	0.0124716	-0.123595	-0.875212	-1.10434	0.808821	0.132735						0.229127	0.421117	0.229127	0.918446	0.878216	0.84079		False	False	False	False
1	16700001	16710000	0.0277597	0.127504	-0.205795	0.33587	0.550222	0.636747						-0.541665	0.609039	-0.541665	0.918446	0.880086	0.84079		False	False	False	False
1	16710001	16720000	0.0204907	0.0725824	-0.524078	0.0208606	0.680945	0.512846						-0.544938	0.609867	-0.544938	0.918446	0.878216	0.84079		False	False	False	False
1	16720001	16730000	0.0122687	0.124364	-0.884096	0.31786	0.811555	0.629963						-1.20196	0.759905	-1.20196	0.918446	0.879423	0.845847		False	False	False	False
1	16730001	16740000	0.0285159	0.072831	-0.172683	0.0222866	0.536408	0.513438						-0.194969	0.52372	-0.194969	0.918446	0.878216	0.84079		False	False	False	False
1	16740001	16750000	0.0266091	0.24915	-0.256175	1.03359	0.571404	0.850979						-1.28976	0.777587	-1.28976	0.918446	0.951463	0.850927		False	False	False	False
1	16750001	16760000	0.0231051	-0.16546	-0.409603	-1.34446	0.634915	0.0869014						0.934861	0.270459	0.934861	0.918446	0.878216	0.84079		False	False	False	False
1	16760001	16770000	0.0263218	0.0108739	-0.268754	-0.333077	0.576619	0.371857						0.0643226	0.460443	0.0643226	0.918446	0.878216	0.84079		False	False	False	False
1	16770001	16780000	0.0232402	0.127272	-0.403687	0.334542	0.632437	0.636225						-0.738229	0.656341	-0.738229	0.918446	0.87999	0.84079		False	False	False	False
1	16780001	16790000	0.0104254	0.116289	-0.964806	0.271547	0.836273	0.612149						-1.23635	0.766945	-1.23635	0.918446	0.878587	0.847513		False	False	False	False
1	16790001	16800000	0.0144328	0.0509559	-0.789335	-0.103181	0.780338	0.46286						-0.686154	0.643972	-0.686154	0.918446	0.878216	0.84079		False	False	False	False
1	16800001	16810000	0.0101016	-0.139396	-0.978984	-1.19497	0.840526	0.113848						0.215989	0.424202	0.215989	0.918446	0.878216	0.84079		False	False	False	False
1	16810001	16820000	0.00975114	0.124147	-0.99433	0.316615	0.845004	0.629501						-1.31094	0.781845	-1.31094	0.918446	0.879423	0.852291		False	False	False	False
1	16820001	16830000	0.0107384	-0.00396469	-0.951099	-0.418185	0.832197	0.339871						-0.532914	0.606862	-0.532914	0.918446	0.878216	0.84079		False	False	False	False
1	16830001	16840000	0.0102458	0.045412	-0.97267	-0.134979	0.838641	0.45001						-0.837691	0.679495	-0.837691	0.918446	0.878216	0.84079		False	False	False	False
1	16840001	16850000	0.00682087	-0.0185889	-1.12264	-0.502065	0.879794	0.309207						-0.620572	0.628171	-0.620572	0.920613	0.878216	0.84079		False	False	False	False
1	16850001	16860000	0.0175069	0.184475	-0.654731	0.662639	0.731738	0.750349						-1.31737	0.783047	-1.31737	0.918446	0.908889	0.852802		False	False	False	False
1	16860001	16870000	0.00296025	0.0375834	-1.29168	-0.179881	0.917311	0.431977						-1.1118	0.740883	-1.1118	0.932119	0.878216	0.842111		False	False	False	False
1	16870001	16880000	0.00766371	-0.0913356	-1.08573	-0.919313	0.870358	0.177715						-0.166419	0.516688	-0.166419	0.919376	0.878216	0.84079		False	False	False	False
1	16880001	16890000	0.0116443	-0.11619	-0.911436	-1.06187	0.820209	0.142249						0.150434	0.439698	0.150434	0.918446	0.878216	0.84079		False	False	False	False
1	16890001	16900000	0.0174069	0.155684	-0.659107	0.497499	0.733422	0.695392						-1.15661	0.750393	-1.15661	0.918446	0.891826	0.843896		False	False	False	False
1	16900001	16910000	0.0211546	0.332046	-0.495008	1.50905	0.669462	0.933183						-2.00406	0.895376	-2.00406	0.918446	0.991752	0.918153		False	False	False	False
1	16910001	16920000	0.0109329	0.143258	-0.942585	0.426232	0.829673	0.670221						-1.36882	0.793067	-1.36882	0.918446	0.885155	0.856379		False	False	False	False
1	16920001	16930000	0.00725639	0.0561483	-1.10357	-0.0733992	0.875	0.474969						-1.03017	0.723166	-1.03017	0.919856	0.878216	0.84079		False	False	False	False
1	16930001	16940000	0.0113991	0.0585415	-0.92217	-0.0596724	0.823499	0.480422						-0.862497	0.685334	-0.862497	0.918446	0.878216	0.84079		False	False	False	False
1	16940001	16950000	0.0157841	0.0999874	-0.730168	0.178046	0.75944	0.575803						-0.908214	0.695715	-0.908214	0.918446	0.878216	0.84079		False	False	False	False
1	16950001	16960000	0.00896668	-0.00127884	-1.02868	-0.40278	0.854818	0.345624						-0.625899	0.629486	-0.625899	0.918446	0.878216	0.84079		False	False	False	False
1	16960001	16970000	0.0121914	0.0202909	-0.887479	-0.279064	0.812618	0.392862						-0.608414	0.625208	-0.608414	0.918446	0.878216	0.84079		False	False	False	False
1	16970001	16980000	0.0169387	-0.106349	-0.679608	-1.00542	0.741044	0.155624						0.325815	0.398652	0.325815	0.918446	0.878216	0.84079		False	False	False	False
1	16980001	16990000	0.0305451	0.0209616	-0.0838292	-0.275217	0.499947	0.394343						0.191388	0.430027	0.191388	0.918446	0.878216	0.84079		False	False	False	False
1	16990001	17000000	0.050724	-0.0771683	0.799742	-0.838055	0.199442	0.200057						1.6378	0.158425	1.6378	0.918446	0.878216	0.84079		False	False	False	False
1	17000001	17010000	0.0370466	0.46915	0.200851	2.29543	0.387963	0.987164						-2.09458	0.906605	-2.09458	0.918446	1	0.926523		False	False	False	False
1	17010001	17020000	0.0228429	0.078188	-0.421082	0.0530126	0.639667	0.525914						-0.474095	0.592462	-0.474095	0.918446	0.878216	0.84079		False	False	False	False
1	17020001	17030000	0.0716131	0.245443	1.71441	1.01233	0.0546064	0.845955						0.70208	0.316331	0.70208	0.918446	0.949119	0.84079		False	False	False	False
1	17030001	17040000	0.0292022	0.100102	-0.142629	0.178701	0.523898	0.576072						-0.32133	0.554991	-0.32133	0.918446	0.878216	0.84079		False	False	False	False
1	17040001	17050000	0.0337791	0.290651	0.0577776	1.27162	0.4432	0.898367						-1.21385	0.76234	-1.21385	0.918446	0.974105	0.84641		False	False	False	False
1	17050001	17060000	0.066012	0.163246	1.46916	0.540876	0.079522	0.710261						0.92828	0.27176	0.92828	0.918446	0.89571	0.84079		False	False	False	False
1	17060001	17070000	0.0139926	0.285229	-0.808609	1.24052	0.786758	0.892879						-2.04913	0.901077	-2.04913	0.918446	0.97137	0.922341		False	False	False	False
1	17070001	17080000	0.0330998	0.124469	0.0280345	0.318461	0.454901	0.630191						-0.290427	0.547309	-0.290427	0.918446	0.879423	0.84079		False	False	False	False
1	17080001	17090000	0.0306493	0.0084991	-0.0792647	-0.346698	0.498087	0.366696						0.267433	0.412198	0.267433	0.918446	0.878216	0.84079		False	False	False	False
1	17090001	17100000	0.00609891	0.0521554	-1.15425	-0.0963012	0.887554	0.465614						-1.05795	0.729194	-1.05795	0.921832	0.878216	0.840799		False	False	False	False
1	17100001	17110000	0.0505377	0.19619	0.791585	0.729827	0.201472	0.770896						0.0617576	0.461068	0.0617576	0.918446	0.916586	0.84079		False	False	False	False
1	17110001	17120000	0.0312498	0.0632218	-0.0529735	-0.0328282	0.487572	0.491216						-0.0201453	0.481043	-0.0201453	0.918446	0.878216	0.84079		False	False	False	False
1	17120001	17130000	0.0328515	-0.00407514	0.0171612	-0.418819	0.459304	0.339636						0.43598	0.373601	0.43598	0.918446	0.878216	0.84079		False	False	False	False
1	17130001	17140000	0.0360181	-0.00432632	0.155814	-0.42026	0.405043	0.339133						0.576074	0.342806	0.576074	0.918446	0.878216	0.84079		False	False	False	False
1	17140001	17150000	0.0644795	0.182012	1.40205	0.648508	0.0877882	0.745837						0.753544	0.305783	0.753544	0.918446	0.907217	0.84079		False	False	False	False
1	17150001	17160000	0.0463456	-0.199901	0.608024	-1.542	0.251574	0.0590332						2.15003	0.101418	2.15003	0.918446	0.878216	0.84079		False	False	False	False
1	17160001	17170000	0.051347	-0.00647623	0.827019	-0.432591	0.192686	0.334538						1.25961	0.213459	1.25961	0.918446	0.878216	0.84079		False	False	False	False
1	17170001	17180000	0.0174559	-0.367223	-0.656963	-2.5017	0.732619	0.00569025						1.84474	0.132927	1.84474	0.918446	0.769139	0.84079		False	False	True	True
1	17180001	17190000	0.0311435	-0.130194	-0.0576254	-1.14219	0.489421	0.12454						1.08457	0.243184	1.08457	0.918446	0.878216	0.84079		False	False	False	False
1	17190001	17200000	0.0197985	-0.108588	-0.554389	-1.01827	0.693105	0.152458						0.463878	0.367341	0.463878	0.918446	0.878216	0.84079		False	False	False	False
1	17200001	17210000	0.0263856	0.0370773	-0.265959	-0.182784	0.575472	0.43083						-0.0831747	0.496329	-0.0831747	0.918446	0.878216	0.84079		False	False	False	False
1	17210001	17220000	0.0183439	0.124496	-0.618081	0.31862	0.717928	0.630248						-0.936702	0.702253	-0.936702	0.918446	0.879423	0.84079		False	False	False	False
1	17220001	17230000	0.0132378	0.184424	-0.84166	0.662342	0.797785	0.750259						-1.504	0.818283	-1.504	0.918446	0.908889	0.867027		False	False	False	False
1	17230001	17240000	0.00479406	-0.077642	-1.21138	-0.840772	0.900656	0.199272						-0.370613	0.567174	-0.370613	0.924939	0.878216	0.84079		False	False	False	False
1	17240001	17250000	0.0108269	-0.0443817	-0.947224	-0.650003	0.831013	0.258093						-0.297222	0.549031	-0.297222	0.918446	0.878216	0.84079		False	False	False	False
1	17250001	17260000	0.00857062	0.0779087	-1.04602	0.0514104	0.859691	0.525255						-1.09743	0.737747	-1.09743	0.918446	0.878216	0.841738		False	False	False	False
1	17260001	17270000	0.00791687	0.0750452	-1.07465	0.0349865	0.867451	0.518541						-1.10963	0.740383	-1.10963	0.919192	0.878216	0.842038		False	False	False	False
1	17270001	17280000	0.0023493	0.017111	-1.31843	-0.297303	0.922449	0.385758						-1.02113	0.721196	-1.02113	0.934788	0.878216	0.84079		False	False	False	False
1	17280001	17290000	0.026294	0.0856694	-0.26997	0.0959231	0.577104	0.543115						-0.365893	0.566075	-0.365893	0.918446	0.878216	0.84079		False	False	False	False
1	17290001	17300000	0.0103948	-0.0592749	-0.966147	-0.735425	0.836685	0.230766						-0.230722	0.532548	-0.230722	0.918446	0.878216	0.84079		False	False	False	False
1	17300001	17310000	0.013495	0.0319817	-0.8304	-0.21201	0.793998	0.419213						-0.61839	0.627652	-0.61839	0.918446	0.878216	0.84079		False	False	False	False
1	17310001	17320000	0.0195234	-0.0823673	-0.566435	-0.867874	0.697835	0.191632						0.301439	0.404217	0.301439	0.918446	0.878216	0.84079		False	False	False	False
1	17320001	17330000	0.0119931	0.0875179	-0.896161	0.106526	0.815362	0.547391						-1.00269	0.717082	-1.00269	0.918446	0.878216	0.84079		False	False	False	False
1	17330001	17340000	0.0163893	0.0792828	-0.703668	0.0592918	0.749917	0.528377						-0.762959	0.662214	-0.762959	0.918446	0.878216	0.84079		False	False	False	False
1	17340001	17350000	0.0207079	0.0968728	-0.514569	0.160182	0.677178	0.568806						-0.674751	0.641243	-0.674751	0.918446	0.878216	0.84079		False	False	False	False
1	17350001	17360000	0.0181493	-0.086999	-0.6266	-0.89444	0.721144	0.184335						0.26784	0.412088	0.26784	0.918446	0.878216	0.84079		False	False	False	False
1	17360001	17370000	0.00943642	-0.0755339	-1.00811	-0.828681	0.848939	0.202807						-0.17943	0.519932	-0.17943	0.918446	0.878216	0.84079		False	False	False	False
1	17370001	17380000	0.0594522	0.0665292	1.18192	-0.013858	0.120264	0.498849						1.19578	0.22402	1.19578	0.918446	0.878216	0.84079		False	False	False	False
1	17380001	17390000	0.0408817	-0.102682	0.368779	-0.984393	0.3277	0.160877						1.35317	0.19874	1.35317	0.918446	0.878216	0.84079		False	False	False	False
1	17390001	17400000	0.0300591	0.118929	-0.105108	0.286688	0.508585	0.617996						-0.391796	0.572367	-0.391796	0.918446	0.878758	0.84079		False	False	False	False
1	17400001	17410000	0.0636821	0.404557	1.36713	1.92494	0.0924774	0.97066						-0.557811	0.613068	-0.557811	0.918446	1	0.84079		False	False	False	False
1	17410001	17420000	0.0481374	-0.0642187	0.686483	-0.76378	0.229262	0.221981						1.45026	0.184292	1.45026	0.918446	0.878216	0.84079		False	False	False	False
1	17420001	17430000	0.0609172	0.17299	1.24607	0.596764	0.109988	0.729003						0.649303	0.327315	0.649303	0.918446	0.901706	0.84079		False	False	False	False
1	17430001	17440000	0.0364	0.623308	0.172539	3.17963	0.398623	0.998745						-3.00709	0.976805	-3.00709	0.918446	1	0.983773		False	False	False	False
1	17440001	17450000	0.0359167	0.0687908	0.151376	-0.000886162	0.406674	0.504091						0.152262	0.439268	0.152262	0.918446	0.878216	0.84079		False	False	False	False
1	17450001	17460000	0.0479801	-0.429592	0.679596	-2.85943	0.231133	0.00196353						3.53903	0.0246216	3.53903	0.918446	0.441269	0.84079		False	False	True	True
1	17460001	17470000	0.0268373	0.129031	-0.246183	0.34463	0.567203	0.640031						-0.590813	0.62098	-0.590813	0.918446	0.880086	0.84079		False	False	False	False
1	17470001	17480000	0.038513	0.0280435	0.265058	-0.234598	0.364259	0.410258						0.499656	0.359445	0.499656	0.918446	0.878216	0.84079		False	False	False	False
1	17480001	17490000	0.0403116	0.178209	0.343816	0.626696	0.336343	0.738765						-0.282881	0.545447	-0.282881	0.918446	0.90492	0.84079		False	False	False	False
1	17490001	17500000	0.0217559	0.206459	-0.468682	0.788727	0.658949	0.788122						-1.25741	0.771196	-1.25741	0.918446	0.923465	0.848973		False	False	False	False
1	17500001	17510000	0.0304382	0.583162	-0.0885116	2.94936	0.501866	0.997559						-3.03787	0.97806	-3.03787	0.918446	1	0.984717		False	False	False	False
1	17510001	17520000	0.0377556	0.169657	0.231897	0.577648	0.376411	0.722694						-0.345751	0.561101	-0.345751	0.918446	0.89938	0.84079		False	False	False	False
1	17520001	17530000	0.0106416	0.119042	-0.955341	0.287336	0.833469	0.618263						-1.24268	0.76826	-1.24268	0.918446	0.878758	0.847903		False	False	False	False
1	17530001	17540000	0.0109427	0.0913396	-0.942155	0.128445	0.829547	0.55619						-1.0706	0.731963	-1.0706	0.918446	0.878216	0.841029		False	False	False	False
1	17540001	17550000	0.00959111	0.171887	-1.00134	0.590439	0.847021	0.726956						-1.59178	0.83374	-1.59178	0.918446	0.901164	0.876114		False	False	False	False
1	17550001	17560000	0.0119665	-0.0141244	-0.897328	-0.476458	0.815733	0.318466						-0.42087	0.579581	-0.42087	0.918446	0.878216	0.84079		False	False	False	False
1	17560001	17570000	0.0168218	0.0049953	-0.684726	-0.366794	0.742929	0.359066						-0.317932	0.554133	-0.317932	0.918446	0.878216	0.84079		False	False	False	False
1	17570001	17580000	0.0267165	0.00885115	-0.251469	-0.344678	0.569441	0.367494						0.0932094	0.453543	0.0932094	0.918446	0.878216	0.84079		False	False	False	False
1	17580001	17590000	0.0220707	0.395009	-0.454897	1.87019	0.653358	0.9671						-2.32508	0.931574	-2.32508	0.918446	1	0.94625		False	False	False	False
1	17590001	17600000	0.0229945	0.587428	-0.414447	2.97383	0.636919	0.997739						-3.38827	0.98883	-3.38827	0.918446	1	0.993679		False	False	False	False
1	17600001	17610000	0.0211182	0.240636	-0.496601	0.984755	0.670076	0.839441						-1.48136	0.814258	-1.48136	0.918446	0.946019	0.864688		False	False	False	False
1	17610001	17620000	0.0212726	0.378957	-0.489842	1.77811	0.667375	0.960314						-2.26796	0.925838	-2.26796	0.918446	1	0.941545		False	False	False	False
1	17620001	17630000	0.00974871	0.379893	-0.994437	1.78349	0.845034	0.960754						-2.77792	0.965692	-2.77792	0.918446	1	0.974533		False	False	False	False
1	17630001	17640000	0.00674595	0.297339	-1.12592	1.30998	0.880628	0.904693						-2.4359	0.941451	-2.4359	0.920691	0.97742	0.954325		False	False	False	False
1	17640001	17650000	0.0295004	0.0272089	-0.129575	-0.239385	0.518442	0.408398						0.10981	0.449595	0.10981	0.918446	0.878216	0.84079		False	False	False	False
1	17650001	17660000	0.0142594	0.040875	-0.796928	-0.161001	0.782874	0.439576						-0.635926	0.63186	-0.635926	0.918446	0.878216	0.84079		False	False	False	False
1	17660001	17670000	0.0224199	0.0347206	-0.439605	-0.196301	0.647177	0.425373						-0.243304	0.535664	-0.243304	0.918446	0.878216	0.84079		False	False	False	False
1	17670001	17680000	0.0319329	-0.30264	-0.0230635	-2.13128	0.475575	0.0153435						2.10822	0.105423	2.10822	0.918446	0.878216	0.84079		False	False	True	False
1	17680001	17690000	0.0135964	-0.138571	-0.82596	-1.19024	0.792552	0.114733						0.364276	0.389863	0.364276	0.918446	0.878216	0.84079		False	False	False	False
1	17690001	17700000	0.0326161	0.00647917	0.00685199	-0.358283	0.46349	0.362245						0.365135	0.389681	0.365135	0.918446	0.878216	0.84079		False	False	False	False
1	17700001	17710000	0.0201203	-0.063912	-0.540299	-0.762022	0.687471	0.222524						0.221723	0.42286	0.221723	0.918446	0.878216	0.84079		False	False	False	False
1	17710001	17720000	0.029988	0.163538	-0.108223	0.542547	0.509814	0.710841						-0.65077	0.635428	-0.65077	0.918446	0.895842	0.84079		False	False	False	False
1	17720001	17730000	0.0553568	0.304832	1.0026	1.35296	0.15351	0.911595						-0.350366	0.562272	-0.350366	0.918446	0.980833	0.84079		False	False	False	False
1	17730001	17740000	0.0268227	0.134794	-0.24682	0.377684	0.567463	0.652378						-0.624504	0.629129	-0.624504	0.918446	0.882024	0.84079		False	False	False	False
1	17740001	17750000	0.0242465	0.0104502	-0.359625	-0.335507	0.614162	0.370959						-0.0241176	0.48202	-0.0241176	0.918446	0.878216	0.84079		False	False	False	False
1	17750001	17760000	0.0225305	0.19377	-0.434763	0.715951	0.64522	0.766758						-1.15071	0.74915	-1.15071	0.918446	0.915077	0.843578		False	False	False	False
1	17760001	17770000	0.0145068	0.0912987	-0.786097	0.128211	0.779169	0.5561						-0.914308	0.697139	-0.914308	0.918446	0.878216	0.84079		False	False	False	False
1	17770001	17780000	0.0334952	-0.0576272	0.0453478	-0.725974	0.448105	0.233724						0.771322	0.30224	0.771322	0.918446	0.878216	0.84079		False	False	False	False
1	17780001	17790000	0.0106143	0.130183	-0.956536	0.351238	0.833822	0.642496						-1.30777	0.78124	-1.30777	0.918446	0.880207	0.85207		False	False	False	False
1	17790001	17800000	0.0232741	0.0763888	-0.402203	0.042693	0.631763	0.521688						-0.444896	0.585301	-0.444896	0.918446	0.878216	0.84079		False	False	False	False
1	17800001	17810000	0.0109706	-0.0833159	-0.940933	-0.873315	0.829126	0.190146						-0.0676181	0.492491	-0.0676181	0.918446	0.878216	0.84079		False	False	False	False
1	17810001	17820000	0.00976014	0.0419999	-0.993936	-0.154549	0.844878	0.442161						-0.839387	0.6799	-0.839387	0.918446	0.878216	0.84079		False	False	False	False
1	17820001	17830000	0.0168804	0.13178	-0.682161	0.360396	0.741989	0.645883						-1.04256	0.725868	-1.04256	0.918446	0.880748	0.84079		False	False	False	False
1	17830001	17840000	0.0185786	-0.0905428	-0.607805	-0.914766	0.713979	0.178939						0.306961	0.402939	0.306961	0.918446	0.878216	0.84079		False	False	False	False
1	17840001	17850000	0.00189549	0.594567	-1.3383	3.01478	0.926097	0.997998						-4.35308	0.99883	-4.35308	0.93682	1	1		False	False	False	False
1	17850001	17860000	0	0.213728	-1.4213	0.830421	0.940093	0.799797						-2.25172	0.924176	-2.25172	0.940093	0.928802	0.940163		False	False	False	False
1	17860001	17870000	0.0121369	0.182121	-0.889867	0.649136	0.813385	0.746032						-1.539	0.82451	-1.539	0.918446	0.907265	0.870556		False	False	False	False
1	17870001	17880000	0.0253379	0.15867	-0.311835	0.514626	0.594477	0.701316						-0.826461	0.676934	-0.826461	0.918446	0.89322	0.84079		False	False	False	False
1	17880001	17890000	0.0101319	0.160832	-0.977658	0.527031	0.840137	0.705535						-1.50469	0.818406	-1.50469	0.918446	0.894029	0.867055		False	False	False	False
1	17890001	17900000	0.00155019	0.189986	-1.35342	0.694245	0.92875	0.760141						-2.04767	0.900902	-2.04767	0.93834	0.912564	0.922213		False	False	False	False
1	17900001	17910000	0.0282892	-0.424117	-0.182607	-2.82802	0.540578	0.00215569						2.64542	0.063324	2.64542	0.918446	0.464033	0.84079		False	False	True	True
1	17910001	17920000	0.0175486	-0.153501	-0.652904	-1.27587	0.731063	0.0985519						0.622967	0.332892	0.622967	0.918446	0.878216	0.84079		False	False	False	False
1	17920001	17930000	0.0139565	-0.241216	-0.810193	-1.77897	0.787286	0.0354447						0.968781	0.264115	0.968781	0.918446	0.878216	0.84079		False	False	True	False
1	17930001	17940000	0.018453	-0.132046	-0.613304	-1.15282	0.716099	0.12234						0.539512	0.350795	0.539512	0.918446	0.878216	0.84079		False	False	False	False
1	17940001	17950000	0.00869514	-0.101038	-1.04057	-0.974963	0.858193	0.163216						-0.0656058	0.492036	-0.0656058	0.918446	0.878216	0.84079		False	False	False	False
1	17950001	17960000	0.0220334	0.132429	-0.45653	0.364119	0.654008	0.64731						-0.820648	0.675572	-0.820648	0.918446	0.88105	0.84079		False	False	False	False
1	17960001	17970000	0.0125574	-0.102351	-0.871452	-0.982496	0.807622	0.161348						0.111044	0.449287	0.111044	0.918446	0.878216	0.84079		False	False	False	False
1	17970001	17980000	0.0137435	-0.210572	-0.819517	-1.60321	0.790458	0.0518987						0.783696	0.299811	0.783696	0.918446	0.878216	0.84079		False	False	False	False
1	17980001	17990000	0.018765	-0.123551	-0.599642	-1.10409	0.710766	0.132796						0.504446	0.358423	0.504446	0.918446	0.878216	0.84079		False	False	False	False
1	17990001	18000000	0.0177801	0.0393501	-0.642769	-0.169748	0.727262	0.436067						-0.473021	0.592211	-0.473021	0.918446	0.878216	0.84079		False	False	False	False
1	18000001	18010000	0.00990064	0.0250083	-0.987784	-0.252007	0.843139	0.403487						-0.735777	0.655752	-0.735777	0.918446	0.878216	0.84079		False	False	False	False
1	18010001	18020000	0.00206507	-0.172554	-1.33088	-1.38515	0.924733	0.0805362						0.0542732	0.462896	0.0542732	0.93603	0.878216	0.84079		False	False	False	False
1	18020001	18030000	0.0146659	-0.259514	-0.77913	-1.88392	0.776722	0.0280163						1.10479	0.239682	1.10479	0.918446	0.878216	0.84079		False	False	True	False
1	18030001	18040000	0.0156994	-0.134424	-0.733876	-1.16645	0.76078	0.119513						0.432576	0.374376	0.432576	0.918446	0.878216	0.84079		False	False	False	False
1	18040001	18050000	0.0454227	0.195738	0.567614	0.727236	0.263577	0.770125						-0.159622	0.515052	-0.159622	0.918446	0.91629	0.84079		False	False	False	False
1	18050001	18060000	0.0251317	-0.0384459	-0.320864	-0.615957	0.598192	0.269385						0.295093	0.405677	0.295093	0.918446	0.878216	0.84079		False	False	False	False
1	18060001	18070000	0.0145405	-0.039	-0.784618	-0.619135	0.778645	0.268332						-0.165482	0.516463	-0.165482	0.918446	0.878216	0.84079		False	False	False	False
1	18070001	18080000	0.0217485	-0.114541	-0.469005	-1.05241	0.659077	0.14441						0.583407	0.341215	0.583407	0.918446	0.878216	0.84079		False	False	False	False
1	18080001	18090000	0.0273703	-0.0026824	-0.222842	-0.410831	0.557411	0.34265						0.187989	0.43087	0.187989	0.918446	0.878216	0.84079		False	False	False	False
1	18090001	18100000	0.0200192	-0.0798265	-0.544723	-0.853301	0.68923	0.195718						0.308578	0.402568	0.308578	0.918446	0.878216	0.84079		False	False	False	False
1	18100001	18110000	0.0261177	0.369018	-0.277691	1.72111	0.580343	0.955514						-1.9988	0.894722	-1.9988	0.918446	1	0.917644		False	False	False	False
1	18110001	18120000	0.0399358	0.545957	0.327362	2.73596	0.34214	0.995684						-2.4086	0.939098	-2.4086	0.918446	1	0.952354		False	False	False	False
1	18120001	18130000	0.0306856	0.183356	-0.0776763	0.656216	0.497468	0.748311						-0.733893	0.655311	-0.733893	0.918446	0.908111	0.84079		False	False	False	False
1	18130001	18140000	0.0245135	0.258662	-0.347932	1.08815	0.609376	0.862996						-1.43608	0.805886	-1.43608	0.918446	0.957185	0.860621		False	False	False	False
1	18140001	18150000	0.031838	0.0569973	-0.0272156	-0.0685299	0.477194	0.476865						0.0413143	0.466076	0.0413143	0.918446	0.878216	0.84079		False	False	False	False
1	18150001	18160000	0.0297405	-0.0676035	-0.119059	-0.783194	0.514158	0.216119						0.664135	0.324266	0.664135	0.918446	0.878216	0.84079		False	False	False	False
1	18160001	18170000	0.0202756	-0.162943	-0.533497	-1.33003	0.68474	0.089246						0.796533	0.297228	0.796533	0.918446	0.878216	0.84079		False	False	False	False
1	18170001	18180000	0.0163331	0.0637063	-0.706127	-0.0300491	0.750786	0.49231						-0.676078	0.641556	-0.676078	0.918446	0.878216	0.84079		False	False	False	False
1	18180001	18190000	0.0108673	0.051615	-0.945456	-0.0994005	0.830509	0.464355						-0.846056	0.681454	-0.846056	0.918446	0.878216	0.84079		False	False	False	False
1	18190001	18200000	0.00990177	-0.0305726	-0.987735	-0.570799	0.84313	0.28493						-0.416936	0.578592	-0.416936	0.918446	0.878216	0.84079		False	False	False	False
1	18200001	18210000	0.0120548	0.0756418	-0.893462	0.0384084	0.814515	0.519958						-0.93187	0.701162	-0.93187	0.918446	0.878216	0.84079		False	False	False	False
1	18210001	18220000	0.0200351	0.0558834	-0.54403	-0.0749184	0.688962	0.474348						-0.469111	0.591254	-0.469111	0.918446	0.878216	0.84079		False	False	False	False
1	18220001	18230000	0.0146778	-0.0149833	-0.778607	-0.481384	0.776529	0.316687						-0.297223	0.549031	-0.297223	0.918446	0.878216	0.84079		False	False	False	False
1	18230001	18240000	0.0117165	0.0556361	-0.908272	-0.0763371	0.819184	0.473781						-0.831935	0.678163	-0.831935	0.918446	0.878216	0.84079		False	False	False	False
1	18240001	18250000	0.00732104	0.0854083	-1.10074	0.0944256	0.874266	0.542532						-1.19516	0.758485	-1.19516	0.919801	0.878216	0.845506		False	False	False	False
1	18250001	18260000	0.0136193	-0.0313229	-0.824955	-0.575102	0.792208	0.283457						-0.249853	0.537287	-0.249853	0.918446	0.878216	0.84079		False	False	False	False
1	18260001	18270000	0.00867837	0.0396901	-1.0413	-0.167797	0.858385	0.436827						-0.873506	0.687864	-0.873506	0.918446	0.878216	0.84079		False	False	False	False
1	18270001	18280000	0.0156272	0.0938924	-0.737035	0.143087	0.761846	0.562036						-0.880122	0.689303	-0.880122	0.918446	0.878216	0.84079		False	False	False	False
1	18280001	18290000	0.0173944	0.35406	-0.659655	1.63532	0.733609	0.947419						-2.29497	0.928629	-2.29497	0.918446	0.998432	0.943826		False	False	False	False
1	18290001	18300000	0.0362588	0.642541	0.166357	3.28994	0.401034	0.9991						-3.12358	0.981204	-3.12358	0.918446	1	0.98736		False	False	False	False
1	18300001	18310000	0.0329285	0.0643093	0.0205329	-0.0265905	0.457954	0.493685						0.0471234	0.464647	0.0471234	0.918446	0.878216	0.84079		False	False	False	False
1	18310001	18320000	0.0214044	0.23198	-0.484071	0.935109	0.66512	0.827365						-1.41918	0.802761	-1.41918	0.918446	0.940732	0.859511		False	False	False	False
1	18320001	18330000	0.0226161	0.295889	-0.431014	1.30167	0.64371	0.903342						-1.73268	0.856764	-1.73268	0.918446	0.976743	0.890374		False	False	False	False
1	18330001	18340000	0.0168612	0.115009	-0.683005	0.264202	0.742305	0.609333						-0.947208	0.704612	-0.947208	0.918446	0.878322	0.84079		False	False	False	False
1	18340001	18350000	0.0272775	0.255261	-0.226906	1.06864	0.559057	0.858795						-1.29554	0.778758	-1.29554	0.918446	0.955111	0.85129		False	False	False	False
1	18350001	18360000	0.0166114	0.245341	-0.693941	1.01174	0.746362	0.845822						-1.70568	0.852503	-1.70568	0.918446	0.949096	0.887625		False	False	False	False
1	18360001	18370000	0.0214132	0.131027	-0.483687	0.356078	0.66496	0.644297						-0.839765	0.679995	-0.839765	0.918446	0.88053	0.84079		False	False	False	False
1	18370001	18380000	0.0173818	-0.10956	-0.660208	-1.02384	0.733814	0.151187						0.363634	0.389998	0.363634	0.918446	0.878216	0.84079		False	False	False	False
1	18380001	18390000	0.0225388	0.00311528	-0.4344	-0.377577	0.645071	0.355053						-0.0568227	0.489885	-0.0568227	0.918446	0.878216	0.84079		False	False	False	False
1	18390001	18400000	0.0069727	-0.00899681	-1.11599	-0.447048	0.878152	0.329191						-0.668941	0.639898	-0.668941	0.920265	0.878216	0.84079		False	False	False	False
1	18400001	18410000	0.00310057	0.0215841	-1.28554	-0.271647	0.916069	0.395763						-1.01389	0.719546	-1.01389	0.931499	0.878216	0.84079		False	False	False	False
1	18410001	18420000	0.003784	0.00179658	-1.25561	-0.385141	0.910062	0.352251						-0.870471	0.687185	-0.870471	0.928828	0.878216	0.84079		False	False	False	False
1	18420001	18430000	0.00667271	0.0654875	-1.12912	-0.019833	0.881429	0.496439						-1.10929	0.740315	-1.10929	0.920691	0.878216	0.842033		False	False	False	False
1	18430001	18440000	0.0212422	-0.0656984	-0.491172	-0.772268	0.667915	0.21945						0.281096	0.409018	0.281096	0.918446	0.878216	0.84079		False	False	False	False
1	18440001	18450000	0.0279723	-0.0155422	-0.196484	-0.48459	0.546303	0.315527						0.288106	0.407328	0.288106	0.918446	0.878216	0.84079		False	False	False	False
1	18450001	18460000	0.00956852	0.0837633	-1.00233	0.0849903	0.847313	0.538693						-1.08732	0.735571	-1.08732	0.918446	0.878216	0.841627		False	False	False	False
1	18460001	18470000	0.0104295	0.0342395	-0.964628	-0.19906	0.836229	0.424264						-0.765568	0.662832	-0.765568	0.918446	0.878216	0.84079		False	False	False	False
1	18470001	18480000	0.0101598	-0.0688241	-0.976437	-0.790195	0.839776	0.21404						-0.186242	0.521573	-0.186242	0.918446	0.878216	0.84079		False	False	False	False
1	18480001	18490000	0.0228012	-0.41912	-0.42291	-2.79937	0.640407	0.00235493						2.37646	0.0820733	2.37646	0.918446	0.485618	0.84079		False	False	True	True
1	18490001	18500000	0.0522646	0.309009	0.8672	1.37692	0.18309	0.915165						-0.509721	0.60106	-0.509721	0.918446	0.982669	0.84079		False	False	False	False
1	18500001	18510000	0.0230317	-0.23363	-0.412817	-1.73546	0.636236	0.0390245						1.32264	0.20339	1.32264	0.918446	0.878216	0.84079		False	False	True	False
1	18510001	18520000	0.0149192	-0.081246	-0.768039	-0.861443	0.77287	0.193445						0.0934036	0.453494	0.0934036	0.918446	0.878216	0.84079		False	False	False	False
1	18520001	18530000	0.0126668	-0.126341	-0.866665	-1.12009	0.806061	0.129253						0.253425	0.415409	0.253425	0.918446	0.878216	0.84079		False	False	False	False
1	18530001	18540000	0.0152427	-0.152922	-0.753873	-1.27255	0.767947	0.0991409						0.518679	0.355375	0.518679	0.918446	0.878216	0.84079		False	False	False	False
1	18540001	18550000	0.0160881	-0.218623	-0.716855	-1.64939	0.754725	0.0471252						0.932534	0.270907	0.932534	0.918446	0.878216	0.84079		False	False	True	False
1	18550001	18560000	0.0176991	-0.0754142	-0.646315	-0.827994	0.728589	0.203003						0.181679	0.432374	0.181679	0.918446	0.878216	0.84079		False	False	False	False
1	18560001	18570000	0.0185299	-0.0908196	-0.609938	-0.916354	0.714813	0.178512						0.306415	0.403072	0.306415	0.918446	0.878216	0.84079		False	False	False	False
1	18570001	18580000	0.00937585	-0.0440586	-1.01076	-0.648149	0.849689	0.258726						-0.362614	0.565269	-0.362614	0.918446	0.878216	0.84079		False	False	False	False
1	18580001	18590000	0.00617623	-0.136235	-1.15086	-1.17684	0.886732	0.11741						0.025978	0.469794	0.025978	0.921602	0.878216	0.84079		False	False	False	False
1	18590001	18600000	0.0121155	-0.204085	-0.890803	-1.566	0.813679	0.0561535						0.6752	0.321925	0.6752	0.918446	0.878216	0.84079		False	False	False	False
1	18600001	18610000	0.0227458	-0.107271	-0.425336	-1.01072	0.641383	0.15434						0.58538	0.340807	0.58538	0.918446	0.878216	0.84079		False	False	False	False
1	18610001	18620000	0.0372741	-0.236457	0.210814	-1.75168	0.384163	0.0376576						1.96249	0.120024	1.96249	0.918446	0.878216	0.84079		False	False	True	False
1	18620001	18630000	0.0450283	-0.244742	0.550345	-1.79919	0.268795	0.033865						2.34954	0.0842106	2.34954	0.918446	0.878216	0.84079		False	False	True	False
1	18630001	18640000	0.0390836	-0.318548	0.290045	-2.22252	0.355318	0.0121263						2.51257	0.0721509	2.51257	0.918446	0.878216	0.84079		False	False	True	False
1	18640001	18650000	0.0343394	-0.195519	0.0823135	-1.51687	0.433552	0.0621557						1.59919	0.163525	1.59919	0.918446	0.878216	0.84079		False	False	False	False
1	18650001	18660000	0.0356581	-0.262152	0.140052	-1.89905	0.411046	0.0270261						2.0391	0.112213	2.0391	0.918446	0.878216	0.84079		False	False	True	False
1	18660001	18670000	0.0198308	0.200981	-0.552974	0.75731	0.692541	0.779081						-1.31028	0.781729	-1.31028	0.918446	0.919868	0.852232		False	False	False	False
1	18670001	18680000	0.0333672	0.35211	0.0397407	1.62413	0.450324	0.946288						-1.58439	0.832472	-1.58439	0.918446	0.997868	0.875233		False	False	False	False
1	18680001	18690000	0.0391204	0.225097	0.291655	0.895632	0.354731	0.817214						-0.603977	0.624127	-0.603977	0.918446	0.936053	0.84079		False	False	False	False
1	18690001	18700000	0.0281999	0.254674	-0.186518	1.06527	0.54224	0.858044						-1.25179	0.770106	-1.25179	0.918446	0.954757	0.848492		False	False	False	False
1	18700001	18710000	0.0201394	0.116931	-0.539461	0.275226	0.687118	0.613583						-0.814687	0.674173	-0.814687	0.918446	0.878627	0.84079		False	False	False	False
1	18710001	18720000	0.0265471	0.0914401	-0.258891	0.129021	0.572556	0.556401						-0.387912	0.571383	-0.387912	0.918446	0.878216	0.84079		False	False	False	False
1	18720001	18730000	0.025656	0.15184	-0.297907	0.475454	0.588726	0.687686						-0.773361	0.664626	-0.773361	0.918446	0.889981	0.84079		False	False	False	False
1	18730001	18740000	0.0131145	0.0974702	-0.847059	0.163608	0.799551	0.570159						-1.01067	0.718847	-1.01067	0.918446	0.878216	0.84079		False	False	False	False
1	18740001	18750000	0.0117014	0.166748	-0.908933	0.560962	0.819394	0.71708						-1.4699	0.812156	-1.4699	0.918446	0.897886	0.863592		False	False	False	False
1	18750001	18760000	0.0115403	0.0621473	-0.91599	-0.0389911	0.82159	0.4887						-0.876999	0.688634	-0.876999	0.918446	0.878216	0.84079		False	False	False	False
1	18760001	18770000	0.00683118	-0.0774293	-1.12219	-0.839552	0.879679	0.199633						-0.282634	0.545397	-0.282634	0.920603	0.878216	0.84079		False	False	False	False
1	18770001	18780000	0.0114487	-0.109802	-0.92	-1.02523	0.822827	0.150853						0.105228	0.450697	0.105228	0.918446	0.878216	0.84079		False	False	False	False
1	18780001	18790000	0.0245869	-0.195688	-0.344721	-1.51784	0.608057	0.0620245						1.17312	0.227897	1.17312	0.918446	0.878216	0.84079		False	False	False	False
1	18790001	18800000	0.020498	-0.26011	-0.523759	-1.88734	0.680817	0.0277833						1.36358	0.197179	1.36358	0.918446	0.878216	0.84079		False	False	True	False
1	18800001	18810000	0.0235227	0.160433	-0.391319	0.524737	0.627249	0.704761						-0.916056	0.69755	-0.916056	0.918446	0.893798	0.84079		False	False	False	False
1	18810001	18820000	0.00695834	0.0021447	-1.11662	-0.383144	0.878313	0.353005						-0.733474	0.655212	-0.733474	0.920296	0.878216	0.84079		False	False	False	False
1	18820001	18830000	0.0657048	0.505027	1.4557	2.50121	0.0811366	0.992167						-1.0455	0.726522	-1.0455	0.918446	1	0.84079		False	False	False	False
1	18830001	18840000	0.0571336	0.512767	1.0804	2.5456	0.138395	0.993002						-1.4652	0.811308	-1.4652	0.918446	1	0.863282		False	False	False	False
1	18840001	18850000	0.0243439	0.105783	-0.355361	0.211289	0.612367	0.588899						-0.56665	0.615167	-0.56665	0.918446	0.878216	0.84079		False	False	False	False
1	18850001	18860000	0.0195051	0.0478568	-0.567237	-0.120956	0.698132	0.455747						-0.44628	0.58567	-0.44628	0.918446	0.878216	0.84079		False	False	False	False
1	18860001	18870000	0.0233803	-0.190676	-0.397552	-1.48909	0.629838	0.0657044						1.09154	0.24192	1.09154	0.918446	0.878216	0.84079		False	False	False	False
1	18870001	18880000	0.020237	-0.0348423	-0.535186	-0.595288	0.685418	0.276426						0.0601017	0.46147	0.0601017	0.918446	0.878216	0.84079		False	False	False	False
1	18880001	18890000	0.0179267	0.0509997	-0.636348	-0.10293	0.724828	0.462945						-0.533419	0.607006	-0.533419	0.918446	0.878216	0.84079		False	False	False	False
1	18890001	18900000	0.0215048	0.215808	-0.479676	0.842352	0.663307	0.80305						-1.32203	0.783986	-1.32203	0.918446	0.930105	0.853205		False	False	False	False
1	18900001	18910000	0.0245944	-0.0721619	-0.344391	-0.80934	0.607909	0.20849						0.464949	0.367143	0.464949	0.918446	0.878216	0.84079		False	False	False	False
1	18910001	18920000	0.0188357	-0.0445217	-0.596546	-0.650806	0.709595	0.257833						0.0542601	0.4629	0.0542601	0.918446	0.878216	0.84079		False	False	False	False
1	18920001	18930000	0.017212	0.133679	-0.667644	0.371291	0.736587	0.650039						-1.03893	0.725079	-1.03893	0.918446	0.88169	0.84079		False	False	False	False
1	18930001	18940000	0.0268784	-0.14163	-0.244383	-1.20778	0.566447	0.111339						0.963398	0.26511	0.963398	0.918446	0.878216	0.84079		False	False	False	False
1	18940001	18950000	0.0182665	-0.0444517	-0.621469	-0.650404	0.719267	0.257966						0.0289355	0.469073	0.0289355	0.918446	0.878216	0.84079		False	False	False	False
1	18950001	18960000	0.0156595	0.184515	-0.735622	0.662868	0.761365	0.750402						-1.39849	0.798852	-1.39849	0.918446	0.908921	0.859511		False	False	False	False
1	18960001	18970000	0.0150597	0.0728141	-0.761885	0.0221899	0.770702	0.513395						-0.784075	0.667127	-0.784075	0.918446	0.878216	0.84079		False	False	False	False
1	18970001	18980000	0.0217531	0.34183	-0.468801	1.56517	0.659	0.939949						-2.03397	0.899209	-2.03397	0.918446	0.995012	0.920947		False	False	False	False
1	18980001	18990000	0.00910627	0.144363	-1.02257	0.432569	0.853112	0.672476						-1.45514	0.809406	-1.45514	0.918446	0.885778	0.862301		False	False	False	False
1	18990001	19000000	0.0144479	0.0368707	-0.788675	-0.183968	0.780095	0.430341						-0.604707	0.624286	-0.604707	0.918446	0.878216	0.84079		False	False	False	False
1	19000001	19010000	0.025902	-0.135611	-0.287135	-1.17326	0.584323	0.118113						0.886127	0.279793	0.886127	0.918446	0.878216	0.84079		False	False	False	False
1	19010001	19020000	0.00535785	-0.0284689	-1.1867	-0.558733	0.89512	0.289212						-0.627965	0.62997	-0.627965	0.923457	0.878216	0.84079		False	False	False	False
1	19020001	19030000	0.00789392	-0.049657	-1.07565	-0.68026	0.867692	0.248224						-0.395392	0.573291	-0.395392	0.919241	0.878216	0.84079		False	False	False	False
1	19030001	19040000	0.0402058	-0.0985729	0.339184	-0.960824	0.337991	0.166786						1.30001	0.207005	1.30001	0.918446	0.878216	0.84079		False	False	False	False
1	19040001	19050000	0.0380933	0.114719	0.246681	0.262541	0.371004	0.608696						-0.01586	0.479995	-0.01586	0.918446	0.878216	0.84079		False	False	False	False
1	19050001	19060000	0.0216616	0.115729	-0.472808	0.268333	0.660581	0.610925						-0.741141	0.657033	-0.741141	0.918446	0.878587	0.84079		False	False	False	False
1	19060001	19070000	0.0192323	0.0888978	-0.579179	0.11444	0.702745	0.550578						-0.693619	0.645789	-0.693619	0.918446	0.878216	0.84079		False	False	False	False
1	19070001	19080000	0.0190456	-0.0348135	-0.587357	-0.595123	0.706034	0.276481						0.00776675	0.474225	0.00776675	0.918446	0.878216	0.84079		False	False	False	False
1	19080001	19090000	0.0213669	0.00794923	-0.485712	-0.349852	0.665762	0.365522						-0.135861	0.509172	-0.135861	0.918446	0.878216	0.84079		False	False	False	False
1	19090001	19100000	0.00885948	0.00701845	-1.03337	-0.35519	0.856151	0.363418						-0.678183	0.64205	-0.678183	0.918446	0.878216	0.84079		False	False	False	False
1	19100001	19110000	0.00607095	-0.101882	-1.15547	-0.979802	0.887838	0.162004						-0.175672	0.519015	-0.175672	0.921928	0.878216	0.84079		False	False	False	False
1	19110001	19120000	0.00717065	-0.117675	-1.10732	-1.07039	0.875956	0.140346						-0.0369345	0.4851	-0.0369345	0.919921	0.878216	0.84079		False	False	False	False
1	19120001	19130000	0.00169911	0.0149462	-1.3469	-0.309719	0.927603	0.380849						-1.03718	0.724678	-1.03718	0.937643	0.878216	0.84079		False	False	False	False
1	19130001	19140000	0.00845321	0.195504	-1.05116	0.725896	0.861077	0.769746						-1.77706	0.863687	-1.77706	0.918585	0.916207	0.895099		False	False	False	False
1	19140001	19150000	0.0135116	0.00875066	-0.829673	-0.345255	0.793747	0.367269						-0.484418	0.594983	-0.484418	0.918446	0.878216	0.84079		False	False	False	False
1	19150001	19160000	0.0145387	0.0621719	-0.784696	-0.0388499	0.778672	0.488762						-0.745846	0.65813	-0.745846	0.918446	0.878216	0.84079		False	False	False	False
1	19160001	19170000	0.00895089	0.124356	-1.02937	0.317816	0.85501	0.629939						-1.34719	0.788848	-1.34719	0.918446	0.879423	0.854927		False	False	False	False
1	19170001	19180000	0.0231418	0.0841809	-0.407998	0.0873856	0.634215	0.539654						-0.495383	0.597596	-0.495383	0.918446	0.878216	0.84079		False	False	False	False
1	19180001	19190000	0.0198273	0.183117	-0.553129	0.65485	0.692598	0.74784						-1.20798	0.761169	-1.20798	0.918446	0.90794	0.846223		False	False	False	False
1	19190001	19200000	0.0432833	0.390207	0.473938	1.84264	0.292747	0.965193						-1.3687	0.793045	-1.3687	0.918446	1	0.856379		False	False	False	False
1	19200001	19210000	0.0256552	0.266286	-0.297943	1.13187	0.588741	0.872101						-1.42982	0.804741	-1.42982	0.918446	0.961205	0.860142		False	False	False	False
1	19210001	19220000	0.00920147	0.0446125	-1.0184	-0.139564	0.851959	0.448117						-0.878834	0.689021	-0.878834	0.918446	0.878216	0.84079		False	False	False	False
1	19220001	19230000	0.00349864	-0.072503	-1.26811	-0.811297	0.912514	0.207944						-0.456811	0.588198	-0.456811	0.929947	0.878216	0.84079		False	False	False	False
1	19230001	19240000	0.00347397	0.0665885	-1.26919	-0.0135181	0.912743	0.49898						-1.25567	0.770845	-1.25567	0.93001	0.878216	0.848763		False	False	False	False
1	19240001	19250000	0.00493057	0.108463	-1.20541	0.226656	0.899336	0.594895						-1.43206	0.805178	-1.43206	0.924623	0.878216	0.860328		False	False	False	False
1	19250001	19260000	0.0105761	0.0517907	-0.958209	-0.0983927	0.834304	0.464756						-0.859816	0.684707	-0.859816	0.918446	0.878216	0.84079		False	False	False	False
1	19260001	19270000	0.00929049	-0.0220289	-1.0145	-0.521795	0.850817	0.302252						-0.492705	0.596983	-0.492705	0.918446	0.878216	0.84079		False	False	False	False
1	19270001	19280000	0.00568971	0.0461975	-1.17217	-0.130473	0.891741	0.451833						-1.04169	0.725675	-1.04169	0.922338	0.878216	0.84079		False	False	False	False
1	19280001	19290000	0.0149417	0.15248	-0.767051	0.479127	0.772531	0.689003						-1.24618	0.768948	-1.24618	0.918446	0.890336	0.848129		False	False	False	False
1	19290001	19300000	0.00771991	0.185934	-1.08327	0.671004	0.869721	0.752889						-1.75427	0.860177	-1.75427	0.919317	0.909877	0.892774		False	False	False	False
1	19300001	19310000	0.00998959	0.0417516	-0.983889	-0.155974	0.841949	0.441623						-0.827916	0.67727	-0.827916	0.918446	0.878216	0.84079		False	False	False	False
1	19310001	19320000	0.0105552	0.0213181	-0.959123	-0.273172	0.834568	0.395145						-0.685951	0.643932	-0.685951	0.918446	0.878216	0.84079		False	False	False	False
1	19320001	19330000	0.0218061	0.205621	-0.466482	0.783921	0.65804	0.786734						-1.2504	0.769825	-1.2504	0.918446	0.922831	0.84842		False	False	False	False
1	19330001	19340000	0.00696925	0.0483841	-1.11614	-0.117932	0.878187	0.456981						-0.998208	0.716037	-0.998208	0.920269	0.878216	0.84079		False	False	False	False
1	19340001	19350000	0.0216123	0.276501	-0.474968	1.19047	0.661437	0.883689						-1.66543	0.846087	-1.66543	0.918446	0.966934	0.883785		False	False	False	False
1	19350001	19360000	0.0203091	0.115348	-0.53203	0.26615	0.684141	0.610091						-0.798181	0.670419	-0.798181	0.918446	0.878525	0.84079		False	False	False	False
1	19360001	19370000	0.0167966	0.278279	-0.685833	1.20066	0.743351	0.885596						-1.8865	0.879636	-1.8865	0.918446	0.967908	0.906147		False	False	False	False
1	19370001	19380000	0.009272	0.0991047	-1.01531	0.172983	0.851056	0.573857						-1.18829	0.757084	-1.18829	0.918446	0.878216	0.845421		False	False	False	False
1	19380001	19390000	0.0128948	-0.0224067	-0.85668	-0.523962	0.802757	0.301436						-0.332718	0.557783	-0.332718	0.918446	0.878216	0.84079		False	False	False	False
1	19390001	19400000	0.00539473	-0.115386	-1.18508	-1.05726	0.894741	0.143273						-0.127825	0.507188	-0.127825	0.923305	0.878216	0.84079		False	False	False	False
1	19400001	19410000	0.00678754	-0.0975166	-1.1241	-0.954765	0.880149	0.168366						-0.169332	0.517418	-0.169332	0.920621	0.878216	0.84079		False	False	False	False
1	19410001	19420000	0.0136848	-0.137429	-0.822087	-1.18369	0.791283	0.116023						0.361599	0.390497	0.361599	0.918446	0.878216	0.84079		False	False	False	False
1	19420001	19430000	0.00364083	-0.0349014	-1.26188	-0.595627	0.911286	0.276316						-0.666254	0.63922	-0.666254	0.929333	0.878216	0.84079		False	False	False	False
1	19430001	19440000	0.0160736	-0.148313	-0.717491	-1.24612	0.754961	0.103978						0.528624	0.353194	0.528624	0.918446	0.878216	0.84079		False	False	False	False
1	19440001	19450000	0.00905477	0.114196	-1.02482	0.259539	0.853771	0.607543						-1.28436	0.776548	-1.28436	0.918446	0.878216	0.85078		False	False	False	False
1	19450001	19460000	0.0135015	-0.199723	-0.830115	-1.54099	0.793892	0.0591627						0.710871	0.314513	0.710871	0.918446	0.878216	0.84079		False	False	False	False
1	19460001	19470000	0	-0.104584	-1.4213	-0.995302	0.940093	0.158132						-0.426	0.580794	-0.426	0.940093	0.878216	0.84079		False	False	False	False
1	19470001	19480000	0.00202151	-0.0629502	-1.33279	-0.756505	0.925096	0.22422						-0.576281	0.617493	-0.576281	0.936175	0.878216	0.84079		False	False	False	False
1	19480001	19490000	0.00234237	0.0297886	-1.31874	-0.224589	0.922499	0.414198						-1.09415	0.737027	-1.09415	0.934808	0.878216	0.841644		False	False	False	False
1	19490001	19500000	0.00937828	-0.0467668	-1.01066	-0.663683	0.84966	0.253585						-0.346974	0.561434	-0.346974	0.918446	0.878216	0.84079		False	False	False	False
1	19500001	19510000	0.00786166	0.0095263	-1.07706	-0.340806	0.868075	0.368971						-0.736258	0.655866	-0.736258	0.919309	0.878216	0.84079		False	False	False	False
1	19510001	19520000	0.00451356	-0.0492347	-1.22367	-0.677838	0.903318	0.248992						-0.54583	0.610087	-0.54583	0.926053	0.878216	0.84079		False	False	False	False
1	19520001	19530000	0.0183499	-0.0312344	-0.617816	-0.574595	0.717828	0.283634						-0.0432216	0.486582	-0.0432216	0.918446	0.878216	0.84079		False	False	False	False
1	19530001	19540000	0.0138948	-0.188473	-0.812891	-1.47646	0.788173	0.0674257						0.66357	0.32438	0.66357	0.918446	0.878216	0.84079		False	False	False	False
1	19540001	19550000	0.0198292	0.00859323	-0.553044	-0.346158	0.692567	0.366916						-0.206887	0.526627	-0.206887	0.918446	0.878216	0.84079		False	False	False	False
1	19550001	19560000	0.00596411	0.0200417	-1.16015	-0.280494	0.888899	0.392313						-0.879658	0.689198	-0.879658	0.922128	0.878216	0.84079		False	False	False	False
1	19560001	19570000	0.0178128	0.255663	-0.641334	1.07094	0.726708	0.85931						-1.71228	0.853607	-1.71228	0.918446	0.955343	0.888384		False	False	False	False
1	19570001	19580000	0.0156581	-0.14304	-0.735684	-1.21587	0.761383	0.109734						0.480187	0.363691	0.480187	0.918446	0.878216	0.84079		False	False	False	False
1	19580001	19590000	0.0157825	0.209438	-0.730237	0.805812	0.759464	0.79295						-1.53605	0.824005	-1.53605	0.918446	0.92576	0.87027		False	False	False	False
1	19590001	19600000	0.0179321	0.444774	-0.636112	2.15562	0.724744	0.982293						-2.79173	0.966461	-2.79173	0.918446	1	0.975129		False	False	False	False
1	19600001	19610000	0.00632822	0.142241	-1.14421	0.420395	0.885151	0.668104						-1.5646	0.829094	-1.5646	0.921348	0.884753	0.873397		False	False	False	False
1	19610001	19620000	0.014753	0.126625	-0.775316	0.330831	0.775392	0.634868						-1.10615	0.739618	-1.10615	0.918446	0.879881	0.841914		False	False	False	False
1	19620001	19630000	0.00882656	0.108754	-1.03481	0.228328	0.856547	0.59556						-1.26314	0.772332	-1.26314	0.918446	0.878216	0.849255		False	False	False	False
1	19630001	19640000	0.0153244	0.207242	-0.750297	0.79322	0.76665	0.789399						-1.54352	0.825293	-1.54352	0.918446	0.924065	0.87091		False	False	False	False
1	19640001	19650000	0.0169735	-0.150796	-0.678084	-1.26035	0.740517	0.101322						0.58227	0.34145	0.58227	0.918446	0.878216	0.84079		False	False	False	False
1	19650001	19660000	0.0300673	-0.0317102	-0.104752	-0.577324	0.508434	0.282694						0.472572	0.365409	0.472572	0.918446	0.878216	0.84079		False	False	False	False
1	19660001	19670000	0.0142435	-0.00821039	-0.797626	-0.442537	0.783114	0.330845						-0.355089	0.563414	-0.355089	0.918446	0.878216	0.84079		False	False	False	False
1	19670001	19680000	0.0172513	0.0966316	-0.665924	0.158798	0.735933	0.568261						-0.824722	0.676524	-0.824722	0.918446	0.878216	0.84079		False	False	False	False
1	19680001	19690000	0.0139974	0.141153	-0.808401	0.414156	0.786696	0.665835						-1.22256	0.764145	-1.22256	0.918446	0.884427	0.846747		False	False	False	False
1	19690001	19700000	0.00793563	0.170899	-1.07383	0.584767	0.867234	0.725081						-1.65859	0.844936	-1.65859	0.919182	0.900361	0.883024		False	False	False	False
1	19700001	19710000	0.00640819	0.0241325	-1.14071	-0.25703	0.884313	0.401515						-0.883677	0.690129	-0.883677	0.921188	0.878216	0.84079		False	False	False	False
1	19710001	19720000	0.00805153	0.253513	-1.06875	1.05862	0.86584	0.85656						-2.12737	0.910463	-2.12737	0.919005	0.954183	0.929627		False	False	False	False
1	19720001	19730000	0.00963629	0.060228	-0.999359	-0.0499994	0.84646	0.48427						-0.94936	0.705119	-0.94936	0.918446	0.878216	0.84079		False	False	False	False
1	19730001	19740000	0.0184023	-0.0183072	-0.615524	-0.500449	0.716938	0.309759						-0.115076	0.504063	-0.115076	0.918446	0.878216	0.84079		False	False	False	False
1	19740001	19750000	0.00587662	0.101083	-1.16398	0.184328	0.889777	0.578263						-1.34831	0.789055	-1.34831	0.922175	0.878216	0.854969		False	False	False	False
1	19750001	19760000	0.00919198	-0.0474582	-1.01881	-0.667649	0.852069	0.252266						-0.351165	0.562464	-0.351165	0.918446	0.878216	0.84079		False	False	False	False
1	19760001	19770000	0.00260264	-0.111088	-1.30734	-1.03261	0.920377	0.149133						-0.274735	0.543428	-0.274735	0.933632	0.878216	0.84079		False	False	False	False
1	19770001	19780000	0.0087748	-0.0414594	-1.03708	-0.633242	0.857187	0.263628						-0.403839	0.575355	-0.403839	0.918446	0.878216	0.84079		False	False	False	False
1	19780001	19790000	0.0146785	0.115363	-0.778577	0.266234	0.776516	0.610127						-1.04481	0.72638	-1.04481	0.918446	0.878527	0.84079		False	False	False	False
1	19790001	19800000	0.00138954	-0.0325225	-1.36046	-0.581983	0.930025	0.281084						-0.778476	0.665845	-0.778476	0.939173	0.878216	0.84079		False	False	False	False
1	19800001	19810000	0.0096458	-0.0111903	-0.998943	-0.459629	0.846326	0.32461						-0.539313	0.608439	-0.539313	0.918446	0.878216	0.84079		False	False	False	False
1	19810001	19820000	0.0151404	-0.0973709	-0.758354	-0.953929	0.769501	0.168568						0.195576	0.429062	0.195576	0.918446	0.878216	0.84079		False	False	False	False
1	19820001	19830000	0.0106044	0.0673698	-0.956969	-0.00903691	0.833945	0.500833						-0.947932	0.704767	-0.947932	0.918446	0.878216	0.84079		False	False	False	False
1	19830001	19840000	0.0153396	-0.0540809	-0.749629	-0.705634	0.766405	0.24012						-0.0439956	0.486767	-0.0439956	0.918446	0.878216	0.84079		False	False	False	False
1	19840001	19850000	0.0178349	-0.146752	-0.640367	-1.23716	0.726346	0.105648						0.596794	0.338354	0.596794	0.918446	0.878216	0.84079		False	False	False	False
1	19850001	19860000	0.017785	-0.20471	-0.642555	-1.56959	0.72718	0.0556837						0.927034	0.271999	0.927034	0.918446	0.878216	0.84079		False	False	False	False
1	19860001	19870000	0.00666523	-0.0113371	-1.12945	-0.460471	0.881518	0.3243						-0.668981	0.639908	-0.668981	0.920691	0.878216	0.84079		False	False	False	False
1	19870001	19880000	0.0133127	-0.254528	-0.838382	-1.85532	0.796667	0.0298851						1.01694	0.255202	1.01694	0.918446	0.878216	0.84079		False	False	True	False
1	19880001	19890000	0.0053075	-0.0173214	-1.1889	-0.494795	0.895609	0.311832						-0.694108	0.645916	-0.694108	0.923462	0.878216	0.84079		False	False	False	False
1	19890001	19900000	0.0108003	-0.167572	-0.948391	-1.35658	0.831372	0.0849847						0.408186	0.3799	0.408186	0.918446	0.878216	0.84079		False	False	False	False
1	19900001	19910000	0.0230226	-0.150242	-0.413215	-1.25718	0.636404	0.101918						0.843965	0.288052	0.843965	0.918446	0.878216	0.84079		False	False	False	False
1	19910001	19920000	0.0206539	-0.0600863	-0.516933	-0.740078	0.678104	0.229317						0.223146	0.422521	0.223146	0.918446	0.878216	0.84079		False	False	False	False
1	19920001	19930000	0.030345	-0.113617	-0.0925926	-1.04711	0.503569	0.145645						0.954521	0.266793	0.954521	0.918446	0.878216	0.84079		False	False	False	False
1	19930001	19940000	0.0352816	-0.081701	0.123568	-0.864053	0.417402	0.192695						0.98762	0.260623	0.98762	0.918446	0.878216	0.84079		False	False	False	False
1	19940001	19950000	0.0349309	-0.0934471	0.108213	-0.931424	0.423398	0.174465						1.03964	0.251121	1.03964	0.918446	0.878216	0.84079		False	False	False	False
1	19950001	19960000	0.0432097	-0.148492	0.470713	-1.24714	0.293829	0.103788						1.71786	0.148092	1.71786	0.918446	0.878216	0.84079		False	False	False	False
1	19960001	19970000	0.0160617	-0.11408	-0.718009	-1.04977	0.755145	0.145059						0.33176	0.397319	0.33176	0.918446	0.878216	0.84079		False	False	False	False
1	19970001	19980000	0.0157129	-0.155017	-0.733284	-1.28457	0.760566	0.0970244						0.551284	0.348191	0.551284	0.918446	0.878216	0.84079		False	False	False	False
1	19980001	19990000	0.0263965	1.287e-05	-0.265484	-0.395372	0.57526	0.348396						0.129887	0.444637	0.129887	0.918446	0.878216	0.84079		False	False	False	False
1	19990001	20000000	0.0305677	-0.0350681	-0.0828413	-0.596583	0.499545	0.276008						0.513742	0.356444	0.513742	0.918446	0.878216	0.84079		False	False	False	False
1	20000001	20010000	0.0410532	0.124683	0.376288	0.319692	0.325061	0.630656						0.0565962	0.462319	0.0565962	0.918446	0.879423	0.84079		False	False	False	False
1	20010001	20020000	0.035228	0.0484011	0.121219	-0.117834	0.418315	0.457011						0.239053	0.418705	0.239053	0.918446	0.878216	0.84079		False	False	False	False
1	20020001	20030000	0.0208945	-0.0791607	-0.506397	-0.849483	0.673962	0.196792						0.343085	0.394718	0.343085	0.918446	0.878216	0.84079		False	False	False	False
1	20030001	20040000	0.0102954	-0.135812	-0.970497	-1.17441	0.837975	0.11788						0.203916	0.427081	0.203916	0.918446	0.878216	0.84079		False	False	False	False
1	20040001	20050000	0.0137588	0.0140982	-0.818847	-0.314583	0.790226	0.379001						-0.504264	0.599743	-0.504264	0.918446	0.878216	0.84079		False	False	False	False
1	20050001	20060000	0.0112694	0.094508	-0.927849	0.146618	0.825215	0.563466						-1.07447	0.732823	-1.07447	0.918446	0.878216	0.841029		False	False	False	False
1	20060001	20070000	0.00882647	-0.0187931	-1.03482	-0.503236	0.85655	0.308771						-0.531583	0.606538	-0.531583	0.918446	0.878216	0.84079		False	False	False	False
1	20070001	20080000	0.0124045	-0.0573759	-0.87815	-0.724533	0.809753	0.234183						-0.153617	0.513597	-0.153617	0.918446	0.878216	0.84079		False	False	False	False
1	20080001	20090000	0.0108512	-0.132815	-0.946164	-1.15722	0.83071	0.121402						0.21106	0.425409	0.21106	0.918446	0.878216	0.84079		False	False	False	False
1	20090001	20100000	0.0198029	-0.0309765	-0.554196	-0.573116	0.69302	0.28416						0.0189198	0.471476	0.0189198	0.918446	0.878216	0.84079		False	False	False	False
1	20100001	20110000	0.00936146	-0.050744	-1.01139	-0.686495	0.849897	0.24622						-0.324898	0.555845	-0.324898	0.918446	0.878216	0.84079		False	False	False	False
1	20110001	20120000	0.0127814	-0.157247	-0.861643	-1.29736	0.804423	0.0947604						0.435715	0.373669	0.435715	0.918446	0.878216	0.84079		False	False	False	False
1	20120001	20130000	0.00173065	-0.000699918	-1.34552	-0.39946	0.927357	0.346858						-0.946062	0.704346	-0.946062	0.937464	0.878216	0.84079		False	False	False	False
1	20130001	20140000	0.016877	-0.0807781	-0.682309	-0.858759	0.742042	0.194201						0.17645	0.433624	0.17645	0.918446	0.878216	0.84079		False	False	False	False
1	20140001	20150000	0.022175	-0.110652	-0.450328	-1.03011	0.65151	0.149709						0.579778	0.341987	0.579778	0.918446	0.878216	0.84079		False	False	False	False
1	20150001	20160000	0.00519866	-0.198936	-1.19367	-1.53647	0.896706	0.0597						0.342804	0.394786	0.342804	0.923784	0.878216	0.84079		False	False	False	False
1	20160001	20170000	0.0296873	-0.0438062	-0.121387	-0.646702	0.515085	0.259212						0.525314	0.353955	0.525314	0.918446	0.878216	0.84079		False	False	False	False
1	20170001	20180000	0.0334115	0.0318324	0.0416797	-0.212866	0.449541	0.418879						0.254546	0.415151	0.254546	0.918446	0.878216	0.84079		False	False	False	False
1	20180001	20190000	0.0338897	-0.0413102	0.0626221	-0.632386	0.441356	0.263905						0.695008	0.317813	0.695008	0.918446	0.878216	0.84079		False	False	False	False
1	20190001	20200000	0.0474732	0.0973337	0.657399	0.162825	0.237297	0.56983						0.494574	0.360536	0.494574	0.918446	0.878216	0.84079		False	False	False	False
1	20200001	20210000	0.0421356	-0.0870185	0.423684	-0.894552	0.309103	0.1843						1.31824	0.204066	1.31824	0.918446	0.878216	0.84079		False	False	False	False
1	20210001	20220000	0.0321232	0.0800888	-0.0147281	0.0639146	0.472231	0.530208						-0.0786428	0.495215	-0.0786428	0.918446	0.878216	0.84079		False	False	False	False
1	20220001	20230000	0.0327367	0.178632	0.0121345	0.629124	0.461315	0.739555						-0.61699	0.627301	-0.61699	0.918446	0.905148	0.84079		False	False	False	False
1	20230001	20240000	0.0244428	0.118128	-0.35103	0.282096	0.610635	0.61624						-0.633126	0.631224	-0.633126	0.918446	0.878758	0.84079		False	False	False	False
1	20240001	20250000	0.0211631	0.030461	-0.494638	-0.220732	0.669315	0.415734						-0.273906	0.543222	-0.273906	0.918446	0.878216	0.84079		False	False	False	False
1	20250001	20260000	0.031756	0.103989	-0.0308079	0.200997	0.478612	0.584831						-0.231805	0.532828	-0.231805	0.918446	0.878216	0.84079		False	False	False	False
1	20260001	20270000	0.073567	-0.138164	1.79996	-1.18791	0.0477349	0.115182						2.98787	0.044572	2.98787	0.918446	0.878216	0.84079		True	False	False	False
1	20270001	20280000	0.034835	-0.0632666	0.104013	-0.75832	0.425083	0.223633						0.862332	0.284462	0.862332	0.918446	0.878216	0.84079		False	False	False	False
1	20280001	20290000	0.0256274	0.0303728	-0.299158	-0.221238	0.589239	0.415525						-0.0779195	0.495036	-0.0779195	0.918446	0.878216	0.84079		False	False	False	False
1	20290001	20300000	0.0295483	-0.0655197	-0.127475	-0.771242	0.517604	0.219749						0.643767	0.32851	0.643767	0.918446	0.878216	0.84079		False	False	False	False
1	20300001	20310000	0.0195762	-0.0756077	-0.564123	-0.829104	0.696953	0.202681						0.264981	0.412756	0.264981	0.918446	0.878216	0.84079		False	False	False	False
1	20310001	20320000	0.0139254	-1.99046e-06	-0.811553	-0.395457	0.787711	0.348368						-0.416096	0.578367	-0.416096	0.918446	0.878216	0.84079		False	False	False	False
1	20320001	20330000	0.0239868	0.0786862	-0.370997	0.0558698	0.618922	0.527037						-0.426867	0.581001	-0.426867	0.918446	0.878216	0.84079		False	False	False	False
1	20330001	20340000	0.00288899	0.0176732	-1.2948	-0.294079	0.917942	0.387015						-1.00072	0.716603	-1.00072	0.932459	0.878216	0.84079		False	False	False	False
1	20340001	20350000	0.0186551	0.00553469	-0.604454	-0.363701	0.712638	0.36023						-0.240754	0.535055	-0.240754	0.918446	0.878216	0.84079		False	False	False	False
1	20350001	20360000	0.0206233	0.0844099	-0.518272	0.0886992	0.678601	0.540222						-0.606971	0.62486	-0.606971	0.918446	0.878216	0.84079		False	False	False	False
1	20360001	20370000	0.040673	-0.0741531	0.359637	-0.820761	0.330792	0.205122						1.1804	0.226679	1.1804	0.918446	0.878216	0.84079		False	False	False	False
1	20370001	20380000	0.0355543	-0.0671585	0.135509	-0.780642	0.412803	0.216901						0.916151	0.274066	0.916151	0.918446	0.878216	0.84079		False	False	False	False
1	20380001	20390000	0.0328087	0.143072	0.0152867	0.425162	0.460025	0.669836						-0.409875	0.576832	-0.409875	0.918446	0.885067	0.84079		False	False	False	False
1	20390001	20400000	0.0407382	0.207663	0.362494	0.795632	0.329833	0.790087						-0.433138	0.582571	-0.433138	0.918446	0.924396	0.84079		False	False	False	False
1	20400001	20410000	0.0248117	0.0674746	-0.334874	-0.00843542	0.603956	0.501073						-0.326439	0.556223	-0.326439	0.918446	0.878216	0.84079		False	False	False	False
1	20410001	20420000	0.0666622	0.253093	1.49762	1.0562	0.0762036	0.856032						0.441419	0.37237	0.441419	0.918446	0.953779	0.84079		False	False	False	False
1	20420001	20430000	0.0471033	0.339062	0.641201	1.54929	0.241929	0.93814						-0.908093	0.695687	-0.908093	0.918446	0.994213	0.84079		False	False	False	False
1	20430001	20440000	0.0371724	0.20207	0.206359	0.763557	0.385838	0.780908						-0.557198	0.612941	-0.557198	0.918446	0.920646	0.84079		False	False	False	False
1	20440001	20450000	0.0236595	0.0973917	-0.385328	0.163158	0.624754	0.56997						-0.548486	0.610756	-0.548486	0.918446	0.878216	0.84079		False	False	False	False
1	20450001	20460000	0.0435397	-0.0266387	0.485162	-0.548235	0.289093	0.292864						1.0334	0.252251	1.0334	0.918446	0.878216	0.84079		False	False	False	False
1	20460001	20470000	0.0360657	0.0854047	0.157902	0.0944047	0.404233	0.542524						0.0634978	0.460647	0.0634978	0.918446	0.878216	0.84079		False	False	False	False
1	20470001	20480000	0.0253773	-0.0955328	-0.310112	-0.943387	0.593815	0.171387						0.633275	0.330762	0.633275	0.918446	0.878216	0.84079		False	False	False	False
1	20480001	20490000	0.0294156	0.0536881	-0.133286	-0.0875099	0.520007	0.469187						-0.0457758	0.487212	-0.0457758	0.918446	0.878216	0.84079		False	False	False	False
1	20490001	20500000	0.0300028	0.074637	-0.107573	0.0326451	0.509546	0.517621						-0.140218	0.51027	-0.140218	0.918446	0.878216	0.84079		False	False	False	False
1	20500001	20510000	0.039142	-0.0443563	0.292603	-0.649857	0.35441	0.258135						0.94246	0.269044	0.94246	0.918446	0.878216	0.84079		False	False	False	False
1	20510001	20520000	0.0307337	-0.0547434	-0.0755703	-0.709434	0.496635	0.238901						0.633864	0.33064	0.633864	0.918446	0.878216	0.84079		False	False	False	False
1	20520001	20530000	0.0332066	-0.0291358	0.0327095	-0.562558	0.453057	0.287877						0.595267	0.33868	0.595267	0.918446	0.878216	0.84079		False	False	False	False
1	20530001	20540000	0.037358	-0.0286784	0.214488	-0.559934	0.382811	0.288797						0.774422	0.301627	0.774422	0.918446	0.878216	0.84079		False	False	False	False
1	20540001	20550000	0.0412239	0.0244563	0.383761	-0.255173	0.322458	0.402226						0.638934	0.329556	0.638934	0.918446	0.878216	0.84079		False	False	False	False
1	20550001	20560000	0.0205541	0.00661335	-0.521301	-0.357514	0.679843	0.362549						-0.163788	0.516039	-0.163788	0.918446	0.878216	0.84079		False	False	False	False
1	20560001	20570000	0.0160728	0.0359872	-0.717524	-0.189036	0.754975	0.428293						-0.528488	0.605759	-0.528488	0.918446	0.878216	0.84079		False	False	False	False
1	20570001	20580000	0.0122589	-0.0361201	-0.884525	-0.602617	0.811681	0.273964						-0.281908	0.545238	-0.281908	0.918446	0.878216	0.84079		False	False	False	False
1	20580001	20590000	0.0164506	0.0115846	-0.700982	-0.329001	0.748913	0.373449						-0.371981	0.567504	-0.371981	0.918446	0.878216	0.84079		False	False	False	False
1	20590001	20600000	0.0201996	0.0707323	-0.536824	0.0102492	0.686063	0.508516						-0.547073	0.610389	-0.547073	0.918446	0.878216	0.84079		False	False	False	False
1	20600001	20610000	0.0147381	0.153496	-0.775965	0.484954	0.775609	0.691022						-1.26092	0.771896	-1.26092	0.918446	0.891012	0.849165		False	False	False	False
1	20610001	20620000	0.018188	0.0606251	-0.624908	-0.0477218	0.720534	0.485174						-0.577186	0.617715	-0.577186	0.918446	0.878216	0.84079		False	False	False	False
1	20620001	20630000	0.0165947	0.0346659	-0.694675	-0.196614	0.746642	0.425248						-0.49806	0.598245	-0.49806	0.918446	0.878216	0.84079		False	False	False	False
1	20630001	20640000	0.0201699	0.0305231	-0.538127	-0.220376	0.686576	0.415873						-0.31775	0.554093	-0.31775	0.918446	0.878216	0.84079		False	False	False	False
1	20640001	20650000	0.0119606	0.0284477	-0.897586	-0.23228	0.815817	0.411164						-0.665306	0.639007	-0.665306	0.918446	0.878216	0.84079		False	False	False	False
1	20650001	20660000	0.0191061	0.0449755	-0.584708	-0.137482	0.704977	0.449002						-0.447226	0.585884	-0.447226	0.918446	0.878216	0.84079		False	False	False	False
1	20660001	20670000	0.0279408	0.0507521	-0.197865	-0.10435	0.546903	0.462398						-0.093515	0.498835	-0.093515	0.918446	0.878216	0.84079		False	False	False	False
1	20670001	20680000	0.0219275	-0.109801	-0.461166	-1.02522	0.655908	0.150855						0.564057	0.345407	0.564057	0.918446	0.878216	0.84079		False	False	False	False
1	20680001	20690000	0.0167038	0.0341792	-0.689894	-0.199406	0.744881	0.424132						-0.490488	0.596439	-0.490488	0.918446	0.878216	0.84079		False	False	False	False
1	20690001	20700000	0.0311026	-0.028346	-0.0594181	-0.558028	0.490167	0.289475						0.49861	0.359681	0.49861	0.918446	0.878216	0.84079		False	False	False	False
1	20700001	20710000	0.0068476	0.0502303	-1.12147	-0.107342	0.879491	0.461176						-1.01412	0.71959	-1.01412	0.920524	0.878216	0.84079		False	False	False	False
1	20710001	20720000	0.0360079	0.0740447	0.155368	0.0292483	0.405204	0.516284						0.12612	0.445564	0.12612	0.918446	0.878216	0.84079		False	False	False	False
1	20720001	20730000	0.0354021	-0.0570413	0.128845	-0.722614	0.415359	0.234778						0.851459	0.286566	0.851459	0.918446	0.878216	0.84079		False	False	False	False
1	20730001	20740000	0.0396787	0.0327532	0.316103	-0.207585	0.346037	0.420936						0.523688	0.354316	0.523688	0.918446	0.878216	0.84079		False	False	False	False
1	20740001	20750000	0.045366	0.0818011	0.565131	0.0737359	0.264328	0.534156						0.491395	0.361225	0.491395	0.918446	0.878216	0.84079		False	False	False	False
1	20750001	20760000	0.0392147	0.122312	0.295786	0.306092	0.353284	0.625501						-0.0103051	0.478703	-0.0103051	0.918446	0.879042	0.84079		False	False	False	False
1	20760001	20770000	0.0334579	0.23303	0.0437143	0.941128	0.448748	0.828878						-0.897414	0.693307	-0.897414	0.918446	0.941436	0.84079		False	False	False	False
1	20770001	20780000	0.0274584	0.0930001	-0.218984	0.137969	0.555782	0.559999						-0.356953	0.563846	-0.356953	0.918446	0.878216	0.84079		False	False	False	False
1	20780001	20790000	0.0319167	0.019453	-0.0237694	-0.28387	0.475838	0.390953						0.260101	0.413874	0.260101	0.918446	0.878216	0.84079		False	False	False	False
1	20790001	20800000	0.0271496	0.0769359	-0.232505	0.0458311	0.561422	0.522931						-0.278336	0.544356	-0.278336	0.918446	0.878216	0.84079		False	False	False	False
1	20800001	20810000	0.0315613	0.0358372	-0.0393331	-0.189896	0.482054	0.427959						0.150563	0.439671	0.150563	0.918446	0.878216	0.84079		False	False	False	False
1	20810001	20820000	0.0390431	0.0921866	0.28827	0.133303	0.35597	0.558141						0.154967	0.438609	0.154967	0.918446	0.878216	0.84079		False	False	False	False
1	20820001	20830000	0.0266095	-0.0216331	-0.256156	-0.519525	0.571393	0.303101						0.263369	0.41312	0.263369	0.918446	0.878216	0.84079		False	False	False	False
1	20830001	20840000	0.0226003	0.00431072	-0.431706	-0.370721	0.643984	0.3576						-0.0609851	0.490886	-0.0609851	0.918446	0.878216	0.84079		False	False	False	False
1	20840001	20850000	0.0154987	-0.0116203	-0.742663	-0.462095	0.763892	0.323716						-0.280568	0.544923	-0.280568	0.918446	0.878216	0.84079		False	False	False	False
1	20850001	20860000	0.0136312	0.039401	-0.824434	-0.169456	0.792044	0.436185						-0.654979	0.636485	-0.654979	0.918446	0.878216	0.84079		False	False	False	False
1	20860001	20870000	0.00898328	0.100965	-1.02795	0.183654	0.854618	0.578012						-1.21161	0.761895	-1.21161	0.918446	0.878216	0.846359		False	False	False	False
1	20870001	20880000	0.00839468	0.0850967	-1.05373	0.0926382	0.8618	0.54183						-1.14636	0.748213	-1.14636	0.918675	0.878216	0.84333		False	False	False	False
1	20880001	20890000	0.0276041	0.114803	-0.212607	0.263023	0.553099	0.608885						-0.47563	0.592853	-0.47563	0.918446	0.878316	0.84079		False	False	False	False
1	20890001	20900000	0.0278715	0.055552	-0.200897	-0.0768194	0.548228	0.473585						-0.124077	0.506259	-0.124077	0.918446	0.878216	0.84079		False	False	False	False
1	20900001	20910000	0.0442957	0.131781	0.518267	0.360405	0.278596	0.645888						0.157862	0.437954	0.157862	0.918446	0.880748	0.84079		False	False	False	False
1	20910001	20920000	0.0391632	0.134121	0.29353	0.373826	0.354073	0.650932						-0.0802961	0.495618	-0.0802961	0.918446	0.881966	0.84079		False	False	False	False
1	20920001	20930000	0.031302	0.359292	-0.0506871	1.66533	0.486636	0.950302						-1.71601	0.854199	-1.71601	0.918446	0.999744	0.888761		False	False	False	False
1	20930001	20940000	0.0318469	0.137521	-0.0268289	0.393323	0.477027	0.658187						-0.420152	0.579412	-0.420152	0.918446	0.882976	0.84079		False	False	False	False
1	20940001	20950000	0.0316051	0.00435525	-0.0374163	-0.370465	0.481289	0.357696						0.333049	0.397026	0.333049	0.918446	0.878216	0.84079		False	False	False	False
1	20950001	20960000	0.0285303	0.174882	-0.172053	0.607612	0.53613	0.732537						-0.779664	0.666135	-0.779664	0.918446	0.902863	0.84079		False	False	False	False
1	20960001	20970000	0.0174219	0.107715	-0.658452	0.222369	0.733179	0.593203						-0.880821	0.689467	-0.880821	0.918446	0.878216	0.84079		False	False	False	False
1	20970001	20980000	0.0273038	0.112428	-0.225754	0.249402	0.558592	0.603699						-0.475156	0.592739	-0.475156	0.918446	0.878216	0.84079		False	False	False	False
[truncated: 91,040 more rows]
