# Supplementary material for: Large‐Scale Genomics Reveals Three‐Source Ancestry and Layered Adaptation to High Altitude in Tibetan Chickens
Source: Adv Sci (Weinh). 2026 May 12;13(42):e22994. doi: 10.1002/advs.202522994 (PMC13335608; doi:10.1002/advs.202522994)
Supplement: Supplementary file 2 — Supporting File 2: advs75536‐sup‐0002‐Tables.zip. [file ADVS-13-e22994-s001.zip › Supplemental_tables/Table_S23_route_Fbranch_jackknife.xlsx]

## Sheet: Table_S23_route_Fbranch_jackkni
Supplementary Table S23. Route-specific F-branch values with chromosome-jackknife standard errors.
Note: Dsuite Dtrios on SYA-corridor population subset. Delete-one jackknife (n=32 autosomes); 95% CI = estimate +/- 1.96*SE.
branch	target	fb_mean	fb_SE	fb_CI_lower	fb_CI_upper
b10	DL	0.000000	0.000000	0.000000	0.000000
b10	DWS	0.000010	0.000317	-0.000610	0.000631
b10	MKC	0.000000	0.000000	0.000000	0.000000
b10	NC	nan	nan	nan	nan
b10	SJ	nan	nan	nan	nan
b10	T	nan	nan	nan	nan
b10	XS	nan	nan	nan	nan
b10	XSBN	0.012197	0.002822	0.006667	0.017728
b10	ZGC	nan	nan	nan	nan
b10	ZY	nan	nan	nan	nan
b11	DL	0.040268	0.004294	0.031851	0.048685
b11	DWS	0.000000	0.000000	0.000000	0.000000
b11	MKC	0.127439	0.007041	0.113638	0.141240
b11	NC	nan	nan	nan	nan
b11	SJ	nan	nan	nan	nan
b11	T	nan	nan	nan	nan
b11	XS	nan	nan	nan	nan
b11	XSBN	0.000000	0.000000	0.000000	0.000000
b11	ZGC	nan	nan	nan	nan
b11	ZY	nan	nan	nan	nan
b12	DL	0.090340	0.006028	0.078526	0.102154
b12	DWS	0.000000	0.000000	0.000000	0.000000
b12	MKC	0.111845	0.012761	0.086833	0.136857
b12	NC	nan	nan	nan	nan
b12	SJ	nan	nan	nan	nan
b12	T	nan	nan	nan	nan
b12	XS	nan	nan	nan	nan
b12	XSBN	0.000000	0.000000	0.000000	0.000000
b12	ZGC	nan	nan	nan	nan
b12	ZY	0.000000	0.000000	0.000000	0.000000
b13	DL	0.000000	0.000000	0.000000	0.000000
b13	DWS	0.003103	0.002645	-0.002081	0.008288
b13	MKC	0.000000	0.000000	0.000000	0.000000
b13	NC	nan	nan	nan	nan
b13	SJ	nan	nan	nan	nan
b13	T	nan	nan	nan	nan
b13	XS	nan	nan	nan	nan
b13	XSBN	0.005811	0.005530	-0.005027	0.016649
b13	ZGC	nan	nan	nan	nan
b13	ZY	0.019882	0.006906	0.006347	0.033417
b14	DL	0.001820	0.005523	-0.009005	0.012645
b14	DWS	0.008114	0.004715	-0.001127	0.017354
b14	MKC	0.000000	0.000000	0.000000	0.000000
b14	NC	nan	nan	nan	nan
b14	SJ	0.000000	0.000000	0.000000	0.000000
b14	T	nan	nan	nan	nan
b14	XS	0.000000	0.000000	0.000000	0.000000
b14	XSBN	0.004090	0.004633	-0.004991	0.013172
b14	ZGC	nan	nan	nan	nan
b14	ZY	0.000000	0.000000	0.000000	0.000000
b15	DL	0.000205	0.004761	-0.009126	0.009535
b15	DWS	0.000000	0.000000	0.000000	0.000000
b15	MKC	0.090774	0.014763	0.061839	0.119709
b15	NC	nan	nan	nan	nan
b15	SJ	0.173924	0.017472	0.139678	0.208170
b15	T	nan	nan	nan	nan
b15	XS	0.322689	0.014073	0.295105	0.350272
b15	XSBN	0.000000	0.000000	0.000000	0.000000
b15	ZGC	nan	nan	nan	nan
b15	ZY	0.211831	0.013737	0.184907	0.238755
b16	DL	0.000000	0.000000	0.000000	0.000000
b16	DWS	0.000000	0.000000	0.000000	0.000000
b16	MKC	0.000000	0.000000	0.000000	0.000000
b16	NC	0.000000	0.000000	0.000000	0.000000
b16	SJ	nan	nan	nan	nan
b16	T	nan	nan	nan	nan
b16	XS	nan	nan	nan	nan
b16	XSBN	0.000000	0.000000	0.000000	0.000000
b16	ZGC	0.000000	0.000000	0.000000	0.000000
b16	ZY	0.000000	0.000000	0.000000	0.000000
b17	DL	0.070931	0.006531	0.058130	0.083732
b17	DWS	0.003617	0.003920	-0.004067	0.011302
b17	MKC	0.030530	0.012462	0.006106	0.054955
b17	NC	0.067533	0.008344	0.051178	0.083887
b17	SJ	nan	nan	nan	nan
b17	T	nan	nan	nan	nan
b17	XS	nan	nan	nan	nan
b17	XSBN	0.003951	0.003705	-0.003312	0.011214
b17	ZGC	0.097812	0.009790	0.078623	0.117001
b17	ZY	0.045796	0.013670	0.019002	0.072590
b2	DL	nan	nan	nan	nan
b2	DWS	nan	nan	nan	nan
b2	MKC	nan	nan	nan	nan
b2	NC	nan	nan	nan	nan
b2	SJ	nan	nan	nan	nan
b2	T	nan	nan	nan	nan
b2	XS	nan	nan	nan	nan
b2	XSBN	nan	nan	nan	nan
b2	ZGC	nan	nan	nan	nan
b2	ZY	nan	nan	nan	nan
b3	DL	nan	nan	nan	nan
b3	DWS	nan	nan	nan	nan
b3	MKC	nan	nan	nan	nan
b3	NC	nan	nan	nan	nan
b3	SJ	nan	nan	nan	nan
b3	T	nan	nan	nan	nan
b3	XS	nan	nan	nan	nan
b3	XSBN	nan	nan	nan	nan
b3	ZGC	nan	nan	nan	nan
b3	ZY	nan	nan	nan	nan
b4	DL	0.000000	0.000000	0.000000	0.000000
b4	DWS	nan	nan	nan	nan
b4	MKC	nan	nan	nan	nan
b4	NC	nan	nan	nan	nan
b4	SJ	nan	nan	nan	nan
b4	T	nan	nan	nan	nan
b4	XS	nan	nan	nan	nan
b4	XSBN	nan	nan	nan	nan
b4	ZGC	nan	nan	nan	nan
b4	ZY	nan	nan	nan	nan
b5	DL	0.082029	0.011119	0.060236	0.103821
b5	DWS	nan	nan	nan	nan
b5	MKC	nan	nan	nan	nan
b5	NC	nan	nan	nan	nan
b5	SJ	nan	nan	nan	nan
b5	T	nan	nan	nan	nan
b5	XS	nan	nan	nan	nan
b5	XSBN	nan	nan	nan	nan
b5	ZGC	nan	nan	nan	nan
b5	ZY	nan	nan	nan	nan
b6	DL	0.009392	0.007212	-0.004744	0.023527
b6	DWS	nan	nan	nan	nan
b6	MKC	0.000000	0.000000	0.000000	0.000000
b6	NC	0.000000	0.000000	0.000000	0.000000
b6	SJ	0.000000	0.000000	0.000000	0.000000
b6	T	nan	nan	nan	nan
b6	XS	0.000000	0.000000	0.000000	0.000000
b6	XSBN	nan	nan	nan	nan
b6	ZGC	0.000000	0.000000	0.000000	0.000000
b6	ZY	0.000000	0.000000	0.000000	0.000000
b7	DL	0.000000	0.000000	0.000000	0.000000
b7	DWS	nan	nan	nan	nan
b7	MKC	0.010270	0.010222	-0.009766	0.030305
b7	NC	0.019050	0.006068	0.007157	0.030942
b7	SJ	0.030264	0.011928	0.006885	0.053643
b7	T	nan	nan	nan	nan
b7	XS	0.041662	0.013363	0.015471	0.067854
b7	XSBN	nan	nan	nan	nan
b7	ZGC	0.016879	0.007255	0.002659	0.031098
b7	ZY	0.063683	0.011539	0.041067	0.086299
b8	DL	0.000000	0.000000	0.000000	0.000000
b8	DWS	0.000000	0.000000	0.000000	0.000000
b8	MKC	nan	nan	nan	nan
b8	NC	nan	nan	nan	nan
b8	SJ	nan	nan	nan	nan
b8	T	nan	nan	nan	nan
b8	XS	nan	nan	nan	nan
b8	XSBN	0.000000	0.000000	0.000000	0.000000
b8	ZGC	nan	nan	nan	nan
b8	ZY	nan	nan	nan	nan
b9	DL	0.000000	0.000000	0.000000	0.000000
b9	DWS	0.012939	0.004348	0.004416	0.021462
b9	MKC	nan	nan	nan	nan
b9	NC	nan	nan	nan	nan
b9	SJ	nan	nan	nan	nan
b9	T	nan	nan	nan	nan
b9	XS	nan	nan	nan	nan
b9	XSBN	0.000104	0.001339	-0.002521	0.002730
b9	ZGC	nan	nan	nan	nan
b9	ZY	nan	nan	nan	nan
