# Supplementary material for: Large‐Scale Genomics Reveals Three‐Source Ancestry and Layered Adaptation to High Altitude in Tibetan Chickens
Source: Adv Sci (Weinh). 2026 May 12;13(42):e22994. doi: 10.1002/advs.202522994 (PMC13335608; doi:10.1002/advs.202522994)
Supplement: Supplementary file 2 — Supporting File 2: advs75536‐sup‐0002‐Tables.zip. [file ADVS-13-e22994-s001.zip › Supplemental_tables/Table_S12_admixture_dating.xlsx]

## Sheet: Table_S12_admixture_dating
Supplementary Table S12. Admixture dating results from DATES, tract-length mixture models, Flare global T, and fastsimcoal2.
Note: 95% CIs from parametric bootstrap (tract-length: 1000 individual resamples; DATES/Flare: 10000 resamples). Generation time conversions at 1.0, 1.5, and 2.0 yr/gen.
ancestry	method	t_gen	t_gen_95ci	t_gen_iqr	t_years_1.0yr	t_years_1.5yr	t_years_2.0yr	n_data_points	description
SYA	4-exp tract (recent)	9.6	(9.2-10.0)		10 (9-10)	14 (14-15)	19 (18-20)	323852	4-comp truncated exp, pi=0.060, BIC=5233; 95% CI from parametric bootstrap
SYA	4-exp tract (early_inter)	40.6	(37.6-44.1)		41 (38-44)	61 (56-66)	81 (75-88)	323852	4-comp truncated exp, pi=0.174, BIC=5233
SYA	4-exp tract (late_inter)	132.5	(128.1-138.8)		132 (128-139)	199 (192-208)	265 (256-278)	323852	4-comp truncated exp, pi=0.546, BIC=5233
SYA	4-exp tract (ancient)	513.6	(493.1-540.6)		514 (493-541)	770 (740-811)	1027 (986-1081)	323852	4-comp truncated exp, pi=0.220, BIC=5233
SHF	4-exp tract (recent)	42.3	(39.9-44.5)		42 (40-44)	63 (60-67)	85 (80-89)	256888	4-comp truncated exp, pi=0.057, BIC=-199113
SHF	4-exp tract (early_inter)	91.8	(89.5-94.0)		92 (90-94)	138 (134-141)	184 (179-188)	256888	4-comp truncated exp, pi=0.461, BIC=-199113
SHF	4-exp tract (late_inter)	262.2	(254.5-272.4)		262 (254-272)	393 (382-409)	524 (509-545)	256888	4-comp truncated exp, pi=0.391, BIC=-199113
SHF	4-exp tract (ancient)	928.1	(874.7-1024.3)		928 (875-1024)	1392 (1312-1536)	1856 (1749-2049)	256888	4-comp truncated exp, pi=0.092, BIC=-199113
NWC	4-exp tract (recent)	12.4	(11.6-13.0)		12 (12-13)	19 (17-20)	25 (23-26)	237642	4-comp truncated exp, pi=0.054, BIC=85083
NWC	4-exp tract (early_inter)	29.8	(28.6-30.7)		30 (29-31)	45 (43-46)	60 (57-61)	237642	4-comp truncated exp, pi=0.237, BIC=85083
NWC	4-exp tract (late_inter)	80.5	(76.0-85.1)		80 (76-85)	121 (114-128)	161 (152-170)	237642	4-comp truncated exp, pi=0.209, BIC=85083
NWC	4-exp tract (ancient)	267.0	(262.0-271.5)		267 (262-272)	400 (393-407)	534 (524-543)	237642	4-comp truncated exp, pi=0.500, BIC=85083
non-SHF	4-exp non-SHF binary (recent)	4.2	(4.0-4.5)		4 (4-4)	6 (6-7)	8 (8-9)	264292	Binary reclass, 4-comp truncated exp, pi=0.046
non-SHF	4-exp non-SHF binary (early_inter)	15.3	(14.4-16.0)		15 (14-16)	23 (22-24)	31 (29-32)	264292	Binary reclass, 4-comp truncated exp, pi=0.244
non-SHF	4-exp non-SHF binary (late_inter)	64.6	(61.1-68.1)		65 (61-68)	97 (92-102)	129 (122-136)	264292	Binary reclass, 4-comp truncated exp, pi=0.372
non-SHF	4-exp non-SHF binary (ancient)	214.1	(207.9-222.1)		214 (208-222)	321 (312-333)	428 (416-444)	264292	Binary reclass, 4-comp truncated exp, pi=0.338
non-SYA	4-exp non-SYA binary (recent)	12.7	(12.1-13.4)		13 (12-13)	19 (18-20)	25 (24-27)	327570	Binary reclass, 4-comp truncated exp, pi=0.071
non-SYA	4-exp non-SYA binary (early_inter)	33.4	(31.9-35.1)		33 (32-35)	50 (48-53)	67 (64-70)	327570	Binary reclass, 4-comp truncated exp, pi=0.299
non-SYA	4-exp non-SYA binary (late_inter)	121.6	(117.6-125.5)		122 (118-126)	182 (176-188)	243 (235-251)	327570	Binary reclass, 4-comp truncated exp, pi=0.431
non-SYA	4-exp non-SYA binary (ancient)	374.0	(360.2-388.9)		374 (360-389)	561 (540-583)	748 (720-778)	327570	Binary reclass, 4-comp truncated exp, pi=0.198
non-SHF (all)	4-exp non-SHF binary (all chr) (recent)	3.4	(3.3-3.5)		3 (3-4)	5 (5-5)	7 (7-7)	375586	Binary reclass, 4-comp truncated exp, pi=0.046
non-SHF (all)	4-exp non-SHF binary (all chr) (early_inter)	12.2	(11.9-12.4)		12 (12-12)	18 (18-19)	24 (24-25)	375586	Binary reclass, 4-comp truncated exp, pi=0.224
non-SHF (all)	4-exp non-SHF binary (all chr) (late_inter)	60.8	(59.0-62.7)		61 (59-63)	91 (88-94)	122 (118-125)	375586	Binary reclass, 4-comp truncated exp, pi=0.393
non-SHF (all)	4-exp non-SHF binary (all chr) (ancient)	230.0	(224.7-236.4)		230 (225-236)	345 (337-355)	460 (449-473)	375586	Binary reclass, 4-comp truncated exp, pi=0.337
global	Flare HMM T (EM)	549.5	(95% CI: 427-677)	(IQR 427-677)	550 (427-677)	824 (640-1016)	1099 (854-1355)	13	Global T param, median of macro-chr excluding EM outliers chr9 (T=5391) and chr15 (T=85470); bootstrap 95% CI of median (n=13, 10,000 resamples)
NWC–SYA pair	DATES 2-exp (ancient)	757.3	(95% CI: 729-777)		757 (729-777)	1136 (1093-1166)	1515 (1458-1554)	292	DATES 2-exp, ancient; target=TIB, refs=NWC+SYA; bootstrap 95% CI of median across n=292 individuals (17 failed QC). Approximates SYA influx time.
NWC–SYA pair	DATES 2-exp (recent)	36.8	(95% CI: 33-40)		37 (33-40)	55 (50-60)	74 (66-80)	292	DATES 2-exp, recent; target=TIB, refs=NWC+SYA; bootstrap 95% CI of median
NWC–SHF pair	DATES 2-exp (ancient)	752.5	(95% CI: 698-811)		753 (698-811)	1129 (1047-1216)	1505 (1396-1622)	284	DATES 2-exp, ancient; target=TIB, refs=NWC+SHF; bootstrap 95% CI of median across n=284 individuals (25 failed QC). Approximates SHF influx time.
NWC–SHF pair	DATES 2-exp (recent)	44.2	(95% CI: 41-47)		44 (41-47)	66 (62-71)	88 (82-94)	284	DATES 2-exp, recent; target=TIB, refs=NWC+SHF; bootstrap 95% CI of median
SYA–SHF pair	DATES 2-exp (ancient)	749.0	(95% CI: 710-789)		749 (710-789)	1124 (1065-1184)	1498 (1420-1578)	286	DATES 2-exp, ancient; target=TIB, refs=SYA+SHF; bootstrap 95% CI of median across n=286 individuals (23 failed QC). Captures most recent event mixing both external sources.
SYA–SHF pair	DATES 2-exp (recent)	45.2	(95% CI: 43-48)		45 (43-48)	68 (64-71)	90 (86-96)	286	DATES 2-exp, recent; target=TIB, refs=SYA+SHF; bootstrap 95% CI of median
