# Supplementary material for: Large‐Scale Genomics Reveals Three‐Source Ancestry and Layered Adaptation to High Altitude in Tibetan Chickens
Source: Adv Sci (Weinh). 2026 May 12;13(42):e22994. doi: 10.1002/advs.202522994 (PMC13335608; doi:10.1002/advs.202522994)
Supplement: Supplementary file 2 — Supporting File 2: advs75536‐sup‐0002‐Tables.zip. [file ADVS-13-e22994-s001.zip › Supplemental_tables/Table_S14_pvalues_TIB_vs_SHF.xlsx]

## Sheet: Table_S14_pvalues_TIB_vs_SHF
Supplementary Table S14B. Genome-wide calibrated selection statistics: TIB vs SHF.
Note: 10 kb non-overlapping windows. Z-scores calibrated against msprime neutral null (32 replicates). BH-FDR q-values per statistic. Primary Layer 1 candidates in the manuscript are defined by F_ST or composite q < 0.05; calibrated pi-ratio and XP-EHH values are retained here for transparency. composite_z = z(F_ST) + z(-pi_ratio) + z(XP-EHH).
chrom	start	end	fst_SHF	pi_ratio_SHF	fst_z	pi_ratio_z	fst_calibrated_p	pi_ratio_calibrated_p	xpehh_mean	xpehh_max	xpehh_snps	xpehh_z	xpehh_calibrated_p	composite_z	composite_calibrated_p	fst_pi_composite_z	fst_qvalue	pi_ratio_qvalue	composite_qvalue	xpehh_qvalue	fst_exceeds_null_p95	fst_exceeds_null_p99	pi_below_null_p05	pi_below_null_p01
1	1	10000	0.00712904	-0.320676	-1.30269	-2.52064	0.915923	0.00608927						1.21795	0.228995	1.21795	0.940676	0.482914	0.864965		False	False	True	True
1	10001	20000	0.00355318	0.235135	-1.51773	0.691466	0.950312	0.757112						-2.2092	0.909536	-2.2092	0.957444	0.916118	0.928029		False	False	False	False
1	20001	30000	0.00841786	0.0254138	-1.22519	-0.520542	0.900397	0.300435						-0.704645	0.644129	-0.704645	0.936355	0.904104	0.864965		False	False	False	False
1	30001	40000	0.013495	-0.0462599	-0.919866	-0.934755	0.821446	0.17349						0.0148888	0.475323	0.0148888	0.932928	0.904104	0.864965		False	False	False	False
1	40001	50000	0.0264204	-0.099429	-0.142575	-1.24203	0.529534	0.106006						1.09945	0.24926	1.09945	0.932928	0.904104	0.864965		False	False	False	False
1	50001	60000	0.0491325	-0.178026	1.22325	-1.69625	0.113845	0.044595						2.91951	0.0522727	2.91951	0.932928	0.904104	0.864965		False	False	True	False
1	60001	70000	0.0744323	-0.798028	2.7447	-5.27934	0.00832226	5.44366e-07						8.02404	7.75721e-05	8.02404	0.431952	0.000413312	0.0536036		True	True	True	True
1	70001	80000	0.0261008	-0.321465	-0.161792	-2.5252	0.537373	0.00602449						2.36341	0.0890344	2.36341	0.932928	0.48046	0.864965		False	False	True	True
1	80001	90000	0.0274262	-0.217751	-0.0820892	-1.92583	0.504961	0.0270659						1.84374	0.140594	1.84374	0.932928	0.904104	0.864965		False	False	True	False
1	90001	100000	0.0312266	-0.41357	0.146452	-3.05749	0.414408	0.00124551						3.20395	0.0391208	3.20395	0.932928	0.171172	0.864965		False	False	True	True
1	100001	110000	0.0229015	-0.509008	-0.35419	-3.60905	0.616013	0.000216113						3.25485	0.0370434	3.25485	0.932928	0.0525416	0.864965		False	False	True	True
1	110001	120000	0.0250818	-0.122114	-0.223077	-1.37313	0.562469	0.0839673						1.15005	0.240509	1.15005	0.932928	0.904104	0.864965		False	False	False	False
1	120001	130000	0.0169031	0.0635748	-0.714915	-0.300004	0.754301	0.381469						-0.414911	0.576803	-0.414911	0.932928	0.904104	0.864965		False	False	False	False
1	130001	140000	0.0105736	0.0742798	-1.09555	-0.238138	0.870231	0.405539						-0.857412	0.678707	-0.857412	0.932928	0.904104	0.864965		False	False	False	False
1	140001	150000	0	-0.672882	-1.73141	-4.5561	0.972925	3.81056e-06						2.82469	0.0574237	2.82469	0.972925	0.00201696	0.864965		False	False	True	True
1	160001	170000	0.0264785	-0.216522	-0.139079	-1.91873	0.5281	0.0274959						1.77965	0.148271	1.77965	0.932928	0.904104	0.864965		False	False	True	False
1	170001	180000	0.0130781	-0.231988	-0.944936	-2.00811	0.828938	0.0224268						1.06317	0.255625	1.06317	0.932928	0.904104	0.864965		False	False	True	False
1	180001	190000	0.0321262	0.364849	0.200553	1.4411	0.393722	0.925679						-1.24055	0.759363	-1.24055	0.932928	0.982995	0.865014		False	False	False	False
1	190001	200000	0.020255	0.278902	-0.513343	0.944403	0.679386	0.828713						-1.45775	0.800559	-1.45775	0.932928	0.93849	0.871334		False	False	False	False
1	200001	210000	0.0300498	0.434335	0.0756826	1.84267	0.441905	0.966872						-1.76699	0.851826	-1.76699	0.932928	1	0.891126		False	False	False	False
1	210001	220000	0.0189381	0.360906	-0.592533	1.41832	0.709677	0.922411						-2.01085	0.885769	-2.01085	0.932928	0.981041	0.911406		False	False	False	False
1	220001	230000	0.0181261	0.108429	-0.641364	-0.040785	0.727771	0.484102						-0.600579	0.620282	-0.600579	0.932928	0.904104	0.864965		False	False	False	False
1	230001	240000	0.0273944	0.397542	-0.0840039	1.63004	0.505737	0.948455						-1.71404	0.843623	-1.71404	0.932928	0.993783	0.887614		False	False	False	False
1	240001	250000	0.0315628	0.325659	0.166672	1.21462	0.406606	0.888658						-1.04795	0.720161	-1.04795	0.932928	0.964594	0.864965		False	False	False	False
1	250001	260000	0.0323283	0.259889	0.212709	0.834524	0.389225	0.799544						-0.621815	0.625121	-0.621815	0.932928	0.92818	0.864965		False	False	False	False
1	260001	270000	0.0334664	0.360538	0.281148	1.41619	0.363964	0.922096						-1.13504	0.738213	-1.13504	0.932928	0.9809	0.864965		False	False	False	False
1	270001	280000	0.0291485	0.802908	0.0214856	3.97271	0.463173	0.999943						-3.95123	0.995122	-3.95123	0.932928	1	0.997214		False	False	False	False
1	280001	290000	0.0391861	0.507167	0.625114	2.26358	0.250277	0.987622						-1.63847	0.831532	-1.63847	0.932928	1	0.881863		False	False	False	False
1	290001	300000	0.0316896	0.439895	0.174298	1.87481	0.403648	0.969159						-1.70051	0.841496	-1.70051	0.932928	1	0.886679		False	False	False	False
1	300001	310000	0.0449976	0.436256	0.974596	1.85378	0.161135	0.967692						-0.879179	0.683407	-0.879179	0.932928	1	0.864965		False	False	False	False
1	310001	320000	0.0219871	0.307677	-0.409179	1.1107	0.638164	0.867627						-1.51988	0.811579	-1.51988	0.932928	0.95438	0.874834		False	False	False	False
1	320001	330000	0.0121285	0.104037	-1.00204	-0.0661659	0.845269	0.473765						-0.935876	0.695939	-0.935876	0.932928	0.904104	0.864965		False	False	False	False
1	330001	340000	0.0131054	0.069604	-0.943293	-0.26516	0.828443	0.394973						-0.678132	0.638115	-0.678132	0.932928	0.904104	0.864965		False	False	False	False
1	340001	350000	0.0171645	-0.117512	-0.699196	-1.34653	0.748647	0.0880734						0.647334	0.335218	0.647334	0.932928	0.904104	0.864965		False	False	False	False
1	350001	360000	0.0100868	0.0209923	-1.12482	-0.546094	0.877429	0.2915						-0.57873	0.615202	-0.57873	0.933204	0.904104	0.864965		False	False	False	False
1	360001	370000	0.0158956	0.153784	-0.7755	0.221331	0.775276	0.588989						-0.996831	0.709179	-0.996831	0.932928	0.904104	0.864965		False	False	False	False
1	370001	380000	0.0311375	-0.0430104	0.141094	-0.915976	0.416493	0.178425						1.05707	0.256671	1.05707	0.932928	0.904104	0.864965		False	False	False	False
1	380001	390000	0.0177217	-0.0750558	-0.665686	-1.10117	0.73676	0.134315						0.435485	0.380115	0.435485	0.932928	0.904104	0.864965		False	False	False	False
1	390001	400000	0.0251278	0.0347647	-0.22031	-0.466502	0.561348	0.319582						0.246192	0.422181	0.246192	0.932928	0.904104	0.864965		False	False	False	False
1	400001	410000	0.0317319	-0.106233	0.17684	-1.28135	0.402707	0.0989618						1.45819	0.191487	1.45819	0.932928	0.904104	0.864965		False	False	False	False
1	410001	420000	0.031823	0.266374	0.182321	0.872001	0.400594	0.809749						-0.68968	0.640712	-0.68968	0.932928	0.932079	0.864965		False	False	False	False
1	420001	430000	0.0327252	0.00564324	0.236577	-0.634799	0.380416	0.261574						0.871376	0.290635	0.871376	0.932928	0.904104	0.864965		False	False	False	False
1	430001	440000	0.0263351	-0.0291538	-0.147704	-0.835896	0.531605	0.200323						0.688192	0.326868	0.688192	0.932928	0.904104	0.864965		False	False	False	False
1	440001	450000	0.0226717	-0.0835918	-0.368006	-1.1505	0.621669	0.123764						0.782495	0.307934	0.782495	0.932928	0.904104	0.864965		False	False	False	False
1	450001	460000	0.0233776	-0.495895	-0.325559	-3.53327	0.604315	0.000273271						3.20771	0.0389562	3.20771	0.932928	0.0605571	0.864965		False	False	True	True
1	460001	470000	0.0331786	-0.0428592	0.263838	-0.915102	0.370339	0.178676						1.17894	0.235537	1.17894	0.932928	0.904104	0.864965		False	False	False	False
1	470001	480000	0.0161489	-0.243288	-0.760269	-2.07341	0.77002	0.0191889						1.31314	0.213658	1.31314	0.932928	0.89818	0.864965		False	False	True	False
1	480001	490000	0.0283393	0.141794	-0.0271805	0.152035	0.482847	0.561731						-0.179216	0.520711	-0.179216	0.932928	0.904104	0.864965		False	False	False	False
1	490001	500000	0.0480267	-0.55262	1.15676	-3.86108	0.125326	9.36309e-05						5.01784	0.0046829	5.01784	0.932928	0.0287183	0.561611		False	False	True	True
1	500001	510000	0.0319505	-0.512968	0.189988	-3.63193	0.397672	0.000199782						3.82192	0.0199476	3.82192	0.932928	0.0498804	0.864965		False	False	True	True
1	510001	520000	0.0354275	-0.397891	0.399081	-2.96688	0.322444	0.00164126						3.36596	0.0329389	3.36596	0.932928	0.210858	0.864965		False	False	True	True
1	520001	530000	0.0236063	-0.309653	-0.311806	-2.45694	0.59872	0.00727109						2.14514	0.108374	2.14514	0.932928	0.53716	0.864965		False	False	True	True
1	530001	540000	0.0269908	-0.248936	-0.10827	-2.10605	0.515533	0.0177235						1.99778	0.123378	1.99778	0.932928	0.870135	0.864965		False	False	True	False
1	540001	550000	0.0381341	-0.227476	0.561845	-1.98203	0.269286	0.0238541						2.54388	0.0754069	2.54388	0.932928	0.904104	0.864965		False	False	True	False
1	550001	560000	0.027969	-0.116023	-0.0494502	-1.33792	0.491787	0.0894169						1.28847	0.217553	1.28847	0.932928	0.904104	0.864965		False	False	False	False
1	560001	570000	0.0413469	0.250728	0.755053	0.781581	0.21399	0.784442						-0.0265279	0.484747	-0.0265279	0.932928	0.923317	0.864965		False	False	False	False
1	570001	580000	0.0321451	0.0453705	0.201691	-0.405209	0.393321	0.341781						0.606901	0.343571	0.606901	0.932928	0.904104	0.864965		False	False	False	False
1	580001	590000	0.0367461	9.91905e-05	0.478378	-0.666839	0.295909	0.251207						1.14522	0.241345	1.14522	0.932928	0.904104	0.864965		False	False	False	False
1	590001	600000	0.0348772	0.00641204	0.36599	-0.630356	0.333865	0.263023						0.996346	0.26752	0.996346	0.932928	0.904104	0.864965		False	False	False	False
1	600001	610000	0.0382286	-0.0206711	0.567531	-0.786873	0.26754	0.214379						1.3544	0.20724	1.3544	0.932928	0.904104	0.864965		False	False	False	False
1	610001	620000	0.0823046	-0.262239	3.21811	-2.18293	0.00322156	0.0146598						5.40104	0.00281437	5.40104	0.267596	0.793634	0.429269		True	True	True	False
1	620001	630000	0.0424841	0.188584	0.823442	0.42244	0.196283	0.665659						0.401002	0.387786	0.401002	0.932928	0.904104	0.864965		False	False	False	False
1	630001	640000	0.0575628	0.194933	1.73023	0.459133	0.0519706	0.678847						1.27109	0.220399	1.27109	0.916135	0.904605	0.864965		False	False	False	False
1	640001	650000	0.0681523	0.175387	2.36704	0.346176	0.0171208	0.637182						2.02086	0.120916	2.02086	0.590671	0.904104	0.864965		True	False	False	False
1	650001	660000	0.0583464	0.512487	1.77735	2.29432	0.0480664	0.98852						-0.516978	0.600781	-0.516978	0.893638	1	0.864965		True	False	False	False
1	660001	670000	0.0397734	0.221809	0.660428	0.614457	0.240004	0.732392						0.0459708	0.468079	0.0459708	0.932928	0.910757	0.864965		False	False	False	False
1	670001	680000	0.023027	0.150432	-0.346645	0.201957	0.612925	0.581333						-0.548602	0.608134	-0.548602	0.932928	0.904104	0.864965		False	False	False	False
1	680001	690000	0.0183047	0.323569	-0.630625	1.20254	0.723851	0.886302						-1.83316	0.861699	-1.83316	0.932928	0.963312	0.896876		False	False	False	False
1	690001	700000	0.0333678	0.334051	0.275216	1.26312	0.366145	0.897406						-0.987904	0.707204	-0.987904	0.932928	0.968829	0.864965		False	False	False	False
1	700001	710000	0.0309879	0.28739	0.132099	0.99346	0.42002	0.840886						-0.861361	0.679523	-0.861361	0.932928	0.943425	0.864965		False	False	False	False
1	710001	720000	0.0242749	0.0772163	-0.271599	-0.221168	0.58236	0.412189						-0.0504313	0.490313	-0.0504313	0.932928	0.904104	0.864965		False	False	False	False
1	720001	730000	0.020392	-0.199607	-0.505101	-1.82097	0.676141	0.034172						1.31587	0.213227	1.31587	0.932928	0.904104	0.864965		False	False	True	False
1	730001	740000	0.0198533	0.332849	-0.537501	1.25617	0.688668	0.896152						-1.79367	0.85591	-1.79367	0.932928	0.968235	0.893599		False	False	False	False
1	740001	750000	0.0241976	0.274078	-0.276249	0.916526	0.58429	0.821555						-1.19278	0.749854	-1.19278	0.932928	0.936229	0.864965		False	False	False	False
1	750001	760000	0.0205395	0.260421	-0.496231	0.837599	0.672592	0.800384						-1.33383	0.777562	-1.33383	0.932928	0.928417	0.86664		False	False	False	False
1	760001	770000	0.0272842	0.434398	-0.0906269	1.84304	0.508424	0.966895						-1.93366	0.875559	-1.93366	0.932928	1	0.904996		False	False	False	False
1	770001	780000	0.0103779	0.247185	-1.10732	0.761106	0.873158	0.778433						-1.86842	0.866665	-1.86842	0.932985	0.921683	0.899709		False	False	False	False
1	780001	790000	0.0314832	0.446749	0.161887	1.91442	0.408484	0.971777						-1.75253	0.849659	-1.75253	0.932928	1	0.889979		False	False	False	False
1	790001	800000	0.0268653	0.0234216	-0.115823	-0.532055	0.518657	0.296417						0.416232	0.384424	0.416232	0.932928	0.904104	0.864965		False	False	False	False
1	800001	810000	0.0206462	0.297192	-0.489817	1.05011	0.670081	0.854167						-1.53992	0.814965	-1.53992	0.932928	0.948803	0.875923		False	False	False	False
1	810001	820000	0.0182861	0.280673	-0.631742	0.95464	0.724271	0.831282						-1.58638	0.822917	-1.58638	0.932928	0.939481	0.878453		False	False	False	False
1	820001	830000	0.0211065	0.442208	-0.462134	1.88817	0.659094	0.970067						-2.35031	0.924067	-2.35031	0.932928	1	0.939271		False	False	False	False
1	830001	840000	0.0178269	0.118944	-0.65936	0.0199847	0.734426	0.508707						-0.679345	0.638378	-0.679345	0.932928	0.904104	0.864965		False	False	False	False
1	840001	850000	0.0186253	0.613996	-0.611344	2.88096	0.71666	0.997606						-3.49231	0.987541	-3.49231	0.932928	1	0.991195		False	False	False	False
1	850001	860000	0.0301244	0.513946	0.0801709	2.30276	0.440171	0.98876						-2.22259	0.911025	-2.22259	0.932928	1	0.92912		False	False	False	False
1	860001	870000	0.0285365	0.75072	-0.0153227	3.67111	0.478019	0.999826						-3.68643	0.991509	-3.68643	0.932928	1	0.994309		False	False	False	False
1	870001	880000	0.0268727	0.377582	-0.115377	1.51469	0.518461	0.935405						-1.63007	0.830139	-1.63007	0.932928	0.98755	0.881286		False	False	False	False
1	880001	890000	0.0198016	0.122575	-0.540607	0.0409684	0.689881	0.517179						-0.581576	0.615882	-0.581576	0.932928	0.904104	0.864965		False	False	False	False
1	890001	900000	0.0143719	-0.164184	-0.867131	-1.61625	0.805231	0.0525683						0.749123	0.314567	0.749123	0.932928	0.904104	0.864965		False	False	False	False
1	900001	910000	0.0119849	0.119805	-1.01068	0.0249585	0.847662	0.510731						-1.03564	0.717479	-1.03564	0.932928	0.904104	0.864965		False	False	False	False
1	910001	920000	0.0164995	-0.515167	-0.739182	-3.64464	0.762733	0.000189984						2.90546	0.0529817	2.90546	0.932928	0.0482137	0.864965		False	False	True	True
1	920001	930000	0.00479756	0.288004	-1.4429	0.997004	0.939843	0.841749						-2.4399	0.932394	-2.4399	0.951079	0.943814	0.94568		False	False	False	False
1	930001	940000	0.0426509	-0.621706	0.833474	-4.26034	0.193788	2.01415e-05						5.09382	0.00425081	5.09382	0.932928	0.00871817	0.536612		False	False	True	True
1	940001	950000	0.0257424	0.149712	-0.183348	0.197795	0.546154	0.579722						-0.381143	0.568838	-0.381143	0.932928	0.904104	0.864965		False	False	False	False
1	950001	960000	0.0117266	0.646189	-1.02621	3.06701	0.852004	0.998639						-4.09322	0.996484	-4.09322	0.932928	1	0.99819		False	False	False	False
1	960001	970000	0.0106198	0.473868	-1.09277	2.07114	0.869538	0.980278						-3.16391	0.977399	-3.16391	0.932928	1	0.982701		False	False	False	False
1	970001	980000	0.0166744	0.579758	-0.728664	2.6831	0.759108	0.995824						-3.41176	0.98545	-3.41176	0.932928	1	0.989428		False	False	False	False
1	980001	990000	0.010295	0.691345	-1.1123	3.32797	0.874391	0.999408						-4.44027	0.998487	-4.44027	0.932985	1	0.99969		False	False	False	False
1	990001	1000000	0.040795	0.768711	0.721863	3.77508	0.222914	0.999875						-3.05322	0.972755	-3.05322	0.932928	1	0.978889		False	False	False	False
1	1000001	1010000	0.0142417	0.182734	-0.874962	0.388636	0.807728	0.653163						-1.2636	0.763958	-1.2636	0.932928	0.904104	0.865129		False	False	False	False
1	1010001	1020000	0.010465	0.122682	-1.10208	0.0415848	0.871912	0.517419						-1.14366	0.739997	-1.14366	0.932928	0.904104	0.864965		False	False	False	False
1	1020001	1030000	0.0402305	0.102921	0.68792	-0.0726164	0.232219	0.471241						0.760536	0.312246	0.760536	0.932928	0.904104	0.864965		False	False	False	False
1	1030001	1040000	0.0308303	0.308806	0.12262	1.11722	0.42368	0.869024						-0.994602	0.708689	-0.994602	0.932928	0.955203	0.864965		False	False	False	False
1	1040001	1050000	0.0133135	0.451834	-0.930781	1.94381	0.82469	0.973579						-2.87459	0.963717	-2.87459	0.932928	1	0.97117		False	False	False	False
1	1050001	1060000	0.0159806	0.0577838	-0.77039	-0.333471	0.773525	0.368687						-0.43692	0.582045	-0.43692	0.932928	0.904104	0.864965		False	False	False	False
1	1060001	1070000	0.0154986	0.0688084	-0.799374	-0.269758	0.783281	0.39318						-0.529616	0.603718	-0.529616	0.932928	0.904104	0.864965		False	False	False	False
1	1070001	1080000	0.0306322	0.540739	0.110707	2.4576	0.428225	0.992385						-2.34689	0.923742	-2.34689	0.932928	1	0.939036		False	False	False	False
1	1080001	1090000	0.0311305	0.445526	0.140674	1.90735	0.416646	0.971331						-1.76667	0.851773	-1.76667	0.932928	1	0.8911		False	False	False	False
1	1090001	1100000	0.0194761	0.184279	-0.56018	0.397565	0.697461	0.656495						-0.957745	0.700604	-0.957745	0.932928	0.904104	0.864965		False	False	False	False
1	1100001	1110000	0.0280019	-0.328298	-0.0474671	-2.5647	0.490952	0.0053963						2.51723	0.0773087	2.51723	0.932928	0.450724	0.864965		False	False	True	True
1	1110001	1120000	0.0278266	-0.0333673	-0.058008	-0.860247	0.495287	0.193519						0.802239	0.304037	0.802239	0.932928	0.904104	0.864965		False	False	False	False
1	1120001	1130000	0.0406755	0.0861522	0.714681	-0.169525	0.224797	0.432517						0.884206	0.288231	0.884206	0.932928	0.904104	0.864965		False	False	False	False
1	1130001	1140000	0.00561678	0.10835	-1.39363	-0.0412435	0.932065	0.483929						-1.35239	0.78109	-1.35239	0.947064	0.904104	0.867128		False	False	False	False
1	1140001	1150000	0.0135188	-0.010142	-0.918435	-0.726024	0.821031	0.23268						-0.19241	0.523848	-0.19241	0.932928	0.904104	0.864965		False	False	False	False
1	1150001	1160000	0.0226754	0.447446	-0.367786	1.91844	0.621583	0.972036						-2.28623	0.917748	-2.28623	0.932928	1	0.934259		False	False	False	False
1	1160001	1170000	0.0509362	0.468077	1.33173	2.03767	0.0970985	0.978723						-0.705949	0.644438	-0.705949	0.932928	1	0.864965		False	False	False	False
1	1170001	1180000	0.0254947	0.191885	-0.198243	0.441521	0.552193	0.672532						-0.639765	0.629199	-0.639765	0.932928	0.904285	0.864965		False	False	False	False
1	1180001	1190000	0.0223231	0.270787	-0.388972	0.897505	0.630107	0.816586						-1.28648	0.768342	-1.28648	0.932928	0.934589	0.865169		False	False	False	False
1	1190001	1200000	0.0176944	0.192636	-0.667328	0.44586	0.737339	0.674083						-1.11319	0.733726	-1.11319	0.932928	0.904305	0.864965		False	False	False	False
1	1200001	1210000	0.0286599	0.639581	-0.00789771	3.02882	0.475059	0.998464						-3.03672	0.97199	-3.03672	0.932928	1	0.978214		False	False	False	False
1	1210001	1220000	0.0207084	0.461273	-0.486073	1.99835	0.668569	0.976693						-2.48442	0.936359	-2.48442	0.932928	1	0.948842		False	False	False	False
1	1220001	1230000	0.0267812	0.277009	-0.120877	0.933465	0.520719	0.825919						-1.05434	0.72148	-1.05434	0.932928	0.937617	0.864965		False	False	False	False
1	1230001	1240000	0.0325597	0.176088	0.22662	0.350228	0.384086	0.638674						-0.123609	0.507414	-0.123609	0.932928	0.904104	0.864965		False	False	False	False
1	1240001	1250000	0.0223685	0.295671	-0.386241	1.04132	0.628987	0.852196						-1.42756	0.795057	-1.42756	0.932928	0.948056	0.869597		False	False	False	False
1	1250001	1260000	0.0254471	0.105384	-0.201106	-0.0583816	0.553387	0.476915						-0.142724	0.511978	-0.142724	0.932928	0.904104	0.864965		False	False	False	False
1	1260001	1270000	0.0308788	0.281033	0.125541	0.956719	0.422561	0.831799						-0.831178	0.672906	-0.831178	0.932928	0.939676	0.864965		False	False	False	False
1	1270001	1280000	0.0281769	0.275568	-0.0369477	0.925139	0.48673	0.823805						-0.962086	0.701568	-0.962086	0.932928	0.936897	0.864965		False	False	False	False
1	1280001	1290000	0.0284967	0.313274	-0.0177132	1.14304	0.478993	0.874384						-1.16076	0.743449	-1.16076	0.932928	0.957538	0.864965		False	False	False	False
1	1290001	1300000	0.0312466	0.331726	0.147657	1.24968	0.41395	0.895014						-1.10202	0.731424	-1.10202	0.932928	0.967849	0.864965		False	False	False	False
1	1300001	1310000	0.0109013	0.0487604	-1.07584	-0.385619	0.865267	0.348988						-0.69022	0.640841	-0.69022	0.932928	0.904104	0.864965		False	False	False	False
1	1310001	1320000	0.014694	0.116472	-0.847759	0.00569696	0.799094	0.502883						-0.853456	0.677866	-0.853456	0.932928	0.904104	0.864965		False	False	False	False
1	1320001	1330000	0.016308	0.0455675	-0.7507	-0.404071	0.766655	0.342186						-0.34663	0.560645	-0.34663	0.932928	0.904104	0.864965		False	False	False	False
1	1330001	1340000	0.0250242	0.096841	-0.226541	-0.107754	0.563867	0.457287						-0.118787	0.506297	-0.118787	0.932928	0.904104	0.864965		False	False	False	False
1	1340001	1350000	0.0368235	0.224185	0.48303	0.628186	0.294387	0.736861						-0.145156	0.512567	-0.145156	0.932928	0.911298	0.864965		False	False	False	False
1	1350001	1360000	0.0577005	0.192109	1.73851	0.442814	0.0512536	0.673015						1.29569	0.216402	1.29569	0.911359	0.904285	0.864965		False	False	False	False
1	1360001	1370000	0.0211957	0.0274822	-0.456771	-0.508588	0.656965	0.304551						0.0518171	0.466746	0.0518171	0.932928	0.904104	0.864965		False	False	False	False
1	1370001	1380000	0.0238377	-0.145564	-0.29789	-1.50865	0.593079	0.06505						1.21076	0.230223	1.21076	0.932928	0.904104	0.864965		False	False	False	False
1	1380001	1390000	0.0500205	0.24321	1.27666	0.738133	0.105328	0.771563						0.538523	0.357991	0.538523	0.932928	0.920128	0.864965		False	False	False	False
1	1390001	1400000	0.0384071	0.202612	0.578264	0.503513	0.264199	0.694509						0.0747508	0.46133	0.0747508	0.932928	0.905503	0.864965		False	False	False	False
1	1400001	1410000	0.0720893	-0.643225	2.6038	-4.38471	0.0109287	9.79858e-06						6.98851	0.000308247	6.98851	0.486235	0.004752	0.128028		True	False	True	True
1	1410001	1420000	0.0715807	-0.510826	2.57321	-3.61955	0.0115825	0.000207403						6.19277	0.000972373	6.19277	0.494197	0.0506901	0.25792		True	False	True	True
1	1420001	1430000	0.0360635	-0.337319	0.437331	-2.61683	0.30946	0.00463582						3.05416	0.0455239	3.05416	0.932928	0.41092	0.864965		False	False	True	True
1	1430001	1440000	0.0209072	-0.00909884	-0.47412	-0.719996	0.663815	0.234579						0.245876	0.422249	0.245876	0.932928	0.904104	0.864965		False	False	False	False
1	1440001	1450000	0.0177548	0.0366323	-0.663693	-0.455709	0.736041	0.323442						-0.207985	0.527589	-0.207985	0.932928	0.904104	0.864965		False	False	False	False
1	1450001	1460000	0.0189832	-0.0678932	-0.589822	-1.05978	0.708625	0.143509						0.469955	0.372699	0.469955	0.932928	0.904104	0.864965		False	False	False	False
1	1460001	1470000	0.0226091	0.354962	-0.371773	1.38397	0.62318	0.917366						-1.75574	0.850141	-1.75574	0.932928	0.978542	0.890233		False	False	False	False
1	1470001	1480000	0.0240386	0.160658	-0.285809	0.261054	0.588156	0.604429						-0.546863	0.607739	-0.546863	0.932928	0.904104	0.864965		False	False	False	False
1	1480001	1490000	0.0195449	0.139459	-0.556047	0.138543	0.695861	0.556431						-0.69459	0.641837	-0.69459	0.932928	0.904104	0.864965		False	False	False	False
1	1490001	1500000	0.017791	0.0757531	-0.66152	-0.229624	0.735235	0.408888						-0.431897	0.580838	-0.431897	0.932928	0.904104	0.864965		False	False	False	False
1	1500001	1510000	0.0254933	0.0633867	-0.198326	-0.301091	0.552233	0.381046						0.102765	0.454857	0.102765	0.932928	0.904104	0.864965		False	False	False	False
1	1510001	1520000	0.0205655	0.0855285	-0.494667	-0.17313	0.671988	0.431066						-0.321537	0.554645	-0.321537	0.932928	0.904104	0.864965		False	False	False	False
1	1520001	1530000	0.0197429	-0.0291344	-0.544134	-0.835784	0.691308	0.200354						0.29165	0.41204	0.29165	0.932928	0.904104	0.864965		False	False	False	False
1	1530001	1540000	0.0227571	-0.0124052	-0.362873	-0.739103	0.619551	0.22869						0.37623	0.393286	0.37623	0.932928	0.904104	0.864965		False	False	False	False
1	1540001	1550000	0.0205041	0.0310209	-0.498359	-0.488138	0.673433	0.311876						-0.0102212	0.481039	-0.0102212	0.932928	0.904104	0.864965		False	False	False	False
1	1550001	1560000	0.025063	0.00294505	-0.224206	-0.650392	0.56294	0.256503						0.426187	0.382204	0.426187	0.932928	0.904104	0.864965		False	False	False	False
1	1560001	1570000	0.0165296	-0.0671095	-0.737376	-1.05525	0.762135	0.14453						0.317872	0.406271	0.317872	0.932928	0.904104	0.864965		False	False	False	False
1	1570001	1580000	0.0269975	0.100204	-0.107873	-0.0883195	0.515359	0.464934						-0.0195536	0.48317	-0.0195536	0.932928	0.904104	0.864965		False	False	False	False
1	1580001	1590000	0.0173854	0.13255	-0.685908	0.0986115	0.744024	0.540421						-0.78452	0.66231	-0.78452	0.932928	0.904104	0.864965		False	False	False	False
1	1590001	1600000	0.0330401	0.16817	0.25551	0.304467	0.373379	0.621214						-0.0489564	0.489977	-0.0489564	0.932928	0.904104	0.864965		False	False	False	False
1	1600001	1610000	0.0341341	0.179951	0.3213	0.372553	0.349513	0.647152						-0.0512533	0.490499	-0.0512533	0.932928	0.904104	0.864965		False	False	False	False
1	1610001	1620000	0.0259078	0.0444394	-0.173404	-0.41059	0.542102	0.339884						0.237187	0.424223	0.237187	0.932928	0.904104	0.864965		False	False	False	False
1	1620001	1630000	0.0188286	0.0812937	-0.599122	-0.197604	0.712125	0.421438						-0.401518	0.573675	-0.401518	0.932928	0.904104	0.864965		False	False	False	False
1	1630001	1640000	0.0233348	0.0671756	-0.328135	-0.279194	0.605371	0.389547						-0.0489407	0.489972	-0.0489407	0.932928	0.904104	0.864965		False	False	False	False
1	1640001	1650000	0.0186055	0.0763129	-0.612538	-0.226389	0.717106	0.410186						-0.386149	0.570037	-0.386149	0.932928	0.904104	0.864965		False	False	False	False
1	1650001	1660000	0.0194023	0.154677	-0.564617	0.226488	0.699176	0.590971						-0.791105	0.663865	-0.791105	0.932928	0.904104	0.864965		False	False	False	False
1	1660001	1670000	0.0202173	-0.0197919	-0.515609	-0.781793	0.680286	0.21589						0.266184	0.417725	0.266184	0.932928	0.904104	0.864965		False	False	False	False
1	1670001	1680000	0.0139768	0.111663	-0.890892	-0.0220978	0.812706	0.491669						-0.868794	0.681162	-0.868794	0.932928	0.904104	0.864965		False	False	False	False
1	1680001	1690000	0.0275134	0.165969	-0.0768447	0.291748	0.502815	0.616334						-0.368592	0.565879	-0.368592	0.932928	0.904104	0.864965		False	False	False	False
1	1690001	1700000	0.0201589	0.201478	-0.51912	0.496961	0.681678	0.69223						-1.01608	0.713311	-1.01608	0.932928	0.905355	0.864965		False	False	False	False
1	1700001	1710000	0.0282695	0.0966405	-0.0313771	-0.108912	0.484497	0.456813						0.077535	0.46069	0.077535	0.932928	0.904104	0.864965		False	False	False	False
1	1710001	1720000	0.0235991	0.184744	-0.312236	0.400249	0.598894	0.657487						-0.712484	0.645895	-0.712484	0.932928	0.904104	0.864965		False	False	False	False
1	1720001	1730000	0.0322061	0.137802	0.20536	0.128967	0.391955	0.55262						0.0763932	0.460931	0.0763932	0.932928	0.904104	0.864965		False	False	False	False
1	1730001	1740000	0.017969	0.143384	-0.650813	0.161225	0.731223	0.565441						-0.812037	0.668593	-0.812037	0.932928	0.904104	0.864965		False	False	False	False
1	1740001	1750000	0.0199596	0.0711183	-0.531107	-0.256409	0.686278	0.39836						-0.274698	0.543477	-0.274698	0.932928	0.904104	0.864965		False	False	False	False
1	1750001	1760000	0.0258302	0.224883	-0.178065	0.632219	0.543968	0.73819						-0.810284	0.668201	-0.810284	0.932928	0.911545	0.864965		False	False	False	False
1	1760001	1770000	0.0296418	0.148238	0.0511513	0.189277	0.451496	0.576495						-0.138126	0.510871	-0.138126	0.932928	0.904104	0.864965		False	False	False	False
1	1770001	1780000	0.0190813	0.000905874	-0.583925	-0.662177	0.706412	0.252751						0.0782518	0.460532	0.0782518	0.932928	0.904104	0.864965		False	False	False	False
1	1780001	1790000	0.012747	0.0817588	-0.964848	-0.194916	0.834709	0.422463						-0.769932	0.659001	-0.769932	0.932928	0.904104	0.864965		False	False	False	False
1	1790001	1800000	0.0143631	0.0413342	-0.867662	-0.428536	0.805399	0.333227						-0.439126	0.582546	-0.439126	0.932928	0.904104	0.864965		False	False	False	False
1	1800001	1810000	0.0177691	0.0872562	-0.662837	-0.163146	0.735731	0.43509						-0.499691	0.596752	-0.499691	0.932928	0.904104	0.864965		False	False	False	False
1	1810001	1820000	0.0161719	0.0509922	-0.758887	-0.37272	0.769532	0.353777						-0.386167	0.570041	-0.386167	0.932928	0.904104	0.864965		False	False	False	False
1	1820001	1830000	0.0135058	0.152256	-0.919214	0.212498	0.821256	0.585507						-1.13171	0.737564	-1.13171	0.932928	0.904104	0.864965		False	False	False	False
1	1830001	1840000	0.0280386	0.211974	-0.0452633	0.557618	0.490069	0.713272						-0.602881	0.620803	-0.602881	0.932928	0.906902	0.864965		False	False	False	False
1	1840001	1850000	0.0153928	0.190718	-0.805737	0.434773	0.785345	0.670103						-1.24051	0.759356	-1.24051	0.932928	0.904104	0.865014		False	False	False	False
1	1850001	1860000	0.012462	0.0888159	-0.981988	-0.154131	0.839647	0.438709						-0.827857	0.672193	-0.827857	0.932928	0.904104	0.864965		False	False	False	False
1	1860001	1870000	0.00683256	-0.0156339	-1.32052	-0.757763	0.919248	0.223053						-0.562759	0.611409	-0.562759	0.941887	0.904104	0.864965		False	False	False	False
1	1870001	1880000	0.0175561	0.0244575	-0.675647	-0.526069	0.740386	0.298468						-0.149578	0.513607	-0.149578	0.932928	0.904104	0.864965		False	False	False	False
1	1880001	1890000	0.0122718	0.0919495	-0.993426	-0.136022	0.842841	0.445888						-0.857404	0.678705	-0.857404	0.932928	0.904104	0.864965		False	False	False	False
1	1890001	1900000	0.0086159	0.0640726	-1.21328	-0.297127	0.897754	0.382584						-0.91615	0.691621	-0.91615	0.93575	0.904104	0.864965		False	False	False	False
1	1900001	1910000	0.0105428	-0.0208264	-1.0974	-0.787771	0.87071	0.214138						-0.30963	0.551805	-0.30963	0.932928	0.904104	0.864965		False	False	False	False
1	1910001	1920000	0.0118013	-0.0164122	-1.02172	-0.762261	0.850761	0.221699						-0.25946	0.539857	-0.25946	0.932928	0.904104	0.864965		False	False	False	False
1	1920001	1930000	0.0101739	-0.0085818	-1.11958	-0.717008	0.876179	0.235457						-0.402576	0.573912	-0.402576	0.933055	0.904104	0.864965		False	False	False	False
1	1930001	1940000	0.0119055	0.0568148	-1.01545	-0.339071	0.848996	0.366615						-0.67638	0.637711	-0.67638	0.932928	0.904104	0.864965		False	False	False	False
1	1940001	1950000	0.0206398	0.187953	-0.490202	0.418795	0.670226	0.664308						-0.908997	0.690006	-0.908997	0.932928	0.904104	0.864965		False	False	False	False
1	1950001	1960000	0.0204278	0.076629	-0.502948	-0.224562	0.675276	0.41087						-0.278387	0.544367	-0.278387	0.932928	0.904104	0.864965		False	False	False	False
1	1960001	1970000	0.0145265	0.180274	-0.857831	0.374419	0.802268	0.647854						-1.23225	0.757696	-1.23225	0.932928	0.904104	0.865014		False	False	False	False
1	1970001	1980000	0.0159823	0.124852	-0.770286	0.0541262	0.773481	0.522503						-0.824412	0.671406	-0.824412	0.932928	0.904104	0.864965		False	False	False	False
1	1980001	1990000	0.0131178	0.0242018	-0.942549	-0.527546	0.828211	0.297981						-0.415003	0.576828	-0.415003	0.932928	0.904104	0.864965		False	False	False	False
1	1990001	2000000	0.0317756	0.278842	0.179469	0.944058	0.401706	0.82862						-0.764589	0.657715	-0.764589	0.932928	0.938453	0.864965		False	False	False	False
1	2000001	2010000	0.0257245	0.169053	-0.184426	0.309572	0.546578	0.623153						-0.493997	0.595368	-0.493997	0.932928	0.904104	0.864965		False	False	False	False
1	2010001	2020000	0.0180275	0.0951118	-0.647295	-0.117747	0.729939	0.453216						-0.529548	0.603693	-0.529548	0.932928	0.904104	0.864965		False	False	False	False
1	2020001	2030000	0.0122737	0.0334057	-0.99331	-0.474356	0.842805	0.316727						-0.518955	0.601234	-0.518955	0.932928	0.904104	0.864965		False	False	False	False
1	2030001	2040000	0.025406	0.187514	-0.203578	0.416261	0.554431	0.66339						-0.619839	0.62466	-0.619839	0.932928	0.904104	0.864965		False	False	False	False
1	2040001	2050000	0.0296623	0.139533	0.0523835	0.138971	0.451017	0.556594						-0.0865871	0.49871	-0.0865871	0.932928	0.904104	0.864965		False	False	False	False
1	2050001	2060000	0.0191328	0.288568	-0.58083	1.00026	0.705309	0.84256						-1.58109	0.821984	-1.58109	0.932928	0.944227	0.878084		False	False	False	False
1	2060001	2070000	0.0384015	0.237283	0.577928	0.703881	0.264309	0.760972						-0.125953	0.507961	-0.125953	0.932928	0.917318	0.864965		False	False	False	False
1	2070001	2080000	0.0377486	0.203414	0.538662	0.508147	0.276565	0.696148						0.0305154	0.471669	0.0305154	0.932928	0.905503	0.864965		False	False	False	False
1	2080001	2090000	0.0164339	0.167458	-0.74313	0.300354	0.764077	0.619651						-1.04348	0.719155	-1.04348	0.932928	0.904104	0.864965		False	False	False	False
1	2090001	2100000	0.0353679	0.116575	0.395499	0.00629252	0.323692	0.503134						0.389206	0.390479	0.389206	0.932928	0.904104	0.864965		False	False	False	False
1	2100001	2110000	0.0176048	0.0260314	-0.672717	-0.516973	0.739275	0.301647						-0.155745	0.515063	-0.155745	0.932928	0.904104	0.864965		False	False	False	False
1	2110001	2120000	0.0304114	-2.43523e-05	0.0974277	-0.667553	0.433443	0.250972						0.764981	0.311352	0.764981	0.932928	0.904104	0.864965		False	False	False	False
1	2120001	2130000	0.0280402	-0.0687527	-0.0451655	-1.06474	0.490029	0.142414						1.01958	0.263357	1.01958	0.932928	0.904104	0.864965		False	False	False	False
1	2130001	2140000	0.0411967	0.117346	0.746021	0.0107507	0.216345	0.504928						0.735271	0.317362	0.735271	0.932928	0.904104	0.864965		False	False	False	False
1	2140001	2150000	0.0253153	0.108468	-0.20903	-0.0405577	0.55665	0.484191						-0.168473	0.518126	-0.168473	0.932928	0.904104	0.864965		False	False	False	False
1	2150001	2160000	0.0366053	0.249131	0.469912	0.772354	0.298719	0.781764						-0.302442	0.550095	-0.302442	0.932928	0.922577	0.864965		False	False	False	False
1	2160001	2170000	0.0186508	0.0192443	-0.609812	-0.556196	0.716082	0.288042						-0.0536153	0.491052	-0.0536153	0.932928	0.904104	0.864965		False	False	False	False
1	2170001	2180000	0.0190218	0.035546	-0.587499	-0.461986	0.707741	0.32117						-0.125513	0.507852	-0.125513	0.932928	0.904104	0.864965		False	False	False	False
1	2180001	2190000	0.0216726	0.073014	-0.428094	-0.245454	0.645676	0.402663						-0.18264	0.521513	-0.18264	0.932928	0.904104	0.864965		False	False	False	False
1	2190001	2200000	0.0199733	0.0740198	-0.530283	-0.239641	0.685955	0.404952						-0.290642	0.547304	-0.290642	0.932928	0.904104	0.864965		False	False	False	False
1	2200001	2210000	0.0226833	0.0672377	-0.367313	-0.278835	0.621392	0.389683						-0.088478	0.49917	-0.088478	0.932928	0.904104	0.864965		False	False	False	False
1	2210001	2220000	0.0288717	0.127525	0.00483903	0.0695724	0.46988	0.528792						-0.0647333	0.49369	-0.0647333	0.932928	0.904104	0.864965		False	False	False	False
1	2220001	2230000	0.0183988	0.0926909	-0.624966	-0.131738	0.721745	0.447651						-0.493229	0.595198	-0.493229	0.932928	0.904104	0.864965		False	False	False	False
1	2230001	2240000	0.0361548	0.270949	0.442821	0.898443	0.307599	0.816869						-0.455622	0.586349	-0.455622	0.932928	0.934589	0.864965		False	False	False	False
1	2240001	2250000	0.02944	0.198377	0.0390159	0.479039	0.456275	0.68596						-0.440023	0.58277	-0.440023	0.932928	0.904903	0.864965		False	False	False	False
1	2250001	2260000	0.0160004	0.15224	-0.769201	0.212408	0.773105	0.585471						-0.981608	0.705797	-0.981608	0.932928	0.904104	0.864965		False	False	False	False
1	2260001	2270000	0.0205721	0.238371	-0.494273	0.71017	0.671831	0.762973						-1.20444	0.752242	-1.20444	0.932928	0.917956	0.864965		False	False	False	False
1	2270001	2280000	0.0111802	0.158473	-1.05907	0.248428	0.860914	0.599503						-1.3075	0.77248	-1.3075	0.932928	0.904104	0.865648		False	False	False	False
1	2280001	2290000	0.0206567	0.164095	-0.489186	0.280917	0.669825	0.612167						-0.770103	0.659043	-0.770103	0.932928	0.904104	0.864965		False	False	False	False
1	2290001	2300000	0.0214528	0.158515	-0.441308	0.24867	0.650888	0.599604						-0.689978	0.640783	-0.689978	0.932928	0.904104	0.864965		False	False	False	False
1	2300001	2310000	0		-1.73141		0.972925							-1.73141	0.846362		0.972925		0.887965		False	False	False	False
1	2310001	2320000	0.0464031		1.05912		0.143626							1.05912	0.256317		0.932928		0.864965		False	False	False	False
1	2320001	2330000	0.0150498	0.0877313	-0.826366	-0.1604	0.792124	0.436198						-0.665967	0.635343	-0.665967	0.932928	0.904104	0.864965		False	False	False	False
1	2330001	2340000	0.0167092	0.135174	-0.726575	0.113779	0.75838	0.546506						-0.840354	0.67493	-0.840354	0.932928	0.904104	0.864965		False	False	False	False
1	2340001	2350000	0.0309415	0.215096	0.129308	0.575657	0.421129	0.719357						-0.446349	0.584212	-0.446349	0.932928	0.908158	0.864965		False	False	False	False
1	2350001	2360000	0.0685892	0.186034	2.39331	0.407707	0.0162972	0.660235						1.98561	0.124677	1.98561	0.580905	0.904104	0.864965		True	False	False	False
1	2360001	2370000	0.0483399	-0.0963346	1.17559	-1.22414	0.121987	0.109319						2.39973	0.0861431	2.39973	0.932928	0.904104	0.864965		False	False	False	False
1	2370001	2380000	0.0324551	0.000481608	0.220331	-0.664629	0.386398	0.251946						0.88496	0.288076	0.88496	0.932928	0.904104	0.864965		False	False	False	False
1	2380001	2390000	0.0217807	0.0465486	-0.421589	-0.398401	0.643083	0.344261						-0.0231889	0.483965	-0.0231889	0.932928	0.904104	0.864965		False	False	False	False
1	2390001	2400000	0.0136875	0.043916	-0.908287	-0.413615	0.817984	0.338749						-0.494672	0.595553	-0.494672	0.932928	0.904104	0.864965		False	False	False	False
1	2400001	2410000	0.0085247	-0.0556339	-1.21876	-0.988929	0.898972	0.160031						-0.229833	0.532773	-0.229833	0.935955	0.904104	0.864965		False	False	False	False
1	2410001	2420000	0.0123718	0.00129704	-0.987411	-0.659916	0.841187	0.253472						-0.327494	0.556084	-0.327494	0.932928	0.904104	0.864965		False	False	False	False
1	2420001	2430000	0.0072747	0.178865	-1.29393	0.366273	0.914279	0.644793						-1.66021	0.83508	-1.66021	0.939993	0.904104	0.883251		False	False	False	False
1	2430001	2440000	0.0134863	0.23601	-0.920387	0.696524	0.821588	0.758664						-1.61691	0.828042	-1.61691	0.932928	0.916485	0.880591		False	False	False	False
1	2440001	2450000	0.0535353	0.244901	1.48803	0.747907	0.0765291	0.774506						0.740119	0.316345	0.740119	0.932928	0.920876	0.864965		False	False	False	False
1	2450001	2460000	0.0226854	0.183337	-0.367185	0.39212	0.621338	0.654444						-0.759304	0.656499	-0.759304	0.932928	0.904104	0.864965		False	False	False	False
1	2460001	2470000	0.0196051	-0.00441989	-0.552427	-0.692955	0.694512	0.242983						0.140528	0.446197	0.140528	0.932928	0.904104	0.864965		False	False	False	False
1	2470001	2480000	0.0452799	0.244985	0.991573	0.748392	0.157455	0.774652						0.243181	0.422855	0.243181	0.932928	0.920913	0.864965		False	False	False	False
1	2480001	2490000	0.0415329	0.35148	0.766242	1.36384	0.211001	0.91423						-0.597602	0.619587	-0.597602	0.932928	0.977201	0.864965		False	False	False	False
1	2490001	2500000	0.0587306	0.228392	1.80045	0.6525	0.0462324	0.744844						1.14795	0.240873	1.14795	0.884396	0.912947	0.864965		True	False	False	False
1	2500001	2510000	0.0277966	0.21895	-0.0598169	0.597931	0.496012	0.726862						-0.657748	0.633427	-0.657748	0.932928	0.909575	0.864965		False	False	False	False
1	2510001	2520000	0.0205705	0.108642	-0.49437	-0.0395524	0.671873	0.484599						-0.454818	0.586161	-0.454818	0.932928	0.904104	0.864965		False	False	False	False
1	2520001	2530000	0.0360497	0.373446	0.436498	1.49079	0.309739	0.932358						-1.05429	0.721465	-1.05429	0.932928	0.985996	0.864965		False	False	False	False
1	2530001	2540000	0.0675093	0.0838362	2.32837	-0.18291	0.0183892	0.42724						2.51128	0.0777504	2.51128	0.608243	0.904104	0.864965		True	False	False	False
1	2540001	2550000	0.0410226	-0.0102254	0.735551	-0.726506	0.219182	0.232545						1.46206	0.190917	1.46206	0.932928	0.904104	0.864965		False	False	False	False
1	2550001	2560000	0.021672	0.0274951	-0.42813	-0.508514	0.64569	0.304577						0.0803837	0.460031	0.0803837	0.932928	0.904104	0.864965		False	False	False	False
1	2560001	2570000	0.0982382	0.332977	4.17631	1.25691	0.000385955	0.896278						2.9194	0.0522795	2.9194	0.0763415	0.968259	0.864965		True	True	False	False
1	2570001	2580000	0.120653	0.134094	5.52423	0.107539	1.6331e-05	0.544061						5.41669	0.00275857	5.41669	0.0106245	0.904104	0.424214		True	True	False	False
1	2580001	2590000	0.0933504	0.232445	3.88237	0.67592	0.000761023	0.752317						3.20645	0.0390126	3.20645	0.117971	0.91486	0.864965		True	True	False	False
1	2590001	2600000	0.042661	0.265213	0.834083	0.865293	0.19363	0.807966						-0.0312102	0.485853	-0.0312102	0.932928	0.931427	0.864965		False	False	False	False
1	2600001	2610000	0.0482543	0.089907	1.17044	-0.147826	0.12287	0.441219						1.31827	0.21285	1.31827	0.932928	0.904104	0.864965		False	False	False	False
1	2610001	2620000	0.0421853	0.233015	0.805473	0.679214	0.200794	0.753338						0.126258	0.449501	0.126258	0.932928	0.915026	0.864965		False	False	False	False
1	2620001	2630000	0.0420637	0.157386	0.798161	0.242145	0.202641	0.597051						0.556016	0.354313	0.556016	0.932928	0.904104	0.864965		False	False	False	False
1	2630001	2640000	0.0564968	0.0558139	1.66612	-0.344855	0.0576957	0.364431						2.01097	0.121928	2.01097	0.932928	0.904104	0.864965		False	False	False	False
1	2640001	2650000	0.0324346	0.16242	0.219099	0.271235	0.386848	0.608469						-0.0521365	0.490717	-0.0521365	0.932928	0.904104	0.864965		False	False	False	False
1	2650001	2660000	0.042617	0.0989253	0.831433	-0.0957079	0.194324	0.462007						0.927141	0.280181	0.927141	0.932928	0.904104	0.864965		False	False	False	False
1	2660001	2670000	0.0368889	-0.0505608	0.486968	-0.959611	0.293116	0.167249						1.44658	0.193264	1.44658	0.932928	0.904104	0.864965		False	False	False	False
1	2670001	2680000	0.0236371	0.15965	-0.309955	0.255228	0.597966	0.602181						-0.565183	0.611999	-0.565183	0.932928	0.904104	0.864965		False	False	False	False
1	2680001	2690000	0.0169811	0.144165	-0.71022	0.165737	0.752665	0.567233						-0.875958	0.682712	-0.875958	0.932928	0.904104	0.864965		False	False	False	False
1	2690001	2700000	0.0312053	0.159941	0.145171	0.256912	0.414929	0.602802						-0.111741	0.504598	-0.111741	0.932928	0.904104	0.864965		False	False	False	False
1	2700001	2710000	0.0223697	0.162311	-0.386171	0.270605	0.628962	0.608211						-0.656776	0.633194	-0.656776	0.932928	0.904104	0.864965		False	False	False	False
1	2710001	2720000	0.022967	0.201023	-0.350249	0.494331	0.614411	0.691319						-0.84458	0.675893	-0.84458	0.932928	0.905223	0.864965		False	False	False	False
1	2720001	2730000	0.0260418	0.301074	-0.165344	1.07254	0.538824	0.859314						-1.23789	0.758848	-1.23789	0.932928	0.950948	0.865014		False	False	False	False
1	2730001	2740000	0.0283133	0.21489	-0.0287437	0.574467	0.483446	0.718961						-0.603211	0.620873	-0.603211	0.932928	0.908158	0.864965		False	False	False	False
1	2740001	2750000	0.0348417	0.258032	0.363856	0.823794	0.334595	0.796504						-0.459938	0.587377	-0.459938	0.932928	0.92697	0.864965		False	False	False	False
1	2750001	2760000	0.0266538	-0.09976	-0.128542	-1.24394	0.523821	0.105659						1.1154	0.246552	1.1154	0.932928	0.904104	0.864965		False	False	False	False
1	2760001	2770000	0.0527819	0.240156	1.44272	0.720487	0.0821399	0.766177						0.72223	0.319994	0.72223	0.932928	0.918708	0.864965		False	False	False	False
1	2770001	2780000	0.052001	-0.0219546	1.39575	-0.794291	0.0882095	0.212282						2.19004	0.10412	2.19004	0.932928	0.904104	0.864965		False	False	False	False
1	2780001	2790000	0.0308438	0.0760857	0.123431	-0.227702	0.423349	0.409674						0.351133	0.398838	0.351133	0.932928	0.904104	0.864965		False	False	False	False
1	2790001	2800000	0.0451562	0.0367326	0.984133	-0.455129	0.159042	0.323631						1.43926	0.194351	1.43926	0.932928	0.904104	0.864965		False	False	False	False
1	2800001	2810000	0.023954	0.128269	-0.290898	0.073875	0.590202	0.530516						-0.364773	0.56496	-0.364773	0.932928	0.904104	0.864965		False	False	False	False
1	2810001	2820000	0.0193306	0.0653801	-0.568934	-0.289571	0.700756	0.385535						-0.279363	0.544599	-0.279363	0.932928	0.904104	0.864965		False	False	False	False
1	2820001	2830000	0.0102064	0.0125699	-1.11763	-0.594769	0.875691	0.274772						-0.522864	0.602146	-0.522864	0.932987	0.904104	0.864965		False	False	False	False
1	2830001	2840000	0.0244689	0.240114	-0.259929	0.72024	0.577506	0.766099						-0.980169	0.705498	-0.980169	0.932928	0.918704	0.864965		False	False	False	False
1	2840001	2850000	0.0246238	-0.0591641	-0.250618	-1.00933	0.573692	0.155149						0.758712	0.312592	0.758712	0.932928	0.904104	0.864965		False	False	False	False
1	2850001	2860000	0.0212591	0.0132958	-0.452955	-0.590573	0.655445	0.276187						0.137618	0.446872	0.137618	0.932928	0.904104	0.864965		False	False	False	False
1	2860001	2870000	0.0127397	0.0791633	-0.965284	-0.209916	0.834838	0.4166						-0.755369	0.655596	-0.755369	0.932928	0.904104	0.864965		False	False	False	False
1	2870001	2880000	0.0211311	0.0406399	-0.460658	-0.432548	0.658515	0.331814						-0.0281099	0.485105	-0.0281099	0.932928	0.904104	0.864965		False	False	False	False
1	2880001	2890000	0.0265548	0.154094	-0.134493	0.223119	0.526248	0.589667						-0.357612	0.56324	-0.357612	0.932928	0.904104	0.864965		False	False	False	False
1	2890001	2900000	0.030418	0.137081	0.0978267	0.124802	0.433286	0.550927						-0.0269754	0.484854	-0.0269754	0.932928	0.904104	0.864965		False	False	False	False
1	2900001	2910000	0.0243254	0.14644	-0.268563	0.178885	0.581092	0.57238						-0.447448	0.584479	-0.447448	0.932928	0.904104	0.864965		False	False	False	False
1	2910001	2920000	0.0174558	0.221725	-0.681676	0.613968	0.742528	0.732241						-1.29564	0.770135	-1.29564	0.932928	0.910757	0.865411		False	False	False	False
1	2920001	2930000	0.0163546	0.114944	-0.747898	-0.00313596	0.765703	0.499231						-0.744762	0.653149	-0.744762	0.932928	0.904104	0.864965		False	False	False	False
1	2930001	2940000	0.0130878	0.131912	-0.944355	0.0949269	0.828774	0.538916						-1.03928	0.718254	-1.03928	0.932928	0.904104	0.864965		False	False	False	False
1	2940001	2950000	0.0118874	0.149145	-1.01654	0.194519	0.849297	0.578477						-1.21106	0.75355	-1.21106	0.932928	0.904104	0.864965		False	False	False	False
1	2950001	2960000	0.0078375	0.0875314	-1.26009	-0.161555	0.907604	0.435733						-1.09853	0.730738	-1.09853	0.938013	0.904104	0.864965		False	False	False	False
1	2960001	2970000	0.0165707	0.106524	-0.734902	-0.0517929	0.761294	0.479553						-0.683109	0.639229	-0.683109	0.932928	0.904104	0.864965		False	False	False	False
1	2970001	2980000	0.0154172	0.0978911	-0.804273	-0.101685	0.784873	0.459628						-0.702588	0.643667	-0.702588	0.932928	0.904104	0.864965		False	False	False	False
1	2980001	2990000	0.0237784	0.108139	-0.301458	-0.0424635	0.594517	0.483441						-0.258995	0.539745	-0.258995	0.932928	0.904104	0.864965		False	False	False	False
1	2990001	3000000	0.0219859	0.0426076	-0.409252	-0.421176	0.638194	0.335942						0.0119243	0.476022	0.0119243	0.932928	0.904104	0.864965		False	False	False	False
1	3000001	3010000	0.0249592	-0.0292304	-0.230444	-0.836339	0.565461	0.200202						0.605895	0.343806	0.605895	0.932928	0.904104	0.864965		False	False	False	False
1	3010001	3020000	0.0141271	0.0240359	-0.881854	-0.528505	0.809866	0.297647						-0.353349	0.56224	-0.353349	0.932928	0.904104	0.864965		False	False	False	False
1	3020001	3030000	0.0259716	0.204009	-0.169563	0.511585	0.540567	0.697328						-0.681148	0.638813	-0.681148	0.932928	0.90558	0.864965		False	False	False	False
1	3030001	3040000	0.0236667	0.163218	-0.30817	0.275849	0.597237	0.610238						-0.584019	0.616447	-0.584019	0.932928	0.904104	0.864965		False	False	False	False
1	3040001	3050000	0.0207862	0.10315	-0.481394	-0.0712945	0.6667	0.471753						-0.4101	0.575662	-0.4101	0.932928	0.904104	0.864965		False	False	False	False
1	3050001	3060000	0.0278223	0.110768	-0.0582693	-0.0272654	0.49539	0.489608						-0.0310039	0.485807	-0.0310039	0.932928	0.904104	0.864965		False	False	False	False
1	3060001	3070000	0.0298545	-0.0706696	0.0639421	-1.07582	0.446527	0.139893						1.13976	0.242274	1.13976	0.932928	0.904104	0.864965		False	False	False	False
1	3070001	3080000	0.0516176	0.00653358	1.3727	-0.629654	0.0913892	0.263237						2.00235	0.122874	2.00235	0.932928	0.904104	0.864965		False	False	False	False
1	3080001	3090000	0.0322253	-0.0792669	0.206515	-1.12551	0.391527	0.129021						1.33202	0.210698	1.33202	0.932928	0.904104	0.864965		False	False	False	False
1	3090001	3100000	0.0340274	-0.0575249	0.314883	-0.999857	0.35182	0.15738						1.31474	0.213395	1.31474	0.932928	0.904104	0.864965		False	False	False	False
1	3100001	3110000	0.0178845	0.0944143	-0.655894	-0.121778	0.733162	0.451603						-0.534116	0.604775	-0.534116	0.932928	0.904104	0.864965		False	False	False	False
1	3110001	3120000	0.0232184	0.104666	-0.33513	-0.0625308	0.608192	0.47522						-0.272599	0.542969	-0.272599	0.932928	0.904104	0.864965		False	False	False	False
1	3120001	3130000	0.0194184	0.066114	-0.563651	-0.28533	0.698835	0.387157						-0.278322	0.54435	-0.278322	0.932928	0.904104	0.864965		False	False	False	False
1	3130001	3140000	0.0240593	0.172057	-0.284564	0.326929	0.587644	0.629868						-0.611493	0.622727	-0.611493	0.932928	0.904104	0.864965		False	False	False	False
1	3140001	3150000	0.0198392	0.199533	-0.538346	0.485722	0.689011	0.688295						-1.02407	0.715025	-1.02407	0.932928	0.904915	0.864965		False	False	False	False
1	3150001	3160000	0.0289924	0.103968	0.0120967	-0.0665662	0.466927	0.473614						0.0786629	0.46044	0.0786629	0.932928	0.904104	0.864965		False	False	False	False
1	3160001	3170000	0.036733	0.134053	0.477588	0.107301	0.296191	0.543969						0.370287	0.394558	0.370287	0.932928	0.904104	0.864965		False	False	False	False
1	3170001	3180000	0.0390328	-0.00181914	0.615891	-0.677925	0.253012	0.247677						1.29382	0.216702	1.29382	0.932928	0.904104	0.864965		False	False	False	False
1	3180001	3190000	0.0149431	0.141277	-0.83278	0.149049	0.794219	0.560615						-0.981829	0.705851	-0.981829	0.932928	0.904104	0.864965		False	False	False	False
1	3190001	3200000	0.0200542	0.0668516	-0.525419	-0.281067	0.684088	0.388804						-0.244352	0.536248	-0.244352	0.932928	0.904104	0.864965		False	False	False	False
1	3200001	3210000	0.0271956	0.260193	-0.0959591	0.836281	0.510538	0.80002						-0.93224	0.695153	-0.93224	0.932928	0.928356	0.864965		False	False	False	False
1	3210001	3220000	0.020247	0.127059	-0.513822	0.0668795	0.679571	0.52767						-0.580701	0.615676	-0.580701	0.932928	0.904104	0.864965		False	False	False	False
1	3220001	3230000	0.0285579	0.147534	-0.0140349	0.185209	0.477512	0.574917						-0.199244	0.525505	-0.199244	0.932928	0.904104	0.864965		False	False	False	False
1	3230001	3240000	0.0207416	0.137811	-0.484076	0.129017	0.667761	0.55264						-0.613093	0.623105	-0.613093	0.932928	0.904104	0.864965		False	False	False	False
1	3240001	3250000	0.0153459	-0.0629547	-0.808557	-1.03124	0.786257	0.149921						0.22268	0.427523	0.22268	0.932928	0.904104	0.864965		False	False	False	False
1	3250001	3260000	0.0206071	0.149574	-0.492167	0.196996	0.671003	0.579426						-0.689164	0.640583	-0.689164	0.932928	0.904104	0.864965		False	False	False	False
1	3260001	3270000	0.0090433	0.124054	-1.18758	0.0495158	0.892158	0.520603						-1.23709	0.758682	-1.23709	0.934582	0.904104	0.865014		False	False	False	False
1	3270001	3280000	0.0326709	-0.0905445	0.233308	-1.19068	0.381589	0.11563						1.42399	0.196593	1.42399	0.932928	0.904104	0.864965		False	False	False	False
1	3280001	3290000	0.0188445	0.032006	-0.598162	-0.482445	0.711763	0.313852						-0.115717	0.505579	-0.115717	0.932928	0.904104	0.864965		False	False	False	False
1	3290001	3300000	0.0148244	0.0853755	-0.839917	-0.174014	0.796505	0.430709						-0.665903	0.635328	-0.665903	0.932928	0.904104	0.864965		False	False	False	False
1	3300001	3310000	0.0148578	-0.0287281	-0.837912	-0.833436	0.795867	0.20102						-0.00447643	0.479767	-0.00447643	0.932928	0.904104	0.864965		False	False	False	False
1	3310001	3320000	0.0151268	0.0750447	-0.821731	-0.233718	0.79067	0.407252						-0.588014	0.617363	-0.588014	0.932928	0.904104	0.864965		False	False	False	False
1	3320001	3330000	0.0123233	0.0566527	-0.990326	-0.340008	0.841992	0.366273						-0.650319	0.631722	-0.650319	0.932928	0.904104	0.864965		False	False	False	False
1	3330001	3340000	0.0118274	0.166281	-1.02015	0.293548	0.850312	0.617027						-1.3137	0.773651	-1.3137	0.932928	0.904104	0.865778		False	False	False	False
1	3340001	3350000	0.0252336	0.253618	-0.213945	0.798285	0.55869	0.789303						-1.01223	0.712476	-1.01223	0.932928	0.924676	0.864965		False	False	False	False
1	3350001	3360000	0.0275071	0.0366434	-0.0772268	-0.455644	0.502961	0.323464						0.378417	0.392815	0.378417	0.932928	0.904104	0.864965		False	False	False	False
1	3360001	3370000	0.0258497	-0.0579223	-0.176892	-1.00215	0.543507	0.156836						0.825262	0.299522	0.825262	0.932928	0.904104	0.864965		False	False	False	False
1	3370001	3380000	0.02095	0.1233	-0.471548	0.0451553	0.662776	0.518813						-0.516703	0.600707	-0.516703	0.932928	0.904104	0.864965		False	False	False	False
1	3380001	3390000	0.0161017	0.0535121	-0.763109	-0.358158	0.770999	0.359328						-0.404951	0.57446	-0.404951	0.932928	0.904104	0.864965		False	False	False	False
1	3390001	3400000	0.0124385	0.137602	-0.983399	0.127811	0.840053	0.55214						-1.11121	0.733321	-1.11121	0.932928	0.904104	0.864965		False	False	False	False
1	3400001	3410000	0.0157402	0.171268	-0.784844	0.322371	0.778437	0.628118						-1.10722	0.732471	-1.10722	0.932928	0.904104	0.864965		False	False	False	False
1	3410001	3420000	0.0170684	0.115106	-0.704971	-0.00219685	0.750791	0.499651						-0.702774	0.643709	-0.702774	0.932928	0.904104	0.864965		False	False	False	False
1	3420001	3430000	0.00943059	0.222721	-1.16428	0.619728	0.886793	0.734095						-1.78401	0.854422	-1.78401	0.933907	0.910831	0.892677		False	False	False	False
1	3430001	3440000	0.0086616	0.115821	-1.21053	0.00193724	0.897187	0.501361						-1.21247	0.753814	-1.21247	0.935646	0.904104	0.864965		False	False	False	False
1	3440001	3450000	0.00967415	0.0664276	-1.14964	-0.283517	0.88334	0.387862						-0.866121	0.680538	-0.866121	0.933485	0.904104	0.864965		False	False	False	False
1	3450001	3460000	0.0134746	0.297614	-0.921092	1.05255	0.821795	0.854707						-1.97364	0.880898	-1.97364	0.932928	0.948995	0.908383		False	False	False	False
1	3460001	3470000	0.021173	0.256833	-0.458138	0.816866	0.657499	0.794621						-1.275	0.766157	-1.275	0.932928	0.926446	0.865129		False	False	False	False
1	3470001	3480000	0.0198198	0.152732	-0.539511	0.215248	0.689462	0.586598						-0.754758	0.65545	-0.754758	0.932928	0.904104	0.864965		False	False	False	False
1	3480001	3490000	0.0435685	0.180779	0.888655	0.377335	0.18054	0.64898						0.51132	0.363847	0.51132	0.932928	0.904104	0.864965		False	False	False	False
1	3490001	3500000	0.0367729	0.1713	0.479987	0.322555	0.295405	0.628187						0.157432	0.442317	0.157432	0.932928	0.904104	0.864965		False	False	False	False
1	3500001	3510000	0.0298838	0.0724817	0.0657048	-0.24853	0.445822	0.401443						0.314234	0.407055	0.314234	0.932928	0.904104	0.864965		False	False	False	False
1	3510001	3520000	0.0375624	0.0661566	0.527469	-0.285083	0.280125	0.38725						0.812553	0.302008	0.812553	0.932928	0.904104	0.864965		False	False	False	False
1	3520001	3530000	0.020697	0.20548	-0.486761	0.520085	0.668835	0.700309						-1.00685	0.711293	-1.00685	0.932928	0.905851	0.864965		False	False	False	False
1	3530001	3540000	0.0649032	0.337564	2.17165	1.28342	0.0243326	0.900954						0.88823	0.287428	0.88823	0.686391	0.970468	0.864965		True	False	False	False
1	3540001	3550000	0.0345112	0.0137423	0.343978	-0.587993	0.341522	0.277041						0.931971	0.279281	0.931971	0.932928	0.904104	0.864965		False	False	False	False
1	3550001	3560000	0.0194832	0.144879	-0.559757	0.169863	0.6973	0.568859						-0.729621	0.649756	-0.729621	0.932928	0.904104	0.864965		False	False	False	False
1	3560001	3570000	0.011617	0.0598956	-1.0328	-0.321267	0.853821	0.373281						-0.711537	0.645681	-0.711537	0.932928	0.904104	0.864965		False	False	False	False
1	3570001	3580000	0.0131978	0.0256712	-0.937739	-0.519054	0.826786	0.300941						-0.418684	0.577733	-0.418684	0.932928	0.904104	0.864965		False	False	False	False
1	3580001	3590000	0.0206283	0.0109061	-0.490892	-0.604384	0.670506	0.271522						0.113492	0.452405	0.113492	0.932928	0.904104	0.864965		False	False	False	False
1	3590001	3600000	0.0247634	-0.0516022	-0.242222	-0.965629	0.570275	0.16574						0.723407	0.319758	0.723407	0.932928	0.904104	0.864965		False	False	False	False
1	3600001	3610000	0.0226368	0.122768	-0.370111	0.042081	0.622504	0.51764						-0.412192	0.576158	-0.412192	0.932928	0.904104	0.864965		False	False	False	False
1	3610001	3620000	0.00921644	0.047981	-1.17716	-0.390123	0.889812	0.347352						-0.78704	0.662894	-0.78704	0.934261	0.904104	0.864965		False	False	False	False
1	3620001	3630000	0.0205265	0.16817	-0.497016	0.304466	0.672895	0.621214						-0.801483	0.666211	-0.801483	0.932928	0.904104	0.864965		False	False	False	False
1	3630001	3640000	0.0126257	0.146824	-0.972139	0.181104	0.836824	0.573282						-1.15324	0.741917	-1.15324	0.932928	0.904104	0.864965		False	False	False	False
1	3640001	3650000	0.017295	0.198874	-0.691347	0.481909	0.745876	0.687						-1.17326	0.745991	-1.17326	0.932928	0.904903	0.864965		False	False	False	False
1	3650001	3660000	0.0193565	0.101528	-0.567375	-0.0806666	0.700206	0.468071						-0.486708	0.593687	-0.486708	0.932928	0.904104	0.864965		False	False	False	False
1	3660001	3670000	0.011365	0.0648976	-1.04796	-0.292359	0.857912	0.38443						-0.755597	0.65565	-0.755597	0.932928	0.904104	0.864965		False	False	False	False
1	3670001	3680000	0.00990686	0.0735085	-1.13564	-0.242595	0.880002	0.403778						-0.893048	0.686467	-0.893048	0.933204	0.904104	0.864965		False	False	False	False
1	3680001	3690000	0.0242804	-0.014241	-0.271267	-0.749713	0.582223	0.225498						0.478446	0.370799	0.478446	0.932928	0.904104	0.864965		False	False	False	False
1	3690001	3700000	0.0352394	0.120419	0.387773	0.0285047	0.326332	0.512165						0.359268	0.397004	0.359268	0.932928	0.904104	0.864965		False	False	False	False
1	3700001	3710000	0.0276247	0.106659	-0.070155	-0.0510138	0.500133	0.479888						-0.0191412	0.483064	-0.0191412	0.932928	0.904104	0.864965		False	False	False	False
1	3710001	3720000	0.0161843	-0.0218132	-0.758139	-0.793474	0.769248	0.21251						0.035335	0.470573	0.035335	0.932928	0.904104	0.864965		False	False	False	False
1	3720001	3730000	0.0258574	0.153383	-0.176432	0.219009	0.543338	0.588104						-0.395441	0.572213	-0.395441	0.932928	0.904104	0.864965		False	False	False	False
1	3730001	3740000	0.0415629	0.0820321	0.768045	-0.193336	0.210499	0.423081						0.961382	0.273822	0.961382	0.932928	0.904104	0.864965		False	False	False	False
1	3740001	3750000	0.0270774	0.053838	-0.103062	-0.356275	0.513409	0.36004						0.253212	0.420586	0.253212	0.932928	0.904104	0.864965		False	False	False	False
1	3750001	3760000	0.071184	0.400431	2.54936	1.64674	0.0120936	0.950185						0.902619	0.284764	0.902619	0.504961	0.994819	0.864965		True	False	False	False
1	3760001	3770000	0.0399642	0.295557	0.671904	1.04065	0.236787	0.852038						-0.368751	0.56592	-0.368751	0.932928	0.948029	0.864965		False	False	False	False
1	3770001	3780000	0.0261404	0.0888788	-0.159413	-0.153768	0.536386	0.438862						-0.00564477	0.480024	-0.00564477	0.932928	0.904104	0.864965		False	False	False	False
1	3780001	3790000	0.0180591	0.0473204	-0.645394	-0.39394	0.729236	0.345906						-0.251453	0.5379	-0.251453	0.932928	0.904104	0.864965		False	False	False	False
1	3790001	3800000	0.0116926	0.0606477	-1.02825	-0.31692	0.852565	0.37497						-0.711333	0.645643	-0.711333	0.932928	0.904104	0.864965		False	False	False	False
1	3800001	3810000	0.0219561	0.161827	-0.411043	0.26781	0.638876	0.607124						-0.678853	0.638271	-0.678853	0.932928	0.904104	0.864965		False	False	False	False
1	3810001	3820000	0.0309174	0.102461	0.127859	-0.0752738	0.421693	0.470152						0.203133	0.431968	0.203133	0.932928	0.904104	0.864965		False	False	False	False
1	3820001	3830000	0.0196215	0.155996	-0.551436	0.234112	0.694136	0.593949						-0.785548	0.662518	-0.785548	0.932928	0.904104	0.864965		False	False	False	False
1	3830001	3840000	0.0174175	0.121306	-0.683979	0.0336325	0.743367	0.514244						-0.717612	0.647042	-0.717612	0.932928	0.904104	0.864965		False	False	False	False
1	3840001	3850000	0.0189336	0.0945647	-0.592803	-0.120909	0.709789	0.451974						-0.471894	0.590187	-0.471894	0.932928	0.904104	0.864965		False	False	False	False
1	3850001	3860000	0.0333233	0.161465	0.272543	0.265719	0.367178	0.606265						0.00682409	0.477219	0.00682409	0.932928	0.904104	0.864965		False	False	False	False
1	3860001	3870000	0.0134967	0.0586647	-0.919765	-0.32838	0.821412	0.370582						-0.591386	0.618117	-0.591386	0.932928	0.904104	0.864965		False	False	False	False
1	3870001	3880000	0.0310021	0.170919	0.132953	0.320356	0.419674	0.627327						-0.187403	0.522677	-0.187403	0.932928	0.904104	0.864965		False	False	False	False
1	3880001	3890000	0.0204625	0.0910717	-0.500864	-0.141095	0.67443	0.443877						-0.359769	0.563752	-0.359769	0.932928	0.904104	0.864965		False	False	False	False
1	3890001	3900000	0.00884028	0.186202	-1.19978	0.408676	0.89486	0.660601						-1.60846	0.826646	-1.60846	0.934995	0.904104	0.880012		False	False	False	False
1	3900001	3910000	0.0223282	0.196661	-0.388666	0.469121	0.629971	0.682397						-0.857787	0.678792	-0.857787	0.932928	0.904692	0.864965		False	False	False	False
1	3910001	3920000	0.0405968	0.0112095	0.709948	-0.602631	0.226089	0.272103						1.31258	0.213747	1.31258	0.932928	0.904104	0.864965		False	False	False	False
1	3920001	3930000	0.0464349	0.0227895	1.06103	-0.535708	0.143239	0.29511						1.59674	0.171842	1.59674	0.932928	0.904104	0.864965		False	False	False	False
1	3930001	3940000	0.026215	-0.0287787	-0.154928	-0.833729	0.534556	0.200937						0.678801	0.328744	0.678801	0.932928	0.904104	0.864965		False	False	False	False
1	3940001	3950000	0.0449818	0.0818435	0.973645	-0.194426	0.161335	0.422659						1.16807	0.237362	1.16807	0.932928	0.904104	0.864965		False	False	False	False
1	3950001	3960000	0.0338269	0.0980284	0.302829	-0.100891	0.356197	0.459944						0.40372	0.387197	0.40372	0.932928	0.904104	0.864965		False	False	False	False
1	3960001	3970000	0.0350486	0.0847949	0.376293	-0.17737	0.330267	0.429445						0.553663	0.354816	0.553663	0.932928	0.904104	0.864965		False	False	False	False
1	3970001	3980000	0.0296879	0.12986	0.0539189	0.0830698	0.450407	0.534094						-0.029151	0.48535	-0.029151	0.932928	0.904104	0.864965		False	False	False	False
1	3980001	3990000	0.0321794	0.00892155	0.203754	-0.615853	0.392547	0.267782						0.819607	0.300638	0.819607	0.932928	0.904104	0.864965		False	False	False	False
1	3990001	4000000	0.0479078	0.0675727	1.1496	-0.276899	0.126606	0.390398						1.4265	0.196243	1.4265	0.932928	0.904104	0.864965		False	False	False	False
1	4000001	4010000	0.0251163	0.161121	-0.221002	0.263733	0.561625	0.60548						-0.484734	0.593254	-0.484734	0.932928	0.904104	0.864965		False	False	False	False
1	4010001	4020000	0.0148908	0.00134057	-0.835927	-0.659665	0.795216	0.253558						-0.176262	0.519995	-0.176262	0.932928	0.904104	0.864965		False	False	False	False
1	4020001	4030000	0.0217098	0.110887	-0.425855	-0.0265824	0.644784	0.489875						-0.399273	0.573137	-0.399273	0.932928	0.904104	0.864965		False	False	False	False
1	4030001	4040000	0.0426059	0.214035	0.830765	0.569526	0.194475	0.717301						0.261239	0.418846	0.261239	0.932928	0.907971	0.864965		False	False	False	False
1	4040001	4050000	0.0182128	0.0942851	-0.636152	-0.122525	0.725879	0.451312						-0.513627	0.599994	-0.513627	0.932928	0.904104	0.864965		False	False	False	False
1	4050001	4060000	0.0333539	0.0278468	0.27438	-0.506481	0.366461	0.305309						0.780862	0.308244	0.780862	0.932928	0.904104	0.864965		False	False	False	False
1	4060001	4070000	0.0280427	0.0675402	-0.0450133	-0.277087	0.489961	0.390324						0.232074	0.42542	0.232074	0.932928	0.904104	0.864965		False	False	False	False
1	4070001	4080000	0.0163095	0.00313576	-0.750612	-0.64929	0.766625	0.256874						-0.101322	0.502128	-0.101322	0.932928	0.904104	0.864965		False	False	False	False
1	4080001	4090000	0.0120383	0.0462401	-1.00746	-0.400184	0.846756	0.343598						-0.607281	0.621769	-0.607281	0.932928	0.904104	0.864965		False	False	False	False
1	4090001	4100000	0.0192469	0.259573	-0.573963	0.832697	0.702679	0.799041						-1.40666	0.791255	-1.40666	0.932928	0.927987	0.869005		False	False	False	False
1	4100001	4110000	0.0177309	0.191426	-0.665133	0.438869	0.736564	0.671603						-1.104	0.7318	-1.104	0.932928	0.904201	0.864965		False	False	False	False
1	4110001	4120000	0.0563122	0.0241545	1.65502	-0.527819	0.0587082	0.297885						2.18284	0.104807	2.18284	0.932928	0.904104	0.864965		False	False	False	False
1	4120001	4130000	0.0541942	0.105646	1.52765	-0.0568674	0.0719482	0.47753						1.58451	0.173495	1.58451	0.932928	0.904104	0.864965		False	False	False	False
1	4130001	4140000	0.0255087	0.062843	-0.1974	-0.304233	0.551863	0.379818						0.106833	0.453932	0.106833	0.932928	0.904104	0.864965		False	False	False	False
1	4140001	4150000	0.0191049	0.0469974	-0.582505	-0.395807	0.705889	0.345224						-0.186698	0.5225	-0.186698	0.932928	0.904104	0.864965		False	False	False	False
1	4150001	4160000	0.0200826	0.0509285	-0.52371	-0.373089	0.68343	0.35365						-0.150621	0.513837	-0.150621	0.932928	0.904104	0.864965		False	False	False	False
1	4160001	4170000	0.0153052	0.0842064	-0.811006	-0.180771	0.787104	0.42811						-0.630235	0.627038	-0.630235	0.932928	0.904104	0.864965		False	False	False	False
1	4170001	4180000	0.0177258	0.202494	-0.66544	0.502831	0.736674	0.694273						-1.16827	0.745012	-1.16827	0.932928	0.905503	0.864965		False	False	False	False
1	4180001	4190000	0.017203	0.266292	-0.696879	0.871528	0.747867	0.809629						-1.56841	0.819841	-1.56841	0.932928	0.932022	0.877335		False	False	False	False
1	4190001	4200000	0.0321192	-0.0547793	0.200129	-0.98399	0.39386	0.16121						1.18412	0.234657	1.18412	0.932928	0.904104	0.864965		False	False	False	False
1	4200001	4210000	0.0168924	0.153096	-0.71556	0.21735	0.754505	0.587437						-0.93291	0.695307	-0.93291	0.932928	0.904104	0.864965		False	False	False	False
1	4210001	4220000	0.0240027	0.228092	-0.28797	0.650766	0.589018	0.744255						-0.938736	0.696563	-0.938736	0.932928	0.912769	0.864965		False	False	False	False
1	4220001	4230000	0.0170542	0.0881702	-0.70583	-0.157863	0.751066	0.437209						-0.547966	0.607998	-0.547966	0.932928	0.904104	0.864965		False	False	False	False
1	4230001	4240000	0.0261258	0.168025	-0.160291	0.303629	0.536747	0.620916						-0.46392	0.588311	-0.46392	0.932928	0.904104	0.864965		False	False	False	False
1	4240001	4250000	0.0153968	0.0600068	-0.805496	-0.320624	0.785269	0.373529						-0.484873	0.593284	-0.484873	0.932928	0.904104	0.864965		False	False	False	False
1	4250001	4260000	0.0299232	0.190515	0.0680707	0.433602	0.444875	0.669683						-0.365531	0.565147	-0.365531	0.932928	0.904104	0.864965		False	False	False	False
1	4260001	4270000	0.0211694	0.0636569	-0.458351	-0.299529	0.657576	0.381642						-0.158821	0.515754	-0.158821	0.932928	0.904104	0.864965		False	False	False	False
1	4270001	4280000	0.0210537	0.114657	-0.465309	-0.00479231	0.660332	0.498567						-0.460516	0.587517	-0.460516	0.932928	0.904104	0.864965		False	False	False	False
1	4280001	4290000	0.0175238	0.103562	-0.677586	-0.0689098	0.74111	0.472672						-0.608676	0.622088	-0.608676	0.932928	0.904104	0.864965		False	False	False	False
1	4290001	4300000	0.0112089	0.140874	-1.05735	0.146719	0.86043	0.559695						-1.20406	0.752162	-1.20406	0.932928	0.904104	0.864965		False	False	False	False
1	4300001	4310000	0.0203717	0.120438	-0.506324	0.0286153	0.67661	0.512215						-0.534939	0.60497	-0.534939	0.932928	0.904104	0.864965		False	False	False	False
1	4310001	4320000	0.0193857	0.0864754	-0.565621	-0.167658	0.699545	0.433281						-0.397963	0.572815	-0.397963	0.932928	0.904104	0.864965		False	False	False	False
1	4320001	4330000	0.013833	0.0875757	-0.899537	-0.161299	0.815389	0.435838						-0.738238	0.651687	-0.738238	0.932928	0.904104	0.864965		False	False	False	False
1	4330001	4340000	0.010973	0.0807648	-1.07153	-0.200661	0.864124	0.420224						-0.870867	0.681622	-0.870867	0.932928	0.904104	0.864965		False	False	False	False
1	4340001	4350000	0.00828847	0.0985744	-1.23297	-0.0977362	0.902014	0.461193						-1.13523	0.738247	-1.13523	0.936596	0.904104	0.864965		False	False	False	False
1	4350001	4360000	0.0168016	0.125682	-0.721016	0.0589218	0.756382	0.524434						-0.779938	0.661299	-0.779938	0.932928	0.904104	0.864965		False	False	False	False
1	4360001	4370000	0.0122687	0.100677	-0.993611	-0.0855831	0.84289	0.466063						-0.908027	0.689802	-0.908027	0.932928	0.904104	0.864965		False	False	False	False
1	4370001	4380000	0.0145002	0.116395	-0.859414	0.00525296	0.802767	0.502698						-0.864667	0.680229	-0.864667	0.932928	0.904104	0.864965		False	False	False	False
1	4380001	4390000	0.00795767	0.124992	-1.25286	0.0549324	0.906138	0.522826						-1.30779	0.772538	-1.30779	0.937665	0.904104	0.865648		False	False	False	False
1	4390001	4400000	0.0050002	0.116199	-1.43071	0.00411811	0.937982	0.502229						-1.43483	0.796398	-1.43483	0.950073	0.904104	0.870042		False	False	False	False
1	4400001	4410000	0.00602827	0.0799547	-1.36889	-0.205342	0.92794	0.418372						-1.16355	0.744051	-1.16355	0.945305	0.904104	0.864965		False	False	False	False
1	4410001	4420000	0.0180269	0.162264	-0.647334	0.270338	0.729952	0.608116						-0.917672	0.691989	-0.917672	0.932928	0.904104	0.864965		False	False	False	False
1	4420001	4430000	0.0150628	0.0698242	-0.82558	-0.263887	0.791872	0.395445						-0.561693	0.61116	-0.561693	0.932928	0.904104	0.864965		False	False	False	False
1	4430001	4440000	0.0130511	0.247313	-0.946561	0.761848	0.829421	0.77865						-1.70841	0.842757	-1.70841	0.932928	0.921709	0.887274		False	False	False	False
1	4440001	4450000	0.024317	0.179183	-0.269069	0.368111	0.581284	0.645481						-0.63718	0.628625	-0.63718	0.932928	0.904104	0.864965		False	False	False	False
1	4450001	4460000	0.0376562	0.190267	0.533107	0.432169	0.278334	0.669167						0.100938	0.455275	0.100938	0.932928	0.904104	0.864965		False	False	False	False
1	4460001	4470000	0.0124164	0.0620907	-0.984726	-0.308581	0.840431	0.378159						-0.676146	0.637666	-0.676146	0.932928	0.904104	0.864965		False	False	False	False
1	4470001	4480000	0.0241398	0.119217	-0.279723	0.0215596	0.585714	0.509332						-0.301283	0.549824	-0.301283	0.932928	0.904104	0.864965		False	False	False	False
1	4480001	4490000	0.0139564	0.122642	-0.892117	0.0413534	0.813097	0.517315						-0.93347	0.695432	-0.93347	0.932928	0.904104	0.864965		False	False	False	False
1	4490001	4500000	0.0250516	0.0911878	-0.224892	-0.140424	0.563204	0.444141						-0.0844679	0.498216	-0.0844679	0.932928	0.904104	0.864965		False	False	False	False
1	4500001	4510000	0.022456	0.0515523	-0.380979	-0.369484	0.626903	0.354972						-0.0114956	0.481354	-0.0114956	0.932928	0.904104	0.864965		False	False	False	False
1	4510001	4520000	0.0284641	0.0931969	-0.0196758	-0.128814	0.479791	0.448816						0.109138	0.453402	0.109138	0.932928	0.904104	0.864965		False	False	False	False
1	4520001	4530000	0.0162169	0.0573721	-0.756182	-0.33585	0.768556	0.367816						-0.420332	0.578141	-0.420332	0.932928	0.904104	0.864965		False	False	False	False
1	4530001	4540000	0.00959735	0.0584065	-1.15426	-0.329872	0.88444	0.370016						-0.824384	0.6714	-0.824384	0.933593	0.904104	0.864965		False	False	False	False
1	4540001	4550000	0.0213193	0.189068	-0.449336	0.425243	0.654014	0.666688						-0.874579	0.682403	-0.874579	0.932928	0.904104	0.864965		False	False	False	False
1	4550001	4560000	0.0209205	0.0253549	-0.47332	-0.520882	0.663487	0.300321						0.047562	0.467724	0.047562	0.932928	0.904104	0.864965		False	False	False	False
1	4560001	4570000	0.0190095	0.0706343	-0.588244	-0.259206	0.708036	0.397253						-0.329038	0.556436	-0.329038	0.932928	0.904104	0.864965		False	False	False	False
1	4570001	4580000	0.0205953	0.028347	-0.49288	-0.50359	0.671293	0.306353						0.0107107	0.476319	0.0107107	0.932928	0.904104	0.864965		False	False	False	False
1	4580001	4590000	0.0194847	-0.00682462	-0.559662	-0.706853	0.697254	0.238615						0.14719	0.444656	0.14719	0.932928	0.904104	0.864965		False	False	False	False
1	4590001	4600000	0.0216231	0.0944518	-0.431068	-0.121561	0.646849	0.451703						-0.309507	0.551779	-0.309507	0.932928	0.904104	0.864965		False	False	False	False
1	4600001	4610000	0.0230549	0.12439	-0.344966	0.0514572	0.612241	0.521393						-0.396423	0.572453	-0.396423	0.932928	0.904104	0.864965		False	False	False	False
1	4610001	4620000	0.0462449	0.0602696	1.0496	-0.319105	0.1455	0.374125						1.36871	0.205049	1.36871	0.932928	0.904104	0.864965		False	False	False	False
1	4620001	4630000	0.0413641	-0.0702115	0.756089	-1.07317	0.213698	0.140506						1.82926	0.142251	1.82926	0.932928	0.904104	0.864965		False	False	False	False
1	4630001	4640000	0.037379	0.0474937	0.516439	-0.392939	0.283623	0.346298						0.909378	0.283501	0.909378	0.932928	0.904104	0.864965		False	False	False	False
1	4640001	4650000	0.0249163	0.217239	-0.233026	0.588045	0.566553	0.72357						-0.821071	0.670682	-0.821071	0.932928	0.908794	0.864965		False	False	False	False
1	4650001	4660000	0.0209025	0.050039	-0.474404	-0.378229	0.663923	0.351762						-0.0961751	0.500932	-0.0961751	0.932928	0.904104	0.864965		False	False	False	False
1	4660001	4670000	0.0198015	0.0625819	-0.540612	-0.305742	0.689883	0.379256						-0.23487	0.533972	-0.23487	0.932928	0.904104	0.864965		False	False	False	False
1	4670001	4680000	0.0181188	0.132263	-0.641808	0.0969529	0.72793	0.539754						-0.738761	0.651791	-0.738761	0.932928	0.904104	0.864965		False	False	False	False
1	4680001	4690000	0.0481525	0.171475	1.16432	0.323568	0.123979	0.628582						0.840752	0.296516	0.840752	0.932928	0.904104	0.864965		False	False	False	False
1	4690001	4700000	0.0455112	0.0184793	1.00548	-0.560618	0.15452	0.286503						1.5661	0.17598	1.5661	0.932928	0.904104	0.864965		False	False	False	False
1	4700001	4710000	0.0309357	-0.0487707	0.128961	-0.949265	0.421261	0.169842						1.07823	0.252966	1.07823	0.932928	0.904104	0.864965		False	False	False	False
1	4710001	4720000	0.0298482	-0.00306085	0.063562	-0.685101	0.446679	0.245424						0.748663	0.31466	0.748663	0.932928	0.904104	0.864965		False	False	False	False
1	4720001	4730000	0.015281	0.139444	-0.812461	0.138455	0.787623	0.556399						-0.950916	0.699171	-0.950916	0.932928	0.904104	0.864965		False	False	False	False
1	4730001	4740000	0.0135609	0.0620428	-0.915903	-0.308858	0.820263	0.378061						-0.607046	0.621707	-0.607046	0.932928	0.904104	0.864965		False	False	False	False
1	4740001	4750000	0.0251439	-0.0067869	-0.219341	-0.706635	0.560965	0.238688						0.487294	0.368945	0.487294	0.932928	0.904104	0.864965		False	False	False	False
1	4750001	4760000	0.0146808	0.0327243	-0.848557	-0.478294	0.799365	0.31534						-0.370263	0.566265	-0.370263	0.932928	0.904104	0.864965		False	False	False	False
1	4760001	4770000	0.0350417	-0.0686889	0.375883	-1.06438	0.330409	0.142486						1.44026	0.194213	1.44026	0.932928	0.904104	0.864965		False	False	False	False
1	4770001	4780000	0.0407025	0.101183	0.716302	-0.0826579	0.224382	0.467273						0.79896	0.304681	0.79896	0.932928	0.904104	0.864965		False	False	False	False
1	4780001	4790000	0.0661807	0.327946	2.24848	1.22783	0.0212128	0.89106						1.02064	0.263161	1.02064	0.646911	0.965741	0.864965		True	False	False	False
1	4790001	4800000	0.024704	0.0602395	-0.245792	-0.319279	0.571753	0.37405						0.0734877	0.461628	0.0734877	0.932928	0.904104	0.864965		False	False	False	False
1	4800001	4810000	0.0191425	0.0946013	-0.580243	-0.120697	0.705077	0.452067						-0.459546	0.587283	-0.459546	0.932928	0.904104	0.864965		False	False	False	False
1	4810001	4820000	0.0321306	0.0979748	0.200819	-0.101201	0.393632	0.459817						0.30202	0.409754	0.30202	0.932928	0.904104	0.864965		False	False	False	False
1	4820001	4830000	0.0230167	-0.0473397	-0.347263	-0.940995	0.613166	0.171927						0.593732	0.346303	0.593732	0.932928	0.904104	0.864965		False	False	False	False
1	4830001	4840000	0.0385654	0.189742	0.587785	0.429134	0.261368	0.668076						0.158651	0.442027	0.158651	0.932928	0.904104	0.864965		False	False	False	False
1	4840001	4850000	0.0310312	0.0732365	0.134706	-0.244168	0.418989	0.403171						0.378874	0.392714	0.378874	0.932928	0.904104	0.864965		False	False	False	False
1	4850001	4860000	0.0356609	0.237285	0.413115	0.703892	0.317655	0.760973						-0.290776	0.547341	-0.290776	0.932928	0.917318	0.864965		False	False	False	False
1	4860001	4870000	0.01665	0.0114581	-0.730134	-0.601194	0.759606	0.272611						-0.12894	0.508641	-0.12894	0.932928	0.904104	0.864965		False	False	False	False
1	4870001	4880000	0.0323505	0.0793569	0.214041	-0.208797	0.388717	0.417043						0.422838	0.382949	0.422838	0.932928	0.904104	0.864965		False	False	False	False
1	4880001	4890000	0.0210273	0.115132	-0.466901	-0.00204951	0.660969	0.499711						-0.464851	0.588516	-0.464851	0.932928	0.904104	0.864965		False	False	False	False
1	4890001	4900000	0.0265441	0.0219923	-0.135133	-0.540315	0.526511	0.293463						0.405182	0.386886	0.405182	0.932928	0.904104	0.864965		False	False	False	False
1	4900001	4910000	0.0450816	0.173488	0.979647	0.335202	0.160018	0.632973						0.644445	0.335817	0.644445	0.932928	0.904104	0.864965		False	False	False	False
1	4910001	4920000	0.0372913	0.259936	0.511163	0.834794	0.285371	0.799615						-0.323631	0.555155	-0.323631	0.932928	0.928211	0.864965		False	False	False	False
1	4920001	4930000	0.0392824	0.037803	0.6309	-0.448943	0.248564	0.325852						1.07984	0.252682	1.07984	0.932928	0.904104	0.864965		False	False	False	False
1	4930001	4940000	0.0456792	0.165756	1.01559	0.290516	0.152448	0.615858						0.72507	0.319436	0.72507	0.932928	0.904104	0.864965		False	False	False	False
1	4940001	4950000	0.02241	0.148355	-0.383749	0.189953	0.628027	0.576759						-0.573702	0.614037	-0.573702	0.932928	0.904104	0.864965		False	False	False	False
1	4950001	4960000	0.0185548	0.310908	-0.615587	1.12937	0.718225	0.871528						-1.74496	0.848464	-1.74496	0.932928	0.956252	0.889248		False	False	False	False
1	4960001	4970000	0.021746	0.23195	-0.423681	0.673059	0.643911	0.751376						-1.09674	0.730346	-1.09674	0.932928	0.914581	0.864965		False	False	False	False
1	4970001	4980000	0.0298203	0.246196	0.061886	0.75539	0.447308	0.776709						-0.693504	0.641585	-0.693504	0.932928	0.921328	0.864965		False	False	False	False
1	4980001	4990000	0.0420221	0.38116	0.795658	1.53537	0.203293	0.93796						-0.739709	0.652016	-0.739709	0.932928	0.988827	0.864965		False	False	False	False
1	4990001	5000000	0.0341519	0.28251	0.322369	0.965258	0.349127	0.833934						-0.642889	0.629936	-0.642889	0.932928	0.940603	0.864965		False	False	False	False
1	5000001	5010000	0.0353598	0.209356	0.395011	0.542489	0.32387	0.708128						-0.147478	0.513132	-0.147478	0.932928	0.906248	0.864965		False	False	False	False
1	5010001	5020000	0.0355455	0.253307	0.40618	0.796488	0.320032	0.788786						-0.390309	0.571001	-0.390309	0.932928	0.924676	0.864965		False	False	False	False
1	5020001	5030000	0.0282687	0.181224	-0.0314262	0.379906	0.484515	0.649918						-0.411332	0.575955	-0.411332	0.932928	0.904104	0.864965		False	False	False	False
1	5030001	5040000	0.019369	-0.00798772	-0.566624	-0.713574	0.699922	0.236525						0.14695	0.44472	0.14695	0.932928	0.904104	0.864965		False	False	False	False
1	5040001	5050000	0.0439415	0.220325	0.911086	0.605878	0.17525	0.729567						0.305208	0.409053	0.305208	0.932928	0.910311	0.864965		False	False	False	False
1	5050001	5060000	0.0289085	0.208696	0.00705108	0.538672	0.468982	0.706788						-0.531621	0.604223	-0.531621	0.932928	0.906248	0.864965		False	False	False	False
1	5060001	5070000	0.0282773	0.083174	-0.0309074	-0.186737	0.484299	0.425766						0.15583	0.442688	0.15583	0.932928	0.904104	0.864965		False	False	False	False
1	5070001	5080000	0.0405588	0.166875	0.707664	0.296986	0.226696	0.618371						0.410678	0.385713	0.410678	0.932928	0.904104	0.864965		False	False	False	False
1	5080001	5090000	0.0374098	0.122809	0.518289	0.0423189	0.283044	0.517731						0.47597	0.371337	0.47597	0.932928	0.904104	0.864965		False	False	False	False
1	5090001	5100000	0.0290045	0.0893708	0.0128219	-0.150925	0.466623	0.439974						0.163747	0.440844	0.163747	0.932928	0.904104	0.864965		False	False	False	False
1	5100001	5110000	0.0315141	0.26859	0.163742	0.884808	0.407739	0.813215						-0.721066	0.64781	-0.721066	0.932928	0.933388	0.864965		False	False	False	False
1	5110001	5120000	0.0389164	0.161642	0.608893	0.26674	0.25509	0.606681						0.342153	0.400771	0.342153	0.932928	0.904104	0.864965		False	False	False	False
1	5120001	5130000	0.049415	0.461714	1.24024	2.0009	0.111053	0.976818						-0.760663	0.65681	-0.760663	0.932928	1	0.864965		False	False	False	False
1	5130001	5140000	0.0353228	0.367466	0.392786	1.45623	0.324619	0.927792						-1.06344	0.723377	-1.06344	0.932928	0.983931	0.864965		False	False	False	False
1	5140001	5150000	0.0699754	0.153038	2.47668	0.217019	0.0139069	0.587306						2.25966	0.0978429	2.25966	0.537287	0.904104	0.864965		True	False	False	False
1	5150001	5160000	0.0219707	0.0899648	-0.410165	-0.147492	0.638539	0.441367						-0.262673	0.54059	-0.262673	0.932928	0.904104	0.864965		False	False	False	False
1	5160001	5170000	0.0203528	0.0102235	-0.507461	-0.608329	0.677068	0.270236						0.100867	0.45529	0.100867	0.932928	0.904104	0.864965		False	False	False	False
1	5170001	5180000	0.020819	0.138237	-0.479423	0.13148	0.665857	0.553615						-0.610903	0.622593	-0.610903	0.932928	0.904104	0.864965		False	False	False	False
1	5180001	5190000	0.0240414	0.0240588	-0.285642	-0.528373	0.588074	0.297684						0.242731	0.42296	0.242731	0.932928	0.904104	0.864965		False	False	False	False
1	5190001	5200000	0.025201	-0.01643	-0.215905	-0.762364	0.55951	0.221669						0.546459	0.356335	0.546459	0.932928	0.904104	0.864965		False	False	False	False
1	5200001	5210000	0.059253	0.0428295	1.83187	-0.419894	0.0438726	0.336422						2.25176	0.0985329	2.25176	0.868612	0.904104	0.864965		True	False	False	False
1	5210001	5220000	0.0357835	-0.0367837	0.420491	-0.87999	0.315151	0.188138						1.30048	0.21566	1.30048	0.932928	0.904104	0.864965		False	False	False	False
1	5220001	5230000	0.0357459	0.0726213	0.418229	-0.247723	0.315934	0.401756						0.665952	0.331374	0.665952	0.932928	0.904104	0.864965		False	False	False	False
1	5230001	5240000	0.0619069	-0.111752	1.99147	-1.31324	0.0334442	0.093485						3.30471	0.0351374	3.30471	0.786496	0.904104	0.864965		True	False	False	False
1	5240001	5250000	0.0556755	-0.13365	1.61673	-1.4398	0.0624218	0.0742286						3.05652	0.0454157	3.05652	0.932928	0.904104	0.864965		False	False	False	False
1	5250001	5260000	0.0393254	-0.0695749	0.633487	-1.0695	0.24783	0.14138						1.70298	0.157795	1.70298	0.932928	0.904104	0.864965		False	False	False	False
1	5260001	5270000	0.0271281	0.0227093	-0.100015	-0.536172	0.512161	0.294933						0.436157	0.379957	0.436157	0.932928	0.904104	0.864965		False	False	False	False
1	5270001	5280000	0.0496451	-0.0212277	1.25408	-0.79009	0.108812	0.213471						2.04417	0.118522	2.04417	0.932928	0.904104	0.864965		False	False	False	False
1	5280001	5290000	0.0467789	0.207475	1.08171	0.531617	0.139191	0.704291						0.550097	0.355564	0.550097	0.932928	0.906248	0.864965		False	False	False	False
1	5290001	5300000	0.0476921	-0.18774	1.13663	-1.75239	0.128994	0.0396265						2.88903	0.05385	2.88903	0.932928	0.904104	0.864965		False	False	True	False
1	5300001	5310000	0.0466314	0.0243328	1.07285	-0.526789	0.140912	0.298236						1.59964	0.171464	1.59964	0.932928	0.904104	0.864965		False	False	False	False
1	5310001	5320000	0.0190422	-0.132127	-0.586275	-1.431	0.7073	0.0754491						0.84472	0.295794	0.84472	0.932928	0.904104	0.864965		False	False	False	False
1	5320001	5330000	0.0282382	0.12421	-0.033261	0.0504136	0.485263	0.520967						-0.0836747	0.498047	-0.0836747	0.932928	0.904104	0.864965		False	False	False	False
1	5330001	5340000	0.0541961	0.0614516	1.52776	-0.312274	0.0719363	0.37677						1.84004	0.141	1.84004	0.932928	0.904104	0.864965		False	False	False	False
1	5340001	5350000	0.0277332	0.0935595	-0.063628	-0.126718	0.497541	0.449654						0.0630896	0.464054	0.0630896	0.932928	0.904104	0.864965		False	False	False	False
1	5350001	5360000	0.0318491	0.0329842	0.183891	-0.476791	0.399984	0.315868						0.660682	0.332445	0.660682	0.932928	0.904104	0.864965		False	False	False	False
1	5360001	5370000	0.0420208	0.00467522	0.795582	-0.640393	0.203313	0.259773						1.43598	0.194818	1.43598	0.932928	0.904104	0.864965		False	False	False	False
1	5370001	5380000	0.0211839	-0.0895328	-0.457481	-1.18484	0.65725	0.11682						0.727355	0.31897	0.727355	0.932928	0.904104	0.864965		False	False	False	False
1	5380001	5390000	0.0450499	0.0951811	0.977741	-0.117346	0.160436	0.453383						1.09509	0.250028	1.09509	0.932928	0.904104	0.864965		False	False	False	False
1	5390001	5400000	0.052717	0.644745	1.43881	3.05866	0.0826064	0.998609						-1.61985	0.828504	-1.61985	0.932928	1	0.880709		False	False	False	False
1	5400001	5410000	0.0275647	0.335658	-0.0737605	1.27241	0.501606	0.89905						-1.34617	0.779889	-1.34617	0.932928	0.969612	0.866961		False	False	False	False
1	5410001	5420000	0.0316745	0.539827	0.17339	2.45233	0.403995	0.992283						-2.27894	0.917004	-2.27894	0.932928	1	0.933755		False	False	False	False
1	5420001	5430000	0.0431746	0.0750179	0.864964	-0.233873	0.186153	0.407191						1.09884	0.249373	1.09884	0.932928	0.904104	0.864965		False	False	False	False
1	5430001	5440000	0.0108142	0.116681	-1.08108	0.00690624	0.866608	0.503386						-1.08798	0.728517	-1.08798	0.932928	0.904104	0.864965		False	False	False	False
1	5440001	5450000	0.0352784	0.477101	0.390117	2.08983	0.325518	0.981119						-1.69971	0.841366	-1.69971	0.932928	1	0.886623		False	False	False	False
1	5450001	5460000	0.0290808	0.42678	0.0174111	1.79901	0.464749	0.963675						-1.7816	0.854083	-1.7816	0.932928	1	0.892515		False	False	False	False
1	5460001	5470000	0.023724	0.540482	-0.304729	2.45611	0.595831	0.992354						-2.76084	0.956879	-2.76084	0.932928	1	0.965377		False	False	False	False
1	5470001	5480000	0.0279067	0.313338	-0.0531936	1.14341	0.493305	0.874454						-1.19661	0.750631	-1.19661	0.932928	0.957569	0.864965		False	False	False	False
1	5480001	5490000	0.0253175	0.158728	-0.2089	0.249903	0.556601	0.600097						-0.458803	0.587109	-0.458803	0.932928	0.904104	0.864965		False	False	False	False
1	5490001	5500000	0.0426877	0.360916	0.835685	1.41838	0.193244	0.922419						-0.582691	0.616142	-0.582691	0.932928	0.981041	0.864965		False	False	False	False
1	5500001	5510000	0.0233842	-0.0554902	-0.325162	-0.988098	0.604156	0.160234						0.662936	0.331992	0.662936	0.932928	0.904104	0.864965		False	False	False	False
1	5510001	5520000	0.0209188	-0.0824451	-0.473422	-1.14387	0.663534	0.125168						0.670453	0.330473	0.670453	0.932928	0.904104	0.864965		False	False	False	False
1	5520001	5530000	0.0235142	-0.157271	-0.317345	-1.5763	0.600965	0.0569074						1.25896	0.222365	1.25896	0.932928	0.904104	0.864965		False	False	False	False
1	5530001	5540000	0.0436373	-0.101244	0.892789	-1.25252	0.17956	0.104118						2.14531	0.108355	2.14531	0.932928	0.904104	0.864965		False	False	False	False
1	5540001	5550000	0.00955857	0.0137725	-1.15659	-0.587819	0.884973	0.27709						-0.56877	0.612834	-0.56877	0.933616	0.904104	0.864965		False	False	False	False
1	5550001	5560000	0.010806	0.0437545	-1.08157	-0.414549	0.866733	0.338405						-0.667023	0.635593	-0.667023	0.932928	0.904104	0.864965		False	False	False	False
1	5560001	5570000	0.0225939	0.0754791	-0.372686	-0.231207	0.623571	0.408259						-0.141479	0.511695	-0.141479	0.932928	0.904104	0.864965		False	False	False	False
1	5570001	5580000	0.0157185	0.0390093	-0.786149	-0.441972	0.778874	0.32838						-0.344178	0.560098	-0.344178	0.932928	0.904104	0.864965		False	False	False	False
1	5580001	5590000	0.0125679	0.121373	-0.97562	0.0340192	0.837806	0.514405						-1.00964	0.711912	-1.00964	0.932928	0.904104	0.864965		False	False	False	False
1	5590001	5600000	0.0143898	-0.0501643	-0.866057	-0.957319	0.804871	0.167834						0.0912614	0.457536	0.0912614	0.932928	0.904104	0.864965		False	False	False	False
1	5600001	5610000	0.0100048	0.110804	-1.12975	-0.0270565	0.878585	0.489694						-1.1027	0.731541	-1.1027	0.933204	0.904104	0.864965		False	False	False	False
1	5610001	5620000	0.0101865	-0.101568	-1.11883	-1.25439	0.875997	0.103779						0.135563	0.447338	0.135563	0.933055	0.904104	0.864965		False	False	False	False
1	5620001	5630000	0.0132419	0.119736	-0.935086	0.0245625	0.825983	0.510582						-0.959649	0.70102	-0.959649	0.932928	0.904104	0.864965		False	False	False	False
1	5630001	5640000	0.017629	0.258786	-0.671259	0.828153	0.738735	0.79778						-1.49941	0.808048	-1.49941	0.932928	0.927581	0.873645		False	False	False	False
1	5640001	5650000	0.019624	0.151527	-0.55129	0.208283	0.694077	0.58387						-0.759573	0.656563	-0.759573	0.932928	0.904104	0.864965		False	False	False	False
1	5650001	5660000	0.0192572	0.220963	-0.573348	0.609569	0.70245	0.730772						-1.18292	0.747894	-1.18292	0.932928	0.910508	0.864965		False	False	False	False
1	5660001	5670000	0.0204915	0.17508	-0.499118	0.344399	0.673735	0.636487						-0.843517	0.675678	-0.843517	0.932928	0.904104	0.864965		False	False	False	False
1	5670001	5680000	0.013898	0.0938261	-0.89563	-0.125177	0.814189	0.450274						-0.770453	0.659115	-0.770453	0.932928	0.904104	0.864965		False	False	False	False
1	5680001	5690000	0.0168243	0.189744	-0.71965	0.429146	0.755912	0.66808						-1.1488	0.741024	-1.1488	0.932928	0.904104	0.864965		False	False	False	False
1	5690001	5700000	0.0339515	0.443652	0.310321	1.89652	0.353474	0.970635						-1.5862	0.822885	-1.5862	0.932928	1	0.878453		False	False	False	False
1	5700001	5710000	0.0183938	0.0414601	-0.625269	-0.427808	0.721858	0.333486						-0.197462	0.525085	-0.197462	0.932928	0.904104	0.864965		False	False	False	False
1	5710001	5720000	0.00866241	0.184778	-1.21048	0.400447	0.897179	0.65756						-1.61093	0.827052	-1.61093	0.935646	0.904104	0.880152		False	False	False	False
1	5720001	5730000	0.0155268	0.132251	-0.797678	0.0968885	0.782744	0.53973						-0.894566	0.686833	-0.894566	0.932928	0.904104	0.864965		False	False	False	False
1	5730001	5740000	0.0192191	-0.00533361	-0.575638	-0.698236	0.703308	0.241346						0.122597	0.450369	0.122597	0.932928	0.904104	0.864965		False	False	False	False
1	5740001	5750000	0.0113217	-0.0393567	-1.05056	-0.89486	0.858618	0.184091						-0.1557	0.515054	-0.1557	0.932928	0.904104	0.864965		False	False	False	False
1	5750001	5760000	0.0193325	0.214263	-0.568817	0.570844	0.700712	0.717748						-1.13966	0.739146	-1.13966	0.932928	0.908016	0.864965		False	False	False	False
1	5760001	5770000	0.0124512	0.0770443	-0.982638	-0.222162	0.839825	0.411815						-0.760476	0.656763	-0.760476	0.932928	0.904104	0.864965		False	False	False	False
1	5770001	5780000	0.020014	0.131614	-0.527832	0.0932037	0.685025	0.538179						-0.621036	0.624938	-0.621036	0.932928	0.904104	0.864965		False	False	False	False
1	5780001	5790000	0.0197781	0.375106	-0.542022	1.50038	0.690437	0.933574						-2.04241	0.889844	-2.04241	0.932928	0.98659	0.914187		False	False	False	False
1	5790001	5800000	0.0174562	0.192205	-0.681649	0.443368	0.742517	0.673199						-1.12502	0.736171	-1.12502	0.932928	0.904285	0.864965		False	False	False	False
1	5800001	5810000	0.01165	0.0448901	-1.03081	-0.407985	0.853272	0.340788						-0.622829	0.625336	-0.622829	0.932928	0.904104	0.864965		False	False	False	False
1	5810001	5820000	0.0216169	0.0900733	-0.431442	-0.146865	0.646993	0.441608						-0.284577	0.545833	-0.284577	0.932928	0.904104	0.864965		False	False	False	False
1	5820001	5830000	0.0228584	-0.0770599	-0.356784	-1.11275	0.617047	0.131774						0.755969	0.313131	0.755969	0.932928	0.904104	0.864965		False	False	False	False
1	5830001	5840000	0.0512592	0.0106373	1.35115	-0.605937	0.0943277	0.271024						1.95708	0.127714	1.95708	0.932928	0.904104	0.864965		False	False	False	False
1	5840001	5850000	0.043641	0.0595888	0.893016	-0.323039	0.179504	0.372588						1.21606	0.229321	1.21606	0.932928	0.904104	0.864965		False	False	False	False
1	5850001	5860000	0.0225069	0.0684736	-0.37792	-0.271693	0.625663	0.392428						-0.106227	0.503299	-0.106227	0.932928	0.904104	0.864965		False	False	False	False
1	5860001	5870000	0.0101771	-0.0348618	-1.11939	-0.868883	0.876129	0.191176						-0.25051	0.537662	-0.25051	0.933055	0.904104	0.864965		False	False	False	False
1	5870001	5880000	0.0373454	0.32316	0.51442	1.20018	0.284268	0.885849						-0.685756	0.639823	-0.685756	0.932928	0.963056	0.864965		False	False	False	False
1	5880001	5890000	0.0417844	0.0824432	0.781365	-0.19096	0.207005	0.42408						0.972325	0.271847	0.972325	0.932928	0.904104	0.864965		False	False	False	False
1	5890001	5900000	0.0342043	-0.133251	0.325526	-1.43749	0.348029	0.0745416						1.76301	0.150291	1.76301	0.932928	0.904104	0.864965		False	False	False	False
1	5900001	5910000	0.0349069	0.0433141	0.367772	-0.417093	0.33322	0.337433						0.784866	0.307458	0.784866	0.932928	0.904104	0.864965		False	False	False	False
1	5910001	5920000	0.0402696	0.353834	0.690271	1.37745	0.231559	0.916394						-0.687176	0.640143	-0.687176	0.932928	0.978205	0.864965		False	False	False	False
1	5920001	5930000	0.0261966	0.292245	-0.156031	1.02152	0.534992	0.847603						-1.17755	0.746839	-1.17755	0.932928	0.94609	0.864965		False	False	False	False
1	5930001	5940000	0.0251356	0.189227	-0.219841	0.426158	0.561166	0.667004						-0.645999	0.630688	-0.645999	0.932928	0.904104	0.864965		False	False	False	False
1	5940001	5950000	0.0173766	0.205125	-0.686438	0.518037	0.744203	0.699571						-1.20448	0.752248	-1.20448	0.932928	0.905695	0.864965		False	False	False	False
1	5950001	5960000	0.0177145	0.12949	-0.666116	0.080927	0.736904	0.533259						-0.747043	0.653684	-0.747043	0.932928	0.904104	0.864965		False	False	False	False
1	5960001	5970000	0.0203021	0.311494	-0.51051	1.13276	0.678296	0.872243						-1.64327	0.832315	-1.64327	0.932928	0.956628	0.882133		False	False	False	False
1	5970001	5980000	0.0236411	0.202144	-0.309711	0.500807	0.59786	0.693575						-0.810518	0.66825	-0.810518	0.932928	0.905503	0.864965		False	False	False	False
1	5980001	5990000	0.00953497	0.0983652	-1.15801	-0.0989448	0.885281	0.460718						-1.05906	0.722456	-1.05906	0.933643	0.904104	0.864965		False	False	False	False
1	5990001	6000000	0.00823607	-0.104743	-1.23612	-1.27274	0.902691	0.100471						0.0366178	0.470272	0.0366178	0.936667	0.904104	0.864965		False	False	False	False
1	6000001	6010000	0.00878124	0.0170971	-1.20333	-0.568605	0.895636	0.283764						-0.634729	0.628041	-0.634729	0.935128	0.904104	0.864965		False	False	False	False
1	6010001	6020000	0.0189306	0.197496	-0.592988	0.473944	0.709853	0.684094						-1.06693	0.724086	-1.06693	0.932928	0.904726	0.864965		False	False	False	False
1	6020001	6030000	0.0172338	-0.00937372	-0.695026	-0.721584	0.747194	0.234082						0.0265577	0.472592	0.0265577	0.932928	0.904104	0.864965		False	False	False	False
1	6030001	6040000	0.0221972	0.0189713	-0.396542	-0.557774	0.63307	0.287491						0.161232	0.441413	0.161232	0.932928	0.904104	0.864965		False	False	False	False
1	6040001	6050000	0.0153764	0.23628	-0.806724	0.698084	0.785658	0.759153						-1.50481	0.808979	-1.50481	0.932928	0.91678	0.873947		False	False	False	False
1	6050001	6060000	0.0109202	0.152285	-1.07471	0.212663	0.864959	0.585571						-1.28737	0.768523	-1.28737	0.932928	0.904104	0.865234		False	False	False	False
1	6060001	6070000	0.0117408	0.16564	-1.02536	0.289846	0.851775	0.615596						-1.3152	0.773943	-1.3152	0.932928	0.904104	0.865778		False	False	False	False
1	6070001	6080000	0.014889	0.037236	-0.836035	-0.45222	0.795252	0.324689						-0.383815	0.569461	-0.383815	0.932928	0.904104	0.864965		False	False	False	False
1	6080001	6090000	0.023135	0.0973579	-0.34015	-0.104766	0.610233	0.458432						-0.235384	0.534089	-0.235384	0.932928	0.904104	0.864965		False	False	False	False
1	6090001	6100000	0.0237868	0.0856643	-0.30095	-0.172345	0.594307	0.43138						-0.128605	0.508566	-0.128605	0.932928	0.904104	0.864965		False	False	False	False
1	6100001	6110000	0.0366536	0.190111	0.472818	0.43127	0.297749	0.668845						0.0415471	0.469123	0.0415471	0.932928	0.904104	0.864965		False	False	False	False
1	6110001	6120000	0.0180584	0.213525	-0.645438	0.566582	0.729252	0.716304						-1.21202	0.753736	-1.21202	0.932928	0.907794	0.864965		False	False	False	False
1	6120001	6130000	0.0249241	0.184877	-0.23256	0.401021	0.56635	0.657801						-0.63358	0.627784	-0.63358	0.932928	0.904104	0.864965		False	False	False	False
1	6130001	6140000	0.0307424	-0.152187	0.117339	-1.54692	0.425659	0.0603358						1.66426	0.162803	1.66426	0.932928	0.904104	0.864965		False	False	False	False
1	6140001	6150000	0.0392995	0.0196923	0.63193	-0.553608	0.248268	0.2889						1.18554	0.234423	1.18554	0.932928	0.904104	0.864965		False	False	False	False
1	6150001	6160000	0.038827	0.0074528	0.603514	-0.624341	0.256669	0.265						1.22786	0.227351	1.22786	0.932928	0.904104	0.864965		False	False	False	False
1	6160001	6170000	0.028271	0.0884199	-0.0312861	-0.15642	0.48446	0.437778						0.125134	0.449779	0.125134	0.932928	0.904104	0.864965		False	False	False	False
1	6170001	6180000	0.0190132	0.163239	-0.588018	0.27597	0.707958	0.610288						-0.863988	0.680091	-0.863988	0.932928	0.904104	0.864965		False	False	False	False
1	6180001	6190000	0.0125912	0.0670296	-0.974216	-0.280038	0.837395	0.389208						-0.694179	0.641733	-0.694179	0.932928	0.904104	0.864965		False	False	False	False
1	6190001	6200000	0.024764	0.121933	-0.242188	0.0372573	0.570264	0.515683						-0.279445	0.544625	-0.279445	0.932928	0.904104	0.864965		False	False	False	False
1	6200001	6210000	0.0224582	-0.161645	-0.380846	-1.60158	0.626843	0.0541165						1.22073	0.228518	1.22073	0.932928	0.904104	0.864965		False	False	False	False
1	6210001	6220000	0.0224694	-0.139434	-0.380178	-1.47322	0.626559	0.0696292						1.09304	0.250393	1.09304	0.932928	0.904104	0.864965		False	False	False	False
1	6220001	6230000	0.0291884	-0.0926242	0.0238839	-1.2027	0.462212	0.113311						1.22659	0.227558	1.22659	0.932928	0.904104	0.864965		False	False	False	False
1	6230001	6240000	0.026647	-0.0741329	-0.128949	-1.09584	0.523984	0.135445						0.966888	0.272841	0.966888	0.932928	0.904104	0.864965		False	False	False	False
1	6240001	6250000	0.0343252	0.0510051	0.33279	-0.372646	0.345435	0.353807						0.705436	0.323433	0.705436	0.932928	0.904104	0.864965		False	False	False	False
1	6250001	6260000	0.023346	0.0160539	-0.327461	-0.574634	0.605098	0.281688						0.247173	0.421968	0.247173	0.932928	0.904104	0.864965		False	False	False	False
1	6260001	6270000	0.0181749	0.0925213	-0.638429	-0.132718	0.726722	0.447219						-0.505712	0.59815	-0.505712	0.932928	0.904104	0.864965		False	False	False	False
1	6270001	6280000	0.0126141	0.122219	-0.972837	0.0389091	0.83701	0.516349						-1.01175	0.712371	-1.01175	0.932928	0.904104	0.864965		False	False	False	False
1	6280001	6290000	0.0136845	0.260929	-0.90847	0.840537	0.818039	0.801168						-1.74901	0.849125	-1.74901	0.932928	0.92885	0.889634		False	False	False	False
1	6290001	6300000	0.00528504	0.120081	-1.41358	0.0265542	0.935294	0.511376						-1.44014	0.797353	-1.44014	0.948662	0.904104	0.870179		False	False	False	False
1	6300001	6310000	0.0133033	0.0797472	-0.931392	-0.206541	0.824882	0.417902						-0.724851	0.648661	-0.724851	0.932928	0.904104	0.864965		False	False	False	False
1	6310001	6320000	0.00921	0.244769	-1.17755	0.747143	0.889888	0.774282						-1.92469	0.874354	-1.92469	0.934291	0.920802	0.90428		False	False	False	False
1	6320001	6330000	0.0110287	0.168232	-1.06818	0.304826	0.863286	0.621353						-1.37301	0.784959	-1.37301	0.932928	0.904104	0.867538		False	False	False	False
1	6330001	6340000	0.0126428	0.138646	-0.971114	0.133844	0.836546	0.554578						-1.10496	0.732003	-1.10496	0.932928	0.904104	0.864965		False	False	False	False
1	6340001	6350000	0.0161743	0.250663	-0.758739	0.781207	0.769481	0.784326						-1.53995	0.814972	-1.53995	0.932928	0.923272	0.875923		False	False	False	False
1	6350001	6360000	0.00566491	0.107818	-1.39074	-0.0443182	0.931593	0.48268						-1.34642	0.779941	-1.34642	0.946891	0.904104	0.866961		False	False	False	False
1	6360001	6370000	0.00927661	0.21687	-1.17354	0.585912	0.888996	0.722819						-1.75946	0.850704	-1.75946	0.93412	0.908616	0.89052		False	False	False	False
1	6370001	6380000	0.0130893	0.242099	-0.944263	0.731715	0.828744	0.769658						-1.67598	0.837543	-1.67598	0.932928	0.919621	0.884644		False	False	False	False
1	6380001	6390000	0.0199602	0.285788	-0.531067	0.984198	0.686261	0.838644						-1.51527	0.810787	-1.51527	0.932928	0.942374	0.874699		False	False	False	False
1	6390001	6400000	0.0140869	0.209974	-0.884269	0.546062	0.810648	0.709308						-1.43033	0.795579	-1.43033	0.932928	0.906286	0.86974		False	False	False	False
1	6400001	6410000	0.00661868	-0.0102133	-1.33338	-0.726436	0.921621	0.232562						-0.606948	0.621684	-0.606948	0.942739	0.904104	0.864965		False	False	False	False
1	6410001	6420000	0.0209174	0.140992	-0.473504	0.147401	0.663567	0.559975						-0.620905	0.624909	-0.620905	0.932928	0.904104	0.864965		False	False	False	False
1	6420001	6430000	0.0207142	0.208538	-0.485728	0.537759	0.668422	0.706459						-1.02349	0.714901	-1.02349	0.932928	0.906248	0.864965		False	False	False	False
1	6430001	6440000	0.0148971	0.24346	-0.83555	0.739577	0.795104	0.772013						-1.57513	0.820975	-1.57513	0.932928	0.920254	0.877711		False	False	False	False
1	6440001	6450000	0.0404388	0.184506	0.700447	0.398878	0.228687	0.657009						0.301569	0.409843	0.301569	0.932928	0.904104	0.864965		False	False	False	False
1	6450001	6460000	0.0166351	0.15104	-0.731032	0.205468	0.759928	0.582718						-0.936501	0.696075	-0.936501	0.932928	0.904104	0.864965		False	False	False	False
1	6460001	6470000	0.0130786	0.107819	-0.944908	-0.044308	0.828927	0.482686						-0.9006	0.688124	-0.9006	0.932928	0.904104	0.864965		False	False	False	False
1	6470001	6480000	0.0194567	0.159662	-0.561346	0.255299	0.697932	0.602216						-0.816644	0.669648	-0.816644	0.932928	0.904104	0.864965		False	False	False	False
1	6480001	6490000	0.0296185	0.250313	0.0497483	0.779186	0.452063	0.783728						-0.729438	0.649702	-0.729438	0.932928	0.923106	0.864965		False	False	False	False
1	6490001	6500000	0.0213011	0.149659	-0.450432	0.197487	0.654454	0.579606						-0.647918	0.631156	-0.647918	0.932928	0.904104	0.864965		False	False	False	False
1	6500001	6510000	0.0261442	0.324801	-0.159182	1.20966	0.536289	0.887695						-1.36885	0.784171	-1.36885	0.932928	0.964136	0.867537		False	False	False	False
1	6510001	6520000	0.02689	0.338004	-0.114335	1.28596	0.518032	0.901421						-1.4003	0.790067	-1.4003	0.932928	0.970692	0.868823		False	False	False	False
1	6520001	6530000	0.0270703	0.121439	-0.103495	0.0344005	0.513576	0.514559						-0.137895	0.51082	-0.137895	0.932928	0.904104	0.864965		False	False	False	False
1	6530001	6540000	0.0200973	0.07878	-0.522826	-0.212131	0.683069	0.415728						-0.310695	0.552055	-0.310695	0.932928	0.904104	0.864965		False	False	False	False
1	6540001	6550000	0.0131928	0.0875162	-0.938036	-0.161643	0.826872	0.435698						-0.776393	0.66052	-0.776393	0.932928	0.904104	0.864965		False	False	False	False
1	6550001	6560000	0.0176825	0.31211	-0.66804	1.13632	0.737593	0.873025						-1.80436	0.857468	-1.80436	0.932928	0.956994	0.894371		False	False	False	False
1	6560001	6570000	0.020948	0.145973	-0.471666	0.176185	0.662822	0.571321						-0.647851	0.631139	-0.647851	0.932928	0.904104	0.864965		False	False	False	False
1	6570001	6580000	0.0576678	0.185431	1.73654	0.404219	0.0514213	0.658946						1.33232	0.21064	1.33232	0.913068	0.904104	0.864965		False	False	False	False
1	6580001	6590000	0.0433042	-0.0117735	0.872762	-0.735453	0.184354	0.229829						1.60822	0.170297	1.60822	0.932928	0.904104	0.864965		False	False	False	False
1	6590001	6600000	0.0332363	0.119847	0.267311	0.0251991	0.369055	0.510834						0.242112	0.42309	0.242112	0.932928	0.904104	0.864965		False	False	False	False
1	6600001	6610000	0.0380537	0.0316346	0.55701	-0.484591	0.270776	0.313142						1.0416	0.259396	1.0416	0.932928	0.904104	0.864965		False	False	False	False
1	6610001	6620000	0.050122	0.0684124	1.28276	-0.272047	0.104356	0.392292						1.55481	0.177541	1.55481	0.932928	0.904104	0.864965		False	False	False	False
1	6620001	6630000	0.0635238	0.010402	2.0887	-0.607297	0.0281753	0.270574						2.696	0.0651306	2.696	0.732589	0.904104	0.864965		True	False	False	False
1	6630001	6640000	0.0729791	0.311391	2.65731	1.13216	0.00984539	0.872119						1.52515	0.181736	1.52515	0.464471	0.956537	0.864965		True	True	False	False
1	6640001	6650000	0.0639566	0.193787	2.11472	0.452514	0.0269069	0.676478						1.66221	0.163076	1.66221	0.718692	0.90448	0.864965		True	False	False	False
1	6650001	6660000	0.0539808	0.0958349	1.51482	-0.113568	0.0734316	0.454918						1.62838	0.167548	1.62838	0.932928	0.904104	0.864965		False	False	False	False
1	6660001	6670000	0.0419474	0.22939	0.791165	0.658265	0.204472	0.746703						0.1329	0.447969	0.1329	0.932928	0.913344	0.864965		False	False	False	False
1	6670001	6680000	0.042808	0.198032	0.84292	0.477046	0.191464	0.685245						0.365874	0.395535	0.365874	0.932928	0.904903	0.864965		False	False	False	False
1	6680001	6690000	0.0319712	0.0812444	0.191229	-0.197888	0.397221	0.421327						0.389117	0.390501	0.389117	0.932928	0.904104	0.864965		False	False	False	False
1	6690001	6700000	0.0329067	0.200402	0.247492	0.490743	0.376351	0.690092						-0.243252	0.535967	-0.243252	0.932928	0.905144	0.864965		False	False	False	False
1	6700001	6710000	0.0336702	0.131676	0.293403	0.0935615	0.359555	0.538321						0.199841	0.432702	0.199841	0.932928	0.904104	0.864965		False	False	False	False
1	6710001	6720000	0.0332556	0.248196	0.26847	0.766951	0.368646	0.780148						-0.498481	0.59649	-0.498481	0.932928	0.922159	0.864965		False	False	False	False
1	6720001	6730000	0.0301042	0.219992	0.0789541	0.603954	0.440596	0.728911						-0.525	0.60266	-0.525	0.932928	0.910288	0.864965		False	False	False	False
1	6730001	6740000	0.0248789	0.121372	-0.235275	0.0340142	0.567473	0.514403						-0.269289	0.542164	-0.269289	0.932928	0.904104	0.864965		False	False	False	False
1	6740001	6750000	0.035636	0.228516	0.411622	0.653216	0.318151	0.745097						-0.241594	0.535559	-0.241594	0.932928	0.913052	0.864965		False	False	False	False
1	6750001	6760000	0.0186509	0.0643756	-0.609806	-0.295376	0.71608	0.383253						-0.31443	0.552937	-0.31443	0.932928	0.904104	0.864965		False	False	False	False
1	6760001	6770000	0.0172051	0.0384371	-0.69675	-0.445278	0.747825	0.3272						-0.251471	0.537907	-0.251471	0.932928	0.904104	0.864965		False	False	False	False
1	6770001	6780000	0.0288453	0.223922	0.00324849	0.626669	0.470551	0.736353						-0.623421	0.625473	-0.623421	0.932928	0.911265	0.864965		False	False	False	False
1	6780001	6790000	0.01902	0.233507	-0.587611	0.682062	0.707786	0.754255						-1.26967	0.765142	-1.26967	0.932928	0.915217	0.865129		False	False	False	False
1	6790001	6800000	0.0357448	0.117836	0.418165	0.0135814	0.31596	0.506073						0.404583	0.387009	0.404583	0.932928	0.904104	0.864965		False	False	False	False
1	6800001	6810000	0.0353295	0.0447592	0.393191	-0.408742	0.324478	0.340543						0.801933	0.304098	0.801933	0.932928	0.904104	0.864965		False	False	False	False
1	6810001	6820000	0.020792	0.0130935	-0.481048	-0.591743	0.666552	0.275797						0.110694	0.453027	0.110694	0.932928	0.904104	0.864965		False	False	False	False
1	6820001	6830000	0.0277189	0.0802518	-0.0644889	-0.203625	0.497884	0.419007						0.139136	0.446514	0.139136	0.932928	0.904104	0.864965		False	False	False	False
1	6830001	6840000	0.0120797	0.0662689	-1.00498	-0.284434	0.846092	0.387517						-0.720542	0.647696	-0.720542	0.932928	0.904104	0.864965		False	False	False	False
1	6840001	6850000	0.0123784	0.194458	-0.987016	0.456388	0.841084	0.67786						-1.4434	0.797954	-1.4434	0.932928	0.904605	0.870359		False	False	False	False
1	6850001	6860000	0.021793	0.385156	-0.420851	1.55846	0.642807	0.940621						-1.97931	0.881683	-1.97931	0.932928	0.990074	0.908829		False	False	False	False
1	6860001	6870000	0.0259853	0.353792	-0.168742	1.37721	0.540198	0.916356						-1.54595	0.815991	-1.54595	0.932928	0.978205	0.876134		False	False	False	False
1	6870001	6880000	0.0176158	0.341133	-0.672053	1.30405	0.739035	0.904559						-1.9761	0.881249	-1.9761	0.932928	0.972308	0.908596		False	False	False	False
1	6880001	6890000	0.0313979	0.31551	0.156756	1.15597	0.410489	0.877032						-0.999213	0.7097	-0.999213	0.932928	0.95866	0.864965		False	False	False	False
1	6890001	6900000	0.0393763	0.384061	0.63655	1.55213	0.246898	0.939904						-0.915582	0.691509	-0.915582	0.932928	0.989722	0.864965		False	False	False	False
1	6900001	6910000	0.0481981	0.240307	1.16707	0.721359	0.123471	0.766445						0.445707	0.377939	0.445707	0.932928	0.91877	0.864965		False	False	False	False
1	6910001	6920000	0.0653938	0.211502	2.20115	0.554889	0.0230931	0.712357						1.64627	0.165146	1.64627	0.671793	0.906676	0.864965		True	False	False	False
1	6920001	6930000	0.047564	0.188031	1.12893	0.41925	0.130388	0.664465						0.709683	0.322534	0.709683	0.932928	0.904104	0.864965		False	False	False	False
1	6930001	6940000	0.0374483	0.311057	0.520607	1.13024	0.282304	0.871706						-0.609629	0.622295	-0.609629	0.932928	0.956369	0.864965		False	False	False	False
1	6940001	6950000	0.0450626	0.352413	0.978506	1.36923	0.160264	0.915092						-0.390728	0.571103	-0.390728	0.932928	0.977614	0.864965		False	False	False	False
1	6950001	6960000	0.0707348	0.237395	2.52234	0.704527	0.0127605	0.761178						1.81782	0.143625	1.81782	0.516819	0.917387	0.864965		True	False	False	False
1	6960001	6970000	0.0591791	0.0560326	1.82742	-0.343592	0.0441878	0.364912						2.17101	0.105896	2.17101	0.870839	0.904104	0.864965		True	False	False	False
1	6970001	6980000	0.0675953	0.239885	2.33355	0.718918	0.0182079	0.765694						1.61463	0.169445	1.61463	0.604972	0.918597	0.864965		True	False	False	False
1	6980001	6990000	0.0754385	0.202987	2.80521	0.505679	0.00740119	0.695291						2.29953	0.0943501	2.29953	0.405266	0.905503	0.864965		True	True	False	False
1	6990001	7000000	0.0759612	0.207224	2.83664	0.530166	0.00696298	0.703812						2.30648	0.093754	2.30648	0.393818	0.906248	0.864965		True	True	False	False
1	7000001	7010000	0.101309	0.0273343	4.36098	-0.509443	0.000246053	0.304224						4.87043	0.00562193	4.87043	0.0572271	0.904104	0.614967		True	True	False	False
1	7010001	7020000	0.105169	-0.107518	4.59308	-1.28877	0.000146434	0.0976663						5.88185	0.00147795	5.88185	0.0423077	0.904104	0.311801		True	True	False	False
1	7020001	7030000	0.0841939	0.163877	3.33173	0.27966	0.00253892	0.6117						3.05207	0.0456171	3.05207	0.236555	0.904104	0.864965		True	True	False	False
1	7030001	7040000	0.0835942	0.439463	3.29566	1.87231	0.00273435	0.968986						1.42336	0.196684	1.42336	0.245306	1	0.864965		True	True	False	False
1	7040001	7050000	0.114334	0.428012	5.14427	1.80613	3.91943e-05	0.964213						3.33814	0.0339078	3.33814	0.0178741	1	0.864965		True	True	False	False
1	7050001	7060000	0.0536007	0.353315	1.49195	1.37445	0.076105	0.915912						0.117506	0.451539	0.117506	0.932928	0.977967	0.864965		False	False	False	False
1	7060001	7070000	0.0786911	0.284916	3.00081	0.979163	0.00503701	0.837342						2.02164	0.120835	2.02164	0.337611	0.941894	0.864965		True	True	False	False
1	7070001	7080000	0.0908056	0.0517178	3.72933	-0.368527	0.0010675	0.355338						4.09786	0.0145543	4.09786	0.142689	0.904104	0.864965		True	True	False	False
1	7080001	7090000	0.0541192	0.171737	1.52314	0.32508	0.0724795	0.629162						1.19806	0.232317	1.19806	0.932928	0.904104	0.864965		False	False	False	False
1	7090001	7100000	0.0272831	0.175066	-0.0906941	0.34432	0.508452	0.636456						-0.435014	0.581592	-0.435014	0.932928	0.904104	0.864965		False	False	False	False
1	7100001	7110000	0.0289072	-0.0339409	0.00697432	-0.863562	0.469012	0.19261						0.870536	0.290804	0.870536	0.932928	0.904104	0.864965		False	False	False	False
1	7110001	7120000	0.0163677	0.00131069	-0.747108	-0.659837	0.765443	0.253499						-0.087271	0.498884	-0.087271	0.932928	0.904104	0.864965		False	False	False	False
1	7120001	7130000	0.021542	0.0351115	-0.435948	-0.464498	0.648782	0.320274						0.028549	0.472136	0.028549	0.932928	0.904104	0.864965		False	False	False	False
1	7130001	7140000	0.0157625	0.185674	-0.783503	0.405625	0.777965	0.659432						-1.18913	0.749112	-1.18913	0.932928	0.904104	0.864965		False	False	False	False
1	7140001	7150000	0.0144971	0.141813	-0.859604	0.152149	0.802816	0.56178						-1.01175	0.712372	-1.01175	0.932928	0.904104	0.864965		False	False	False	False
1	7150001	7160000	0.0253034	0.0884623	-0.209749	-0.156175	0.556932	0.437878						-0.0535738	0.491043	-0.0535738	0.932928	0.904104	0.864965		False	False	False	False
1	7160001	7170000	0.0253082	0.159327	-0.209459	0.253365	0.556816	0.601454						-0.462824	0.588079	-0.462824	0.932928	0.904104	0.864965		False	False	False	False
1	7170001	7180000	0.015514	0.15128	-0.79845	0.206859	0.782983	0.583297						-1.00531	0.710983	-1.00531	0.932928	0.904104	0.864965		False	False	False	False
1	7180001	7190000	0.0137643	0.0215106	-0.903673	-0.543099	0.816629	0.292538						-0.360573	0.563936	-0.360573	0.932928	0.904104	0.864965		False	False	False	False
1	7190001	7200000	0.0116876	0.155761	-1.02855	0.232754	0.852648	0.593423						-1.26131	0.763508	-1.26131	0.932928	0.904104	0.865129		False	False	False	False
1	7200001	7210000	0.0731877	0.106406	2.66985	-0.0524767	0.00960533	0.47928						2.72233	0.0634594	2.72233	0.458619	0.904104	0.864965		True	True	False	False
1	7210001	7220000	0.0255552	-0.0284653	-0.194607	-0.831917	0.55072	0.201479						0.63731	0.337319	0.63731	0.932928	0.904104	0.864965		False	False	False	False
1	7220001	7230000	0.0157974	-0.0176225	-0.781404	-0.769255	0.777296	0.219602						-0.0121493	0.48151	-0.0121493	0.932928	0.904104	0.864965		False	False	False	False
1	7230001	7240000	0.0645931	-0.0462315	2.153	-0.934591	0.0251372	0.173543						3.08759	0.0440303	3.08759	0.696905	0.904104	0.864965		True	False	False	False
1	7240001	7250000	0.0589558	0.0722682	1.814	-0.249763	0.0451731	0.40095						2.06376	0.116511	2.06376	0.878091	0.904104	0.864965		True	False	False	False
1	7250001	7260000	0.0487699	0.249855	1.20145	0.776539	0.117523	0.782967						0.424911	0.382503	0.424911	0.932928	0.922872	0.864965		False	False	False	False
1	7260001	7270000	0.0297989	0.0788189	0.0605959	-0.211906	0.44779	0.415807						0.272502	0.41632	0.272502	0.932928	0.904104	0.864965		False	False	False	False
1	7270001	7280000	0.0132781	-0.0087913	-0.932907	-0.718218	0.825334	0.23511						-0.214689	0.529166	-0.214689	0.932928	0.904104	0.864965		False	False	False	False
1	7280001	7290000	0.0320664	0.154915	0.196957	0.227864	0.395025	0.591498						-0.0309069	0.485779	-0.0309069	0.932928	0.904104	0.864965		False	False	False	False
1	7290001	7300000	0.0267866	0.207275	-0.120554	0.530459	0.520572	0.703917						-0.651013	0.631886	-0.651013	0.932928	0.906248	0.864965		False	False	False	False
1	7300001	7310000	0.0300655	0.0619885	0.0766299	-0.309171	0.441532	0.377943						0.385801	0.391218	0.385801	0.932928	0.904104	0.864965		False	False	False	False
1	7310001	7320000	0.0492084	0.199522	1.22782	0.485658	0.113115	0.688276						0.742162	0.315927	0.742162	0.932928	0.904915	0.864965		False	False	False	False
1	7320001	7330000	0.0318319	0.270937	0.182853	0.898373	0.400379	0.816848						-0.715521	0.646593	-0.715521	0.932928	0.934589	0.864965		False	False	False	False
1	7330001	7340000	0.0251727	0.0507637	-0.217608	-0.374041	0.560222	0.35331						0.156434	0.442552	0.156434	0.932928	0.904104	0.864965		False	False	False	False
1	7340001	7350000	0.0412174	-0.0271728	0.747268	-0.824448	0.216012	0.203633						1.57172	0.175224	1.57172	0.932928	0.904104	0.864965		False	False	False	False
1	7350001	7360000	0.0497402	0.042339	1.2598	-0.422729	0.107946	0.335389						1.68253	0.160404	1.68253	0.932928	0.904104	0.864965		False	False	False	False
1	7360001	7370000	0.0529064	-0.41599	1.4502	-3.07148	0.081172	0.00119488						4.52168	0.00876837	4.52168	0.932928	0.166939	0.752567		False	False	True	True
1	7370001	7380000	0.0349098	-0.0524193	0.367947	-0.970351	0.33316	0.164585						1.3383	0.209722	1.3383	0.932928	0.904104	0.864965		False	False	False	False
1	7380001	7390000	0.0475562	-0.116145	1.12846	-1.33863	0.130477	0.0893004						2.46709	0.0810118	2.46709	0.932928	0.904104	0.864965		False	False	False	False
1	7390001	7400000	0.0529926	-0.143643	1.45539	-1.49754	0.0805111	0.066461						2.95293	0.0505294	2.95293	0.932928	0.904104	0.864965		False	False	False	False
1	7400001	7410000	0.05498	0.074463	1.5749	-0.237079	0.0667947	0.405969						1.81198	0.144317	1.81198	0.932928	0.904104	0.864965		False	False	False	False
1	7410001	7420000	0.0408396	0.169197	0.724548	0.310405	0.22221	0.62349						0.414143	0.384942	0.414143	0.932928	0.904104	0.864965		False	False	False	False
1	7420001	7430000	0.0287092	0.241631	-0.00493397	0.729007	0.473827	0.768809						-0.733941	0.650712	-0.733941	0.932928	0.919424	0.864965		False	False	False	False
1	7430001	7440000	0.0517368	0.245397	1.37987	0.750771	0.0903696	0.775361						0.629098	0.339026	0.629098	0.932928	0.921064	0.864965		False	False	False	False
1	7440001	7450000	0.0407816	0.196518	0.721056	0.468297	0.223129	0.682099						0.252759	0.420705	0.252759	0.932928	0.904692	0.864965		False	False	False	False
1	7450001	7460000	0.0637006	0.10726	2.09933	-0.047543	0.0276483	0.481345						2.14687	0.10819	2.14687	0.727221	0.904104	0.864965		True	False	False	False
1	7460001	7470000	0.0407781	0.134196	0.720851	0.108128	0.223183	0.54429						0.612723	0.34236	0.612723	0.932928	0.904104	0.864965		False	False	False	False
1	7470001	7480000	0.039059	0.0669289	0.617469	-0.28062	0.252531	0.388975						0.898089	0.285588	0.898089	0.932928	0.904104	0.864965		False	False	False	False
1	7480001	7490000	0.0324932	0.113195	0.222624	-0.0132397	0.38555	0.495198						0.235864	0.42453	0.235864	0.932928	0.904104	0.864965		False	False	False	False
1	7490001	7500000	0.0327042	0.0858363	0.23531	-0.171351	0.380877	0.431772						0.406661	0.386576	0.406661	0.932928	0.904104	0.864965		False	False	False	False
1	7500001	7510000	0.031076	0.0546496	0.137398	-0.351584	0.417932	0.361869						0.488982	0.368588	0.488982	0.932928	0.904104	0.864965		False	False	False	False
1	7510001	7520000	0.0314525	0.337006	0.160042	1.2802	0.409196	0.900415						-1.12015	0.73519	-1.12015	0.932928	0.970248	0.864965		False	False	False	False
1	7520001	7530000	0.0195269	0.190638	-0.557126	0.434315	0.696283	0.669928						-0.991441	0.708007	-0.991441	0.932928	0.904104	0.864965		False	False	False	False
1	7530001	7540000	0.0141902	0.157511	-0.87806	0.242865	0.80867	0.597318						-1.12093	0.735342	-1.12093	0.932928	0.904104	0.864965		False	False	False	False
1	7540001	7550000	0.0210467	0.256924	-0.465729	0.817391	0.660491	0.794762						-1.28312	0.767694	-1.28312	0.932928	0.926502	0.865162		False	False	False	False
1	7550001	7560000	0.0380717	0.069868	0.558094	-0.263634	0.270443	0.39555						0.821728	0.300218	0.821728	0.932928	0.904104	0.864965		False	False	False	False
1	7560001	7570000	0.0396299	0.027258	0.651801	-0.509884	0.24246	0.304074						1.16169	0.23846	1.16169	0.932928	0.904104	0.864965		False	False	False	False
1	7570001	7580000	0.0319184	-0.00534496	0.188059	-0.698301	0.398403	0.241328						0.88636	0.287809	0.88636	0.932928	0.904104	0.864965		False	False	False	False
1	7580001	7590000	0.0320584	0.166647	0.196477	0.295665	0.395206	0.617878						-0.0991882	0.501632	-0.0991882	0.932928	0.904104	0.864965		False	False	False	False
1	7590001	7600000	0.0224863	0.0320544	-0.379156	-0.482165	0.626146	0.313962						0.103009	0.454794	0.103009	0.932928	0.904104	0.864965		False	False	False	False
1	7600001	7610000	0.027869	0.250889	-0.0554635	0.782513	0.494235	0.784706						-0.837976	0.67441	-0.837976	0.932928	0.92344	0.864965		False	False	False	False
1	7610001	7620000	0.0398454	0.209161	0.664759	0.541358	0.238806	0.707718						0.123401	0.45019	0.123401	0.932928	0.906248	0.864965		False	False	False	False
1	7620001	7630000	0.0327059	0.0457924	0.235412	-0.402771	0.380841	0.342655						0.638183	0.337132	0.638183	0.932928	0.904104	0.864965		False	False	False	False
1	7630001	7640000	0.0274218	0.153716	-0.0823564	0.220936	0.505064	0.588831						-0.303292	0.550296	-0.303292	0.932928	0.904104	0.864965		False	False	False	False
1	7640001	7650000	0.0244174	0.179055	-0.263028	0.367371	0.578797	0.64518						-0.630398	0.627072	-0.630398	0.932928	0.904104	0.864965		False	False	False	False
1	7650001	7660000	0.0219548	0.0802879	-0.41112	-0.203417	0.638912	0.419094						-0.207703	0.527523	-0.207703	0.932928	0.904104	0.864965		False	False	False	False
1	7660001	7670000	0.029787	0.165942	0.0598809	0.29159	0.448078	0.616277						-0.231709	0.53323	-0.231709	0.932928	0.904104	0.864965		False	False	False	False
1	7670001	7680000	0.0287019	0.273437	-0.00537197	0.912818	0.473998	0.820581						-0.91819	0.692106	-0.91819	0.932928	0.93595	0.864965		False	False	False	False
1	7680001	7690000	0.0179107	0.137849	-0.654319	0.129241	0.732541	0.552727						-0.783559	0.662106	-0.783559	0.932928	0.904104	0.864965		False	False	False	False
1	7690001	7700000	0.0159424	0.177003	-0.772689	0.355517	0.774323	0.640727						-1.12821	0.736818	-1.12821	0.932928	0.904104	0.864965		False	False	False	False
1	7700001	7710000	0.0242229	0.312137	-0.274726	1.13647	0.583689	0.873055						-1.4112	0.792081	-1.4112	0.932928	0.956999	0.869063		False	False	False	False
1	7710001	7720000	0.0168587	-0.00648091	-0.717586	-0.704866	0.755213	0.239244						-0.0127194	0.48164	-0.0127194	0.932928	0.904104	0.864965		False	False	False	False
1	7720001	7730000	0.0126867	0.101472	-0.968471	-0.0809917	0.835764	0.467936						-0.887479	0.685215	-0.887479	0.932928	0.904104	0.864965		False	False	False	False
1	7730001	7740000	0.0157939	0.131809	-0.781618	0.0943319	0.777369	0.538655						-0.87595	0.68271	-0.87595	0.932928	0.904104	0.864965		False	False	False	False
1	7740001	7750000	0.0302501	0.108525	0.087733	-0.0402325	0.437194	0.484316						0.127965	0.449121	0.127965	0.932928	0.904104	0.864965		False	False	False	False
1	7750001	7760000	0.0148382	0.100113	-0.839091	-0.088842	0.796254	0.464723						-0.750249	0.654407	-0.750249	0.932928	0.904104	0.864965		False	False	False	False
1	7760001	7770000	0.0158535	0.0729015	-0.778033	-0.246104	0.776138	0.402406						-0.53193	0.604293	-0.53193	0.932928	0.904104	0.864965		False	False	False	False
1	7770001	7780000	0.0140696	0.0985755	-0.885308	-0.0977295	0.810966	0.461198						-0.787578	0.66302	-0.787578	0.932928	0.904104	0.864965		False	False	False	False
1	7780001	7790000	0.0196834	0.199488	-0.547718	0.485457	0.692675	0.688205						-1.03318	0.71695	-1.03318	0.932928	0.904915	0.864965		False	False	False	False
1	7790001	7800000	0.0170968	0.214994	-0.703262	0.575073	0.750142	0.719161						-1.27833	0.766794	-1.27833	0.932928	0.908158	0.865129		False	False	False	False
1	7800001	7810000	0.0254543	0.117637	-0.200674	0.0124279	0.553193	0.505621						-0.213102	0.528808	-0.213102	0.932928	0.904104	0.864965		False	False	False	False
1	7810001	7820000	0.0325911	0.0821159	0.228508	-0.192852	0.383407	0.423283						0.42136	0.383277	0.42136	0.932928	0.904104	0.864965		False	False	False	False
1	7820001	7830000	0.0391252	0.287414	0.621448	0.993593	0.25135	0.84092						-0.372146	0.566699	-0.372146	0.932928	0.943425	0.864965		False	False	False	False
1	7830001	7840000	0.0419069	0.290941	0.788733	1.01398	0.205105	0.845817						-0.225244	0.531678	-0.225244	0.932928	0.945445	0.864965		False	False	False	False
1	7840001	7850000	0.0286839	0.12753	-0.00645448	0.0696017	0.474448	0.528802						-0.0760561	0.496307	-0.0760561	0.932928	0.904104	0.864965		False	False	False	False
1	7850001	7860000	0.0194751	0.158656	-0.560244	0.249484	0.697482	0.599927						-0.809728	0.668087	-0.809728	0.932928	0.904104	0.864965		False	False	False	False
1	7860001	7870000	0.0222403	0.0809209	-0.393953	-0.199758	0.632058	0.42058						-0.194195	0.524295	-0.194195	0.932928	0.904104	0.864965		False	False	False	False
1	7870001	7880000	0.0280079	0.0924756	-0.0471063	-0.132982	0.490823	0.447116						0.0858757	0.45874	0.0858757	0.932928	0.904104	0.864965		False	False	False	False
1	7880001	7890000	0.0201512	0.12131	-0.519582	0.0336572	0.681846	0.514256						-0.55324	0.609169	-0.55324	0.932928	0.904104	0.864965		False	False	False	False
1	7890001	7900000	0.0267095	0.0458318	-0.12519	-0.402543	0.522507	0.342723						0.277353	0.415234	0.277353	0.932928	0.904104	0.864965		False	False	False	False
1	7900001	7910000	0.0321109	0.0698301	0.199632	-0.263853	0.394054	0.395459						0.463485	0.374079	0.463485	0.932928	0.904104	0.864965		False	False	False	False
1	7910001	7920000	0.0274233	-0.0583625	-0.0822655	-1.0047	0.505035	0.156223						0.922432	0.281073	0.922432	0.932928	0.904104	0.864965		False	False	False	False
1	7920001	7930000	0.0223514	-0.20731	-0.387268	-1.86549	0.629405	0.0310283						1.47822	0.188499	1.47822	0.932928	0.904104	0.864965		False	False	True	False
1	7930001	7940000	0.0207106	0.000640262	-0.485942	-0.663712	0.668509	0.252262						0.17777	0.43766	0.17777	0.932928	0.904104	0.864965		False	False	False	False
1	7940001	7950000	0.0294801	0.0576055	0.0414258	-0.334501	0.455342	0.368288						0.375927	0.393348	0.375927	0.932928	0.904104	0.864965		False	False	False	False
1	7950001	7960000	0.0349431	0.149504	0.369951	0.196595	0.332455	0.579272						0.173355	0.438628	0.173355	0.932928	0.904104	0.864965		False	False	False	False
1	7960001	7970000	0.0175876	0.0857378	-0.673753	-0.17192	0.739677	0.431557						-0.501832	0.597221	-0.501832	0.932928	0.904104	0.864965		False	False	False	False
1	7970001	7980000	0.0220135	-0.0282607	-0.407593	-0.830735	0.637505	0.201821						0.423142	0.382883	0.423142	0.932928	0.904104	0.864965		False	False	False	False
1	7980001	7990000	0.0168245	0.0168786	-0.719639	-0.569868	0.755909	0.283328						-0.149771	0.51365	-0.149771	0.932928	0.904104	0.864965		False	False	False	False
1	7990001	8000000	0.0288399	0.137777	0.00292397	0.128821	0.470682	0.552565						-0.125897	0.507952	-0.125897	0.932928	0.904104	0.864965		False	False	False	False
1	8000001	8010000	0.0281784	0.236595	-0.0368559	0.699904	0.486698	0.759731						-0.73676	0.651344	-0.73676	0.932928	0.916868	0.864965		False	False	False	False
1	8010001	8020000	0.0365007	0.288612	0.463619	1.00052	0.300736	0.842638						-0.536902	0.605436	-0.536902	0.932928	0.944253	0.864965		False	False	False	False
1	8020001	8030000	0.0269775	0.0750638	-0.109071	-0.233607	0.515843	0.407287						0.124536	0.449911	0.124536	0.932928	0.904104	0.864965		False	False	False	False
1	8030001	8040000	0.0196486	0.101392	-0.549809	-0.0814554	0.69349	0.467739						-0.468354	0.589369	-0.468354	0.932928	0.904104	0.864965		False	False	False	False
1	8040001	8050000	0.0133307	0.184989	-0.929745	0.401666	0.82437	0.658042						-1.33141	0.777101	-1.33141	0.932928	0.904104	0.866535		False	False	False	False
1	8050001	8060000	0.0230821	0.0298827	-0.343331	-0.494716	0.611571	0.309519						0.151384	0.44372	0.151384	0.932928	0.904104	0.864965		False	False	False	False
1	8060001	8070000	0.0372046	-0.0537065	0.505953	-0.97779	0.286988	0.162743						1.48374	0.187701	1.48374	0.932928	0.904104	0.864965		False	False	False	False
1	8070001	8080000	0.0208953	0.129536	-0.474835	0.0811963	0.664092	0.533355						-0.556031	0.60983	-0.556031	0.932928	0.904104	0.864965		False	False	False	False
1	8080001	8090000	0.0210419	0.135893	-0.466019	0.117935	0.660602	0.54826						-0.583955	0.61643	-0.583955	0.932928	0.904104	0.864965		False	False	False	False
1	8090001	8100000	0.0366685	0.208082	0.473712	0.535125	0.297447	0.705546						-0.0614132	0.492921	-0.0614132	0.932928	0.906248	0.864965		False	False	False	False
1	8100001	8110000	0.0445168	0.0581073	0.945683	-0.331601	0.167447	0.369378						1.27728	0.219375	1.27728	0.932928	0.904104	0.864965		False	False	False	False
1	8110001	8120000	0.0615618	0.235688	1.97071	0.694663	0.0346706	0.75809						1.27605	0.219584	1.27605	0.798216	0.916255	0.864965		True	False	False	False
1	8120001	8130000	0.0640282	0.314285	2.11903	1.14889	0.0266968	0.875594						0.970143	0.272239	0.970143	0.716867	0.958133	0.864965		True	False	False	False
1	8130001	8140000	0.0142786	0.145642	-0.87274	0.174276	0.80701	0.570589						-1.04702	0.71995	-1.04702	0.932928	0.904104	0.864965		False	False	False	False
1	8140001	8150000	0.0224933	0.0237966	-0.378736	-0.529888	0.625983	0.297185						0.151152	0.443777	0.151152	0.932928	0.904104	0.864965		False	False	False	False
1	8150001	8160000	0.0132918	0.0894599	-0.932085	-0.15041	0.825087	0.440181						-0.781675	0.661684	-0.781675	0.932928	0.904104	0.864965		False	False	False	False
1	8160001	8170000	0.0214423	0.105298	-0.441944	-0.0588794	0.651137	0.476711						-0.383064	0.569274	-0.383064	0.932928	0.904104	0.864965		False	False	False	False
1	8170001	8180000	0.0161877	0.205714	-0.757936	0.521439	0.769169	0.700773						-1.27938	0.766981	-1.27938	0.932928	0.905869	0.865129		False	False	False	False
1	8180001	8190000	0.0214373	0.0887557	-0.442241	-0.15448	0.651268	0.438571						-0.287762	0.546608	-0.287762	0.932928	0.904104	0.864965		False	False	False	False
1	8190001	8200000	0.0232955	0.0159782	-0.330495	-0.575072	0.606325	0.281537						0.244576	0.422546	0.244576	0.932928	0.904104	0.864965		False	False	False	False
1	8200001	8210000	0.0470447	0.296334	1.0977	1.04515	0.136226	0.853065						0.0525522	0.466582	0.0525522	0.932928	0.948466	0.864965		False	False	False	False
1	8210001	8220000	0.0455108	0.334529	1.00546	1.26588	0.154526	0.897891						-0.260422	0.540083	-0.260422	0.932928	0.968938	0.864965		False	False	False	False
1	8220001	8230000	0.0618634	0.0506026	1.98885	-0.374972	0.0335955	0.352977						2.36382	0.089001	2.36382	0.787	0.904104	0.864965		True	False	False	False
1	8230001	8240000	0.0925585	0.489265	3.83475	2.16012	0.000850843	0.984053						1.67463	0.161422	1.67463	0.125246	1	0.864965		True	True	False	False
1	8240001	8250000	0.0569113	0.387279	1.69105	1.57073	0.0553832	0.941982						0.120315	0.450895	0.120315	0.932928	0.99071	0.864965		False	False	False	False
1	8250001	8260000	0.0653328	0.329066	2.19749	1.23431	0.0232477	0.892249						0.963177	0.2735	0.963177	0.673156	0.966453	0.864965		True	False	False	False
1	8260001	8270000	0.0641084	0.273546	2.12385	0.913449	0.0264589	0.820749						1.2104	0.23029	1.2104	0.713692	0.93595	0.864965		True	False	False	False
1	8270001	8280000	0.0191042	0.3276	-0.582547	1.22584	0.705902	0.890706						-1.80838	0.858063	-1.80838	0.932928	0.965696	0.894624		False	False	False	False
1	8280001	8290000	0.0124059	0.249104	-0.985359	0.772198	0.840607	0.781724						-1.75756	0.850408	-1.75756	0.932928	0.922577	0.890362		False	False	False	False
1	8290001	8300000	0.0535539	0.179607	1.48914	0.370565	0.0764077	0.646375						1.11858	0.246016	1.11858	0.932928	0.904104	0.864965		False	False	False	False
1	8300001	8310000	0.0438337	0.125967	0.904605	0.0605717	0.176808	0.525102						0.844033	0.29594	0.844033	0.932928	0.904104	0.864965		False	False	False	False
1	8310001	8320000	0.0373366	0.146733	0.51389	0.18058	0.284445	0.573067						0.33331	0.402769	0.33331	0.932928	0.904104	0.864965		False	False	False	False
1	8320001	8330000	0.0196477	0.199553	-0.549862	0.485835	0.693508	0.688345						-1.0357	0.717487	-1.0357	0.932928	0.904915	0.864965		False	False	False	False
1	8330001	8340000	0.0345144	0.250039	0.344169	0.777602	0.341458	0.783272						-0.433433	0.581186	-0.433433	0.932928	0.922932	0.864965		False	False	False	False
1	8340001	8350000	0.0235982	0.198201	-0.31229	0.47802	0.59891	0.685584						-0.79031	0.663686	-0.79031	0.932928	0.904903	0.864965		False	False	False	False
1	8350001	8360000	0.0272589	-0.285325	-0.0921482	-2.31635	0.508999	0.0104888						2.2242	0.101011	2.2242	0.932928	0.666829	0.864965		False	False	True	False
1	8360001	8370000	0.0113393	-0.0668603	-1.0495	-1.05381	0.85835	0.144855						0.00430564	0.477791	0.00430564	0.932928	0.904104	0.864965		False	False	False	False
1	8370001	8380000	0.0143448	0.150228	-0.86876	0.200779	0.805756	0.580875						-1.06954	0.724662	-1.06954	0.932928	0.904104	0.864965		False	False	False	False
1	8380001	8390000	0.033183	0.214448	0.264104	0.571917	0.370245	0.718107						-0.307813	0.551361	-0.307813	0.932928	0.908095	0.864965		False	False	False	False
1	8390001	8400000	0.0378512	0.545491	0.544836	2.48506	0.274621	0.992913						-1.94022	0.876415	-1.94022	0.932928	1	0.905577		False	False	False	False
1	8400001	8410000	0.0102897	0.120475	-1.11262	0.0288295	0.874467	0.512287						-1.14145	0.739526	-1.14145	0.932985	0.904104	0.864965		False	False	False	False
1	8410001	8420000	0.00445759	0.0528191	-1.46334	-0.362163	0.942812	0.357765						-1.10118	0.731274	-1.10118	0.952787	0.904104	0.864965		False	False	False	False
1	8420001	8430000	0.012807	0.288395	-0.96124	0.999266	0.833646	0.842303						-1.96051	0.87911	-1.96051	0.932928	0.944188	0.907279		False	False	False	False
1	8430001	8440000	0.0102421	0.215111	-1.11549	0.575745	0.875157	0.719387						-1.69123	0.840018	-1.69123	0.932985	0.908158	0.885845		False	False	False	False
1	8440001	8450000	0.0369328	0.465582	0.489608	2.02326	0.292254	0.977971						-1.53365	0.813866	-1.53365	0.932928	1	0.875533		False	False	False	False
1	8450001	8460000	0.0326349	0.264144	0.231145	0.859118	0.382403	0.80624						-0.627973	0.626499	-0.627973	0.932928	0.930799	0.864965		False	False	False	False
1	8460001	8470000	0.0305781	0.121556	0.107454	0.0350805	0.429539	0.514809						0.0723734	0.461897	0.0723734	0.932928	0.904104	0.864965		False	False	False	False
1	8470001	8480000	0.0176146	-0.1551	-0.672125	-1.56376	0.739056	0.0583625						0.891635	0.28679	0.891635	0.932928	0.904104	0.864965		False	False	False	False
1	8480001	8490000	0.0204086	0.107627	-0.504105	-0.04542	0.675749	0.482226						-0.458685	0.587077	-0.458685	0.932928	0.904104	0.864965		False	False	False	False
1	8490001	8500000	0.0445469	0.0887245	0.94749	-0.15466	0.167019	0.438496						1.10215	0.24881	1.10215	0.932928	0.904104	0.864965		False	False	False	False
1	8500001	8510000	0.0240262	0.153017	-0.286556	0.216895	0.588459	0.587251						-0.50345	0.597602	-0.50345	0.932928	0.904104	0.864965		False	False	False	False
1	8510001	8520000	0.0112629	0.0731409	-1.0541	-0.24472	0.85955	0.402948						-0.809375	0.667995	-0.809375	0.932928	0.904104	0.864965		False	False	False	False
1	8520001	8530000	0.0260382	0.193434	-0.16556	0.450474	0.538902	0.675765						-0.616034	0.623773	-0.616034	0.932928	0.904414	0.864965		False	False	False	False
1	8530001	8540000	0.00393521	-0.00121698	-1.49476	-0.674445	0.947219	0.248783						-0.820314	0.670498	-0.820314	0.955487	0.904104	0.864965		False	False	False	False
1	8540001	8550000	0.0462247	0.078853	1.04839	-0.211709	0.145742	0.415872						1.2601	0.222183	1.2601	0.932928	0.904104	0.864965		False	False	False	False
1	8550001	8560000	0.0471936	-0.083688	1.10666	-1.15106	0.134534	0.123655						2.25771	0.0980055	2.25771	0.932928	0.904104	0.864965		False	False	False	False
1	8560001	8570000	0.0614655	0.131217	1.96492	0.0909094	0.0350169	0.537248						1.87401	0.137145	1.87401	0.801202	0.904104	0.864965		True	False	False	False
1	8570001	8580000	0.031594	-0.078415	0.168547	-1.12058	0.405881	0.130081						1.28913	0.217443	1.28913	0.932928	0.904104	0.864965		False	False	False	False
1	8580001	8590000	0.0286509	-0.00856385	-0.00844119	-0.716904	0.475293	0.235488						0.708463	0.322781	0.708463	0.932928	0.904104	0.864965		False	False	False	False
1	8590001	8600000	0.0696631	0.0494638	2.45789	-0.381553	0.014417	0.350528						2.83945	0.0565997	2.83945	0.544761	0.904104	0.864965		True	False	False	False
1	8600001	8610000	0.050682	0.213488	1.31643	0.566364	0.0993037	0.716235						0.750069	0.314374	0.750069	0.932928	0.907794	0.864965		False	False	False	False
1	8610001	8620000	0.0619786	0.261461	1.99577	0.843613	0.033184	0.80199						1.15216	0.24015	1.15216	0.783546	0.929102	0.864965		True	False	False	False
1	8620001	8630000	0.0791396	0.169958	3.02778	0.314801	0.00477517	0.625146						2.71298	0.0640528	2.71298	0.328583	0.904104	0.864965		True	True	False	False
1	8630001	8640000	0.0417442	-0.0777907	0.778948	-1.11698	0.207637	0.130858						1.89592	0.134564	1.89592	0.932928	0.904104	0.864965		False	False	False	False
1	8640001	8650000	0.0223817	-0.0277258	-0.38545	-0.827643	0.628664	0.202706						0.442194	0.3787	0.442194	0.932928	0.904104	0.864965		False	False	False	False
1	8650001	8660000	0.075881	0.378701	2.83182	1.52116	0.00703103	0.936202						1.31066	0.214055	1.31066	0.395472	0.987872	0.864965		True	True	False	False
1	8660001	8670000	0.0567993	0.306198	1.68431	1.10215	0.0559934	0.865764						0.582163	0.348767	0.582163	0.932928	0.953696	0.864965		False	False	False	False
1	8670001	8680000	0.0387813	0.314036	0.600766	1.14745	0.257485	0.875297						-0.546681	0.607689	-0.546681	0.932928	0.958028	0.864965		False	False	False	False
1	8680001	8690000	0.0369549	-0.0290455	0.490937	-0.835271	0.291821	0.200501						1.32621	0.211575	1.32621	0.932928	0.904104	0.864965		False	False	False	False
1	8690001	8700000	0.0433859	0.208704	0.877673	0.538718	0.183141	0.706802						0.338955	0.401449	0.338955	0.932928	0.906248	0.864965		False	False	False	False
1	8700001	8710000	0.0400329	0.122166	0.676037	0.038601	0.235588	0.516214						0.637436	0.337293	0.637436	0.932928	0.904104	0.864965		False	False	False	False
1	8710001	8720000	0.0342368	0.147087	0.327477	0.182626	0.347313	0.573917						0.144851	0.445196	0.144851	0.932928	0.904104	0.864965		False	False	False	False
1	8720001	8730000	0.0319232	0.095966	0.188347	-0.11281	0.398287	0.455204						0.301157	0.409939	0.301157	0.932928	0.904104	0.864965		False	False	False	False
1	8730001	8740000	0.0564783	0.217452	1.665	0.589277	0.0577893	0.723977						1.07573	0.253391	1.07573	0.932928	0.908948	0.864965		False	False	False	False
1	8740001	8750000	0.0430213	0.0195636	0.855748	-0.554351	0.188438	0.288654						1.4101	0.198668	1.4101	0.932928	0.904104	0.864965		False	False	False	False
1	8750001	8760000	0.041014	0.2016	0.735034	0.497664	0.219324	0.692476						0.23737	0.424174	0.23737	0.932928	0.905355	0.864965		False	False	False	False
1	8760001	8770000	0.0228742	0.0644082	-0.355829	-0.295188	0.616653	0.383327						-0.0606415	0.492732	-0.0606415	0.932928	0.904104	0.864965		False	False	False	False
1	8770001	8780000	0.0164717	-0.0571276	-0.740855	-0.997561	0.763314	0.157924						0.256706	0.419812	0.256706	0.932928	0.904104	0.864965		False	False	False	False
1	8780001	8790000	0.0375689	0.21528	0.527856	0.576723	0.280009	0.719725						-0.0488672	0.489954	-0.0488672	0.932928	0.908207	0.864965		False	False	False	False
1	8790001	8800000	0.0439872	0.245195	0.913836	0.749607	0.174616	0.775021						0.164229	0.440733	0.164229	0.932928	0.920918	0.864965		False	False	False	False
1	8800001	8810000	0.0196991	0.0503224	-0.546773	-0.376591	0.692324	0.352372						-0.170181	0.518537	-0.170181	0.932928	0.904104	0.864965		False	False	False	False
1	8810001	8820000	0.0305351	0.235736	0.104869	0.694941	0.430573	0.758179						-0.590072	0.617803	-0.590072	0.932928	0.91627	0.864965		False	False	False	False
1	8820001	8830000	0.0209887	0.0861047	-0.469219	-0.1698	0.661888	0.432398						-0.299418	0.549421	-0.299418	0.932928	0.904104	0.864965		False	False	False	False
1	8830001	8840000	0.0257685	0.189389	-0.181776	0.427098	0.54549	0.66735						-0.608874	0.622124	-0.608874	0.932928	0.904104	0.864965		False	False	False	False
1	8840001	8850000	0.0246641	0.135526	-0.248195	0.115814	0.572714	0.547363						-0.364009	0.564768	-0.364009	0.932928	0.904104	0.864965		False	False	False	False
1	8850001	8860000	0.00405199	0.0452095	-1.48774	-0.406139	0.946252	0.341459						-1.0816	0.727169	-1.0816	0.954914	0.904104	0.864965		False	False	False	False
1	8860001	8870000	0.0144487	0.127505	-0.862515	0.0694572	0.803752	0.528747						-0.931973	0.695087	-0.931973	0.932928	0.904104	0.864965		False	False	False	False
1	8870001	8880000	0.021029	0.120895	-0.466796	0.0312583	0.660929	0.513276						-0.498055	0.596396	-0.498055	0.932928	0.904104	0.864965		False	False	False	False
1	8880001	8890000	0.0269541	0.165701	-0.110483	0.290201	0.516452	0.615729						-0.400684	0.573461	-0.400684	0.932928	0.904104	0.864965		False	False	False	False
1	8890001	8900000	0.0111993	0.0944218	-1.05792	-0.121735	0.860589	0.451623						-0.936185	0.696009	-0.936185	0.932928	0.904104	0.864965		False	False	False	False
1	8900001	8910000	0.0251258	0.0220258	-0.22043	-0.540122	0.561394	0.293533						0.319692	0.405892	0.319692	0.932928	0.904104	0.864965		False	False	False	False
1	8910001	8920000	0.0116699	-0.0431505	-1.02962	-0.916785	0.852945	0.178199						-0.112836	0.504859	-0.112836	0.932928	0.904104	0.864965		False	False	False	False
1	8920001	8930000	0.0134972	0.157299	-0.919732	0.241644	0.821402	0.596858						-1.16138	0.743577	-1.16138	0.932928	0.904104	0.864965		False	False	False	False
1	8930001	8940000	0.0069338	0.0381423	-1.31443	-0.446982	0.918127	0.32659						-0.867451	0.680841	-0.867451	0.941571	0.904104	0.864965		False	False	False	False
1	8940001	8950000	0.0124482	-0.0612402	-0.982814	-1.02133	0.839881	0.152294						0.0385137	0.469791	0.0385137	0.932928	0.904104	0.864965		False	False	False	False
1	8950001	8960000	0.0312608	0.0497433	0.148508	-0.379938	0.413641	0.35112						0.528447	0.360146	0.528447	0.932928	0.904104	0.864965		False	False	False	False
1	8960001	8970000	0.0192295	0.128976	-0.575011	0.0779576	0.703083	0.532087						-0.652969	0.632331	-0.652969	0.932928	0.904104	0.864965		False	False	False	False
1	8970001	8980000	0.0183884	0.0243927	-0.625591	-0.526443	0.721973	0.298347						-0.0991481	0.501625	-0.0991481	0.932928	0.904104	0.864965		False	False	False	False
1	8980001	8990000	0.0194126	0.100074	-0.564002	-0.0890692	0.698952	0.464625						-0.474932	0.590926	-0.474932	0.932928	0.904104	0.864965		False	False	False	False
1	8990001	9000000	0.0201825	-0.0491085	-0.517702	-0.951218	0.681119	0.169357						0.433516	0.380539	0.433516	0.932928	0.904104	0.864965		False	False	False	False
1	10000001	10010000	0.0394251	0.162913	0.639483	0.274088	0.246066	0.609565						0.365395	0.395643	0.365395	0.932928	0.904104	0.864965		False	False	False	False
1	10010001	10020000	0.0240713	0.205068	-0.283843	0.517705	0.587371	0.699454						-0.801548	0.666223	-0.801548	0.932928	0.905695	0.864965		False	False	False	False
1	10020001	10030000	0.0155238	0.00267899	-0.79786	-0.65193	0.782798	0.256017						-0.14593	0.512763	-0.14593	0.932928	0.904104	0.864965		False	False	False	False
1	10030001	10040000	0.0297963	0.562305	0.0604384	2.58223	0.447841	0.99452						-2.5218	0.939562	-2.5218	0.932928	1	0.951435		False	False	False	False
1	10040001	10050000	0.0626762	0.753334	2.03773	3.68622	0.0308165	0.999835						-1.64849	0.833144	-1.64849	0.758981	1	0.882537		True	False	False	False
1	10050001	10060000	0.0572359	0.457164	1.71057	1.97461	0.053632	0.975379						-0.264041	0.540914	-0.264041	0.924902	1	0.864965		False	False	False	False
1	10060001	10070000	0.0418515	0.284645	0.785398	0.977593	0.205963	0.83698						-0.192194	0.523801	-0.192194	0.932928	0.941784	0.864965		False	False	False	False
1	10070001	10080000	0.056363	0.217352	1.65807	0.588696	0.0584306	0.723776						1.06937	0.254526	1.06937	0.932928	0.908847	0.864965		False	False	False	False
1	10080001	10090000	0.0628932	0.242114	2.05078	0.731804	0.030141	0.769682						1.31897	0.212736	1.31897	0.754643	0.919637	0.864965		True	False	False	False
1	10090001	10100000	0.0384244	0.0582823	0.579308	-0.33059	0.263881	0.369749						0.909897	0.283395	0.909897	0.932928	0.904104	0.864965		False	False	False	False
1	10100001	10110000	0.0406384	-0.0570402	0.712446	-0.997056	0.225397	0.158043						1.7095	0.156888	1.7095	0.932928	0.904104	0.864965		False	False	False	False
1	10110001	10120000	0.0742918	0.230907	2.73625	0.667033	0.00845454	0.749487						2.06922	0.115953	2.06922	0.43564	0.914068	0.864965		True	True	False	False
1	10120001	10130000	0.0587771	-0.102077	1.80325	-1.25733	0.0460109	0.10324						3.06058	0.0452374	3.06058	0.883302	0.904104	0.864965		True	False	False	False
1	10130001	10140000	0.0657926	-0.130391	2.22514	-1.42096	0.0221279	0.076847						3.6461	0.0242841	3.6461	0.659841	0.904104	0.864965		True	False	False	False
1	10140001	10150000	0.0184212	0.060674	-0.623621	-0.316768	0.721228	0.37503						-0.306853	0.551137	-0.306853	0.932928	0.904104	0.864965		False	False	False	False
1	10150001	10160000	0.0244135	0.0695612	-0.263266	-0.265408	0.578895	0.394878						0.00214184	0.478309	0.00214184	0.932928	0.904104	0.864965		False	False	False	False
1	10160001	10170000	0.0343311	0.265209	0.333147	0.86527	0.34531	0.80796						-0.532123	0.604336	-0.532123	0.932928	0.931427	0.864965		False	False	False	False
1	10170001	10180000	0.0301917	0.0140693	0.0842172	-0.586104	0.438581	0.277717						0.670321	0.33049	0.670321	0.932928	0.904104	0.864965		False	False	False	False
1	10180001	10190000	0.0298999	0.0452926	0.0666726	-0.40566	0.445434	0.341627						0.472332	0.372157	0.472332	0.932928	0.904104	0.864965		False	False	False	False
1	10190001	10200000	0.0334864	-0.153861	0.282352	-1.5566	0.36352	0.0592085						1.83895	0.141123	1.83895	0.932928	0.904104	0.864965		False	False	False	False
1	10200001	10210000	0.0486488	0.391465	1.19417	1.59493	0.118777	0.944706						-0.400757	0.573474	-0.400757	0.932928	0.992073	0.864965		False	False	False	False
1	10210001	10220000	0.0384649	0.0339106	0.581741	-0.471438	0.263128	0.317798						1.05318	0.257372	1.05318	0.932928	0.904104	0.864965		False	False	False	False
1	10220001	10230000	0.020253	0.0962446	-0.513463	-0.1112	0.679426	0.455876						-0.402263	0.573843	-0.402263	0.932928	0.904104	0.864965		False	False	False	False
1	10230001	10240000	0.0384993	0.0918379	0.583811	-0.136667	0.262518	0.445611						0.720478	0.320352	0.720478	0.932928	0.904104	0.864965		False	False	False	False
1	10240001	10250000	0.0673483	-0.0564192	2.31869	-0.993467	0.0187126	0.158918						3.31216	0.0348673	3.31216	0.612406	0.904104	0.864965		True	False	False	False
1	10250001	10260000	0.0304513	-0.0148092	0.0998312	-0.752996	0.432508	0.224505						0.852828	0.294235	0.852828	0.932928	0.904104	0.864965		False	False	False	False
1	10260001	10270000	0.0930986	-0.700819	3.86723	-4.71755	0.000785519	2.17746e-06						8.58478	2.85792e-05	8.58478	0.120195	0.00135367	0.0250842		True	True	True	True
1	10270001	10280000	0.0238328	-0.0514253	-0.298186	-0.964607	0.593196	0.165994						0.66642	0.331274	0.66642	0.932928	0.904104	0.864965		False	False	False	False
1	10280001	10290000	0.0211615	0.149778	-0.458829	0.198179	0.657749	0.57986						-0.657009	0.633262	-0.657009	0.932928	0.904104	0.864965		False	False	False	False
1	10290001	10300000	0.0247122	-0.0543946	-0.2453	-0.981767	0.571564	0.161748						0.736467	0.317124	0.736467	0.932928	0.904104	0.864965		False	False	False	False
1	10300001	10310000	0.0351392	0.0554158	0.381742	-0.347156	0.3284	0.36355						0.728898	0.318665	0.728898	0.932928	0.904104	0.864965		False	False	False	False
1	10310001	10320000	0.0423307	0.120687	0.814214	0.0300534	0.198613	0.512778						0.784161	0.307606	0.784161	0.932928	0.904104	0.864965		False	False	False	False
1	10320001	10330000	0.0962533	0.102519	4.05694	-0.07494	0.000508982	0.470278						4.13188	0.0139725	4.13188	0.088697	0.904104	0.864965		True	True	False	False
1	10330001	10340000	0.0407965	0.0170734	0.721953	-0.568742	0.222889	0.283722						1.2907	0.217189	1.2907	0.932928	0.904104	0.864965		False	False	False	False
1	10340001	10350000	0.0640361	0.227353	2.1195	0.646496	0.0266745	0.742858						1.47301	0.189288	1.47301	0.716805	0.912541	0.864965		True	False	False	False
1	10350001	10360000	0.0431032	-0.033456	0.860671	-0.860759	0.187205	0.193381						1.72143	0.155434	1.72143	0.932928	0.904104	0.864965		False	False	False	False
1	10360001	10370000	0.0113139	-0.0421876	-1.05103	-0.911221	0.858735	0.179693						-0.13981	0.511283	-0.13981	0.932928	0.904104	0.864965		False	False	False	False
1	10370001	10380000	0.0470483	0.0189243	1.09792	-0.558046	0.136184	0.287389						1.65597	0.163889	1.65597	0.932928	0.904104	0.864965		False	False	False	False
1	10380001	10390000	0.0425218	0.187358	0.825712	0.415358	0.195697	0.66306						0.410354	0.385783	0.410354	0.932928	0.904104	0.864965		False	False	False	False
1	10390001	10400000	0.032122	0.111906	0.200303	-0.0206918	0.393796	0.492225						0.220995	0.427905	0.220995	0.932928	0.904104	0.864965		False	False	False	False
1	10400001	10410000	0.0105657	0.0363344	-1.09602	-0.45743	0.870361	0.322831						-0.638593	0.628933	-0.638593	0.932928	0.904104	0.864965		False	False	False	False
1	10410001	10420000	0.0186301	-0.00378688	-0.611059	-0.689297	0.716545	0.244126						0.0782377	0.460534	0.0782377	0.932928	0.904104	0.864965		False	False	False	False
1	10420001	10430000	0.019621	-0.0905515	-0.551467	-1.19072	0.694149	0.11562						0.639256	0.336908	0.639256	0.932928	0.904104	0.864965		False	False	False	False
1	10430001	10440000	0.051539	0.244297	1.36797	0.744417	0.0920359	0.773489						0.623556	0.340134	0.623556	0.932928	0.920628	0.864965		False	False	False	False
1	10440001	10450000	0.0391627	0.102375	0.623706	-0.0757741	0.250704	0.469968						0.69948	0.324611	0.69948	0.932928	0.904104	0.864965		False	False	False	False
1	10450001	10460000	0.0354162	0.267669	0.398403	0.879487	0.322702	0.811759						-0.481085	0.592396	-0.481085	0.932928	0.932888	0.864965		False	False	False	False
1	10460001	10470000	0.0239994	0.0229768	-0.288163	-0.534626	0.589094	0.295524						0.246462	0.422128	0.246462	0.932928	0.904104	0.864965		False	False	False	False
1	10470001	10480000	0.0219704	0.118608	-0.410181	0.0180383	0.638548	0.507934						-0.428219	0.579983	-0.428219	0.932928	0.904104	0.864965		False	False	False	False
1	10480001	10490000	0.0638415	0.230281	2.1078	0.663417	0.0272449	0.748331						1.44439	0.193596	1.44439	0.721813	0.913656	0.864965		True	False	False	False
1	10490001	10500000	0.063296	0.144167	2.075	0.16575	0.0288688	0.567238						1.90925	0.133071	1.90925	0.741945	0.904104	0.864965		True	False	False	False
1	10500001	10510000	0.0932653	0.200973	3.87725	0.494041	0.000766467	0.691232						3.38321	0.0323244	3.38321	0.118252	0.905223	0.864965		True	True	False	False
1	10510001	10520000	0.0331551	0.112034	0.26243	-0.019953	0.370865	0.49252						0.282383	0.414159	0.282383	0.932928	0.904104	0.864965		False	False	False	False
1	10520001	10530000	0.0459843	-0.0234656	1.03393	-0.803023	0.148656	0.209746						1.83695	0.141349	1.83695	0.932928	0.904104	0.864965		False	False	False	False
1	10530001	10540000	0.042168	0.121981	0.804434	0.0375343	0.201066	0.515787						0.7669	0.310974	0.7669	0.932928	0.904104	0.864965		False	False	False	False
1	10540001	10550000	0.072904	0.132525	2.65279	0.0984701	0.00993413	0.540367						2.55432	0.0746563	2.55432	0.466415	0.904104	0.864965		True	True	False	False
1	10550001	10560000	0.0209428	0.0145806	-0.471977	-0.583149	0.662936	0.278752						0.111171	0.452911	0.111171	0.932928	0.904104	0.864965		False	False	False	False
1	10560001	10570000	0.0223874	0.117039	-0.385109	0.00897291	0.628527	0.504211						-0.394082	0.571887	-0.394082	0.932928	0.904104	0.864965		False	False	False	False
1	10570001	10580000	0.0196512	0.00797865	-0.549651	-0.621302	0.693419	0.265988						0.0716515	0.462076	0.0716515	0.932928	0.904104	0.864965		False	False	False	False
1	10580001	10590000	0.0324687	0.0940384	0.221152	-0.12395	0.38609	0.450752						0.345102	0.400123	0.345102	0.932928	0.904104	0.864965		False	False	False	False
1	10590001	10600000	0.0340002	0.0574605	0.313251	-0.335339	0.352429	0.368006						0.64859	0.334971	0.64859	0.932928	0.904104	0.864965		False	False	False	False
1	10600001	10610000	0.0350418	0.0221944	0.375885	-0.539147	0.330408	0.293872						0.915032	0.282441	0.915032	0.932928	0.904104	0.864965		False	False	False	False
1	10610001	10620000	0.0287117	-0.0128844	-0.00478177	-0.741873	0.473768	0.227827						0.737091	0.316976	0.737091	0.932928	0.904104	0.864965		False	False	False	False
1	10620001	10630000	0.0249191	-0.128033	-0.23286	-1.40733	0.566483	0.0788203						1.17447	0.236276	1.17447	0.932928	0.904104	0.864965		False	False	False	False
1	10630001	10640000	0.0157578	0.00450058	-0.783787	-0.641403	0.778062	0.259444						-0.142384	0.511902	-0.142384	0.932928	0.904104	0.864965		False	False	False	False
1	10640001	10650000	0.051885	-0.150425	1.38878	-1.53674	0.0891415	0.0615634						2.92552	0.0519515	2.92552	0.932928	0.904104	0.864965		False	False	False	False
1	10650001	10660000	0.0147327	0.0175721	-0.845434	-0.56586	0.798311	0.284697						-0.279574	0.544655	-0.279574	0.932928	0.904104	0.864965		False	False	False	False
1	10660001	10670000	0.0385206	0.0806988	0.585089	-0.201041	0.262152	0.420067						0.78613	0.307202	0.78613	0.932928	0.904104	0.864965		False	False	False	False
1	10670001	10680000	0.0438621	0.127654	0.906307	0.0703205	0.17641	0.529099						0.835987	0.297438	0.835987	0.932928	0.904104	0.864965		False	False	False	False
1	10680001	10690000	0.027131	0.208549	-0.0998412	0.537821	0.51208	0.706481						-0.637662	0.628729	-0.637662	0.932928	0.906248	0.864965		False	False	False	False
1	10690001	10700000	0.0446746	0.191153	0.955173	0.437292	0.165342	0.67102						0.517881	0.362431	0.517881	0.932928	0.904183	0.864965		False	False	False	False
1	10700001	10710000	0.0644544	0.342715	2.14466	1.31319	0.025497	0.906058						0.831473	0.298292	0.831473	0.703154	0.973011	0.864965		True	False	False	False
1	10710001	10720000	0.132569	0.990984	6.24083	5.05963	4.35492e-06	1						1.1812	0.235147	1.1812	0.00445217	1	0.864965		True	True	False	False
1	10720001	10730000	0.0676367	0.309779	2.33604	1.12285	0.0181317	0.870192						1.21319	0.229795	1.21319	0.604382	0.955715	0.864965		True	False	False	False
1	10730001	10740000	0.0513811	0.0946449	1.35848	-0.120445	0.0933151	0.45217						1.47892	0.188389	1.47892	0.932928	0.904104	0.864965		False	False	False	False
1	10740001	10750000	0.0502824	0.00214977	1.2924	-0.654988	0.102903	0.255027						1.94739	0.128777	1.94739	0.932928	0.904104	0.864965		False	False	False	False
1	10750001	10760000	0.0603088	0.23766	1.89536	0.706058	0.0394115	0.761656						1.1893	0.233793	1.1893	0.836344	0.917563	0.864965		True	False	False	False
1	10760001	10770000	0.0462584	-0.128389	1.05041	-1.40939	0.145356	0.0785068						2.45981	0.0815623	2.45981	0.932928	0.904104	0.864965		False	False	False	False
1	10770001	10780000	0.109297	0.165479	4.84134	0.288915	7.62112e-05	0.615259						4.55243	0.0084363	4.55243	0.0273748	0.904104	0.740419		True	True	False	False
1	10780001	10790000	0.0770208	0.100634	2.90036	-0.0858306	0.00614262	0.46596						2.98619	0.0488711	2.98619	0.372287	0.904104	0.864965		True	True	False	False
1	10790001	10800000	0.0725513	0.127076	2.63158	0.0669816	0.0103473	0.52771						2.5646	0.0739446	2.5646	0.474991	0.904104	0.864965		True	False	False	False
1	10800001	10810000	0.0395213	-0.0364902	0.645271	-0.878295	0.244413	0.188588						1.52357	0.181984	1.52357	0.932928	0.904104	0.864965		False	False	False	False
1	10810001	10820000	0.0283526	0.055366	-0.0263809	-0.347444	0.482551	0.363445						0.321063	0.405599	0.321063	0.932928	0.904104	0.864965		False	False	False	False
1	10820001	10830000	0.0320016	0.12989	0.193058	0.083243	0.396534	0.534172						0.109815	0.453242	0.109815	0.932928	0.904104	0.864965		False	False	False	False
1	10830001	10840000	0.0822168	0.0330963	3.21283	-0.476144	0.00325422	0.316081						3.68898	0.0231178	3.68898	0.269347	0.904104	0.864965		True	True	False	False
1	10840001	10850000	0.0318084	0.248985	0.181441	0.771508	0.400926	0.781507						-0.590067	0.617803	-0.590067	0.932928	0.922566	0.864965		False	False	False	False
1	10850001	10860000	0.0178288	0.100234	-0.659245	-0.0881477	0.734384	0.465002						-0.571097	0.613384	-0.571097	0.932928	0.904104	0.864965		False	False	False	False
1	10860001	10870000	0.0290841	-0.0439579	0.0176108	-0.921452	0.464663	0.176996						0.939062	0.277929	0.939062	0.932928	0.904104	0.864965		False	False	False	False
1	10870001	10880000	0.0281717	0.0812915	-0.0372572	-0.197617	0.486855	0.421433						0.160359	0.441615	0.160359	0.932928	0.904104	0.864965		False	False	False	False
1	10880001	10890000	0.0173678	0.0675356	-0.68697	-0.277114	0.74439	0.390315						-0.409856	0.57561	-0.409856	0.932928	0.904104	0.864965		False	False	False	False
1	10890001	10900000	0.0371161	-0.102802	0.50063	-1.26152	0.288681	0.102484						1.76215	0.150398	1.76215	0.932928	0.904104	0.864965		False	False	False	False
1	10900001	10910000	0.0497046	0.414186	1.25766	1.72623	0.108269	0.957654						-0.468572	0.589418	-0.468572	0.932928	0.998295	0.864965		False	False	False	False
1	10910001	10920000	0.0252881	-0.0992114	-0.210669	-1.24077	0.557318	0.106241						1.0301	0.261504	1.0301	0.932928	0.904104	0.864965		False	False	False	False
1	10920001	10930000	0.00924267	0.184207	-1.17559	0.397145	0.889462	0.656343						-1.57273	0.820544	-1.57273	0.934203	0.904104	0.877522		False	False	False	False
1	10930001	10940000	0.0215807	0.00451434	-0.43362	-0.641323	0.647861	0.259474						0.207703	0.430927	0.207703	0.932928	0.904104	0.864965		False	False	False	False
1	10940001	10950000	0.0148387	0.0558907	-0.839059	-0.344411	0.796239	0.364594						-0.494648	0.595548	-0.494648	0.932928	0.904104	0.864965		False	False	False	False
1	10950001	10960000	0.029913	0.0625764	0.0674577	-0.305774	0.445129	0.37924						0.373232	0.393923	0.373232	0.932928	0.904104	0.864965		False	False	False	False
1	10960001	10970000	0.0323353	-0.00164982	0.213126	-0.676947	0.389071	0.247982						0.890073	0.287072	0.890073	0.932928	0.904104	0.864965		False	False	False	False
1	10970001	10980000	0.0178417	0.0568213	-0.658472	-0.339033	0.734113	0.366626						-0.319439	0.554131	-0.319439	0.932928	0.904104	0.864965		False	False	False	False
1	10980001	10990000	0.0384499	0.0203988	0.580838	-0.549524	0.263406	0.290303						1.13036	0.243922	1.13036	0.932928	0.904104	0.864965		False	False	False	False
1	10990001	11000000	0.0133587	0.0774291	-0.92806	-0.219938	0.823863	0.412672						-0.708122	0.644917	-0.708122	0.932928	0.904104	0.864965		False	False	False	False
1	11000001	11010000	0.0254423	-0.0546621	-0.201392	-0.983313	0.553516	0.161384						0.781921	0.30805	0.781921	0.932928	0.904104	0.864965		False	False	False	False
1	11010001	11020000	0.0579804	0.0706989	1.75534	-0.258832	0.0498737	0.397399						2.01417	0.121598	2.01417	0.905582	0.904104	0.864965		True	False	False	False
1	11020001	11030000	0.0724504	0.189744	2.62552	0.429148	0.0104709	0.66808						2.19637	0.103562	2.19637	0.477513	0.904104	0.864965		True	False	False	False
1	11030001	11040000	0.078248	0.546822	2.97416	2.49275	0.00533424	0.993061						0.481409	0.370181	0.481409	0.348005	1	0.864965		True	True	False	False
1	11040001	11050000	0.0471931	0.158524	1.10663	0.248721	0.134542	0.599624						0.857906	0.293244	0.857906	0.932928	0.904104	0.864965		False	False	False	False
1	11050001	11060000	0.0391721	-0.08656	0.624272	-1.16765	0.250543	0.12022						1.79193	0.146772	1.79193	0.932928	0.904104	0.864965		False	False	False	False
1	11060001	11070000	0.0711342	0.0988231	2.54636	-0.0962986	0.0121682	0.461779						2.64266	0.0686003	2.64266	0.506004	0.904104	0.864965		True	False	False	False
1	11070001	11080000	0.107992	-0.140694	4.76286	-1.4805	9.19978e-05	0.0686886						6.24336	0.00090841	6.24336	0.0315821	0.904104	0.246402		True	True	False	False
1	11080001	11090000	0.0847375	0.238219	3.36442	0.709293	0.00237561	0.762695						2.65513	0.0677694	2.65513	0.227843	0.917888	0.864965		True	True	False	False
1	11090001	11100000	0.055149	0.271227	1.58507	0.900051	0.0656499	0.817276						0.685015	0.327483	0.685015	0.932928	0.934725	0.864965		False	False	False	False
1	11100001	11110000	0.0382625	0.309454	0.56957	1.12097	0.266924	0.869782						-0.551401	0.608743	-0.551401	0.932928	0.955537	0.864965		False	False	False	False
1	11110001	11120000	0.0308841	-0.243852	0.125854	-2.07667	0.422436	0.0190321						2.20252	0.103007	2.20252	0.932928	0.896128	0.864965		False	False	True	False
1	11120001	11130000	0.0454753	-0.0153049	1.00332	-0.755861	0.155	0.223623						1.75919	0.150787	1.75919	0.932928	0.904104	0.864965		False	False	False	False
1	11130001	11140000	0.0565992	0.0247569	1.67228	-0.524338	0.0571078	0.299069						2.19662	0.103538	2.19662	0.932928	0.904104	0.864965		False	False	False	False
1	11140001	11150000	0.0536486	-0.359416	1.49484	-2.74453	0.0757561	0.00319597						4.23937	0.0123033	4.23937	0.932928	0.327088	0.864965		False	False	True	True
1	11150001	11160000	0.0321501	0.102427	0.201992	-0.0754725	0.393194	0.470073						0.277465	0.415207	0.277465	0.932928	0.904104	0.864965		False	False	False	False
1	11160001	11170000	0.0350802	0.133348	0.378199	0.103224	0.329624	0.542302						0.274975	0.415758	0.274975	0.932928	0.904104	0.864965		False	False	False	False
1	11170001	11180000	0.0275583	0.117751	-0.074147	0.0130896	0.50175	0.505894						-0.0872366	0.498875	-0.0872366	0.932928	0.904104	0.864965		False	False	False	False
1	11180001	11190000	0.0680868	0.177574	2.3631	0.358817	0.017252	0.641953						2.00429	0.122665	2.00429	0.591593	0.904104	0.864965		True	False	False	False
1	11190001	11200000	0.0286337	0.261446	-0.00947563	0.843526	0.475713	0.801963						-0.853001	0.677766	-0.853001	0.932928	0.929102	0.864965		False	False	False	False
1	11200001	11210000	0.035596	0.142338	0.409217	0.155178	0.31898	0.563031						0.254039	0.420411	0.254039	0.932928	0.904104	0.864965		False	False	False	False
1	11210001	11220000	0.0485981	0.0100308	1.19112	-0.609443	0.119292	0.269881						1.80056	0.145744	1.80056	0.932928	0.904104	0.864965		False	False	False	False
1	11220001	11230000	0.0451031	0.0390296	0.980942	-0.441854	0.159739	0.328427						1.4228	0.196779	1.4228	0.932928	0.904104	0.864965		False	False	False	False
1	11230001	11240000	0.0550614	0.113959	1.5798	-0.00882846	0.0662389	0.496944						1.58863	0.172933	1.58863	0.932928	0.904104	0.864965		False	False	False	False
1	11240001	11250000	0.0685095	-0.123115	2.38852	-1.37891	0.0164426	0.0830593						3.76743	0.0212017	3.76743	0.583296	0.904104	0.864965		True	False	False	False
1	11250001	11260000	0.063176	0.291599	2.06778	1.01778	0.0292471	0.846732						1.05	0.25792	1.05	0.746008	0.945772	0.864965		True	False	False	False
1	11260001	11270000	0.0560041	0.0616509	1.63649	-0.311122	0.0604894	0.377172						1.94761	0.128757	1.94761	0.932928	0.904104	0.864965		False	False	False	False
1	11270001	11280000	0.0347257	-0.0417815	0.356879	-0.908874	0.336953	0.180304						1.26575	0.221253	1.26575	0.932928	0.904104	0.864965		False	False	False	False
1	11280001	11290000	0.0442217	-0.0251019	0.927935	-0.812479	0.171403	0.207031						1.74041	0.153042	1.74041	0.932928	0.904104	0.864965		False	False	False	False
1	11290001	11300000	0.0761123	0.409971	2.84573	1.70187	0.00683233	0.955535						1.14386	0.24158	1.14386	0.390287	0.997198	0.864965		True	True	False	False
1	11300001	11310000	0.0404171	0.134019	0.699142	0.107102	0.22905	0.543882						0.59204	0.346646	0.59204	0.932928	0.904104	0.864965		False	False	False	False
1	11310001	11320000	0.0416289	0.0346258	0.772015	-0.467305	0.209449	0.319304						1.23932	0.225501	1.23932	0.932928	0.904104	0.864965		False	False	False	False
1	11320001	11330000	0.0568445	-0.110702	1.68703	-1.30718	0.0557501	0.0945356						2.99421	0.0484649	2.99421	0.932928	0.904104	0.864965		False	False	False	False
1	11330001	11340000	0.0758828	0.0085124	2.83193	-0.618218	0.0070283	0.266997						3.45014	0.030081	3.45014	0.395472	0.904104	0.864965		True	True	False	False
1	11340001	11350000	0.0541367	-0.104905	1.52419	-1.27368	0.0723712	0.100314						2.79786	0.058918	2.79786	0.932928	0.904104	0.864965		False	False	False	False
1	11350001	11360000	0.0615609	-0.0507674	1.97066	-0.960805	0.0346755	0.166971						2.93146	0.0516501	2.93146	0.798216	0.904104	0.864965		True	False	False	False
1	11360001	11370000	0.0813935	-0.213211	3.16333	-1.89959	0.00356995	0.0287365						5.06292	0.00441821	5.06292	0.281696	0.904104	0.54562		True	True	True	False
1	11370001	11380000	0.099954	-0.19575	4.27949	-1.79868	0.000308111	0.0359221						6.07817	0.00112003	6.07817	0.066199	0.904104	0.270124		True	True	True	False
1	11380001	11390000	0.0486908	-0.177103	1.19669	-1.69092	0.118351	0.0450893						2.88761	0.0539262	2.88761	0.932928	0.904104	0.864965		False	False	True	False
1	11390001	11400000	0.0615296	-0.111479	1.96877	-1.31166	0.0347801	0.0937604						3.28044	0.0360744	3.28044	0.798731	0.904104	0.864965		True	False	False	False
1	11400001	11410000	0.0669031	0.00214364	2.29192	-0.655024	0.0196342	0.255012						2.94694	0.0508281	2.94694	0.625122	0.904104	0.864965		True	False	False	False
1	11410001	11420000	0.0665897	-0.270505	2.27307	-2.2307	0.0203348	0.013018						4.50377	0.00895617	4.50377	0.635338	0.742056	0.760616		True	False	True	False
1	11420001	11430000	0.0746899	0.123951	2.76019	0.0489177	0.00807348	0.520346						2.71127	0.0641528	2.71127	0.427057	0.904104	0.864965		True	True	False	False
1	11430001	11440000	0.0706133	0.236887	2.51504	0.701594	0.0129499	0.760265						1.81344	0.144162	1.81344	0.521088	0.916973	0.864965		True	False	False	False
1	11440001	11450000	0.0384561	-0.0516569	0.581213	-0.965945	0.263283	0.165665						1.54716	0.178582	1.54716	0.932928	0.904104	0.864965		False	False	False	False
1	11450001	11460000	0.0263018	0.149221	-0.149708	0.194957	0.532434	0.578626						-0.344665	0.56022	-0.344665	0.932928	0.904104	0.864965		False	False	False	False
1	11460001	11470000	0.0457479	0.375358	1.01972	1.50184	0.151582	0.933762						-0.482121	0.592662	-0.482121	0.932928	0.986672	0.864965		False	False	False	False
1	11470001	11480000	0.0286536	0.112018	-0.00827997	-0.0200431	0.475219	0.492478						0.0117632	0.476056	0.0117632	0.932928	0.904104	0.864965		False	False	False	False
1	11480001	11490000	0.0303048	0.157377	0.0910173	0.242094	0.43595	0.597036						-0.151077	0.513948	-0.151077	0.932928	0.904104	0.864965		False	False	False	False
1	11490001	11500000	0.0474876	0.115334	1.12433	-0.000877923	0.13123	0.500185						1.12521	0.244828	1.12521	0.932928	0.904104	0.864965		False	False	False	False
1	11500001	11510000	0.0243149	0.0796228	-0.269194	-0.20726	0.581343	0.41764						-0.0619341	0.493036	-0.0619341	0.932928	0.904104	0.864965		False	False	False	False
1	11510001	11520000	0.0286462	-0.00350581	-0.00871999	-0.687673	0.475398	0.244616						0.678953	0.328717	0.678953	0.932928	0.904104	0.864965		False	False	False	False
1	11520001	11530000	0.0292661	0.226002	0.0285585	0.638686	0.460361	0.740296						-0.610128	0.622417	-0.610128	0.932928	0.911934	0.864965		False	False	False	False
1	11530001	11540000	0.0270159	0.0697055	-0.106761	-0.264573	0.514912	0.395191						0.157813	0.442218	0.157813	0.932928	0.904104	0.864965		False	False	False	False
1	11540001	11550000	0.0384985	-0.00635015	0.583762	-0.704111	0.262534	0.239508						1.28787	0.217648	1.28787	0.932928	0.904104	0.864965		False	False	False	False
1	11550001	11560000	0.0500608	0.0452846	1.27908	-0.405705	0.10494	0.341612						1.68479	0.160124	1.68479	0.932928	0.904104	0.864965		False	False	False	False
1	11560001	11570000	0.0529356	0.0913615	1.45196	-0.13942	0.0809461	0.44454						1.59138	0.17257	1.59138	0.932928	0.904104	0.864965		False	False	False	False
1	11570001	11580000	0.0781116	0.00938704	2.96596	-0.613163	0.00541807	0.26869						3.57912	0.0261867	3.57912	0.349657	0.904104	0.864965		True	True	False	False
1	11580001	11590000	0.0455804	-0.0656071	1.00964	-1.04657	0.153641	0.146459						2.05621	0.117268	2.05621	0.932928	0.904104	0.864965		False	False	False	False
1	11590001	11600000	0.0470941	-0.0494212	1.10067	-0.953025	0.135658	0.168888						2.0537	0.117535	2.0537	0.932928	0.904104	0.864965		False	False	False	False
1	11600001	11610000	0.0405499	0.0244319	0.707129	-0.526216	0.226853	0.29841						1.23335	0.226458	1.23335	0.932928	0.904104	0.864965		False	False	False	False
1	11610001	11620000	0.0548531	0.144951	1.56727	0.170283	0.0676118	0.569017						1.39699	0.200675	1.39699	0.932928	0.904104	0.864965		False	False	False	False
1	11620001	11630000	0.0449494	0.0603109	0.971695	-0.318867	0.161729	0.374226						1.29056	0.217209	1.29056	0.932928	0.904104	0.864965		False	False	False	False
1	11630001	11640000	0.0139496	-0.0744965	-0.892528	-1.09794	0.813225	0.135004						0.205411	0.431457	0.205411	0.932928	0.904104	0.864965		False	False	False	False
1	11640001	11650000	0.0209959	0.0988064	-0.468789	-0.0963952	0.66171	0.461741						-0.372394	0.566751	-0.372394	0.932928	0.904104	0.864965		False	False	False	False
1	11650001	11660000	0.0183264	0.112175	-0.62932	-0.0191388	0.723368	0.492864						-0.610181	0.622429	-0.610181	0.932928	0.904104	0.864965		False	False	False	False
1	11660001	11670000	0.0204054	0.236404	-0.5043	0.698804	0.675824	0.759363						-1.2031	0.751956	-1.2031	0.932928	0.916792	0.864965		False	False	False	False
1	11670001	11680000	0.0180711	-0.0392254	-0.644675	-0.894101	0.728971	0.184297						0.249426	0.421454	0.249426	0.932928	0.904104	0.864965		False	False	False	False
1	11680001	11690000	0.0297794	0.0188588	0.0594231	-0.558424	0.448267	0.28726						0.617847	0.341312	0.617847	0.932928	0.904104	0.864965		False	False	False	False
1	11690001	11700000	0.0289174	0.33121	0.00758524	1.2467	0.46876	0.89448						-1.23911	0.759105	-1.23911	0.932928	0.967647	0.865014		False	False	False	False
1	11700001	11710000	0.0138749	0.0956107	-0.897019	-0.114864	0.814633	0.454394						-0.782155	0.661797	-0.782155	0.932928	0.904104	0.864965		False	False	False	False
1	11710001	11720000	0.0233435	0.164731	-0.32761	0.284592	0.605152	0.613621						-0.612203	0.622896	-0.612203	0.932928	0.904104	0.864965		False	False	False	False
1	11720001	11730000	0.0165828	0.0924423	-0.734175	-0.133174	0.761039	0.447041						-0.601001	0.620379	-0.601001	0.932928	0.904104	0.864965		False	False	False	False
1	11730001	11740000	0.0183965	-0.00690002	-0.625106	-0.707288	0.721795	0.238465						0.082182	0.459596	0.082182	0.932928	0.904104	0.864965		False	False	False	False
1	11740001	11750000	0.0216153	0.102123	-0.43154	-0.0772255	0.647034	0.469364						-0.354315	0.562468	-0.354315	0.932928	0.904104	0.864965		False	False	False	False
1	11750001	11760000	0.0310572	0.173037	0.136268	0.332595	0.418387	0.632019						-0.196327	0.524814	-0.196327	0.932928	0.904104	0.864965		False	False	False	False
1	11760001	11770000	0.0231294	0.226813	-0.340485	0.643373	0.610386	0.74181						-0.983858	0.706301	-0.983858	0.932928	0.912258	0.864965		False	False	False	False
1	11770001	11780000	0.0503079	0.0373377	1.29394	-0.451632	0.102671	0.324907						1.74557	0.152401	1.74557	0.932928	0.904104	0.864965		False	False	False	False
1	11780001	11790000	0.0562356	0.46424	1.65041	2.0155	0.059154	0.977575						-0.365089	0.565036	-0.365089	0.932928	1	0.864965		False	False	False	False
1	11790001	11800000	0.0506165	0.19862	1.3125	0.480444	0.0998802	0.686465						0.832053	0.298194	0.832053	0.932928	0.904903	0.864965		False	False	False	False
1	11800001	11810000	0.0192066	-0.0102991	-0.576386	-0.726932	0.703585	0.232408						0.150545	0.443918	0.150545	0.932928	0.904104	0.864965		False	False	False	False
1	11810001	11820000	0.0228159	0.17788	-0.359338	0.360584	0.618107	0.642667						-0.719922	0.64757	-0.719922	0.932928	0.904104	0.864965		False	False	False	False
1	11820001	11830000	0.0313626	0.150468	0.15463	0.202165	0.411296	0.581416						-0.0475346	0.489649	-0.0475346	0.932928	0.904104	0.864965		False	False	False	False
1	11830001	11840000	0.0237572	0.1043	-0.302729	-0.0646482	0.595038	0.474395						-0.238081	0.534699	-0.238081	0.932928	0.904104	0.864965		False	False	False	False
1	11840001	11850000	0.0341932	-0.0563982	0.324855	-0.993346	0.348268	0.158939						1.3182	0.212866	1.3182	0.932928	0.904104	0.864965		False	False	False	False
1	11850001	11860000	0.0145367	0.160526	-0.857223	0.26029	0.802078	0.604112						-1.11751	0.734644	-1.11751	0.932928	0.904104	0.864965		False	False	False	False
1	11860001	11870000	0.0220883	0.334399	-0.403095	1.26513	0.635715	0.897758						-1.66823	0.836309	-1.66823	0.932928	0.968929	0.883907		False	False	False	False
1	11870001	11880000	0.0360881	0.137077	0.438811	0.124779	0.308969	0.550918						0.314032	0.407098	0.314032	0.932928	0.904104	0.864965		False	False	False	False
1	11880001	11890000	0.0402103	-0.0147334	0.686705	-0.752559	0.232583	0.224651						1.43926	0.194351	1.43926	0.932928	0.904104	0.864965		False	False	False	False
1	11890001	11900000	0.039382	0.131088	0.636892	0.0901641	0.246794	0.536944						0.546728	0.356287	0.546728	0.932928	0.904104	0.864965		False	False	False	False
1	11900001	11910000	0.0472294	-0.0304806	1.10881	-0.843564	0.134129	0.198189						1.95237	0.128247	1.95237	0.932928	0.904104	0.864965		False	False	False	False
1	11910001	11920000	0.0587027	0.268797	1.79877	0.886008	0.0463636	0.813542						0.912765	0.28285	0.912765	0.884779	0.933528	0.864965		True	False	False	False
1	11920001	11930000	0.0212705	0.12311	-0.452272	0.0440612	0.655183	0.518401						-0.496333	0.59597	-0.496333	0.932928	0.904104	0.864965		False	False	False	False
1	11930001	11940000	0.0340902	0.0707139	0.318661	-0.258746	0.350443	0.397437						0.577407	0.34979	0.577407	0.932928	0.904104	0.864965		False	False	False	False
1	11940001	11950000	0.0280792	-0.0655319	-0.04282	-1.04613	0.489059	0.146552						1.00331	0.266253	1.00331	0.932928	0.904104	0.864965		False	False	False	False
1	11950001	11960000	0.0513361	0.118695	1.35577	0.0185424	0.0937076	0.508135						1.33723	0.209898	1.33723	0.932928	0.904104	0.864965		False	False	False	False
1	11960001	11970000	0.0534047	0.265463	1.48017	0.866738	0.077503	0.808361						0.61343	0.342206	0.61343	0.932928	0.93167	0.864965		False	False	False	False
1	11970001	11980000	0.0367261	0.195495	0.477175	0.462385	0.296324	0.679984						0.0147909	0.475354	0.0147909	0.932928	0.904692	0.864965		False	False	False	False
1	11980001	11990000	0.0350016	0.0769397	0.37347	-0.222766	0.33123	0.411578						0.596236	0.345778	0.596236	0.932928	0.904104	0.864965		False	False	False	False
1	11990001	12000000	0.0321243	0.306287	0.200436	1.10266	0.393754	0.865866						-0.902229	0.688498	-0.902229	0.932928	0.953696	0.864965		False	False	False	False
1	12000001	12010000	0.0472329	0.16035	1.10902	0.259276	0.134086	0.603717						0.849744	0.294834	0.849744	0.932928	0.904104	0.864965		False	False	False	False
1	12010001	12020000	0.057091	0.354886	1.70185	1.38353	0.0544055	0.917304						0.318325	0.406179	0.318325	0.931131	0.978522	0.864965		False	False	False	False
1	12020001	12030000	0.0198477	0.154006	-0.537833	0.222613	0.688795	0.589468						-0.760446	0.656755	-0.760446	0.932928	0.904104	0.864965		False	False	False	False
1	12030001	12040000	0.0173329	0.166285	-0.689064	0.293574	0.7451	0.617037						-0.982638	0.706022	-0.982638	0.932928	0.904104	0.864965		False	False	False	False
1	12040001	12050000	0.024232	0.336257	-0.274177	1.27587	0.583447	0.89966						-1.55004	0.816665	-1.55004	0.932928	0.969876	0.876236		False	False	False	False
1	12050001	12060000	0.0226908	0.147835	-0.36686	0.186949	0.621213	0.575604						-0.553809	0.609304	-0.553809	0.932928	0.904104	0.864965		False	False	False	False
1	12060001	12070000	0.0313065	0.104807	0.151262	-0.0617192	0.41259	0.475548						0.212981	0.429698	0.212981	0.932928	0.904104	0.864965		False	False	False	False
1	12070001	12080000	0.0161594	0.141663	-0.759639	0.151278	0.769791	0.561449						-0.910917	0.69046	-0.910917	0.932928	0.904104	0.864965		False	False	False	False
1	12080001	12090000	0.0171467	0.254927	-0.700264	0.805851	0.749075	0.791481						-1.50611	0.809208	-1.50611	0.932928	0.925359	0.874043		False	False	False	False
1	12090001	12100000	0.0327573	0.359666	0.238503	1.41115	0.379685	0.921382						-1.17265	0.745865	-1.17265	0.932928	0.980455	0.864965		False	False	False	False
1	12100001	12110000	0.027094	0.189839	-0.102065	0.429695	0.513	0.668273						-0.53176	0.604249	-0.53176	0.932928	0.904104	0.864965		False	False	False	False
1	12110001	12120000	0.0473342	0.340885	1.11511	1.30261	0.132971	0.904321						-0.187502	0.522702	-0.187502	0.932928	0.972264	0.864965		False	False	False	False
1	12120001	12130000	0.0379505	0.313042	0.550805	1.14171	0.272732	0.874111						-0.590903	0.618001	-0.590903	0.932928	0.957374	0.864965		False	False	False	False
1	12130001	12140000	0.0784034	0.173745	2.98351	0.336684	0.00521938	0.633572						2.64682	0.0683192	2.64682	0.344067	0.904104	0.864965		True	True	False	False
1	12140001	12150000	0.0593592	0.312781	1.83825	1.1402	0.043417	0.873811						0.698053	0.324898	0.698053	0.864939	0.957317	0.864965		True	False	False	False
1	12150001	12160000	0.0472822	0.429542	1.11199	1.81497	0.133561	0.964858						-0.702988	0.643758	-0.702988	0.932928	1	0.864965		False	False	False	False
1	12160001	12170000	0.0460617	0.189117	1.03858	0.425525	0.147725	0.66679						0.61306	0.342286	0.61306	0.932928	0.904104	0.864965		False	False	False	False
1	12170001	12180000	0.0407631	0.144165	0.719946	0.165741	0.223436	0.567234						0.554205	0.354698	0.554205	0.932928	0.904104	0.864965		False	False	False	False
1	12180001	12190000	0.0341717	0.0841641	0.323562	-0.181015	0.348711	0.428017						0.504577	0.365267	0.504577	0.932928	0.904104	0.864965		False	False	False	False
1	12190001	12200000	0.0342984	0.0897082	0.331184	-0.148975	0.346001	0.440771						0.48016	0.37042	0.48016	0.932928	0.904104	0.864965		False	False	False	False
1	12200001	12210000	0.0285773	0.206061	-0.012868	0.523446	0.47705	0.701495						-0.536314	0.6053	-0.536314	0.932928	0.906064	0.864965		False	False	False	False
1	12210001	12220000	0.0321338	0.0468474	0.201009	-0.396674	0.393565	0.344915						0.597683	0.345482	0.597683	0.932928	0.904104	0.864965		False	False	False	False
1	12220001	12230000	0.0536372	-0.203033	1.49415	-1.84077	0.0758454	0.0327713						3.33492	0.034016	3.33492	0.932928	0.904104	0.864965		False	False	True	False
1	12230001	12240000	0.0286466	0.0183549	-0.00870083	-0.561336	0.47539	0.286262						0.552635	0.355034	0.552635	0.932928	0.904104	0.864965		False	False	False	False
1	12240001	12250000	0.0433336	0.135377	0.874526	0.114952	0.183904	0.546987						0.759574	0.312441	0.759574	0.932928	0.904104	0.864965		False	False	False	False
1	12250001	12260000	0.0663509	0.282555	2.25871	0.965516	0.0208476	0.834007						1.29319	0.216807	1.29319	0.642747	0.940603	0.864965		True	False	False	False
1	12260001	12270000	0.0480441	0.230472	1.1578	0.664522	0.125152	0.748682						0.493281	0.367666	0.493281	0.932928	0.913743	0.864965		False	False	False	False
1	12270001	12280000	0.0201172	0.131748	-0.521626	0.0939772	0.682625	0.538501						-0.615604	0.623679	-0.615604	0.932928	0.904104	0.864965		False	False	False	False
1	12280001	12290000	0.0282055	0.108598	-0.0352277	-0.0398072	0.48606	0.484493						0.00457943	0.477726	0.00457943	0.932928	0.904104	0.864965		False	False	False	False
1	12290001	12300000	0.0348105	0.152942	0.361979	0.216462	0.33524	0.587078						0.145517	0.445041	0.145517	0.932928	0.904104	0.864965		False	False	False	False
1	12300001	12310000	0.0215367	0.0867506	-0.436264	-0.166068	0.648899	0.433904						-0.270196	0.542384	-0.270196	0.932928	0.904104	0.864965		False	False	False	False
1	12310001	12320000	0.0287962	0.175145	0.000298121	0.344776	0.471726	0.636624						-0.344478	0.560178	-0.344478	0.932928	0.904104	0.864965		False	False	False	False
1	12320001	12330000	0.0260362	0.000396379	-0.165677	-0.665121	0.538956	0.251767						0.499444	0.366371	0.499444	0.932928	0.904104	0.864965		False	False	False	False
1	12330001	12340000	0.0465159	0.157875	1.0659	0.244971	0.142275	0.598158						0.820931	0.300373	0.820931	0.932928	0.904104	0.864965		False	False	False	False
1	12340001	12350000	0.0172107	0.0436575	-0.696417	-0.415109	0.747702	0.338194						-0.281308	0.545072	-0.281308	0.932928	0.904104	0.864965		False	False	False	False
1	12350001	12360000	0.0105565	0.10887	-1.09658	-0.038237	0.870505	0.485119						-1.05834	0.722306	-1.05834	0.932928	0.904104	0.864965		False	False	False	False
1	12360001	12370000	0.0164925	0.157911	-0.739608	0.245179	0.762895	0.598228						-0.984787	0.706508	-0.984787	0.932928	0.904104	0.864965		False	False	False	False
1	12370001	12380000	0.0151162	0.00950773	-0.822374	-0.612466	0.79087	0.268904						-0.209909	0.528037	-0.209909	0.932928	0.904104	0.864965		False	False	False	False
1	12380001	12390000	0.0205656	0.15224	-0.49466	0.212407	0.671987	0.585471						-0.707067	0.64468	-0.707067	0.932928	0.904104	0.864965		False	False	False	False
1	12390001	12400000	0.0279584	0.198563	-0.050082	0.480115	0.49205	0.686352						-0.530197	0.603847	-0.530197	0.932928	0.904903	0.864965		False	False	False	False
1	12400001	12410000	0.0292112	0.287317	0.0252523	0.993039	0.461676	0.840781						-0.967786	0.702813	-0.967786	0.932928	0.943379	0.864965		False	False	False	False
1	12410001	12420000	0.0256623	0.206172	-0.188164	0.524085	0.54809	0.701706						-0.712248	0.645837	-0.712248	0.932928	0.906064	0.864965		False	False	False	False
1	12420001	12430000	0.035728	0.196827	0.417152	0.47008	0.316295	0.682715						-0.0529278	0.490896	-0.0529278	0.932928	0.904692	0.864965		False	False	False	False
1	12430001	12440000	0.0440822	0.390693	0.919547	1.59046	0.17336	0.944215						-0.670916	0.636495	-0.670916	0.932928	0.991843	0.864965		False	False	False	False
1	12440001	12450000	0.0204048	0.255039	-0.504333	0.806496	0.675835	0.791672						-1.31083	0.773097	-1.31083	0.932928	0.925395	0.865762		False	False	False	False
1	12450001	12460000	0.0391682	0.168837	0.624035	0.308325	0.250616	0.622678						0.315711	0.40674	0.315711	0.932928	0.904104	0.864965		False	False	False	False
1	12460001	12470000	0.0238696	0.0799685	-0.295972	-0.205262	0.592278	0.418409						-0.0907094	0.4997	-0.0907094	0.932928	0.904104	0.864965		False	False	False	False
1	12470001	12480000	0.0443002	0.106419	0.932655	-0.0524025	0.170331	0.479312						0.985057	0.269523	0.985057	0.932928	0.904104	0.864965		False	False	False	False
1	12480001	12490000	0.0364733	-0.0605775	0.461972	-1.0175	0.30129	0.153214						1.47947	0.188306	1.47947	0.932928	0.904104	0.864965		False	False	False	False
1	12490001	12500000	0.0441136	0.135643	0.921437	0.116487	0.17292	0.547663						0.804949	0.303484	0.804949	0.932928	0.904104	0.864965		False	False	False	False
1	12500001	12510000	0.0370131	0.0810878	0.494434	-0.198794	0.290706	0.420975						0.693228	0.325874	0.693228	0.932928	0.904104	0.864965		False	False	False	False
1	12510001	12520000	0.051571	0.298585	1.3699	1.05816	0.0917876	0.856007						0.311741	0.407634	0.311741	0.932928	0.949629	0.864965		False	False	False	False
1	12520001	12530000	0.0580011	0.345667	1.75658	1.33025	0.0497849	0.908925						0.426333	0.382173	0.426333	0.905564	0.974423	0.864965		True	False	False	False
1	12530001	12540000	0.0702972	0.160465	2.49603	0.259941	0.0134034	0.603981						2.23609	0.099968	2.23609	0.527737	0.904104	0.864965		True	False	False	False
1	12540001	12550000	0.0549392	0.115847	1.57245	0.00208289	0.0670615	0.501417						1.57037	0.175412	1.57037	0.932928	0.904104	0.864965		False	False	False	False
1	12550001	12560000	0.0610451	0.333274	1.93964	1.25863	0.0365476	0.896596						0.681012	0.328306	0.681012	0.81322	0.968432	0.864965		True	False	False	False
1	12560001	12570000	0.0444427	0.165902	0.941223	0.291359	0.168422	0.616182						0.649865	0.334703	0.649865	0.932928	0.904104	0.864965		False	False	False	False
1	12570001	12580000	0.042176	0.0543814	0.804913	-0.353134	0.200941	0.36125						1.15805	0.23911	1.15805	0.932928	0.904104	0.864965		False	False	False	False
1	12580001	12590000	0.0150115	0.0777227	-0.828669	-0.218241	0.792875	0.413308						-0.610427	0.622485	-0.610427	0.932928	0.904104	0.864965		False	False	False	False
1	12590001	12600000	0.0184692	0.163235	-0.620735	0.275947	0.720167	0.610278						-0.896681	0.687292	-0.896681	0.932928	0.904104	0.864965		False	False	False	False
1	12600001	12610000	0.0408173	0.321424	0.723205	1.19015	0.22257	0.883896						-0.466943	0.589033	-0.466943	0.932928	0.962265	0.864965		False	False	False	False
1	12610001	12620000	0.0414066	0.123728	0.758646	0.047631	0.213015	0.519798						0.711015	0.322287	0.711015	0.932928	0.904104	0.864965		False	False	False	False
1	12620001	12630000	0.021597	0.0724202	-0.432636	-0.248885	0.647487	0.401296						-0.183751	0.521763	-0.183751	0.932928	0.904104	0.864965		False	False	False	False
1	12630001	12640000	0.0173562	0.173079	-0.687663	0.332835	0.744625	0.632104						-1.0205	0.714223	-1.0205	0.932928	0.904104	0.864965		False	False	False	False
1	12640001	12650000	0.0120721	0.092315	-1.00543	-0.13391	0.846221	0.446749						-0.871525	0.681759	-0.871525	0.932928	0.904104	0.864965		False	False	False	False
1	12650001	12660000	0.0366889	0.215415	0.47494	0.577503	0.297043	0.719972						-0.102562	0.502415	-0.102562	0.932928	0.908219	0.864965		False	False	False	False
1	12660001	12670000	0.0165731	0.0538506	-0.734759	-0.356201	0.761235	0.36007						-0.378558	0.568201	-0.378558	0.932928	0.904104	0.864965		False	False	False	False
1	12670001	12680000	0.0321228	0.0905603	0.200345	-0.144051	0.393782	0.442713						0.344396	0.400277	0.344396	0.932928	0.904104	0.864965		False	False	False	False
1	12680001	12690000	0.0123042	0.13782	-0.991477	0.129069	0.842317	0.552655						-1.12055	0.735254	-1.12055	0.932928	0.904104	0.864965		False	False	False	False
1	12690001	12700000	0.0118431	0.0567956	-1.0192	-0.339182	0.850054	0.366581						-0.680022	0.638545	-0.680022	0.932928	0.904104	0.864965		False	False	False	False
1	12700001	12710000	0.0161138	0.156463	-0.762379	0.236812	0.77077	0.594968						-0.99919	0.709695	-0.99919	0.932928	0.904104	0.864965		False	False	False	False
1	12710001	12720000	0.0300987	0.102071	0.078627	-0.0775286	0.440742	0.469253						0.156156	0.442615	0.156156	0.932928	0.904104	0.864965		False	False	False	False
1	12720001	12730000	0.0243231	0.142309	-0.268702	0.155011	0.581145	0.562963						-0.423713	0.578965	-0.423713	0.932928	0.904104	0.864965		False	False	False	False
1	12730001	12740000	0.0234507	0.0955743	-0.321164	-0.115074	0.602509	0.454314						-0.20609	0.527151	-0.20609	0.932928	0.904104	0.864965		False	False	False	False
1	12740001	12750000	0.0133409	0.0193166	-0.929135	-0.555778	0.824194	0.288178						-0.373356	0.566981	-0.373356	0.932928	0.904104	0.864965		False	False	False	False
1	12750001	12760000	0.0143912	0.0451885	-0.865972	-0.406261	0.80484	0.341417						-0.459711	0.587324	-0.459711	0.932928	0.904104	0.864965		False	False	False	False
1	12760001	12770000	0.03119	-0.0518888	0.14425	-0.967285	0.415284	0.165347						1.11154	0.247203	1.11154	0.932928	0.904104	0.864965		False	False	False	False
1	12770001	12780000	0.0330975	0.0210127	0.258963	-0.545976	0.372117	0.291544						0.804939	0.303487	0.804939	0.932928	0.904104	0.864965		False	False	False	False
1	12780001	12790000	0.0280168	0.0701169	-0.0465714	-0.262196	0.490604	0.396112						0.215625	0.42908	0.215625	0.932928	0.904104	0.864965		False	False	False	False
1	12790001	12800000	0.0233478	0.0567317	-0.32735	-0.339551	0.60505	0.366443						0.0122014	0.475964	0.0122014	0.932928	0.904104	0.864965		False	False	False	False
1	12800001	12810000	0.0289487	0.155155	0.00946572	0.229255	0.467979	0.592057						-0.219789	0.530412	-0.219789	0.932928	0.904104	0.864965		False	False	False	False
1	12810001	12820000	0.0185336	0.074114	-0.616859	-0.239096	0.718724	0.405165						-0.377762	0.568026	-0.377762	0.932928	0.904104	0.864965		False	False	False	False
1	12820001	12830000	0.0276587	0.189789	-0.0681065	0.429409	0.499299	0.668169						-0.497516	0.596264	-0.497516	0.932928	0.904104	0.864965		False	False	False	False
1	12830001	12840000	0.0200189	0.149456	-0.527542	0.196318	0.684922	0.579172						-0.72386	0.648445	-0.72386	0.932928	0.904104	0.864965		False	False	False	False
1	12840001	12850000	0.0249405	0.027839	-0.231571	-0.506526	0.565923	0.305288						0.274956	0.415762	0.274956	0.932928	0.904104	0.864965		False	False	False	False
1	12850001	12860000	0.0454722	0.0757438	1.00314	-0.229677	0.155033	0.408866						1.23281	0.226528	1.23281	0.932928	0.904104	0.864965		False	False	False	False
1	12860001	12870000	0.021398	0.0846337	-0.444604	-0.178302	0.652162	0.429085						-0.266302	0.541434	-0.266302	0.932928	0.904104	0.864965		False	False	False	False
1	12870001	12880000	0.0235642	0.129451	-0.314335	0.0807067	0.599733	0.533174						-0.395041	0.572112	-0.395041	0.932928	0.904104	0.864965		False	False	False	False
1	12880001	12890000	0.0284905	-0.0651335	-0.0180881	-1.04383	0.479152	0.147072						1.02574	0.262273	1.02574	0.932928	0.904104	0.864965		False	False	False	False
1	12890001	12900000	0.0296681	0.164093	0.0527308	0.280908	0.450884	0.612162						-0.228177	0.532404	-0.228177	0.932928	0.904104	0.864965		False	False	False	False
1	12900001	12910000	0.0398495	0.269167	0.665006	0.888144	0.238734	0.814116						-0.223138	0.531192	-0.223138	0.932928	0.933705	0.864965		False	False	False	False
1	12910001	12920000	0.0276376	0.199067	-0.0693758	0.483028	0.499818	0.687371						-0.552404	0.608967	-0.552404	0.932928	0.904903	0.864965		False	False	False	False
1	12920001	12930000	0.0511985	0.420614	1.34749	1.76338	0.0948268	0.960809						-0.415882	0.577037	-0.415882	0.932928	0.999737	0.864965		False	False	False	False
1	12930001	12940000	0.0202193	0.0759532	-0.515485	-0.228467	0.68023	0.409377						-0.287018	0.546433	-0.287018	0.932928	0.904104	0.864965		False	False	False	False
1	12940001	12950000	0.0186895	0.219949	-0.607484	0.603708	0.715225	0.728834						-1.21119	0.753573	-1.21119	0.932928	0.910288	0.864965		False	False	False	False
1	12950001	12960000	0.0115559	0.134712	-1.03647	0.111109	0.854817	0.545445						-1.14758	0.740788	-1.14758	0.932928	0.904104	0.864965		False	False	False	False
1	12960001	12970000	0.0159321	0.0483552	-0.773304	-0.38796	0.774531	0.348138						-0.385344	0.569831	-0.385344	0.932928	0.904104	0.864965		False	False	False	False
1	12970001	12980000	0.0232879	0.0153993	-0.330951	-0.578417	0.606505	0.280363						0.247466	0.421902	0.247466	0.932928	0.904104	0.864965		False	False	False	False
1	12980001	12990000	0.0236918	0.103657	-0.306661	-0.0683636	0.596616	0.472878						-0.238297	0.534738	-0.238297	0.932928	0.904104	0.864965		False	False	False	False
1	12990001	13000000	0.0328212	0.140645	0.242345	0.145398	0.378285	0.559194						0.0969477	0.456238	0.0969477	0.932928	0.904104	0.864965		False	False	False	False
1	13000001	13010000	0.0215277	0.208712	-0.436808	0.538767	0.649116	0.706815						-0.975575	0.704503	-0.975575	0.932928	0.906248	0.864965		False	False	False	False
1	13010001	13020000	0.0341096	0.337705	0.319825	1.28424	0.350036	0.9011						-0.964412	0.702063	-0.964412	0.932928	0.970538	0.864965		False	False	False	False
1	13020001	13030000	0.0562686	0.382407	1.65239	1.54258	0.0589646	0.938815						0.109818	0.453241	0.109818	0.932928	0.989289	0.864965		False	False	False	False
1	13030001	13040000	0.0434177	0.218253	0.879588	0.593906	0.182661	0.72556						0.285683	0.413425	0.285683	0.932928	0.909367	0.864965		False	False	False	False
1	13040001	13050000	0.0173034	0.0897762	-0.690842	-0.148582	0.745707	0.440922						-0.54226	0.606685	-0.54226	0.932928	0.904104	0.864965		False	False	False	False
1	13050001	13060000	0.02535	0.24769	-0.206946	0.764028	0.555768	0.779294						-0.970974	0.703495	-0.970974	0.932928	0.921859	0.864965		False	False	False	False
1	13060001	13070000	0.0251832	0.289666	-0.216974	1.00661	0.559958	0.844047						-1.22358	0.755968	-1.22358	0.932928	0.944741	0.864965		False	False	False	False
1	13070001	13080000	0.0319526	0.118129	0.190114	0.0152726	0.397631	0.506779						0.174842	0.438288	0.174842	0.932928	0.904104	0.864965		False	False	False	False
1	13080001	13090000	0.0269907	0.0673909	-0.108281	-0.27795	0.515535	0.389999						0.16967	0.439455	0.16967	0.932928	0.904104	0.864965		False	False	False	False
1	13090001	13100000	0.0163516	0.0981403	-0.748076	-0.100245	0.765765	0.460212						-0.647831	0.631135	-0.647831	0.932928	0.904104	0.864965		False	False	False	False
1	13100001	13110000	0.0204992	0.109515	-0.498653	-0.0345075	0.673547	0.486636						-0.464146	0.588366	-0.464146	0.932928	0.904104	0.864965		False	False	False	False
1	13110001	13120000	0.0361964	0.171218	0.445322	0.322085	0.306799	0.627991						0.123237	0.450229	0.123237	0.932928	0.904104	0.864965		False	False	False	False
1	13120001	13130000	0.0392644	0.171198	0.62982	0.321968	0.248869	0.627943						0.307852	0.4085	0.307852	0.932928	0.904104	0.864965		False	False	False	False
1	13130001	13140000	0.0455534	0.101538	1.00802	-0.0806073	0.153981	0.468088						1.08862	0.25116	1.08862	0.932928	0.904104	0.864965		False	False	False	False
1	13140001	13150000	0.03953	0.151893	0.64579	0.210403	0.244267	0.584702						0.435387	0.380132	0.435387	0.932928	0.904104	0.864965		False	False	False	False
1	13150001	13160000	0.0523629	0.309297	1.41752	1.12006	0.0853843	0.869598						0.297463	0.410747	0.297463	0.932928	0.955439	0.864965		False	False	False	False
1	13160001	13170000	0.038069	0.226071	0.557934	0.639089	0.270489	0.740425						-0.0811541	0.497439	-0.0811541	0.932928	0.912006	0.864965		False	False	False	False
1	13170001	13180000	0.0221662	0.178425	-0.398407	0.363734	0.633816	0.643834						-0.762141	0.657157	-0.762141	0.932928	0.904104	0.864965		False	False	False	False
1	13180001	13190000	0.0394583	0.124962	0.641479	0.0547626	0.2455	0.522754						0.586716	0.347812	0.586716	0.932928	0.904104	0.864965		False	False	False	False
1	13190001	13200000	0.0517597	0.0854704	1.38125	-0.173466	0.0901812	0.430936						1.55471	0.177554	1.55471	0.932928	0.904104	0.864965		False	False	False	False
1	13200001	13210000	0.0417281	0.136177	0.777979	0.119573	0.2079	0.548911						0.658406	0.332906	0.658406	0.932928	0.904104	0.864965		False	False	False	False
1	13210001	13220000	0.0351845	-0.0755525	0.384466	-1.10404	0.327466	0.133678						1.48851	0.18697	1.48851	0.932928	0.904104	0.864965		False	False	False	False
1	13220001	13230000	0.0393017	0.0769901	0.632063	-0.222475	0.248214	0.411696						0.854538	0.293911	0.854538	0.932928	0.904104	0.864965		False	False	False	False
1	13230001	13240000	0.0361503	0.129028	0.442546	0.0782603	0.307691	0.532211						0.364286	0.395882	0.364286	0.932928	0.904104	0.864965		False	False	False	False
1	13240001	13250000	0.0430548	0.118014	0.857765	0.0146055	0.187944	0.506514						0.843159	0.296114	0.843159	0.932928	0.904104	0.864965		False	False	False	False
1	13250001	13260000	0.0449679	-0.0205288	0.972811	-0.786051	0.161504	0.214641						1.75886	0.150821	1.75886	0.932928	0.904104	0.864965		False	False	False	False
1	13260001	13270000	0.0542141	0.304466	1.52885	1.09214	0.0718225	0.863592						0.436705	0.379841	0.436705	0.932928	0.952875	0.864965		False	False	False	False
1	13270001	13280000	0.0396552	0.138241	0.65332	0.131503	0.242045	0.55363						0.521817	0.361586	0.521817	0.932928	0.904104	0.864965		False	False	False	False
1	13280001	13290000	0.0384926	0.249137	0.583408	0.772388	0.262632	0.781774						-0.18898	0.523053	-0.18898	0.932928	0.922577	0.864965		False	False	False	False
1	13290001	13300000	0.0486464	0.149212	1.19402	0.194907	0.118796	0.578604						0.999114	0.267007	0.999114	0.932928	0.904104	0.864965		False	False	False	False
1	13300001	13310000	0.0317042	0.0521437	0.175172	-0.366066	0.403304	0.356294						0.541238	0.357428	0.541238	0.932928	0.904104	0.864965		False	False	False	False
1	13310001	13320000	0.0331226	0.0666015	0.260473	-0.282512	0.371576	0.388213						0.542985	0.357059	0.542985	0.932928	0.904104	0.864965		False	False	False	False
1	13320001	13330000	0.0307533	0.0103481	0.117992	-0.607609	0.425416	0.270471						0.725601	0.31933	0.725601	0.932928	0.904104	0.864965		False	False	False	False
1	13330001	13340000	0.0309935	0.047954	0.132433	-0.390279	0.419874	0.347291						0.522712	0.361385	0.522712	0.932928	0.904104	0.864965		False	False	False	False
1	13340001	13350000	0.0310293	0.0590394	0.134586	-0.326214	0.419036	0.371397						0.460801	0.374668	0.460801	0.932928	0.904104	0.864965		False	False	False	False
1	13350001	13360000	0.0330565	0.108634	0.256499	-0.0395975	0.373023	0.484585						0.296097	0.411054	0.296097	0.932928	0.904104	0.864965		False	False	False	False
1	13360001	13370000	0.023662	0.0713974	-0.308454	-0.254796	0.597352	0.399004						-0.0536583	0.491063	-0.0536583	0.932928	0.904104	0.864965		False	False	False	False
1	13370001	13380000	0.027272	0.204821	-0.0913652	0.516277	0.508693	0.698952						-0.607642	0.621857	-0.607642	0.932928	0.905695	0.864965		False	False	False	False
1	13380001	13390000	0.0322485	0.098143	0.207905	-0.100229	0.390986	0.460216						0.308134	0.408437	0.308134	0.932928	0.904104	0.864965		False	False	False	False
1	13390001	13400000	0.0278468	-0.109939	-0.0567951	-1.30277	0.49478	0.0952727						1.24597	0.224411	1.24597	0.932928	0.904104	0.864965		False	False	False	False
1	13400001	13410000	0.0255334	0.216482	-0.195918	0.58367	0.551277	0.722043						-0.779589	0.66122	-0.779589	0.932928	0.908523	0.864965		False	False	False	False
1	13410001	13420000	0.0244477	0.109121	-0.261203	-0.0367834	0.578057	0.48571						-0.22442	0.531484	-0.22442	0.932928	0.904104	0.864965		False	False	False	False
1	13420001	13430000	0.0385794	0.152886	0.588628	0.216138	0.261123	0.586954						0.37249	0.394062	0.37249	0.932928	0.904104	0.864965		False	False	False	False
1	13430001	13440000	0.032804	0.0915094	0.241316	-0.138566	0.378657	0.44488						0.379881	0.392473	0.379881	0.932928	0.904104	0.864965		False	False	False	False
1	13440001	13450000	0.055355	0.10801	1.59746	-0.0432059	0.0643788	0.483124						1.64066	0.165901	1.64066	0.932928	0.904104	0.864965		False	False	False	False
1	13450001	13460000	0.0430482	0.0310943	0.857367	-0.487714	0.188036	0.312036						1.34508	0.208687	1.34508	0.932928	0.904104	0.864965		False	False	False	False
1	13460001	13470000	0.0300271	0.0548082	0.0743172	-0.350667	0.442448	0.362206						0.424985	0.382487	0.424985	0.932928	0.904104	0.864965		False	False	False	False
1	13470001	13480000	0.0181892	-0.0255009	-0.637572	-0.814785	0.72641	0.206347						0.177213	0.437775	0.177213	0.932928	0.904104	0.864965		False	False	False	False
1	13480001	13490000	0.032501	-0.0585314	0.223092	-1.00567	0.385374	0.155993						1.22877	0.227195	1.22877	0.932928	0.904104	0.864965		False	False	False	False
1	13490001	13500000	0.0256369	-0.168172	-0.189693	-1.6393	0.54871	0.0502199						1.44961	0.192816	1.44961	0.932928	0.904104	0.864965		False	False	False	False
1	13500001	13510000	0.0431469	-0.0877021	0.8633	-1.17426	0.186565	0.118951						2.03756	0.119192	2.03756	0.932928	0.904104	0.864965		False	False	False	False
1	13510001	13520000	0.0256598	-0.13356	-0.188312	-1.43927	0.548152	0.0742945						1.25096	0.223637	1.25096	0.932928	0.904104	0.864965		False	False	False	False
1	13520001	13530000	0.0212047	-0.106201	-0.456228	-1.28117	0.65675	0.0989934						0.824937	0.299585	0.824937	0.932928	0.904104	0.864965		False	False	False	False
1	13530001	13540000	0.0334381	0.0207652	0.279443	-0.547407	0.364605	0.291049						0.82685	0.299198	0.82685	0.932928	0.904104	0.864965		False	False	False	False
1	13540001	13550000	0.0289631	-0.0351291	0.0103355	-0.870428	0.467618	0.190734						0.880764	0.288885	0.880764	0.932928	0.904104	0.864965		False	False	False	False
1	13550001	13560000	0.0363883	-0.0634769	0.456862	-1.03425	0.302989	0.14923						1.49112	0.186574	1.49112	0.932928	0.904104	0.864965		False	False	False	False
1	13560001	13570000	0.0293056	-0.0856951	0.0309299	-1.16266	0.459465	0.121251						1.19359	0.233073	1.19359	0.932928	0.904104	0.864965		False	False	False	False
1	13570001	13580000	0.042283	-0.0492891	0.811349	-0.952261	0.199301	0.169082						1.76361	0.150197	1.76361	0.932928	0.904104	0.864965		False	False	False	False
1	13580001	13590000	0.0304116	-0.0304056	0.0974404	-0.843131	0.433439	0.198312						0.940571	0.277656	0.940571	0.932928	0.904104	0.864965		False	False	False	False
1	13590001	13600000	0.024708	0.129574	-0.245555	0.0814146	0.571662	0.533433						-0.32697	0.555965	-0.32697	0.932928	0.904104	0.864965		False	False	False	False
1	13600001	13610000	0.0125566	0.0489077	-0.976295	-0.384767	0.838012	0.349301						-0.591528	0.61815	-0.591528	0.932928	0.904104	0.864965		False	False	False	False
1	13610001	13620000	0.0131389	0.0012453	-0.941277	-0.660215	0.827821	0.253378						-0.281062	0.545019	-0.281062	0.932928	0.904104	0.864965		False	False	False	False
1	13620001	13630000	0.0145359	0.0609115	-0.857271	-0.315395	0.802089	0.375568						-0.541876	0.606593	-0.541876	0.932928	0.904104	0.864965		False	False	False	False
1	13630001	13640000	0.0183104	0.0709968	-0.630286	-0.257111	0.723723	0.398093						-0.373175	0.566936	-0.373175	0.932928	0.904104	0.864965		False	False	False	False
1	13640001	13650000	0.0129885	0.0614381	-0.950324	-0.312352	0.830514	0.376745						-0.637972	0.628799	-0.637972	0.932928	0.904104	0.864965		False	False	False	False
1	13650001	13660000	0.0160785	0.0973797	-0.764502	-0.10464	0.771472	0.45848						-0.659862	0.63393	-0.659862	0.932928	0.904104	0.864965		False	False	False	False
1	13660001	13670000	0.0189489	0.219249	-0.591884	0.599662	0.709421	0.727445						-1.19155	0.749603	-1.19155	0.932928	0.909732	0.864965		False	False	False	False
1	13670001	13680000	0.0222706	0.108125	-0.392127	-0.0425433	0.631336	0.483408						-0.349584	0.561367	-0.349584	0.932928	0.904104	0.864965		False	False	False	False
1	13680001	13690000	0.0274895	-0.000752695	-0.0782849	-0.671762	0.503392	0.249647						0.593477	0.346347	0.593477	0.932928	0.904104	0.864965		False	False	False	False
1	13690001	13700000	0.0519085	-0.100924	1.39019	-1.25066	0.0889412	0.104466						2.64086	0.0687187	2.64086	0.932928	0.904104	0.864965		False	False	False	False
1	13700001	13710000	0.0223068	0.0207622	-0.389952	-0.547424	0.630468	0.291045						0.157472	0.442308	0.157472	0.932928	0.904104	0.864965		False	False	False	False
1	13710001	13720000	0.026419	0.00604927	-0.142661	-0.632452	0.529575	0.262325						0.489791	0.368412	0.489791	0.932928	0.904104	0.864965		False	False	False	False
1	13720001	13730000	0.0220036	0.0229389	-0.408185	-0.534845	0.637757	0.295453						0.12666	0.4494	0.12666	0.932928	0.904104	0.864965		False	False	False	False
1	13730001	13740000	0.0182142	0.214755	-0.63607	0.57369	0.725853	0.718714						-1.20976	0.753302	-1.20976	0.932928	0.908158	0.864965		False	False	False	False
1	13740001	13750000	0.0158676	0.186583	-0.777186	0.41088	0.775857	0.661424						-1.18807	0.748909	-1.18807	0.932928	0.904104	0.864965		False	False	False	False
1	13750001	13760000	0.00696824	0.0741465	-1.31236	-0.238909	0.917734	0.405244						-1.07345	0.725466	-1.07345	0.941403	0.904104	0.864965		False	False	False	False
1	13760001	13770000	0.0229035	0.233535	-0.354071	0.682223	0.615969	0.754311						-1.03629	0.71761	-1.03629	0.932928	0.915217	0.864965		False	False	False	False
1	13770001	13780000	0.0330789	0.144872	0.257844	0.169822	0.372538	0.56884						0.0880221	0.458249	0.0880221	0.932928	0.904104	0.864965		False	False	False	False
1	13780001	13790000	0.0214951	0.180071	-0.438764	0.373246	0.649885	0.647412						-0.812011	0.668587	-0.812011	0.932928	0.904104	0.864965		False	False	False	False
1	13790001	13800000	0.018185	0.14153	-0.637824	0.150511	0.726498	0.561151						-0.788335	0.6632	-0.788335	0.932928	0.904104	0.864965		False	False	False	False
1	13800001	13810000	0.0171359	0.117508	-0.700912	0.0116856	0.7493	0.505301						-0.712598	0.645929	-0.712598	0.932928	0.904104	0.864965		False	False	False	False
1	13810001	13820000	0.0149779	0.149243	-0.830691	0.195087	0.793534	0.578671						-1.02578	0.715386	-1.02578	0.932928	0.904104	0.864965		False	False	False	False
1	13820001	13830000	0.0176427	0.178406	-0.670434	0.363623	0.738465	0.643791						-1.03406	0.71716	-1.03406	0.932928	0.904104	0.864965		False	False	False	False
1	13830001	13840000	0.0183256	0.105297	-0.62937	-0.0588825	0.723383	0.47671						-0.570487	0.613251	-0.570487	0.932928	0.904104	0.864965		False	False	False	False
1	13840001	13850000	0.0136376	0.122042	-0.911288	0.0378854	0.818877	0.515918						-0.949173	0.698794	-0.949173	0.932928	0.904104	0.864965		False	False	False	False
1	13850001	13860000	0.0129789	0.028584	-0.950904	-0.502221	0.830685	0.306838						-0.448683	0.584761	-0.448683	0.932928	0.904104	0.864965		False	False	False	False
1	13860001	13870000	0.0253945	0.0814092	-0.204271	-0.196936	0.554722	0.421685						-0.00733456	0.480392	-0.00733456	0.932928	0.904104	0.864965		False	False	False	False
1	13870001	13880000	0.0342717	0.0171641	0.329573	-0.568218	0.346587	0.283898						0.897792	0.285635	0.897792	0.932928	0.904104	0.864965		False	False	False	False
1	13880001	13890000	0.0297607	0.30156	0.0583001	1.07535	0.448692	0.859928						-1.01705	0.713494	-1.01705	0.932928	0.951105	0.864965		False	False	False	False
1	13890001	13900000	0.0272739	0.24157	-0.0912458	0.728656	0.508646	0.768702						-0.819902	0.670389	-0.819902	0.932928	0.919403	0.864965		False	False	False	False
1	13900001	13910000	0.0270323	0.0187669	-0.10578	-0.558956	0.514511	0.287076						0.453176	0.376306	0.453176	0.932928	0.904104	0.864965		False	False	False	False
1	13910001	13920000	0.0380854	-0.00599023	0.558919	-0.702031	0.270171	0.240157						1.26095	0.222047	1.26095	0.932928	0.904104	0.864965		False	False	False	False
1	13920001	13930000	0.0458021	-0.133008	1.02297	-1.43609	0.150893	0.074737						2.45906	0.0816228	2.45906	0.932928	0.904104	0.864965		False	False	False	False
1	13930001	13940000	0.0546648	-0.034052	1.55595	-0.864204	0.0688818	0.192449						2.42015	0.0845658	2.42015	0.932928	0.904104	0.864965		False	False	False	False
1	13940001	13950000	0.0433217	0.0595807	0.873812	-0.323086	0.184073	0.372568						1.1969	0.232508	1.1969	0.932928	0.904104	0.864965		False	False	False	False
1	13950001	13960000	0.0325628	-0.0244294	0.226811	-0.808593	0.384018	0.208154						1.0354	0.260531	1.0354	0.932928	0.904104	0.864965		False	False	False	False
1	13960001	13970000	0.0219593	0.122079	-0.410848	0.0380983	0.638805	0.516006						-0.448947	0.584816	-0.448947	0.932928	0.904104	0.864965		False	False	False	False
1	13970001	13980000	0.0278685	0.105721	-0.0554882	-0.0564353	0.494245	0.477698						0.000947167	0.478577	0.000947167	0.932928	0.904104	0.864965		False	False	False	False
1	13980001	13990000	0.02933	0.114744	0.0323996	-0.00428769	0.458884	0.498772						0.0366873	0.470247	0.0366873	0.932928	0.904104	0.864965		False	False	False	False
1	13990001	14000000	0.0287114	-0.105577	-0.00480414	-1.27756	0.473774	0.0996423						1.27275	0.220133	1.27275	0.932928	0.904104	0.864965		False	False	False	False
1	14000001	14010000	0.0205812	-0.111116	-0.493724	-1.30957	0.671613	0.094135						0.815843	0.301353	0.815843	0.932928	0.904104	0.864965		False	False	False	False
1	14010001	14020000	0.0280244	-0.0336635	-0.0461134	-0.861959	0.49041	0.19304						0.815845	0.301353	0.815845	0.932928	0.904104	0.864965		False	False	False	False
1	14020001	14030000	0.0390895	0.033832	0.619302	-0.471892	0.251969	0.317627						1.09119	0.250716	1.09119	0.932928	0.904104	0.864965		False	False	False	False
1	14030001	14040000	0.0269493	0.0641379	-0.110767	-0.29675	0.51657	0.382721						0.185983	0.435747	0.185983	0.932928	0.904104	0.864965		False	False	False	False
1	14040001	14050000	0.0412738	0.0349388	0.750656	-0.465496	0.215144	0.319913						1.21615	0.229301	1.21615	0.932928	0.904104	0.864965		False	False	False	False
1	14050001	14060000	0.032841	0.11063	0.243541	-0.0280671	0.37781	0.489275						0.271608	0.416516	0.271608	0.932928	0.904104	0.864965		False	False	False	False
1	14060001	14070000	0.0222295	-0.0939075	-0.394603	-1.21012	0.63231	0.111898						0.815514	0.301419	0.815514	0.932928	0.904104	0.864965		False	False	False	False
1	14070001	14080000	0.0155092	0.0806064	-0.798739	-0.201576	0.783083	0.419859						-0.597163	0.619493	-0.597163	0.932928	0.904104	0.864965		False	False	False	False
1	14080001	14090000	0.04675	-0.0589525	1.07998	-1.00811	0.139546	0.155426						2.08809	0.114053	2.08809	0.932928	0.904104	0.864965		False	False	False	False
1	14090001	14100000	0.0239027	-0.11363	-0.293983	-1.3241	0.591474	0.0916956						1.03011	0.261502	1.03011	0.932928	0.904104	0.864965		False	False	False	False
1	14100001	14110000	0.0117658	-0.0435916	-1.02385	-0.919334	0.851342	0.177528						-0.104516	0.502887	-0.104516	0.932928	0.904104	0.864965		False	False	False	False
1	14110001	14120000	0.014831	0.0740123	-0.839524	-0.239684	0.79638	0.404943						-0.59984	0.620102	-0.59984	0.932928	0.904104	0.864965		False	False	False	False
1	14120001	14130000	0.0331988	0.0554535	0.265053	-0.346938	0.369898	0.36363						0.611991	0.342509	0.611991	0.932928	0.904104	0.864965		False	False	False	False
1	14130001	14140000	0.0600415	0.248423	1.87928	0.768264	0.0404594	0.780561						1.11102	0.247297	1.11102	0.845494	0.922294	0.864965		True	False	False	False
1	14140001	14150000	0.0196516	-0.019396	-0.54963	-0.779505	0.693413	0.216558						0.229875	0.425895	0.229875	0.932928	0.904104	0.864965		False	False	False	False
1	14150001	14160000	0.0387221	-0.109594	0.597208	-1.30077	0.258514	0.0956173						1.89798	0.134334	1.89798	0.932928	0.904104	0.864965		False	False	False	False
1	14160001	14170000	0.0158998	-0.120474	-0.775251	-1.36365	0.775196	0.0854431						0.588397	0.347434	0.588397	0.932928	0.904104	0.864965		False	False	False	False
1	14170001	14180000	0.0282161	0.0193852	-0.0345899	-0.555382	0.485804	0.288308						0.520792	0.361809	0.520792	0.932928	0.904104	0.864965		False	False	False	False
1	14180001	14190000	0.0183984	0.0448	-0.62499	-0.408506	0.721755	0.34062						-0.216484	0.529604	-0.216484	0.932928	0.904104	0.864965		False	False	False	False
1	14190001	14200000	0.034607	0.148615	0.349741	0.191457	0.339497	0.577302						0.158284	0.442106	0.158284	0.932928	0.904104	0.864965		False	False	False	False
1	14200001	14210000	0.0393288	0.0800623	0.63369	-0.20472	0.247773	0.418597						0.83841	0.296967	0.83841	0.932928	0.904104	0.864965		False	False	False	False
1	14210001	14220000	0.0512524	0.0758895	1.35074	-0.228835	0.0943805	0.409232						1.57957	0.174123	1.57957	0.932928	0.904104	0.864965		False	False	False	False
1	14220001	14230000	0.0549776	0.00413795	1.57476	-0.643498	0.0668105	0.258778						2.21826	0.101523	2.21826	0.932928	0.904104	0.864965		False	False	False	False
1	14230001	14240000	0.0457053	0.10014	1.01716	-0.088686	0.152114	0.464778						1.10584	0.248167	1.10584	0.932928	0.904104	0.864965		False	False	False	False
1	14240001	14250000	0.028722	0.185303	-0.00416184	0.403483	0.473496	0.658689						-0.407645	0.575092	-0.407645	0.932928	0.904104	0.864965		False	False	False	False
1	14250001	14260000	0.0170347	0.133879	-0.706998	0.106292	0.751497	0.543582						-0.81329	0.668884	-0.81329	0.932928	0.904104	0.864965		False	False	False	False
1	14260001	14270000	0.0149371	0.0664443	-0.833139	-0.28342	0.794332	0.387899						-0.549719	0.608374	-0.549719	0.932928	0.904104	0.864965		False	False	False	False
1	14270001	14280000	0.0268319	0.141857	-0.117827	0.152399	0.519451	0.561867						-0.270226	0.542389	-0.270226	0.932928	0.904104	0.864965		False	False	False	False
1	14280001	14290000	0.0293103	0.101943	0.0312135	-0.0782706	0.459363	0.468982						0.109484	0.453327	0.109484	0.932928	0.904104	0.864965		False	False	False	False
1	14290001	14300000	0.0237013	0.126268	-0.306092	0.0623092	0.596381	0.52581						-0.368402	0.565832	-0.368402	0.932928	0.904104	0.864965		False	False	False	False
1	14300001	14310000	0.0108833	0.0320565	-1.07692	-0.482153	0.865533	0.313967						-0.594769	0.618903	-0.594769	0.932928	0.904104	0.864965		False	False	False	False
1	14310001	14320000	0.0165477	0.0972309	-0.736285	-0.1055	0.761762	0.458145						-0.630784	0.627177	-0.630784	0.932928	0.904104	0.864965		False	False	False	False
1	14320001	14330000	0.0302223	0.0872732	0.0860574	-0.163047	0.437848	0.435127						0.249105	0.42153	0.249105	0.932928	0.904104	0.864965		False	False	False	False
1	14330001	14340000	0.0286912	0.0482977	-0.0060174	-0.388293	0.474257	0.348017						0.382275	0.391976	0.382275	0.932928	0.904104	0.864965		False	False	False	False
1	14340001	14350000	0.0327943	0.0693715	0.240731	-0.266504	0.378863	0.39443						0.507234	0.364705	0.507234	0.932928	0.904104	0.864965		False	False	False	False
1	14350001	14360000	0.0173174	0.0578643	-0.689999	-0.333006	0.745418	0.368869						-0.356994	0.563088	-0.356994	0.932928	0.904104	0.864965		False	False	False	False
1	14360001	14370000	0.0139015	-0.132622	-0.895417	-1.43386	0.814123	0.0750272						0.538438	0.358014	0.538438	0.932928	0.904104	0.864965		False	False	False	False
1	14370001	14380000	0.00750544	0.129468	-1.28006	0.0808011	0.911531	0.533213						-1.36086	0.782697	-1.36086	0.939176	0.904104	0.867388		False	False	False	False
1	14380001	14390000	0.0201194	0.132869	-0.521495	0.100458	0.68258	0.541171						-0.621953	0.625151	-0.621953	0.932928	0.904104	0.864965		False	False	False	False
1	14390001	14400000	0.0300664	-0.0515609	0.0766804	-0.96539	0.441509	0.165802						1.04207	0.259313	1.04207	0.932928	0.904104	0.864965		False	False	False	False
1	14400001	14410000	0.0383128	0.0057017	0.572596	-0.634461	0.265983	0.261681						1.20706	0.230813	1.20706	0.932928	0.904104	0.864965		False	False	False	False
1	14410001	14420000	0.0235201	0.223036	-0.316988	0.621546	0.600825	0.7347						-0.938534	0.696518	-0.938534	0.932928	0.911005	0.864965		False	False	False	False
1	14420001	14430000	0.0201366	0.0673262	-0.520459	-0.278324	0.682172	0.389868						-0.242135	0.535696	-0.242135	0.932928	0.904104	0.864965		False	False	False	False
1	14430001	14440000	0.0318684	0.0875137	0.185052	-0.161658	0.39954	0.43569						0.346709	0.399768	0.346709	0.932928	0.904104	0.864965		False	False	False	False
1	14440001	14450000	0.0306742	0.140678	0.113232	0.145586	0.427249	0.559265						-0.0323538	0.486116	-0.0323538	0.932928	0.904104	0.864965		False	False	False	False
1	14450001	14460000	0.0251726	0.0619888	-0.217611	-0.309169	0.560225	0.377945						0.0915582	0.457462	0.0915582	0.932928	0.904104	0.864965		False	False	False	False
1	14460001	14470000	0.0161056	0.0709726	-0.762875	-0.257251	0.770928	0.398036						-0.505624	0.598131	-0.505624	0.932928	0.904104	0.864965		False	False	False	False
1	14470001	14480000	0.0119909	0.0630597	-1.01032	-0.30298	0.847565	0.380302						-0.707335	0.64474	-0.707335	0.932928	0.904104	0.864965		False	False	False	False
1	14480001	14490000	0.014207	0.210368	-0.877045	0.548336	0.808362	0.710101						-1.42538	0.794648	-1.42538	0.932928	0.906286	0.86952		False	False	False	False
1	14490001	14500000	0.00673646	0.0562687	-1.3263	-0.342227	0.920323	0.365427						-0.984074	0.706352	-0.984074	0.942241	0.904104	0.864965		False	False	False	False
1	14500001	14510000	0.00802221	-0.069115	-1.24898	-1.06684	0.905317	0.14196						-0.182143	0.521395	-0.182143	0.937372	0.904104	0.864965		False	False	False	False
1	14510001	14520000	0.0137758	0.195847	-0.902977	0.464416	0.816404	0.680749						-1.36739	0.783895	-1.36739	0.932928	0.904692	0.867532		False	False	False	False
1	14520001	14530000	0.0202232	0.209866	-0.515252	0.545434	0.680144	0.709086						-1.06069	0.722825	-1.06069	0.932928	0.906286	0.864965		False	False	False	False
1	14530001	14540000	0.0156026	-0.0196365	-0.793121	-0.780894	0.78124	0.216157						-0.012227	0.481523	-0.012227	0.932928	0.904104	0.864965		False	False	False	False
1	14540001	14550000	0.0167543	0.11461	-0.723859	-0.00506498	0.757386	0.498457						-0.718794	0.647306	-0.718794	0.932928	0.904104	0.864965		False	False	False	False
1	14550001	14560000	0.0136966	0.0960586	-0.907743	-0.112275	0.81784	0.455442						-0.795468	0.664831	-0.795468	0.932928	0.904104	0.864965		False	False	False	False
1	14560001	14570000	0.0242852	0.110253	-0.270982	-0.0302418	0.582098	0.488369						-0.24074	0.535343	-0.24074	0.932928	0.904104	0.864965		False	False	False	False
1	14570001	14580000	0.0256203	0.0545774	-0.190692	-0.352001	0.549112	0.361704						0.161309	0.441396	0.161309	0.932928	0.904104	0.864965		False	False	False	False
1	14580001	14590000	0.0265849	0.00207733	-0.132681	-0.655407	0.525503	0.254897						0.522725	0.361382	0.522725	0.932928	0.904104	0.864965		False	False	False	False
1	14590001	14600000	0.024541	-0.00323232	-0.255597	-0.686092	0.575731	0.245103						0.430495	0.381222	0.430495	0.932928	0.904104	0.864965		False	False	False	False
1	14600001	14610000	0.0238908	0.0681547	-0.294697	-0.273536	0.591768	0.391727						-0.0211615	0.483525	-0.0211615	0.932928	0.904104	0.864965		False	False	False	False
1	14610001	14620000	0.0208172	0.0649737	-0.47953	-0.291919	0.665904	0.384585						-0.187611	0.522721	-0.187611	0.932928	0.904104	0.864965		False	False	False	False
1	14620001	14630000	0.0278586	0.0286478	-0.0560874	-0.501852	0.494478	0.306972						0.445765	0.37793	0.445765	0.932928	0.904104	0.864965		False	False	False	False
1	14630001	14640000	0.0438832	-0.0759238	0.90758	-1.10619	0.176102	0.133195						2.01377	0.121641	2.01377	0.932928	0.904104	0.864965		False	False	False	False
1	14640001	14650000	0.0451196	0.026981	0.981933	-0.511485	0.159542	0.303528						1.49342	0.18625	1.49342	0.932928	0.904104	0.864965		False	False	False	False
1	14650001	14660000	0.0412401	0.150555	0.74863	0.202667	0.215667	0.58163						0.545963	0.35643	0.545963	0.932928	0.904104	0.864965		False	False	False	False
1	14660001	14670000	0.0611457	0.0539066	1.94569	-0.355878	0.0361894	0.360186						2.30157	0.0941718	2.30157	0.8101	0.904104	0.864965		True	False	False	False
1	14670001	14680000	0.0391848	0.226669	0.625031	0.64254	0.25031	0.741525						-0.0175091	0.482729	-0.0175091	0.932928	0.912091	0.864965		False	False	False	False
1	14680001	14690000	0.0271074	0.0979984	-0.101261	-0.101064	0.512685	0.459873						-0.0001964	0.47884	-0.0001964	0.932928	0.904104	0.864965		False	False	False	False
1	14690001	14700000	0.0316885	0.184425	0.17423	0.398408	0.403672	0.656816						-0.224178	0.531422	-0.224178	0.932928	0.904104	0.864965		False	False	False	False
1	14700001	14710000	0.025734	0.182691	-0.183853	0.388388	0.546359	0.653072						-0.572241	0.613676	-0.572241	0.932928	0.904104	0.864965		False	False	False	False
1	14710001	14720000	0.0295399	0.19929	0.0450196	0.484316	0.453898	0.687804						-0.439296	0.58259	-0.439296	0.932928	0.904909	0.864965		False	False	False	False
1	14720001	14730000	0.017747	0.15979	-0.664166	0.256036	0.736219	0.602494						-0.920202	0.69254	-0.920202	0.932928	0.904104	0.864965		False	False	False	False
1	14730001	14740000	0.0179719	0.194016	-0.650638	0.453835	0.731159	0.676964						-1.10447	0.731899	-1.10447	0.932928	0.904537	0.864965		False	False	False	False
1	14740001	14750000	0.0388707	0.333856	0.606143	1.26199	0.255877	0.897204						-0.655851	0.632985	-0.655851	0.932928	0.968761	0.864965		False	False	False	False
1	14750001	14760000	0.031295	0.13594	0.150569	0.118207	0.412854	0.548357						0.0323619	0.471256	0.0323619	0.932928	0.904104	0.864965		False	False	False	False
1	14760001	14770000	0.0212842	0.145763	-0.451449	0.174974	0.654854	0.570859						-0.626423	0.626146	-0.626423	0.932928	0.904104	0.864965		False	False	False	False
1	14770001	14780000	0.0153167	0.220249	-0.810313	0.605441	0.786871	0.729423						-1.41575	0.792889	-1.41575	0.932928	0.910311	0.869341		False	False	False	False
1	14780001	14790000	0.0113428	0.0492606	-1.04929	-0.382728	0.858295	0.350083						-0.666562	0.635478	-0.666562	0.932928	0.904104	0.864965		False	False	False	False
1	14790001	14800000	0.0249698	0.174079	-0.229811	0.338616	0.565196	0.634296						-0.568426	0.612742	-0.568426	0.932928	0.904104	0.864965		False	False	False	False
1	14800001	14810000	0.0211326	0.13777	-0.460567	0.128783	0.658481	0.552548						-0.58935	0.617634	-0.58935	0.932928	0.904104	0.864965		False	False	False	False
1	14810001	14820000	0.0203719	0.12608	-0.506311	0.061223	0.676601	0.525381						-0.567534	0.612541	-0.567534	0.932928	0.904104	0.864965		False	False	False	False
1	14820001	14830000	0.0260689	0.165782	-0.163715	0.290668	0.538141	0.615915						-0.454383	0.586071	-0.454383	0.932928	0.904104	0.864965		False	False	False	False
1	14830001	14840000	0.0238649	0.0182919	-0.296254	-0.5617	0.592395	0.286141						0.265446	0.41788	0.265446	0.932928	0.904104	0.864965		False	False	False	False
1	14840001	14850000	0.0254138	0.187776	-0.203106	0.417774	0.55423	0.663937						-0.62088	0.624904	-0.62088	0.932928	0.904104	0.864965		False	False	False	False
1	14850001	14860000	0.0149845	0.106541	-0.830291	-0.0516971	0.793395	0.479599						-0.778594	0.661006	-0.778594	0.932928	0.904104	0.864965		False	False	False	False
1	14860001	14870000	0.0160899	0.159181	-0.763817	0.252521	0.771237	0.601139						-1.01634	0.713352	-1.01634	0.932928	0.904104	0.864965		False	False	False	False
1	14870001	14880000	0.0379723	-0.122855	0.552115	-1.37741	0.27233	0.0832836						1.92952	0.130817	1.92952	0.932928	0.904104	0.864965		False	False	False	False
1	14880001	14890000	0.0561741	0.139456	1.64672	0.138525	0.0594981	0.556425						1.50819	0.184163	1.50819	0.932928	0.904104	0.864965		False	False	False	False
1	14890001	14900000	0.0286978	0.133026	-0.005619	0.101364	0.474112	0.541547						-0.106983	0.503477	-0.106983	0.932928	0.904104	0.864965		False	False	False	False
1	14900001	14910000	0.0218068	0.0698664	-0.420024	-0.263644	0.642478	0.395545						-0.15638	0.515215	-0.15638	0.932928	0.904104	0.864965		False	False	False	False
1	14910001	14920000	0.024918	0.186449	-0.232921	0.410105	0.566513	0.661138						-0.643027	0.629967	-0.643027	0.932928	0.904104	0.864965		False	False	False	False
1	14920001	14930000	0.0287309	0.141605	-0.00363204	0.150946	0.473285	0.561319						-0.154578	0.514779	-0.154578	0.932928	0.904104	0.864965		False	False	False	False
1	14930001	14940000	0.0392305	0.253756	0.627783	0.799079	0.249448	0.789541						-0.171296	0.518806	-0.171296	0.932928	0.924815	0.864965		False	False	False	False
1	14940001	14950000	0.0296552	0.247202	0.0519525	0.761207	0.451182	0.778463						-0.709254	0.645185	-0.709254	0.932928	0.921683	0.864965		False	False	False	False
1	14950001	14960000	0.0216881	-0.0476245	-0.427157	-0.942641	0.645291	0.171511						0.515484	0.362943	0.515484	0.932928	0.904104	0.864965		False	False	False	False
1	14960001	14970000	0.0209537	0.0665864	-0.471322	-0.282599	0.662682	0.388181						-0.188723	0.52299	-0.188723	0.932928	0.904104	0.864965		False	False	False	False
1	14970001	14980000	0.0277754	0.180697	-0.0610926	0.376861	0.496507	0.648785						-0.437953	0.582271	-0.437953	0.932928	0.904104	0.864965		False	False	False	False
1	14980001	14990000	0.0277508	0.243187	-0.062571	0.738002	0.49713	0.771523						-0.800572	0.665993	-0.800572	0.932928	0.920116	0.864965		False	False	False	False
1	14990001	15000000	0.021117	0.155605	-0.461505	0.231854	0.658843	0.593052						-0.693359	0.641548	-0.693359	0.932928	0.904104	0.864965		False	False	False	False
1	15000001	15010000	0.0154218	0.0463291	-0.803991	-0.399669	0.784785	0.34378						-0.404322	0.574312	-0.404322	0.932928	0.904104	0.864965		False	False	False	False
1	15010001	15020000	0.0177824	0.120954	-0.662037	0.0315972	0.735438	0.513418						-0.693634	0.641607	-0.693634	0.932928	0.904104	0.864965		False	False	False	False
1	15020001	15030000	0.0338349	0.208813	0.303306	0.53935	0.356034	0.707018						-0.236044	0.534238	-0.236044	0.932928	0.906248	0.864965		False	False	False	False
1	15030001	15040000	0.0246924	0.167935	-0.24649	0.303112	0.572036	0.620717						-0.549602	0.608349	-0.549602	0.932928	0.904104	0.864965		False	False	False	False
1	15040001	15050000	0.0204955	0.169512	-0.498876	0.312221	0.673638	0.624162						-0.811097	0.668378	-0.811097	0.932928	0.904104	0.864965		False	False	False	False
1	15050001	15060000	0.0390028	0.220223	0.614089	0.605291	0.253553	0.729379						0.00879778	0.476769	0.00879778	0.932928	0.910311	0.864965		False	False	False	False
1	15060001	15070000	0.0317536	0.205486	0.178146	0.520121	0.402221	0.700321						-0.341975	0.559571	-0.341975	0.932928	0.905851	0.864965		False	False	False	False
1	15070001	15080000	0.0257024	0.199105	-0.185756	0.483246	0.547106	0.687441						-0.669002	0.636051	-0.669002	0.932928	0.904903	0.864965		False	False	False	False
1	15080001	15090000	0.0234118	0.142001	-0.323502	0.153233	0.603459	0.562237						-0.476736	0.591365	-0.476736	0.932928	0.904104	0.864965		False	False	False	False
1	15090001	15100000	0.0405165	0.147026	0.70512	0.182271	0.227377	0.573772						0.522849	0.361361	0.522849	0.932928	0.904104	0.864965		False	False	False	False
1	15100001	15110000	0.0330705	0.0715266	0.257337	-0.254049	0.372725	0.399298						0.511387	0.363835	0.511387	0.932928	0.904104	0.864965		False	False	False	False
1	15110001	15120000	0.020833	0.0749407	-0.47858	-0.234319	0.665535	0.407014						-0.244261	0.53622	-0.244261	0.932928	0.904104	0.864965		False	False	False	False
1	15120001	15130000	0.0140443	0.0671365	-0.886834	-0.27942	0.811427	0.389459						-0.607413	0.621795	-0.607413	0.932928	0.904104	0.864965		False	False	False	False
1	15130001	15140000	0.0243464	0.0722786	-0.267296	-0.249703	0.580581	0.400971						-0.0175923	0.482748	-0.0175923	0.932928	0.904104	0.864965		False	False	False	False
1	15140001	15150000	0.0162837	0.0857679	-0.752164	-0.171747	0.76715	0.431611						-0.580417	0.61561	-0.580417	0.932928	0.904104	0.864965		False	False	False	False
1	15150001	15160000	0.0130655	0.0780078	-0.945694	-0.216593	0.829159	0.413943						-0.7291	0.649616	-0.7291	0.932928	0.904104	0.864965		False	False	False	False
1	15160001	15170000	0.0114324	0.0670783	-1.0439	-0.279756	0.856832	0.389329						-0.764147	0.65762	-0.764147	0.932928	0.904104	0.864965		False	False	False	False
1	15170001	15180000	0.00920307	0.108004	-1.17797	-0.04324	0.889984	0.483111						-1.13473	0.738151	-1.13473	0.934348	0.904104	0.864965		False	False	False	False
1	15180001	15190000	0.00613646	0.0766535	-1.36238	-0.22442	0.926874	0.410931						-1.13796	0.738824	-1.13796	0.944923	0.904104	0.864965		False	False	False	False
1	15190001	15200000	0.00828889	0.187192	-1.23294	0.414396	0.902009	0.66269						-1.64734	0.832956	-1.64734	0.936596	0.904104	0.882438		False	False	False	False
1	15200001	15210000	0.0117995	0.0534037	-1.02182	-0.358784	0.850788	0.359087						-0.66304	0.634691	-0.66304	0.932928	0.904104	0.864965		False	False	False	False
1	15210001	15220000	0.0184897	0.00282731	-0.619499	-0.651073	0.719711	0.256288						0.0315735	0.471434	0.0315735	0.932928	0.904104	0.864965		False	False	False	False
1	15220001	15230000	0.0196216	0.0562956	-0.551432	-0.342071	0.694135	0.365486						-0.209361	0.527898	-0.209361	0.932928	0.904104	0.864965		False	False	False	False
1	15230001	15240000	0.0192107	0.102458	-0.576144	-0.0752901	0.703498	0.470143						-0.500853	0.59701	-0.500853	0.932928	0.904104	0.864965		False	False	False	False
1	15240001	15250000	0.0265756	0.134048	-0.133243	0.107269	0.525732	0.543956						-0.240512	0.53529	-0.240512	0.932928	0.904104	0.864965		False	False	False	False
1	15250001	15260000	0.0304247	0.116577	0.0982319	0.00630283	0.433122	0.503138						0.0919291	0.457366	0.0919291	0.932928	0.904104	0.864965		False	False	False	False
1	15260001	15270000	0.0461574	-0.185734	1.04434	-1.7408	0.146562	0.0406249						2.78514	0.0596665	2.78514	0.932928	0.904104	0.864965		False	False	True	False
1	15270001	15280000	0.0303872	-0.134297	0.0959743	-1.44354	0.433977	0.0737261						1.53951	0.179724	1.53951	0.932928	0.904104	0.864965		False	False	False	False
1	15280001	15290000	0.0368378	-0.167915	0.483895	-1.63782	0.29409	0.0503685						2.12171	0.110693	2.12171	0.932928	0.904104	0.864965		False	False	False	False
1	15290001	15300000	0.0412116	-0.172848	0.746918	-1.66633	0.216101	0.0474709						2.41324	0.0850918	2.41324	0.932928	0.904104	0.864965		False	False	True	False
1	15300001	15310000	0.043636	-0.148294	0.892712	-1.52442	0.17958	0.063068						2.41714	0.0847992	2.41714	0.932928	0.904104	0.864965		False	False	False	False
1	15310001	15320000	0.046787	-0.179456	1.08221	-1.70451	0.13909	0.0438427						2.78672	0.0595856	2.78672	0.932928	0.904104	0.864965		False	False	True	False
1	15320001	15330000	0.0447241	-0.131813	0.958147	-1.42918	0.164692	0.0756962						2.38732	0.0871271	2.38732	0.932928	0.904104	0.864965		False	False	False	False
1	15330001	15340000	0.0388477	-0.0148018	0.604763	-0.752954	0.256308	0.224517						1.35772	0.206745	1.35772	0.932928	0.904104	0.864965		False	False	False	False
1	15340001	15350000	0.0626689	-0.317842	2.03729	-2.50427	0.030835	0.00638051						4.54155	0.00855198	4.54155	0.759102	0.497492	0.746389		True	False	True	True
1	15350001	15360000	0.024818	-0.143207	-0.238937	-1.49502	0.568962	0.0667964						1.25609	0.222818	1.25609	0.932928	0.904104	0.864965		False	False	False	False
1	15360001	15370000	0.0219146	-0.0195044	-0.413541	-0.780131	0.639877	0.216384						0.36659	0.395361	0.36659	0.932928	0.904104	0.864965		False	False	False	False
1	15370001	15380000	0.0300938	-0.033451	0.0783334	-0.860731	0.440866	0.193387						0.939064	0.277929	0.939064	0.932928	0.904104	0.864965		False	False	False	False
1	15380001	15390000	0.0326574	-0.00932196	0.232494	-0.721285	0.38189	0.234182						0.95378	0.275235	0.95378	0.932928	0.904104	0.864965		False	False	False	False
1	15390001	15400000	0.0185211	-0.0294293	-0.617612	-0.837489	0.719015	0.199875						0.219877	0.428125	0.219877	0.932928	0.904104	0.864965		False	False	False	False
1	15400001	15410000	0.0314808	-0.175838	0.161742	-1.6836	0.40854	0.0458241						1.84535	0.140393	1.84535	0.932928	0.904104	0.864965		False	False	True	False
1	15410001	15420000	0.0194534	0.0929521	-0.561549	-0.130228	0.698	0.448255						-0.431321	0.58071	-0.431321	0.932928	0.904104	0.864965		False	False	False	False
1	15420001	15430000	0.0211729	0.0776114	-0.458144	-0.218884	0.657502	0.413054						-0.23926	0.534981	-0.23926	0.932928	0.904104	0.864965		False	False	False	False
1	15430001	15440000	0.022299	0.298691	-0.390423	1.05877	0.630649	0.856147						-1.44919	0.798978	-1.44919	0.932928	0.949646	0.8707		False	False	False	False
1	15440001	15450000	0.0119396	0.0121183	-1.0134	-0.597379	0.848413	0.273878						-0.416022	0.577074	-0.416022	0.932928	0.904104	0.864965		False	False	False	False
1	15450001	15460000	0.0322492	0.182222	0.20795	0.385675	0.39097	0.652103						-0.177725	0.520356	-0.177725	0.932928	0.904104	0.864965		False	False	False	False
1	15460001	15470000	0.0381513	0.15894	0.562885	0.251123	0.268955	0.600584						0.311762	0.40763	0.311762	0.932928	0.904104	0.864965		False	False	False	False
1	15470001	15480000	0.0277752	0.0212891	-0.0611033	-0.544379	0.496512	0.292076						0.483276	0.369792	0.483276	0.932928	0.904104	0.864965		False	False	False	False
1	15480001	15490000	0.0315551	0.294436	0.166209	1.03418	0.406779	0.85054						-0.867971	0.680973	-0.867971	0.932928	0.947375	0.864965		False	False	False	False
1	15490001	15500000	0.0255342	0.0904897	-0.195867	-0.144458	0.551256	0.442537						-0.0514082	0.490534	-0.0514082	0.932928	0.904104	0.864965		False	False	False	False
1	15500001	15510000	0.0295015	0.150485	0.0427149	0.202265	0.454835	0.581466						-0.159551	0.515925	-0.159551	0.932928	0.904104	0.864965		False	False	False	False
1	15510001	15520000	0.021822	0.0892029	-0.41911	-0.151895	0.642126	0.439588						-0.267215	0.541654	-0.267215	0.932928	0.904104	0.864965		False	False	False	False
1	15520001	15530000	0.0334984	0.0311311	0.283075	-0.487501	0.363256	0.312113						0.770576	0.310267	0.770576	0.932928	0.904104	0.864965		False	False	False	False
1	15530001	15540000	0.0175447	0.0455522	-0.676328	-0.404159	0.740626	0.342154						-0.27217	0.54286	-0.27217	0.932928	0.904104	0.864965		False	False	False	False
1	15540001	15550000	0.0152672	0.0631173	-0.813289	-0.302648	0.787892	0.38043						-0.510641	0.599293	-0.510641	0.932928	0.904104	0.864965		False	False	False	False
1	15550001	15560000	0.0194226	0.0163411	-0.563401	-0.572974	0.698731	0.282249						0.0095734	0.476595	0.0095734	0.932928	0.904104	0.864965		False	False	False	False
1	15560001	15570000	0.0302346	0.130774	0.0867986	0.0883501	0.437539	0.536227						-0.00155151	0.479146	-0.00155151	0.932928	0.904104	0.864965		False	False	False	False
1	15570001	15580000	0.023734	0.120237	-0.304127	0.0274573	0.595598	0.511744						-0.331584	0.557061	-0.331584	0.932928	0.904104	0.864965		False	False	False	False
1	15580001	15590000	0.0183935	0.172105	-0.625283	0.32721	0.721866	0.629978						-0.952493	0.699515	-0.952493	0.932928	0.904104	0.864965		False	False	False	False
1	15590001	15600000	0.0247231	0.171494	-0.244643	0.323679	0.571276	0.628616						-0.568322	0.612714	-0.568322	0.932928	0.904104	0.864965		False	False	False	False
1	15600001	15610000	0.0277366	0.126228	-0.0634235	0.062078	0.497458	0.525718						-0.125502	0.507851	-0.125502	0.932928	0.904104	0.864965		False	False	False	False
1	15610001	15620000	0.0299713	0.229183	0.0709646	0.657071	0.443758	0.746321						-0.586107	0.61692	-0.586107	0.932928	0.913268	0.864965		False	False	False	False
1	15620001	15630000	0.0379856	0.259024	0.55292	0.829526	0.272078	0.798144						-0.276606	0.543954	-0.276606	0.932928	0.927685	0.864965		False	False	False	False
1	15630001	15640000	0.0311381	0.27644	0.141134	0.930177	0.416478	0.825069						-0.789044	0.66337	-0.789044	0.932928	0.937373	0.864965		False	False	False	False
1	15640001	15650000	0.0127357	0.128277	-0.965529	0.073921	0.834916	0.530534						-1.03945	0.718296	-1.03945	0.932928	0.904104	0.864965		False	False	False	False
1	15650001	15660000	0.0167413	0.0416596	-0.724645	-0.426655	0.757678	0.333894						-0.29799	0.549084	-0.29799	0.932928	0.904104	0.864965		False	False	False	False
1	15660001	15670000	0.0252906	0.104939	-0.210519	-0.0609515	0.557252	0.475867						-0.149568	0.513605	-0.149568	0.932928	0.904104	0.864965		False	False	False	False
1	15670001	15680000	0.0223594	0.123694	-0.386788	0.0474334	0.629208	0.519726						-0.434222	0.581391	-0.434222	0.932928	0.904104	0.864965		False	False	False	False
1	15680001	15690000	0.0138413	0.150685	-0.89904	0.203419	0.815236	0.581919						-1.10246	0.731499	-1.10246	0.932928	0.904104	0.864965		False	False	False	False
1	15690001	15700000	0.0155092	0.276666	-0.798739	0.931483	0.783083	0.825388						-1.73022	0.846186	-1.73022	0.932928	0.937383	0.887965		False	False	False	False
1	15700001	15710000	0.0140334	-0.0404484	-0.887485	-0.90117	0.811621	0.182347						0.013685	0.475639	0.013685	0.932928	0.904104	0.864965		False	False	False	False
1	15710001	15720000	0.0090281	0.0266521	-1.18849	-0.513385	0.892354	0.302881						-0.675104	0.63745	-0.675104	0.934616	0.904104	0.864965		False	False	False	False
1	15720001	15730000	0.0118688	0.143378	-1.01766	0.16119	0.84959	0.565424						-1.17885	0.747106	-1.17885	0.932928	0.904104	0.864965		False	False	False	False
1	15730001	15740000	0.0241832	0.0155344	-0.277111	-0.577636	0.584631	0.280619						0.300526	0.41008	0.300526	0.932928	0.904104	0.864965		False	False	False	False
1	15740001	15750000	0.0365883	0.0809256	0.46889	-0.199731	0.29903	0.42059						0.668621	0.330852	0.668621	0.932928	0.904104	0.864965		False	False	False	False
1	15750001	15760000	0.0364576	0.0625614	0.46103	-0.30586	0.301621	0.379208						0.76689	0.310975	0.76689	0.932928	0.904104	0.864965		False	False	False	False
1	15760001	15770000	0.0197687	0.0299943	-0.542584	-0.494071	0.690682	0.309751						-0.0485136	0.489874	-0.0485136	0.932928	0.904104	0.864965		False	False	False	False
1	15770001	15780000	0.0277669	0.187592	-0.0615994	0.416711	0.496728	0.663553						-0.478311	0.59173	-0.478311	0.932928	0.904104	0.864965		False	False	False	False
1	15780001	15790000	0.0207286	-0.0273376	-0.484861	-0.8254	0.668083	0.203369						0.340539	0.401106	0.340539	0.932928	0.904104	0.864965		False	False	False	False
1	15790001	15800000	0.0489546	0.241967	1.21256	0.730951	0.115625	0.769436						0.481605	0.370137	0.481605	0.932928	0.919574	0.864965		False	False	False	False
1	15800001	15810000	0.0283532	0.172894	-0.0263403	0.331767	0.482536	0.631706						-0.358107	0.563352	-0.358107	0.932928	0.904104	0.864965		False	False	False	False
1	15810001	15820000	0.0276023	0.181429	-0.0714976	0.381093	0.500677	0.650347						-0.45259	0.585645	-0.45259	0.932928	0.904104	0.864965		False	False	False	False
1	15820001	15830000	0.0235662	0.234702	-0.314215	0.688966	0.599687	0.756375						-1.00318	0.710541	-1.00318	0.932928	0.915835	0.864965		False	False	False	False
1	15830001	15840000	0.025934	0.184318	-0.171823	0.397787	0.54146	0.656591						-0.56961	0.613039	-0.56961	0.932928	0.904104	0.864965		False	False	False	False
1	15840001	15850000	0.0246051	0.100148	-0.251741	-0.0886405	0.574164	0.464796						-0.1631	0.516832	-0.1631	0.932928	0.904104	0.864965		False	False	False	False
1	15850001	15860000	0.016564	0.0499119	-0.735306	-0.378964	0.761425	0.351484						-0.356343	0.562948	-0.356343	0.932928	0.904104	0.864965		False	False	False	False
1	15860001	15870000	0.0150204	0.0199781	-0.828135	-0.551956	0.792701	0.289458						-0.27618	0.543859	-0.27618	0.932928	0.904104	0.864965		False	False	False	False
1	15870001	15880000	0.0102304	0.048486	-1.11619	-0.387204	0.875329	0.34841						-0.728984	0.649591	-0.728984	0.932985	0.904104	0.864965		False	False	False	False
1	15880001	15890000	0.0251391	-0.00022001	-0.21963	-0.668684	0.561085	0.250614						0.449053	0.377198	0.449053	0.932928	0.904104	0.864965		False	False	False	False
1	15890001	15900000	0.0337996	-0.0630768	0.301185	-1.03194	0.356796	0.149754						1.33313	0.210512	1.33313	0.932928	0.904104	0.864965		False	False	False	False
1	15900001	15910000	0.0217078	-0.01257	-0.425973	-0.740056	0.644834	0.228378						0.314083	0.407087	0.314083	0.932928	0.904104	0.864965		False	False	False	False
1	15910001	15920000	0.0465554	-0.0965757	1.06828	-1.22554	0.141815	0.109066						2.29381	0.0948788	2.29381	0.932928	0.904104	0.864965		False	False	False	False
1	15920001	15930000	0.0189659	-0.0033329	-0.590864	-0.686673	0.709045	0.244914						0.0958097	0.456483	0.0958097	0.932928	0.904104	0.864965		False	False	False	False
1	15930001	15940000	0.027602	0.302377	-0.0715193	1.08007	0.500682	0.86094						-1.15159	0.741583	-1.15159	0.932928	0.951681	0.864965		False	False	False	False
1	15940001	15950000	0.0124178	0.136943	-0.984644	0.123999	0.840412	0.5506						-1.10864	0.732773	-1.10864	0.932928	0.904104	0.864965		False	False	False	False
1	15950001	15960000	0.0121569	0.0831716	-1.00034	-0.186751	0.844792	0.425761						-0.813586	0.668949	-0.813586	0.932928	0.904104	0.864965		False	False	False	False
1	15960001	15970000	0.0294415	0.1368	0.0391055	0.123177	0.456235	0.550279						-0.0840714	0.498135	-0.0840714	0.932928	0.904104	0.864965		False	False	False	False
1	15970001	15980000	0.0170304	0.0276055	-0.707256	-0.507876	0.751592	0.304811						-0.19938	0.525534	-0.19938	0.932928	0.904104	0.864965		False	False	False	False
1	15980001	15990000	0.0226603	-0.0161261	-0.368692	-0.760607	0.621935	0.222202						0.391915	0.389855	0.391915	0.932928	0.904104	0.864965		False	False	False	False
1	15990001	16000000	0.0237971	0.105625	-0.300334	-0.0569873	0.594062	0.477487						-0.243347	0.535992	-0.243347	0.932928	0.904104	0.864965		False	False	False	False
1	16000001	16010000	0.0124762	0.049478	-0.981132	-0.381472	0.839414	0.350557						-0.59966	0.62007	-0.59966	0.932928	0.904104	0.864965		False	False	False	False
1	16010001	16020000	0.0205823	0.0820872	-0.493657	-0.193018	0.67159	0.423216						-0.300639	0.549682	-0.300639	0.932928	0.904104	0.864965		False	False	False	False
1	16020001	16030000	0.00980968	0.0542585	-1.14149	-0.353844	0.881397	0.36098						-0.787644	0.663041	-0.787644	0.933237	0.904104	0.864965		False	False	False	False
1	16030001	16040000	0.0178885	0.160615	-0.655656	0.260805	0.733066	0.604332						-0.916461	0.691701	-0.916461	0.932928	0.904104	0.864965		False	False	False	False
1	16040001	16050000	0.0187031	0.216422	-0.606666	0.583324	0.714914	0.721932						-1.18999	0.749282	-1.18999	0.932928	0.908523	0.864965		False	False	False	False
1	16050001	16060000	0.0321069	0.307033	0.199393	1.10698	0.394149	0.866854						-0.907585	0.6897	-0.907585	0.932928	0.95407	0.864965		False	False	False	False
1	16060001	16070000	0.0174724	0.0880451	-0.680676	-0.158587	0.742185	0.436915						-0.522089	0.601957	-0.522089	0.932928	0.904104	0.864965		False	False	False	False
1	16070001	16080000	0.010884	0.0906596	-1.07688	-0.143477	0.865522	0.442938						-0.933405	0.695419	-0.933405	0.932928	0.904104	0.864965		False	False	False	False
1	16080001	16090000	0.0189063	0.182475	-0.594447	0.38714	0.710377	0.652606						-0.981587	0.705792	-0.981587	0.932928	0.904104	0.864965		False	False	False	False
1	16090001	16100000	0.0190933	0.120682	-0.583203	0.0300285	0.706138	0.512768						-0.613231	0.623135	-0.613231	0.932928	0.904104	0.864965		False	False	False	False
1	16100001	16110000	0.0276796	0.0445578	-0.0668508	-0.409906	0.498816	0.340129						0.343055	0.400556	0.343055	0.932928	0.904104	0.864965		False	False	False	False
1	16110001	16120000	0.0328825	0.0920009	0.246032	-0.135725	0.376882	0.446007						0.381757	0.392068	0.381757	0.932928	0.904104	0.864965		False	False	False	False
1	16120001	16130000	0.01715	0.175778	-0.700064	0.348437	0.749004	0.637985						-1.0485	0.720286	-1.0485	0.932928	0.904104	0.864965		False	False	False	False
1	16130001	16140000	0.0281243	-0.00869898	-0.0401104	-0.717685	0.487982	0.235272						0.677574	0.328978	0.677574	0.932928	0.904104	0.864965		False	False	False	False
1	16140001	16150000	0.0154026	0.137575	-0.805149	0.127653	0.785147	0.552073						-0.932802	0.695283	-0.932802	0.932928	0.904104	0.864965		False	False	False	False
1	16150001	16160000	0.0185547	0.182507	-0.615594	0.387321	0.718228	0.652683						-1.00291	0.710483	-1.00291	0.932928	0.904104	0.864965		False	False	False	False
1	16160001	16170000	0.0258972	0.122426	-0.174039	0.0401075	0.542376	0.516803						-0.214146	0.529052	-0.214146	0.932928	0.904104	0.864965		False	False	False	False
1	16170001	16180000	0.017484	0.150212	-0.679977	0.200687	0.741966	0.580837						-0.880664	0.683735	-0.880664	0.932928	0.904104	0.864965		False	False	False	False
1	16180001	16190000	0.0192939	0.111945	-0.571139	-0.0204625	0.7016	0.492308						-0.550677	0.608586	-0.550677	0.932928	0.904104	0.864965		False	False	False	False
1	16190001	16200000	0.0232327	0.1851	-0.33427	0.402311	0.607859	0.658271						-0.736581	0.651314	-0.736581	0.932928	0.904104	0.864965		False	False	False	False
1	16200001	16210000	0.00968718	0.165173	-1.14885	0.287146	0.883158	0.614598						-1.436	0.796615	-1.436	0.933485	0.904104	0.870069		False	False	False	False
1	16210001	16220000	0.0143286	0.271226	-0.869733	0.900043	0.806047	0.817274						-1.76978	0.852254	-1.76978	0.932928	0.934725	0.891403		False	False	False	False
1	16220001	16230000	0.0230064	0.174232	-0.347884	0.339502	0.613429	0.634628						-0.687386	0.64019	-0.687386	0.932928	0.904104	0.864965		False	False	False	False
1	16230001	16240000	0.0219553	0.293714	-0.41109	1.03	0.638899	0.849593						-1.44109	0.797523	-1.44109	0.932928	0.94689	0.870179		False	False	False	False
1	16240001	16250000	0.0225391	0.0741387	-0.375982	-0.238954	0.624867	0.405224						-0.137028	0.510622	-0.137028	0.932928	0.904104	0.864965		False	False	False	False
1	16250001	16260000	0.0311818	0.0851293	0.143758	-0.175437	0.415476	0.430179						0.319196	0.405987	0.319196	0.932928	0.904104	0.864965		False	False	False	False
1	16260001	16270000	0.0301457	0.244364	0.0814533	0.744803	0.439689	0.773595						-0.663349	0.634757	-0.663349	0.932928	0.920628	0.864965		False	False	False	False
1	16270001	16280000	0.0077815	0.133172	-1.26346	0.102206	0.90827	0.541889						-1.36566	0.783565	-1.36566	0.938081	0.904104	0.86752		False	False	False	False
1	16280001	16290000	0.0175161	0.147331	-0.678048	0.184036	0.741283	0.574466						-0.862085	0.679682	-0.862085	0.932928	0.904104	0.864965		False	False	False	False
1	16290001	16300000	0.0163939	0.0961057	-0.745538	-0.112003	0.764882	0.455545						-0.633535	0.627778	-0.633535	0.932928	0.904104	0.864965		False	False	False	False
1	16300001	16310000	0.0223577	0.140199	-0.386889	0.142818	0.629253	0.558146						-0.529708	0.603743	-0.529708	0.932928	0.904104	0.864965		False	False	False	False
1	16310001	16320000	0.026562	0.0731059	-0.134062	-0.244922	0.526069	0.402874						0.110861	0.452987	0.110861	0.932928	0.904104	0.864965		False	False	False	False
1	16320001	16330000	0.0235761	0.057695	-0.313622	-0.333984	0.599437	0.36849						0.0203621	0.474026	0.0203621	0.932928	0.904104	0.864965		False	False	False	False
1	16330001	16340000	0.018804	0.0276119	-0.600601	-0.507839	0.712661	0.30482						-0.0927622	0.50016	-0.0927622	0.932928	0.904104	0.864965		False	False	False	False
1	16340001	16350000	0.0252246	0.139821	-0.214487	0.140634	0.558897	0.557266						-0.355121	0.562669	-0.355121	0.932928	0.904104	0.864965		False	False	False	False
1	16350001	16360000	0.0256878	0.079741	-0.18663	-0.206577	0.547453	0.417891						0.0199469	0.474131	0.0199469	0.932928	0.904104	0.864965		False	False	False	False
1	16360001	16370000	0.0199466	0.160441	-0.531888	0.259802	0.68658	0.60392						-0.79169	0.663984	-0.79169	0.932928	0.904104	0.864965		False	False	False	False
1	16370001	16380000	0.0224604	0.128093	-0.380714	0.0728556	0.626787	0.530108						-0.45357	0.585865	-0.45357	0.932928	0.904104	0.864965		False	False	False	False
1	16380001	16390000	0.0313375	0.124438	0.15312	0.0517314	0.411902	0.521508						0.101389	0.455175	0.101389	0.932928	0.904104	0.864965		False	False	False	False
1	16390001	16400000	0.0320096	0.122043	0.19354	0.037895	0.396344	0.515922						0.155645	0.442734	0.155645	0.932928	0.904104	0.864965		False	False	False	False
1	16400001	16410000	0.0360596	0.268354	0.437093	0.883446	0.309539	0.812829						-0.446353	0.584213	-0.446353	0.932928	0.933236	0.864965		False	False	False	False
1	16410001	16420000	0.0130532	0.158998	-0.946431	0.251459	0.829382	0.600715						-1.19789	0.750898	-1.19789	0.932928	0.904104	0.864965		False	False	False	False
1	16420001	16430000	0.0256472	-0.0761974	-0.189074	-1.10777	0.548462	0.132872						0.918694	0.281759	0.918694	0.932928	0.904104	0.864965		False	False	False	False
1	16430001	16440000	0.0314318	-0.0482892	0.158796	-0.946483	0.409682	0.17054						1.10528	0.248273	1.10528	0.932928	0.904104	0.864965		False	False	False	False
1	16440001	16450000	0.0121644	0.194907	-0.999884	0.458984	0.84467	0.678785						-1.45887	0.800783	-1.45887	0.932928	0.904605	0.871423		False	False	False	False
1	16450001	16460000	0.00708092	0.142031	-1.30559	0.153408	0.916464	0.562311						-1.45899	0.800818	-1.45899	0.940831	0.904104	0.871423		False	False	False	False
1	16460001	16470000	0.0123283	0.0670198	-0.990025	-0.280095	0.841908	0.389191						-0.70993	0.645334	-0.70993	0.932928	0.904104	0.864965		False	False	False	False
1	16470001	16480000	0.0163749	0.0721606	-0.74668	-0.250385	0.765298	0.400725						-0.496295	0.59596	-0.496295	0.932928	0.904104	0.864965		False	False	False	False
1	16480001	16490000	0.0292943	0.0222854	0.0302524	-0.538622	0.459716	0.294064						0.568874	0.351661	0.568874	0.932928	0.904104	0.864965		False	False	False	False
1	16490001	16500000	0.0555664	-0.0223624	1.61017	-0.796648	0.0630686	0.211589						2.40681	0.0855947	2.40681	0.932928	0.904104	0.864965		False	False	False	False
1	16500001	16510000	0.0371794	0.0156368	0.504437	-0.577044	0.287466	0.280838						1.08148	0.252403	1.08148	0.932928	0.904104	0.864965		False	False	False	False
1	16510001	16520000	0.0121962	0.0881517	-0.997973	-0.15797	0.844146	0.437165						-0.840003	0.674854	-0.840003	0.932928	0.904104	0.864965		False	False	False	False
1	16520001	16530000	0.00932591	0.10117	-1.17058	-0.0827328	0.888276	0.467247						-1.08785	0.728494	-1.08785	0.934031	0.904104	0.864965		False	False	False	False
1	16530001	16540000	0.00740422	0.0461526	-1.28614	-0.400689	0.912774	0.343412						-0.885455	0.684748	-0.885455	0.939511	0.904104	0.864965		False	False	False	False
1	16540001	16550000	0.0113523	0.142229	-1.04872	0.15455	0.858124	0.56278						-1.20327	0.751981	-1.20327	0.932928	0.904104	0.864965		False	False	False	False
1	16550001	16560000	0.024432	0.228055	-0.262151	0.650552	0.578449	0.744185						-0.912703	0.690873	-0.912703	0.932928	0.912742	0.864965		False	False	False	False
1	16560001	16570000	0.0176852	0.223755	-0.66788	0.625702	0.737537	0.73606						-1.29358	0.769739	-1.29358	0.932928	0.911224	0.865392		False	False	False	False
1	16570001	16580000	0.0149204	0.230409	-0.834147	0.664156	0.794658	0.748567						-1.4983	0.807858	-1.4983	0.932928	0.913733	0.873606		False	False	False	False
1	16580001	16590000	0.00951875	0.104187	-1.15898	-0.0652974	0.885524	0.474122						-1.09369	0.729718	-1.09369	0.93366	0.904104	0.864965		False	False	False	False
1	16590001	16600000	0.0347723	0.157343	0.359678	0.241895	0.336001	0.596959						0.117782	0.451468	0.117782	0.932928	0.904104	0.864965		False	False	False	False
1	16600001	16610000	0.0191938	0.19583	-0.577161	0.464316	0.70389	0.680706						-1.04148	0.71872	-1.04148	0.932928	0.904692	0.864965		False	False	False	False
1	16610001	16620000	0.0142729	0.0714035	-0.873086	-0.254761	0.807112	0.399018						-0.618325	0.624322	-0.618325	0.932928	0.904104	0.864965		False	False	False	False
1	16620001	16630000	0.0183028	0.0880435	-0.630741	-0.158596	0.723899	0.436912						-0.472145	0.590245	-0.472145	0.932928	0.904104	0.864965		False	False	False	False
1	16630001	16640000	0.0171113	0.165818	-0.702394	0.290878	0.749819	0.615998						-0.993271	0.708406	-0.993271	0.932928	0.904104	0.864965		False	False	False	False
1	16640001	16650000	0.0143077	0.230763	-0.870993	0.666201	0.806445	0.749208						-1.53719	0.814499	-1.53719	0.932928	0.91393	0.875748		False	False	False	False
1	16650001	16660000	0.0163693	0.281275	-0.747013	0.958119	0.765417	0.832155						-1.70513	0.842228	-1.70513	0.932928	0.939806	0.887049		False	False	False	False
1	16660001	16670000	0.012423	0.168238	-0.984329	0.304859	0.840322	0.621363						-1.28919	0.768874	-1.28919	0.932928	0.904104	0.865234		False	False	False	False
1	16670001	16680000	0.0374409	0.212117	0.520158	0.558445	0.282454	0.713558						-0.0382866	0.487515	-0.0382866	0.932928	0.907001	0.864965		False	False	False	False
1	16680001	16690000	0.0182535	0.0666776	-0.633702	-0.282072	0.724995	0.3884						-0.35163	0.561842	-0.35163	0.932928	0.904104	0.864965		False	False	False	False
1	16690001	16700000	0.0271411	-0.0915255	-0.0992367	-1.19635	0.511833	0.114539						1.09712	0.249688	1.09712	0.932928	0.904104	0.864965		False	False	False	False
1	16700001	16710000	0.0249059	0.341817	-0.233651	1.308	0.566801	0.905229						-1.54165	0.81527	-1.54165	0.932928	0.972554	0.87596		False	False	False	False
1	16710001	16720000	0.0168163	0.411064	-0.720135	1.70819	0.756079	0.9561						-2.42832	0.931345	-2.42832	0.932928	0.997529	0.944811		False	False	False	False
1	16720001	16730000	0.00936709	0.147445	-1.1681	0.184695	0.887703	0.574733						-1.3528	0.781166	-1.3528	0.933954	0.904104	0.86718		False	False	False	False
1	16730001	16740000	0.0132822	0.17708	-0.932664	0.355958	0.825266	0.64088						-1.28862	0.768761	-1.28862	0.932928	0.904104	0.865234		False	False	False	False
1	16740001	16750000	0.00734892	0.151455	-1.28947	0.207869	0.9134	0.583705						-1.49734	0.807678	-1.49734	0.939623	0.904104	0.873485		False	False	False	False
1	16750001	16760000	0.00953126	0.396962	-1.15823	1.62669	0.885333	0.948083						-2.78492	0.958391	-2.78492	0.933643	0.993668	0.966661		False	False	False	False
1	16760001	16770000	0.0128898	0.0775701	-0.956259	-0.219123	0.83222	0.412971						-0.737136	0.651434	-0.737136	0.932928	0.904104	0.864965		False	False	False	False
1	16770001	16780000	0.0129107	0.180764	-0.955002	0.37725	0.83188	0.648948						-1.33225	0.777262	-1.33225	0.932928	0.904104	0.866587		False	False	False	False
1	16780001	16790000	0.0158027	0.129709	-0.781089	0.082196	0.777176	0.533748						-0.863285	0.679944	-0.863285	0.932928	0.904104	0.864965		False	False	False	False
1	16790001	16800000	0.0192101	0.51436	-0.57618	2.30515	0.703511	0.988833						-2.88133	0.964078	-2.88133	0.932928	1	0.971502		False	False	False	False
1	16800001	16810000	0.0141311	-0.0149287	-0.881613	-0.753687	0.809791	0.224278						-0.127926	0.50842	-0.127926	0.932928	0.904104	0.864965		False	False	False	False
1	16810001	16820000	0.0144079	0.247163	-0.864966	0.760978	0.804525	0.778404						-1.62594	0.829499	-1.62594	0.932928	0.921683	0.881002		False	False	False	False
1	16820001	16830000	0.0111433	0.111897	-1.06129	-0.0207442	0.861501	0.492205						-1.04054	0.718511	-1.04054	0.932928	0.904104	0.864965		False	False	False	False
1	16830001	16840000	0.00767517	0.193201	-1.26985	0.449128	0.909518	0.675293						-1.71898	0.844375	-1.71898	0.938502	0.904414	0.887953		False	False	False	False
1	16840001	16850000	0.00516622	0.0925818	-1.42073	-0.132368	0.93645	0.447384						-1.28836	0.768715	-1.28836	0.949286	0.904104	0.865234		False	False	False	False
1	16850001	16860000	0.00819757	0.157777	-1.23843	0.244403	0.903185	0.597935						-1.48284	0.805119	-1.48284	0.936777	0.904104	0.872781		False	False	False	False
1	16860001	16870000	0.000621482	0.0619283	-1.69404	-0.309519	0.969726	0.377802						-1.38452	0.787108	-1.38452	0.972527	0.904104	0.867883		False	False	False	False
1	16870001	16880000	0.0144311	-0.039428	-0.863573	-0.895272	0.804098	0.183974						0.0316996	0.471405	0.0316996	0.932928	0.904104	0.864965		False	False	False	False
1	16880001	16890000	0.0170922	-0.00550544	-0.703541	-0.699229	0.750243	0.241052						-0.0043123	0.479734	-0.0043123	0.932928	0.904104	0.864965		False	False	False	False
1	16890001	16900000	0.0149402	0.365913	-0.832958	1.44725	0.794277	0.926536						-2.28021	0.917136	-2.28021	0.932928	0.983362	0.933838		False	False	False	False
1	16900001	16910000	0.0112383	0.211265	-1.05557	0.553519	0.859936	0.71185						-1.60909	0.826751	-1.60909	0.932928	0.906676	0.880041		False	False	False	False
1	16910001	16920000	0.00711861	0.00814319	-1.30332	-0.620351	0.91604	0.266292						-0.682968	0.639193	-0.682968	0.940723	0.904104	0.864965		False	False	False	False
1	16920001	16930000	0.023615	0.0992374	-0.311279	-0.0939044	0.59851	0.462698						-0.217375	0.52983	-0.217375	0.932928	0.904104	0.864965		False	False	False	False
1	16930001	16940000	0.02347	0.1724	-0.320001	0.328915	0.602027	0.630616						-0.648916	0.631382	-0.648916	0.932928	0.904104	0.864965		False	False	False	False
1	16940001	16950000	0.0180635	0.0113985	-0.645133	-0.601538	0.729145	0.272493						-0.0435942	0.488752	-0.0435942	0.932928	0.904104	0.864965		False	False	False	False
1	16950001	16960000	0.0169324	-0.0586921	-0.713149	-1.0066	0.753691	0.155755						0.293454	0.41164	0.293454	0.932928	0.904104	0.864965		False	False	False	False
1	16960001	16970000	0.0151718	-0.0301329	-0.819027	-0.841555	0.789805	0.198751						0.0225279	0.473501	0.0225279	0.932928	0.904104	0.864965		False	False	False	False
1	16970001	16980000	0.0129695	0.100421	-0.951468	-0.0870655	0.830842	0.46546						-0.864403	0.680172	-0.864403	0.932928	0.904104	0.864965		False	False	False	False
1	16980001	16990000	0.0193468	0.14285	-0.56796	0.158139	0.700416	0.564186						-0.726099	0.648943	-0.726099	0.932928	0.904104	0.864965		False	False	False	False
1	16990001	17000000	0.0242286	0.218096	-0.274383	0.592996	0.583539	0.72526						-0.867379	0.680832	-0.867379	0.932928	0.909367	0.864965		False	False	False	False
1	17000001	17010000	0.0261458	0.536016	-0.159086	2.43031	0.536257	0.991816						-2.58939	0.944816	-2.58939	0.932928	1	0.955591		False	False	False	False
1	17010001	17020000	0.0222115	0.272248	-0.395684	0.905947	0.632731	0.818805						-1.30163	0.771314	-1.30163	0.932928	0.93521	0.865591		False	False	False	False
1	17020001	17030000	0.032511	0.23152	0.22369	0.670574	0.385159	0.750603						-0.446884	0.584346	-0.446884	0.932928	0.914466	0.864965		False	False	False	False
1	17030001	17040000	0.040703	0.0946696	0.716335	-0.120302	0.224371	0.452226						0.836637	0.297311	0.836637	0.932928	0.904104	0.864965		False	False	False	False
1	17040001	17050000	0.0211163	-0.12845	-0.461548	-1.40974	0.65886	0.0784654						0.948196	0.276278	0.948196	0.932928	0.904104	0.864965		False	False	False	False
1	17050001	17060000	0.0304291	-0.275648	0.0984961	-2.26042	0.433018	0.012123						2.35892	0.0893998	2.35892	0.932928	0.714079	0.864965		False	False	True	False
1	17060001	17070000	0.0159625	0.16731	-0.771475	0.299495	0.773895	0.619326						-1.07097	0.724953	-1.07097	0.932928	0.904104	0.864965		False	False	False	False
1	17070001	17080000	0.0136117	0.165664	-0.912847	0.289983	0.819352	0.615646						-1.20283	0.751895	-1.20283	0.932928	0.904104	0.864965		False	False	False	False
1	17080001	17090000	0.0139622	-0.1255	-0.89177	-1.39269	0.812985	0.0809417						0.500924	0.366079	0.500924	0.932928	0.904104	0.864965		False	False	False	False
1	17090001	17100000	0.00856152	0.0334516	-1.21655	-0.47409	0.898475	0.316817						-0.742458	0.65263	-0.742458	0.935869	0.904104	0.864965		False	False	False	False
1	17100001	17110000	0.0195151	0.10402	-0.557838	-0.0662678	0.696554	0.473726						-0.491571	0.594789	-0.491571	0.932928	0.904104	0.864965		False	False	False	False
1	17110001	17120000	0.022998	0.0204171	-0.348384	-0.549419	0.613651	0.29034						0.201035	0.432436	0.201035	0.932928	0.904104	0.864965		False	False	False	False
1	17120001	17130000	0.0117527	0.0373685	-1.02464	-0.451454	0.851572	0.324974						-0.573188	0.613905	-0.573188	0.932928	0.904104	0.864965		False	False	False	False
1	17130001	17140000	0.0154074	0.190723	-0.804857	0.434803	0.785057	0.670111						-1.23966	0.759209	-1.23966	0.932928	0.904104	0.865014		False	False	False	False
1	17140001	17150000	0.0169356	0.124889	-0.71296	0.0543416	0.753614	0.522588						-0.767301	0.658364	-0.767301	0.932928	0.904104	0.864965		False	False	False	False
1	17150001	17160000	0.0105882	0.344518	-1.09467	1.32361	0.870029	0.907831						-2.41828	0.930448	-2.41828	0.932928	0.974037	0.944076		False	False	False	False
1	17160001	17170000	0.00683988	-0.0143386	-1.32008	-0.750277	0.919173	0.225324						-0.569805	0.613079	-0.569805	0.941887	0.904104	0.864965		False	False	False	False
1	17170001	17180000	0.00770301	-0.0321244	-1.26818	-0.853064	0.909209	0.195522						-0.415112	0.576858	-0.415112	0.938482	0.904104	0.864965		False	False	False	False
1	17180001	17190000	0.0177647	-0.0973801	-0.6631	-1.23019	0.735831	0.108192						0.567086	0.352025	0.567086	0.932928	0.904104	0.864965		False	False	False	False
1	17190001	17200000	0.013883	0.167824	-0.89653	0.302469	0.814477	0.62046						-1.199	0.751139	-1.199	0.932928	0.904104	0.864965		False	False	False	False
1	17200001	17210000	0.0164372	0.323125	-0.742929	1.19997	0.764008	0.885819						-1.9429	0.876767	-1.9429	0.932928	0.963047	0.90582		False	False	False	False
1	17210001	17220000	0.00517483	0.15125	-1.42021	0.206683	0.936363	0.583229						-1.62689	0.829644	-1.62689	0.949239	0.904104	0.881037		False	False	False	False
1	17220001	17230000	0.00220764	0.0483424	-1.59865	-0.388034	0.960102	0.348117						-1.21061	0.75347	-1.21061	0.964584	0.904104	0.864965		False	False	False	False
1	17230001	17240000	0.00353293	0.114488	-1.51895	-0.0057666	0.950475	0.498173						-1.51318	0.810451	-1.51318	0.957567	0.904104	0.874509		False	False	False	False
1	17240001	17250000	0.0176947	-0.0223132	-0.667307	-0.796364	0.737329	0.211663						0.129056	0.448871	0.129056	0.932928	0.904104	0.864965		False	False	False	False
1	17250001	17260000	0.0140247	0.15693	-0.888011	0.239508	0.811788	0.596021						-1.12752	0.736678	-1.12752	0.932928	0.904104	0.864965		False	False	False	False
1	17260001	17270000	0.0089833	0.133233	-1.19118	0.102564	0.892971	0.542036						-1.29375	0.769771	-1.29375	0.934775	0.904104	0.865392		False	False	False	False
1	17270001	17280000	0.00304537	0.146134	-1.54827	0.177119	0.954155	0.571699						-1.72539	0.845391	-1.72539	0.960099	0.904104	0.887965		False	False	False	False
1	17280001	17290000	0.00505176	0.0321737	-1.42761	-0.481476	0.937516	0.314225						-0.946137	0.698098	-0.946137	0.949788	0.904104	0.864965		False	False	False	False
1	17290001	17300000	0.00623264	0.160419	-1.3566	0.259675	0.925805	0.603875						-1.61627	0.827938	-1.61627	0.944399	0.904104	0.880546		False	False	False	False
1	17300001	17310000	0.0145283	0.227138	-0.857727	0.645253	0.802233	0.742451						-1.50298	0.808645	-1.50298	0.932928	0.912402	0.873868		False	False	False	False
1	17310001	17320000	0.0217306	0.226525	-0.424601	0.641708	0.644276	0.741254						-1.06631	0.72396	-1.06631	0.932928	0.912091	0.864965		False	False	False	False
1	17320001	17330000	0.0184105	0.136943	-0.624266	0.124	0.721469	0.5506						-0.748266	0.653974	-0.748266	0.932928	0.904104	0.864965		False	False	False	False
1	17330001	17340000	0.0214692	-0.00609581	-0.440322	-0.702641	0.650539	0.239976						0.262319	0.418606	0.262319	0.932928	0.904104	0.864965		False	False	False	False
1	17340001	17350000	0.0309378	0.259088	0.129087	0.829897	0.421208	0.798252						-0.70081	0.643247	-0.70081	0.932928	0.927733	0.864965		False	False	False	False
1	17350001	17360000	0.00631453	0.061526	-1.35167	-0.311844	0.924946	0.376918						-1.03983	0.718362	-1.03983	0.944095	0.904104	0.864965		False	False	False	False
1	17360001	17370000	0.0172933	0.165782	-0.691448	0.290667	0.745918	0.615915						-0.982115	0.705909	-0.982115	0.932928	0.904104	0.864965		False	False	False	False
1	17370001	17380000	0.00953251	0.185199	-1.15816	0.402882	0.885316	0.658478						-1.56104	0.818536	-1.56104	0.933643	0.904104	0.876796		False	False	False	False
1	17380001	17390000	0.00754845	0.249068	-1.27747	0.771987	0.911042	0.781659						-2.04946	0.890712	-2.04946	0.939084	0.922577	0.914741		False	False	False	False
1	17390001	17400000	0.0270993	0.325295	-0.101747	1.21252	0.512877	0.888232						-1.31426	0.773764	-1.31426	0.932928	0.964455	0.865778		False	False	False	False
1	17400001	17410000	0.0524352	0.683174	1.42187	3.28075	0.0848258	0.999315						-1.85889	0.865344	-1.85889	0.932928	1	0.899009		False	False	False	False
1	17410001	17420000	0.0265784	0.195208	-0.133072	0.460724	0.525663	0.679407						-0.593796	0.618669	-0.593796	0.932928	0.904692	0.864965		False	False	False	False
1	17420001	17430000	0.0174649	0.113014	-0.681131	-0.0142853	0.742336	0.494806						-0.666845	0.635551	-0.666845	0.932928	0.904104	0.864965		False	False	False	False
1	17430001	17440000	0.0210491	0.205078	-0.465585	0.517765	0.660431	0.699473						-0.98335	0.706191	-0.98335	0.932928	0.905695	0.864965		False	False	False	False
1	17440001	17450000	0.0314205	-0.151951	0.158112	-1.54556	0.40997	0.0604932						1.70367	0.157689	1.70367	0.932928	0.904104	0.864965		False	False	False	False
1	17450001	17460000	0.0428982	-0.259389	0.848347	-2.16646	0.190184	0.0152689						3.01481	0.0473863	3.01481	0.932928	0.807101	0.864965		False	False	True	False
1	17460001	17470000	0.0315742	-0.0378409	0.167356	-0.8861	0.406357	0.186503						1.05346	0.257315	1.05346	0.932928	0.904104	0.864965		False	False	False	False
1	17470001	17480000	0.0325658	0.20288	0.226988	0.505063	0.383963	0.695076						-0.278074	0.544282	-0.278074	0.932928	0.905503	0.864965		False	False	False	False
1	17480001	17490000	0.0215637	0.0702222	-0.434641	-0.261588	0.648281	0.396358						-0.173053	0.519231	-0.173053	0.932928	0.904104	0.864965		False	False	False	False
1	17490001	17500000	0.019454	0.0889052	-0.561512	-0.153615	0.697988	0.438924						-0.407897	0.575158	-0.407897	0.932928	0.904104	0.864965		False	False	False	False
1	17500001	17510000	0.0109104	0.144509	-1.0753	0.167726	0.865116	0.568004						-1.24302	0.759859	-1.24302	0.932928	0.904104	0.865014		False	False	False	False
1	17510001	17520000	0.0287153	0.340117	-0.00456857	1.29817	0.473669	0.90355						-1.30274	0.771543	-1.30274	0.932928	0.971785	0.865592		False	False	False	False
1	17520001	17530000	0.0189004	0.234349	-0.594803	0.686923	0.710519	0.755754						-1.28173	0.767445	-1.28173	0.932928	0.915611	0.865129		False	False	False	False
1	17530001	17540000	0.022587	-0.0160636	-0.373105	-0.760246	0.623754	0.222306						0.387142	0.390917	0.387142	0.932928	0.904104	0.864965		False	False	False	False
1	17540001	17550000	0.0226213	0.0121941	-0.371039	-0.596941	0.62289	0.274031						0.225901	0.426807	0.225901	0.932928	0.904104	0.864965		False	False	False	False
1	17550001	17560000	0.0571199	-0.0267687	1.70359	-0.822112	0.0542302	0.204283						2.5257	0.0767256	2.5257	0.928783	0.904104	0.864965		False	False	False	False
1	17560001	17570000	0.0671845	-0.185844	2.30884	-1.74144	0.0190506	0.0405814						4.05028	0.0154042	4.05028	0.617998	0.904104	0.864965		True	False	True	False
1	17570001	17580000	0.0426711	-0.338339	0.834686	-2.62272	0.19348	0.0045558						3.45741	0.0298646	3.45741	0.932928	0.408914	0.864965		False	False	True	True
1	17580001	17590000	0.0186343	0.0992766	-0.610806	-0.0936776	0.716456	0.462785						-0.517128	0.600813	-0.517128	0.932928	0.904104	0.864965		False	False	False	False
1	17590001	17600000	0.00368351	0.229356	-1.5099	0.658071	0.94924	0.746646						-2.16797	0.904857	-2.16797	0.956802	0.913339	0.924665		False	False	False	False
1	17600001	17610000	0.00424221	0.117837	-1.4763	0.0135867	0.944648	0.506076						-1.48988	0.80635	-1.48988	0.953917	0.904104	0.873074		False	False	False	False
1	17610001	17620000	0.0103163	0.315169	-1.11102	1.154	0.87406	0.876638						-2.26502	0.915582	-2.26502	0.932985	0.958567	0.932664		False	False	False	False
1	17620001	17630000	0.0156237	0.154984	-0.791854	0.228263	0.780832	0.591666						-1.02012	0.714141	-1.02012	0.932928	0.904104	0.864965		False	False	False	False
1	17630001	17640000	0.0172973	0.413986	-0.691205	1.72507	0.745833	0.957555						-2.41628	0.930258	-2.41628	0.932928	0.998215	0.943976		False	False	False	False
1	17640001	17650000	0.00970275	0.22834	-1.14792	0.652196	0.88293	0.744734						-1.80011	0.856873	-1.80011	0.93344	0.912909	0.894095		False	False	False	False
1	17650001	17660000	0.00783079	0.15992	-1.26049	0.25679	0.907684	0.602756						-1.51728	0.811131	-1.51728	0.938016	0.904104	0.874797		False	False	False	False
1	17660001	17670000	0.00903191	0.218086	-1.18826	0.592938	0.892302	0.72524						-1.7812	0.854021	-1.7812	0.934597	0.909367	0.892497		False	False	False	False
1	17670001	17680000	0.014812	0.195859	-0.840664	0.464486	0.79675	0.680774						-1.30515	0.772014	-1.30515	0.932928	0.904692	0.865648		False	False	False	False
1	17680001	17690000	0.0212896	0.115933	-0.451123	0.00257925	0.654742	0.501613						-0.453703	0.585901	-0.453703	0.932928	0.904104	0.864965		False	False	False	False
1	17690001	17700000	0.0216299	0.113244	-0.430661	-0.0129591	0.646683	0.495309						-0.417702	0.577506	-0.417702	0.932928	0.904104	0.864965		False	False	False	False
1	17700001	17710000	0.0212343	0.38338	-0.454448	1.5482	0.65604	0.939446						-2.00264	0.88468	-2.00264	0.932928	0.989594	0.910694		False	False	False	False
1	17710001	17720000	0.014213	0.0105393	-0.876689	-0.606504	0.808255	0.270837						-0.270185	0.54238	-0.270185	0.932928	0.904104	0.864965		False	False	False	False
1	17720001	17730000	0.0149458	0.118498	-0.832618	0.0174075	0.794162	0.507671						-0.850026	0.677097	-0.850026	0.932928	0.904104	0.864965		False	False	False	False
1	17730001	17740000	0.0192502	0.154971	-0.573767	0.22819	0.702608	0.591628						-0.801957	0.666296	-0.801957	0.932928	0.904104	0.864965		False	False	False	False
1	17740001	17750000	0.0335079	0.163885	0.283641	0.279702	0.363056	0.611718						0.00393938	0.477871	0.00393938	0.932928	0.904104	0.864965		False	False	False	False
1	17750001	17760000	0.0332402	0.267056	0.267548	0.875943	0.36897	0.81082						-0.608395	0.622022	-0.608395	0.932928	0.9326	0.864965		False	False	False	False
1	17760001	17770000	0.0243924	0.316199	-0.26453	1.15995	0.579432	0.877855						-1.42448	0.794493	-1.42448	0.932928	0.959094	0.869453		False	False	False	False
1	17770001	17780000	0.0272641	0.0698717	-0.0918379	-0.263613	0.508876	0.395559						0.171775	0.438986	0.171775	0.932928	0.904104	0.864965		False	False	False	False
1	17780001	17790000	0.00913421	0.135675	-1.18211	0.116674	0.890921	0.547741						-1.29878	0.770758	-1.29878	0.934398	0.904104	0.865523		False	False	False	False
1	17790001	17800000	0.0143742	0.410411	-0.866994	1.70441	0.805188	0.955772						-2.5714	0.94345	-2.5714	0.932928	0.99731	0.954427		False	False	False	False
1	17800001	17810000	0.00587579	-0.0504553	-1.37806	-0.959001	0.929497	0.16741						-0.419058	0.577821	-0.419058	0.94597	0.904104	0.864965		False	False	False	False
1	17810001	17820000	0.00821592	0.227819	-1.23733	0.649187	0.902929	0.743744						-1.88652	0.869156	-1.88652	0.93671	0.912721	0.901108		False	False	False	False
1	17820001	17830000	0.00282876	0.102577	-1.5613	-0.0746039	0.955696	0.470415						-1.48669	0.80578	-1.48669	0.961203	0.904104	0.872888		False	False	False	False
1	17830001	17840000	0.00597263	0.203166	-1.37224	0.506713	0.928526	0.695643						-1.87895	0.868136	-1.87895	0.945546	0.905503	0.900532		False	False	False	False
1	17840001	17850000	0.030712	-1.29526	0.115505	-8.15294	0.426372	5.44366e-07						8.26844	5.10343e-05	8.26844	0.932928	0.000413312	0.0402379		False	False	True	True
1	17850001	17860000	0.000109858	0.540858	-1.7248	2.45829	0.972357	0.9924						-4.18309	0.997156	-4.18309	0.972925	1	0.99867		False	False	False	False
1	17860001	17870000	0.0681165	-0.033212	2.36489	-0.859349	0.0171878	0.193772						3.22424	0.0382709	3.22424	0.590952	0.904104	0.864965		True	False	False	False
1	17870001	17880000	0.0682901	0.468333	2.37533	2.03915	0.0168476	0.978805						0.336178	0.402122	0.336178	0.587821	1	0.864965		True	False	False	False
1	17880001	17890000	0.0423752	-0.0453957	0.816894	-0.92976	0.197937	0.174825						1.74665	0.152259	1.74665	0.932928	0.904104	0.864965		False	False	False	False
1	17890001	17900000	0.0145763	-0.0260586	-0.854836	-0.818009	0.801315	0.205419						-0.0368276	0.487166	-0.0368276	0.932928	0.904104	0.864965		False	False	False	False
1	17900001	17910000	0	0.233777	-1.73141	0.683617	0.972925	0.754727						-2.41503	0.930144	-2.41503	0.972925	0.915419	0.943921		False	False	False	False
1	17910001	17920000	0.0213776	0.291693	-0.445832	1.01833	0.65262	0.846857						-1.46416	0.801756	-1.46416	0.932928	0.945859	0.871719		False	False	False	False
1	17920001	17930000	0.0146613	0.227873	-0.849727	0.649498	0.799714	0.743846						-1.49922	0.808029	-1.49922	0.932928	0.912742	0.873645		False	False	False	False
1	17930001	17940000	0.0302368	0.0554004	0.0869306	-0.347245	0.437492	0.363523						0.434176	0.38039	0.434176	0.932928	0.904104	0.864965		False	False	False	False
1	17940001	17950000	0.0351677	0.0644294	0.38346	-0.295065	0.327807	0.383379						0.678524	0.328801	0.678524	0.932928	0.904104	0.864965		False	False	False	False
1	17950001	17960000	0.02237	0.352137	-0.386154	1.36764	0.628958	0.914838						-1.75379	0.849832	-1.75379	0.932928	0.977515	0.89		False	False	False	False
1	17960001	17970000	0.0238358	0.0896456	-0.298006	-0.149337	0.593128	0.44062						-0.148669	0.513389	-0.148669	0.932928	0.904104	0.864965		False	False	False	False
1	17970001	17980000	0.0147562	0.129328	-0.844018	0.0799934	0.79785	0.532887						-0.924011	0.693352	-0.924011	0.932928	0.904104	0.864965		False	False	False	False
1	17980001	17990000	0.0197132	0.145671	-0.545922	0.174441	0.691988	0.570652						-0.720363	0.647664	-0.720363	0.932928	0.904104	0.864965		False	False	False	False
1	17990001	18000000	0.00845735	0.00586781	-1.22281	-0.633501	0.899892	0.26198						-0.589311	0.617625	-0.589311	0.936352	0.904104	0.864965		False	False	False	False
1	18000001	18010000	0.0152973	0.0186773	-0.811481	-0.559473	0.787264	0.286903						-0.252008	0.538029	-0.252008	0.932928	0.904104	0.864965		False	False	False	False
1	18010001	18020000	0.00999405	-0.0748526	-1.1304	-1.1	0.87873	0.134579						-0.0304037	0.485655	-0.0304037	0.933204	0.904104	0.864965		False	False	False	False
1	18020001	18030000	0.00881681	-0.0982418	-1.2012	-1.23517	0.895162	0.107235						0.0339707	0.470907	0.0339707	0.935027	0.904104	0.864965		False	False	False	False
1	18030001	18040000	0.0148905	-0.100991	-0.835945	-1.25105	0.795221	0.104388						0.415108	0.384694	0.415108	0.932928	0.904104	0.864965		False	False	False	False
1	18040001	18050000	0.0156621	0.0335397	-0.789541	-0.473581	0.780035	0.317016						-0.31596	0.553335	-0.31596	0.932928	0.904104	0.864965		False	False	False	False
1	18050001	18060000	0.018269	-0.0686932	-0.632772	-1.0644	0.724641	0.142479						0.431629	0.380969	0.431629	0.932928	0.904104	0.864965		False	False	False	False
1	18060001	18070000	0.0590652	0.307141	1.82057	1.1076	0.0446951	0.866973						0.71297	0.321891	0.71297	0.874829	0.95408	0.864965		True	False	False	False
1	18070001	18080000	0.0145469	0.131003	-0.856607	0.0896741	0.801884	0.536754						-0.946281	0.698132	-0.946281	0.932928	0.904104	0.864965		False	False	False	False
1	18080001	18090000	0.013138	0.166726	-0.941333	0.29612	0.82784	0.618061						-1.23745	0.758756	-1.23745	0.932928	0.904104	0.865014		False	False	False	False
1	18090001	18100000	0.0102666	0.0513958	-1.11401	-0.370388	0.874802	0.354622						-0.74362	0.6529	-0.74362	0.932985	0.904104	0.864965		False	False	False	False
1	18100001	18110000	0.0221741	0.59642	-0.397933	2.77939	0.633632	0.996806						-3.17732	0.977906	-3.17732	0.932928	1	0.983111		False	False	False	False
1	18110001	18120000	0.0391213	0.529261	0.621213	2.39126	0.251415	0.990998						-1.77005	0.852295	-1.77005	0.932928	1	0.891426		False	False	False	False
1	18120001	18130000	0.0323189	0.393805	0.212139	1.60844	0.389433	0.946216						-1.3963	0.789292	-1.3963	0.932928	0.992808	0.868557		False	False	False	False
1	18130001	18140000	0.0488939	0.163606	1.20891	0.278091	0.116227	0.611111						0.930814	0.279484	0.930814	0.932928	0.904104	0.864965		False	False	False	False
1	18140001	18150000	0.0215564	0.123184	-0.435077	0.0444874	0.648451	0.518565						-0.479565	0.592011	-0.479565	0.932928	0.904104	0.864965		False	False	False	False
1	18150001	18160000	0.0159438	0.124597	-0.7726	0.0526499	0.774297	0.521907						-0.825249	0.671615	-0.825249	0.932928	0.904104	0.864965		False	False	False	False
1	18160001	18170000	0.0148252	-0.0172046	-0.839871	-0.76684	0.796488	0.220321						-0.0730312	0.495575	-0.0730312	0.932928	0.904104	0.864965		False	False	False	False
1	18170001	18180000	0.0219672	0.122636	-0.410376	0.0413191	0.638627	0.517303						-0.451695	0.585462	-0.451695	0.932928	0.904104	0.864965		False	False	False	False
1	18180001	18190000	0.0193109	0.150861	-0.570115	0.204437	0.701209	0.582331						-0.774552	0.660073	-0.774552	0.932928	0.904104	0.864965		False	False	False	False
1	18190001	18200000	0.0237302	-0.22414	-0.304355	-1.96275	0.595681	0.0249036						1.6584	0.16355	1.6584	0.932928	0.904104	0.864965		False	False	True	False
1	18200001	18210000	0.0216627	0.118465	-0.428689	0.0172153	0.645911	0.507605						-0.445904	0.584122	-0.445904	0.932928	0.904104	0.864965		False	False	False	False
1	18210001	18220000	0.0160514	0.141027	-0.766133	0.147604	0.772015	0.560042						-0.913737	0.691107	-0.913737	0.932928	0.904104	0.864965		False	False	False	False
1	18220001	18230000	0.014912	0.0942342	-0.834652	-0.122818	0.794826	0.451184						-0.711833	0.645745	-0.711833	0.932928	0.904104	0.864965		False	False	False	False
1	18230001	18240000	0.00601273	0.172963	-1.36982	0.33217	0.928112	0.631859						-1.70199	0.841743	-1.70199	0.945408	0.904104	0.886841		False	False	False	False
1	18240001	18250000	0.015474	0.245428	-0.800853	0.750951	0.783749	0.775425						-1.5518	0.816964	-1.5518	0.932928	0.921085	0.876327		False	False	False	False
1	18250001	18260000	0.00745292	0.001708	-1.28322	-0.657541	0.912192	0.25421						-0.625674	0.625996	-0.625674	0.939365	0.904104	0.864965		False	False	False	False
1	18260001	18270000	0.01867	0.0556894	-0.608657	-0.345575	0.715656	0.364152						-0.263082	0.540686	-0.263082	0.932928	0.904104	0.864965		False	False	False	False
1	18270001	18280000	0.0286217	0.2037	-0.0101956	0.509798	0.475982	0.696713						-0.519994	0.601471	-0.519994	0.932928	0.905532	0.864965		False	False	False	False
1	18280001	18290000	0.0185737	0.0578582	-0.61445	-0.333041	0.717818	0.368851						-0.281408	0.545096	-0.281408	0.932928	0.904104	0.864965		False	False	False	False
1	18290001	18300000	0.0233899	0.211596	-0.324821	0.55543	0.604023	0.71253						-0.880251	0.683636	-0.880251	0.932928	0.906718	0.864965		False	False	False	False
1	18300001	18310000	0.0224677	-0.119325	-0.380279	-1.35701	0.6266	0.0864621						0.976729	0.271059	0.976729	0.932928	0.904104	0.864965		False	False	False	False
1	18310001	18320000	0.0135396	0.205806	-0.917181	0.521973	0.820676	0.700977						-1.43915	0.797166	-1.43915	0.932928	0.905927	0.870179		False	False	False	False
1	18320001	18330000	0.0117184	0.0782728	-1.02671	-0.215062	0.852145	0.41456						-0.811645	0.668499	-0.811645	0.932928	0.904104	0.864965		False	False	False	False
1	18330001	18340000	0.0110986	0.0391015	-1.06398	-0.441439	0.86223	0.328582						-0.622538	0.625282	-0.622538	0.932928	0.904104	0.864965		False	False	False	False
1	18340001	18350000	0.0137763	0.321318	-0.902948	1.18953	0.816396	0.883775						-2.09248	0.895913	-2.09248	0.932928	0.962202	0.918143		False	False	False	False
1	18350001	18360000	0.0122207	0.175889	-0.996496	0.349078	0.843736	0.638223						-1.34557	0.779776	-1.34557	0.932928	0.904104	0.866901		False	False	False	False
1	18360001	18370000	0.0141789	0.0764305	-0.878737	-0.225709	0.808876	0.41043						-0.653028	0.632347	-0.653028	0.932928	0.904104	0.864965		False	False	False	False
1	18370001	18380000	0.031242	-0.0718619	0.147382	-1.08271	0.414057	0.13833						1.23009	0.226979	1.23009	0.932928	0.904104	0.864965		False	False	False	False
1	18380001	18390000	0.0284337	0.072424	-0.0215026	-0.248863	0.480552	0.401306						0.22736	0.426475	0.22736	0.932928	0.904104	0.864965		False	False	False	False
1	18390001	18400000	0.0121965	0.193698	-0.997955	0.452	0.844141	0.6763						-1.44995	0.799118	-1.44995	0.932928	0.904414	0.87076		False	False	False	False
1	18400001	18410000	0.0102353	0.0586229	-1.11589	-0.328622	0.87526	0.370488						-0.787269	0.662947	-0.787269	0.932985	0.904104	0.864965		False	False	False	False
1	18410001	18420000	0.0283747	0.122873	-0.0250508	0.0426873	0.482001	0.51786						-0.0677381	0.49439	-0.0677381	0.932928	0.904104	0.864965		False	False	False	False
1	18420001	18430000	0.0201818	0.0171514	-0.517746	-0.568291	0.681133	0.283869						0.0505454	0.467029	0.0505454	0.932928	0.904104	0.864965		False	False	False	False
1	18430001	18440000	0.0289084	0.0681413	0.00704262	-0.273613	0.468985	0.391694						0.280656	0.414525	0.280656	0.932928	0.904104	0.864965		False	False	False	False
1	18440001	18450000	0.0230822	-0.0245416	-0.343325	-0.809242	0.611569	0.207946						0.465917	0.373577	0.465917	0.932928	0.904104	0.864965		False	False	False	False
1	18450001	18460000	0.0355603	-0.0993369	0.40707	-1.2415	0.319724	0.106105						1.64856	0.164844	1.64856	0.932928	0.904104	0.864965		False	False	False	False
1	18460001	18470000	0.0199123	-0.167619	-0.533952	-1.63611	0.68733	0.0505498						1.10215	0.24881	1.10215	0.932928	0.904104	0.864965		False	False	False	False
1	18470001	18480000	0.0140156	0.0362369	-0.888556	-0.457993	0.811959	0.322638						-0.430563	0.580539	-0.430563	0.932928	0.904104	0.864965		False	False	False	False
1	18480001	18490000	0.00980831	-0.355246	-1.14157	-2.72043	0.881417	0.00342787						1.57886	0.174232	1.57886	0.933237	0.341053	0.864965		False	False	True	True
1	18490001	18500000	0.00576638	-0.00930154	-1.38464	-0.721167	0.930555	0.234226						-0.663471	0.634785	-0.663471	0.946305	0.904104	0.864965		False	False	False	False
1	18500001	18510000	0.00963759	-0.111499	-1.15184	-1.31178	0.883892	0.093737						0.159946	0.441703	0.159946	0.933486	0.904104	0.864965		False	False	False	False
1	18510001	18520000	0.00841756	-0.231447	-1.22521	-2.00498	0.9004	0.0225944						0.779772	0.308458	0.779772	0.936355	0.904104	0.864965		False	False	True	False
1	18520001	18530000	0.0147244	-0.0860967	-0.845934	-1.16498	0.798487	0.120781						0.319044	0.406018	0.319044	0.932928	0.904104	0.864965		False	False	False	False
1	18530001	18540000	0.0125038	0.121433	-0.979471	0.0343686	0.838904	0.514544						-1.01384	0.712817	-1.01384	0.932928	0.904104	0.864965		False	False	False	False
1	18540001	18550000	0.0128894	0.150062	-0.956284	0.19982	0.832225	0.580494						-1.1561	0.742501	-1.1561	0.932928	0.904104	0.864965		False	False	False	False
1	18550001	18560000	0.0216861	0.696439	-0.427278	3.35741	0.645344	0.999464						-3.78469	0.99306	-3.78469	0.932928	1	0.995566		False	False	False	False
1	18560001	18570000	0.0135669	0.239326	-0.915541	0.715689	0.820153	0.764717						-1.63123	0.830323	-1.63123	0.932928	0.918538	0.881328		False	False	False	False
1	18570001	18580000	0.0125826	0.0256388	-0.974735	-0.519242	0.837538	0.300878						-0.455494	0.586324	-0.455494	0.932928	0.904104	0.864965		False	False	False	False
1	18580001	18590000	0.0243337	-0.0342337	-0.26806	-0.865254	0.580892	0.192139						0.597193	0.345598	0.597193	0.932928	0.904104	0.864965		False	False	False	False
1	18590001	18600000	0.0367997	-0.280707	0.481603	-2.28966	0.294845	0.0112531						2.77126	0.0604531	2.77126	0.932928	0.690766	0.864965		False	False	True	False
1	18600001	18610000	0.0628732	-0.58649	2.04958	-4.05682	0.0302134	4.51823e-05						6.1064	0.00108261	6.1064	0.754985	0.0165423	0.267879		True	False	True	True
1	18610001	18620000	0.0434355	-0.27826	0.880655	-2.27552	0.182403	0.0116658						3.15617	0.0410662	3.15617	0.932928	0.705279	0.864965		False	False	True	False
1	18620001	18630000	0.0307663	-0.135496	0.118775	-1.45046	0.425106	0.0727713						1.56924	0.175554	1.56924	0.932928	0.904104	0.864965		False	False	False	False
1	18630001	18640000	0.025633	-0.0692405	-0.189925	-1.06756	0.548805	0.1418						0.877639	0.289437	0.877639	0.932928	0.904104	0.864965		False	False	False	False
1	18640001	18650000	0.0229949	-0.156048	-0.34857	-1.56923	0.613721	0.057718						1.22066	0.22853	1.22066	0.932928	0.904104	0.864965		False	False	False	False
1	18650001	18660000	0.0201225	-0.112643	-0.52131	-1.31839	0.68251	0.0925873						0.797082	0.305077	0.797082	0.932928	0.904104	0.864965		False	False	False	False
1	18660001	18670000	0.0203953	0.0581674	-0.504906	-0.331254	0.676058	0.369511						-0.173652	0.51937	-0.173652	0.932928	0.904104	0.864965		False	False	False	False
1	18670001	18680000	0.0170776	0.146386	-0.704418	0.178576	0.750592	0.57227						-0.882994	0.684207	-0.882994	0.932928	0.904104	0.864965		False	False	False	False
1	18680001	18690000	0.020166	-0.120752	-0.518693	-1.36526	0.681494	0.0851829						0.846565	0.295435	0.846565	0.932928	0.904104	0.864965		False	False	False	False
1	18690001	18700000	0.0305783	-0.0749427	0.107469	-1.10052	0.429532	0.134468						1.20799	0.230661	1.20799	0.932928	0.904104	0.864965		False	False	False	False
1	18700001	18710000	0.020957	-0.0941151	-0.471127	-1.21132	0.662608	0.111656						0.74019	0.316333	0.74019	0.932928	0.904104	0.864965		False	False	False	False
1	18710001	18720000	0.00725559	0.107974	-1.29508	-0.0434168	0.914501	0.483029						-1.25167	0.761596	-1.25167	0.940108	0.904104	0.865129		False	False	False	False
1	18720001	18730000	0.00809387	0.0787637	-1.24467	-0.212225	0.904467	0.415684						-1.03245	0.716794	-1.03245	0.937155	0.904104	0.864965		False	False	False	False
1	18730001	18740000	0.0214714	0.0209547	-0.440193	-0.546312	0.650493	0.29143						0.106118	0.454098	0.106118	0.932928	0.904104	0.864965		False	False	False	False
1	18740001	18750000	0.0106854	0.0784306	-1.08882	-0.21415	0.868557	0.414923						-0.874673	0.682421	-0.874673	0.932928	0.904104	0.864965		False	False	False	False
1	18750001	18760000	0.018767	0.093075	-0.602828	-0.129518	0.713517	0.448545						-0.47331	0.590535	-0.47331	0.932928	0.904104	0.864965		False	False	False	False
1	18760001	18770000	0.0169085	-0.0157689	-0.714587	-0.758543	0.754189	0.22282						0.043956	0.468549	0.043956	0.932928	0.904104	0.864965		False	False	False	False
1	18770001	18780000	0.0167535	-0.217229	-0.72391	-1.92281	0.757407	0.0272384						1.1989	0.232189	1.1989	0.932928	0.904104	0.864965		False	False	True	False
1	18780001	18790000	0.0371259	0.0529806	0.501218	-0.361229	0.288504	0.358144						0.862447	0.292354	0.862447	0.932928	0.904104	0.864965		False	False	False	False
1	18790001	18800000	0.0373502	0.0228756	0.514707	-0.535211	0.284182	0.295316						1.04992	0.257935	1.04992	0.932928	0.904104	0.864965		False	False	False	False
1	18800001	18810000	0.0295241	0.0180469	0.0440735	-0.563116	0.454274	0.285648						0.60719	0.343516	0.60719	0.932928	0.904104	0.864965		False	False	False	False
1	18810001	18820000	0.0589017	-0.114923	1.81074	-1.33157	0.0454431	0.0904589						3.14231	0.0416494	3.14231	0.878924	0.904104	0.864965		True	False	False	False
1	18820001	18830000	0.0160438	-0.0291245	-0.766589	-0.835727	0.77216	0.200367						0.0691377	0.462651	0.0691377	0.932928	0.904104	0.864965		False	False	False	False
1	18830001	18840000	0.00962152	0.00329304	-1.1528	-0.648381	0.884107	0.257194						-0.504422	0.597834	-0.504422	0.933494	0.904104	0.864965		False	False	False	False
1	18840001	18850000	0.0116063	-0.0234765	-1.03344	-0.803086	0.853988	0.209725						-0.230357	0.532896	-0.230357	0.932928	0.904104	0.864965		False	False	False	False
1	18850001	18860000	0.00777587	-0.127571	-1.26379	-1.40466	0.908334	0.0791932						0.140867	0.44611	0.140867	0.938101	0.904104	0.864965		False	False	False	False
1	18860001	18870000	0.0163785	0.136832	-0.74646	0.123361	0.765218	0.550349						-0.869821	0.681392	-0.869821	0.932928	0.904104	0.864965		False	False	False	False
1	18870001	18880000	0.0371903	-0.00498287	0.505093	-0.696209	0.287262	0.241957						1.2013	0.231788	1.2013	0.932928	0.904104	0.864965		False	False	False	False
1	18880001	18890000	0.0138074	-0.0386472	-0.901077	-0.89076	0.815838	0.185229						-0.0103168	0.481058	-0.0103168	0.932928	0.904104	0.864965		False	False	False	False
1	18890001	18900000	0.0109972	0.0453518	-1.07007	-0.405317	0.863739	0.341743						-0.664757	0.635075	-0.664757	0.932928	0.904104	0.864965		False	False	False	False
1	18900001	18910000	0.0157873	0.021461	-0.782012	-0.543386	0.777494	0.292443						-0.238626	0.534817	-0.238626	0.932928	0.904104	0.864965		False	False	False	False
1	18910001	18920000	0.0203856	-0.0127531	-0.505486	-0.741114	0.676285	0.22807						0.235628	0.424593	0.235628	0.932928	0.904104	0.864965		False	False	False	False
1	18920001	18930000	0.0219381	0.234488	-0.412125	0.687731	0.639306	0.756014						-1.09986	0.731007	-1.09986	0.932928	0.915691	0.864965		False	False	False	False
1	18930001	18940000	0.0350107	-0.378647	0.374017	-2.85567	0.331058	0.00231083						3.22969	0.0380471	3.22969	0.932928	0.263594	0.864965		False	False	True	True
1	18940001	18950000	0.0270651	-0.16301	-0.103805	-1.60947	0.513709	0.0532667						1.50566	0.184508	1.50566	0.932928	0.904104	0.864965		False	False	False	False
1	18950001	18960000	0.0386499	-0.0963316	0.592868	-1.22413	0.259852	0.109323						1.81699	0.143725	1.81699	0.932928	0.904104	0.864965		False	False	False	False
1	18960001	18970000	0.0218265	0.149343	-0.418834	0.195664	0.642021	0.57892						-0.614498	0.623413	-0.614498	0.932928	0.904104	0.864965		False	False	False	False
1	18970001	18980000	0.0167202	-0.0521226	-0.725912	-0.968637	0.758147	0.165003						0.242724	0.422962	0.242724	0.932928	0.904104	0.864965		False	False	False	False
1	18980001	18990000	0.0315139	-0.249355	0.163733	-2.10847	0.407743	0.0176086						2.2722	0.0967222	2.2722	0.932928	0.869359	0.864965		False	False	True	False
1	18990001	19000000	0.0249865	-0.0241513	-0.228805	-0.806986	0.56479	0.208602						0.578181	0.34964	0.578181	0.932928	0.904104	0.864965		False	False	False	False
1	19000001	19010000	0.0250066	-0.144322	-0.227594	-1.50147	0.564299	0.0659727						1.27388	0.219964	1.27388	0.932928	0.904104	0.864965		False	False	False	False
1	19010001	19020000	0.0244555	-0.237752	-0.260739	-2.04142	0.577859	0.0207447						1.78068	0.14814	1.78068	0.932928	0.904104	0.864965		False	False	True	False
1	19020001	19030000	0.0440637	-0.0448517	0.918437	-0.926617	0.173594	0.175654						1.84505	0.140431	1.84505	0.932928	0.904104	0.864965		False	False	False	False
1	19030001	19040000	0.0248428	-0.0712554	-0.237448	-1.07921	0.568349	0.139104						0.84176	0.296349	0.84176	0.932928	0.904104	0.864965		False	False	False	False
1	19040001	19050000	0.098689	-0.183098	4.20342	-1.72556	0.000363092	0.0419205						5.92898	0.00137997	5.92898	0.0730665	0.904104	0.299646		True	True	True	False
1	19050001	19060000	0.0888436	-0.0458504	3.61135	-0.932388	0.00139684	0.174123						4.54374	0.00853157	4.54374	0.169294	0.904104	0.745307		True	True	False	False
1	19060001	19070000	0.0632617	-0.210141	2.07294	-1.88185	0.0289782	0.0298971						3.95478	0.0171407	3.95478	0.742877	0.904104	0.864965		True	False	True	False
1	19070001	19080000	0.0371932	-0.190675	0.505263	-1.76935	0.287205	0.0382455						2.27461	0.0965058	2.27461	0.932928	0.904104	0.864965		False	False	True	False
1	19080001	19090000	0.0873948	0.161852	3.52422	0.267955	0.0016859	0.607194						3.25627	0.0369924	3.25627	0.187611	0.904104	0.864965		True	True	False	False
1	19090001	19100000	0.0692761	-0.0751717	2.43463	-1.10184	0.0150746	0.134174						3.53647	0.0274088	3.53647	0.559969	0.904104	0.864965		True	False	False	False
1	19100001	19110000	0.0367574	0.0466915	0.47906	-0.397575	0.295705	0.34459						0.876635	0.289626	0.876635	0.932928	0.904104	0.864965		False	False	False	False
1	19110001	19120000	0.0206742	-0.0335079	-0.48813	-0.861059	0.669381	0.193296						0.372929	0.393974	0.372929	0.932928	0.904104	0.864965		False	False	False	False
1	19120001	19130000	0.0165527	0.0215152	-0.735982	-0.543073	0.76166	0.292544						-0.19291	0.523983	-0.19291	0.932928	0.904104	0.864965		False	False	False	False
1	19130001	19140000	0.00977687	0.14145	-1.14346	0.150046	0.881868	0.560992						-1.29351	0.769727	-1.29351	0.933261	0.904104	0.865392		False	False	False	False
1	19140001	19150000	0.0195567	0.0149254	-0.555335	-0.581156	0.695616	0.279404						0.0258204	0.472768	0.0258204	0.932928	0.904104	0.864965		False	False	False	False
1	19150001	19160000	0.0297439	0.0636486	0.0572876	-0.299577	0.449079	0.381629						0.356865	0.397568	0.356865	0.932928	0.904104	0.864965		False	False	False	False
1	19160001	19170000	0.0200177	-0.0448026	-0.52761	-0.926333	0.684948	0.175741						0.398723	0.388302	0.398723	0.932928	0.904104	0.864965		False	False	False	False
1	19170001	19180000	0.0280835	0.181367	-0.0425633	0.380737	0.488964	0.650223						-0.4233	0.578874	-0.4233	0.932928	0.904104	0.864965		False	False	False	False
1	19180001	19190000	0.0335191	0.249845	0.28432	0.77648	0.362808	0.782949						-0.492161	0.594949	-0.492161	0.932928	0.922872	0.864965		False	False	False	False
1	19190001	19200000	0.0184405	0.10234	-0.622458	-0.0759736	0.720777	0.469881						-0.546485	0.607637	-0.546485	0.932928	0.904104	0.864965		False	False	False	False
1	19200001	19210000	0.00528934	0.152491	-1.41333	0.213855	0.935259	0.586058						-1.62718	0.829684	-1.62718	0.948639	0.904104	0.881048		False	False	False	False
1	19210001	19220000	0.027418	-0.103827	-0.082585	-1.26744	0.505154	0.101441						1.18486	0.23453	1.18486	0.932928	0.904104	0.864965		False	False	False	False
1	19220001	19230000	0.0231684	-0.120355	-0.338139	-1.36296	0.609399	0.0855509						1.02482	0.262426	1.02482	0.932928	0.904104	0.864965		False	False	False	False
1	19230001	19240000	0.0149224	0.30984	-0.834026	1.1232	0.79462	0.870255						-1.95722	0.878676	-1.95722	0.932928	0.955762	0.907026		False	False	False	False
1	19240001	19250000	0.0151204	0.201561	-0.822118	0.497438	0.790793	0.692387						-1.31956	0.774759	-1.31956	0.932928	0.905355	0.865961		False	False	False	False
1	19250001	19260000	0.0124805	0.163302	-0.980875	0.276335	0.839336	0.610432						-1.25721	0.76267	-1.25721	0.932928	0.904104	0.865129		False	False	False	False
1	19260001	19270000	0.00992472	0.0642478	-1.13457	-0.296115	0.879752	0.382962						-0.838455	0.674525	-0.838455	0.933204	0.904104	0.864965		False	False	False	False
1	19270001	19280000	0.0151141	0.170777	-0.822496	0.319534	0.790908	0.627013						-1.14203	0.739654	-1.14203	0.932928	0.904104	0.864965		False	False	False	False
1	19280001	19290000	0.0315147	0.0536297	0.163779	-0.357478	0.407722	0.359592						0.521257	0.361704	0.521257	0.932928	0.904104	0.864965		False	False	False	False
1	19290001	19300000	0.0257592	-0.0384446	-0.182335	-0.889589	0.545729	0.185542						0.707254	0.323036	0.707254	0.932928	0.904104	0.864965		False	False	False	False
1	19300001	19310000	0.0204169	0.15025	-0.503603	0.200907	0.67554	0.580932						-0.70451	0.644103	-0.70451	0.932928	0.904104	0.864965		False	False	False	False
1	19310001	19320000	0.0150716	0.206282	-0.825053	0.524719	0.791706	0.701929						-1.34977	0.780578	-1.34977	0.932928	0.906065	0.867054		False	False	False	False
1	19320001	19330000	0.035553	0.38014	0.406627	1.52947	0.319882	0.937232						-1.12285	0.735746	-1.12285	0.932928	0.988397	0.864965		False	False	False	False
1	19330001	19340000	0.0170785	0.052243	-0.704366	-0.365492	0.750567	0.356495						-0.338874	0.558868	-0.338874	0.932928	0.904104	0.864965		False	False	False	False
1	19340001	19350000	0.0357247	-0.161307	0.416956	-1.59963	0.316365	0.0543446						2.01658	0.121345	2.01658	0.932928	0.904104	0.864965		False	False	False	False
1	19350001	19360000	0.0307448	0.0971969	0.117479	-0.105697	0.425606	0.458069						0.223176	0.427407	0.223176	0.932928	0.904104	0.864965		False	False	False	False
1	19360001	19370000	0.0108983	0.143186	-1.07602	0.160082	0.86531	0.564956						-1.2361	0.758493	-1.2361	0.932928	0.904104	0.865014		False	False	False	False
1	19370001	19380000	0.0156876	0.0664652	-0.788008	-0.2833	0.779508	0.387946						-0.504708	0.597902	-0.504708	0.932928	0.904104	0.864965		False	False	False	False
1	19380001	19390000	0.00586543	0.125955	-1.37868	0.0604984	0.929591	0.525065						-1.43918	0.797174	-1.43918	0.945998	0.904104	0.870179		False	False	False	False
1	19390001	19400000	0.0146178	0.071203	-0.852344	-0.255919	0.800537	0.39856						-0.596425	0.619322	-0.596425	0.932928	0.904104	0.864965		False	False	False	False
1	19400001	19410000	0.013846	-0.0610348	-0.898757	-1.02014	0.815159	0.152571						0.121385	0.450656	0.121385	0.932928	0.904104	0.864965		False	False	False	False
1	19410001	19420000	0.0129001	-0.110409	-0.955642	-1.30548	0.832047	0.094816						0.34984	0.399106	0.34984	0.932928	0.904104	0.864965		False	False	False	False
1	19420001	19430000	0.0148791	-0.00350238	-0.836633	-0.687653	0.795446	0.244618						-0.14898	0.513458	-0.14898	0.932928	0.904104	0.864965		False	False	False	False
1	19430001	19440000	0.0322292	-0.08069	0.206744	-1.13373	0.391444	0.127283						1.34048	0.209389	1.34048	0.932928	0.904104	0.864965		False	False	False	False
1	19440001	19450000	0.0268092	0.0509007	-0.119192	-0.373249	0.520018	0.353599						0.254058	0.420409	0.254058	0.932928	0.904104	0.864965		False	False	False	False
1	19450001	19460000	0.0139591	0.0813081	-0.891954	-0.197521	0.813038	0.421473						-0.694433	0.641801	-0.694433	0.932928	0.904104	0.864965		False	False	False	False
1	19460001	19470000	0.00891577	0.0157025	-1.19524	-0.576665	0.893851	0.280975						-0.61858	0.624382	-0.61858	0.934881	0.904104	0.864965		False	False	False	False
1	19470001	19480000	0.0203087	-0.10309	-0.510111	-1.26319	0.678137	0.102192						0.753075	0.313747	0.753075	0.932928	0.904104	0.864965		False	False	False	False
1	19480001	19490000	0.0503153	0.133106	1.29438	0.101829	0.102595	0.541736						1.19256	0.233267	1.19256	0.932928	0.904104	0.864965		False	False	False	False
1	19490001	19500000	0.0294845	-0.0213222	0.0416895	-0.790636	0.455243	0.213331						0.832326	0.29814	0.832326	0.932928	0.904104	0.864965		False	False	False	False
1	19500001	19510000	0.0370309	-0.0338318	0.495503	-0.862931	0.290363	0.192778						1.35843	0.206632	1.35843	0.932928	0.904104	0.864965		False	False	False	False
1	19510001	19520000	0.0226981	-0.0380054	-0.366421	-0.887051	0.621038	0.186235						0.52063	0.361843	0.52063	0.932928	0.904104	0.864965		False	False	False	False
1	19520001	19530000	0.0270039	0.171205	-0.107483	0.322005	0.5152	0.627959						-0.429489	0.580275	-0.429489	0.932928	0.904104	0.864965		False	False	False	False
1	19530001	19540000	0.0487974	-0.0489065	1.2031	-0.95005	0.117229	0.169635						2.15315	0.107615	2.15315	0.932928	0.904104	0.864965		False	False	False	False
1	19540001	19550000	0.0406822	-0.315046	0.715084	-2.48811	0.224693	0.00666086						3.20319	0.0391514	3.20319	0.932928	0.507472	0.864965		False	False	True	True
1	19550001	19560000	0.0175627	-0.0941579	-0.675245	-1.21156	0.740254	0.111612						0.53632	0.358455	0.53632	0.932928	0.904104	0.864965		False	False	False	False
1	19560001	19570000	0.0101282	-0.0930643	-1.12233	-1.20524	0.87684	0.112833						0.0829117	0.459421	0.0829117	0.933084	0.904104	0.864965		False	False	False	False
1	19570001	19580000	0.0248019	-0.332335	-0.239908	-2.58803	0.569342	0.00504246						2.34812	0.0902728	2.34812	0.932928	0.431302	0.864965		False	False	True	True
1	19580001	19590000	0.0291082	0.0408297	0.0190614	-0.431451	0.464078	0.332189						0.450513	0.376891	0.450513	0.932928	0.904104	0.864965		False	False	False	False
1	19590001	19600000	0.0289136	-0.168491	0.00735606	-1.64115	0.46886	0.0500234						1.6485	0.164852	1.6485	0.932928	0.904104	0.864965		False	False	False	False
1	19600001	19610000	0.0188965	0.162963	-0.595039	0.274378	0.71061	0.609674						-0.869417	0.681307	-0.869417	0.932928	0.904104	0.864965		False	False	False	False
1	19610001	19620000	0.013544	0.0395699	-0.916921	-0.438732	0.820597	0.329532						-0.478189	0.591699	-0.478189	0.932928	0.904104	0.864965		False	False	False	False
1	19620001	19630000	0.0177405	0.0143302	-0.664555	-0.584595	0.736364	0.27826						-0.0799593	0.497187	-0.0799593	0.932928	0.904104	0.864965		False	False	False	False
1	19630001	19640000	0.0244695	-0.237776	-0.259895	-2.04156	0.577495	0.0207398						1.78166	0.148021	1.78166	0.932928	0.904104	0.864965		False	False	True	False
1	19640001	19650000	0.0189673	0.165826	-0.590779	0.290922	0.709009	0.61602						-0.881701	0.683941	-0.881701	0.932928	0.904104	0.864965		False	False	False	False
1	19650001	19660000	0.0301184	0.0421257	0.0798107	-0.423962	0.440297	0.334912						0.503772	0.365447	0.503772	0.932928	0.904104	0.864965		False	False	False	False
1	19660001	19670000	0.0215376	0.0545179	-0.436208	-0.352345	0.648877	0.361572						-0.0838628	0.498092	-0.0838628	0.932928	0.904104	0.864965		False	False	False	False
1	19670001	19680000	0.0100374	0.039014	-1.1278	-0.441944	0.878117	0.328391						-0.685852	0.639843	-0.685852	0.933204	0.904104	0.864965		False	False	False	False
1	19680001	19690000	0.0119862	0.0922374	-1.0106	-0.134358	0.84764	0.446573						-0.876239	0.682777	-0.876239	0.932928	0.904104	0.864965		False	False	False	False
1	19690001	19700000	0.0279171	0.236802	-0.0525686	0.701101	0.493033	0.760113						-0.75367	0.655212	-0.75367	0.932928	0.916973	0.864965		False	False	False	False
1	19700001	19710000	0.0336336	-0.0867488	0.291201	-1.16875	0.36033	0.120008						1.45995	0.191238	1.45995	0.932928	0.904104	0.864965		False	False	False	False
1	19710001	19720000	0.0355038	0.0520728	0.40367	-0.366476	0.320896	0.356144						0.770145	0.310347	0.770145	0.932928	0.904104	0.864965		False	False	False	False
1	19720001	19730000	0.0258729	-0.00546908	-0.175497	-0.699019	0.54298	0.241115						0.523522	0.361211	0.523522	0.932928	0.904104	0.864965		False	False	False	False
1	19730001	19740000	0.0175478	-0.0657509	-0.676145	-1.0474	0.740561	0.146291						0.371251	0.39437	0.371251	0.932928	0.904104	0.864965		False	False	False	False
1	19740001	19750000	0.0286899	0.0768741	-0.00609185	-0.223145	0.47429	0.411446						0.217053	0.42878	0.217053	0.932928	0.904104	0.864965		False	False	False	False
1	19750001	19760000	0.0201989	0.0603384	-0.516716	-0.318707	0.680736	0.374284						-0.198009	0.525197	-0.198009	0.932928	0.904104	0.864965		False	False	False	False
1	19760001	19770000	0.0358806	0.0741287	0.42633	-0.239012	0.313171	0.405198						0.665341	0.331492	0.665341	0.932928	0.904104	0.864965		False	False	False	False
1	19770001	19780000	0.0354768	-0.125373	0.402049	-1.39196	0.321457	0.0810544						1.79401	0.146522	1.79401	0.932928	0.904104	0.864965		False	False	False	False
1	19780001	19790000	0.0308114	0.0153255	0.121486	-0.578844	0.424116	0.2802						0.700329	0.324449	0.700329	0.932928	0.904104	0.864965		False	False	False	False
1	19790001	19800000	0.0340139	0.103889	0.314073	-0.0670202	0.352112	0.473436						0.381094	0.392213	0.381094	0.932928	0.904104	0.864965		False	False	False	False
1	19800001	19810000	0.0282231	0.0100823	-0.034165	-0.609145	0.485634	0.269973						0.57498	0.350304	0.57498	0.932928	0.904104	0.864965		False	False	False	False
1	19810001	19820000	0.0155041	-0.133795	-0.799043	-1.44063	0.783181	0.0741159						0.641588	0.336399	0.641588	0.932928	0.904104	0.864965		False	False	False	False
1	19820001	19830000	0.0181354	-0.0554985	-0.640807	-0.988146	0.72758	0.160225						0.347339	0.399639	0.347339	0.932928	0.904104	0.864965		False	False	False	False
1	19830001	19840000	0.0416639	0.0578405	0.774119	-0.333143	0.2089	0.368816						1.10726	0.247916	1.10726	0.932928	0.904104	0.864965		False	False	False	False
1	19840001	19850000	0.0329605	-0.0377438	0.250727	-0.885539	0.375121	0.18666						1.13627	0.242897	1.13627	0.932928	0.904104	0.864965		False	False	False	False
1	19850001	19860000	0.0317986	0.242622	0.18085	0.734736	0.40117	0.770586						-0.553886	0.609323	-0.553886	0.932928	0.919893	0.864965		False	False	False	False
1	19860001	19870000	0.0311221	0.129034	0.140171	0.078292	0.41685	0.532221						0.0618793	0.464342	0.0618793	0.932928	0.904104	0.864965		False	False	False	False
1	19870001	19880000	0.0589333	-0.68056	1.81264	-4.60047	0.0452754	3.26619e-06						6.41311	0.000708356	6.41311	0.878611	0.00186756	0.217503		True	False	True	True
1	19880001	19890000	0.0333659	0.111997	0.275105	-0.0201664	0.366188	0.492436						0.295271	0.411218	0.295271	0.932928	0.904104	0.864965		False	False	False	False
1	19890001	19900000	0.0283823	-0.0314374	-0.0245945	-0.849093	0.481829	0.196641						0.824499	0.299677	0.824499	0.932928	0.904104	0.864965		False	False	False	False
1	19900001	19910000	0.056348	-0.251039	1.65717	-2.1182	0.0585133	0.0171791						3.77538	0.0209894	3.77538	0.932928	0.861929	0.864965		False	False	True	False
1	19910001	19920000	0.0232517	-0.121716	-0.333131	-1.37082	0.607409	0.0843326						1.03769	0.260116	1.03769	0.932928	0.904104	0.864965		False	False	False	False
1	19920001	19930000	0.0343674	-0.130276	0.33533	-1.4203	0.344555	0.0769412						1.75563	0.151189	1.75563	0.932928	0.904104	0.864965		False	False	False	False
1	19930001	19940000	0.032765	0.0532412	0.238969	-0.359723	0.379509	0.358734						0.598693	0.345271	0.598693	0.932928	0.904104	0.864965		False	False	False	False
1	19940001	19950000	0.0179791	0.00766611	-0.650207	-0.623108	0.731003	0.265414						-0.0270986	0.484874	-0.0270986	0.932928	0.904104	0.864965		False	False	False	False
1	19950001	19960000	0.0444873	-0.158396	0.943905	-1.58281	0.167826	0.0561633						2.52671	0.0766514	2.52671	0.932928	0.904104	0.864965		False	False	False	False
1	19960001	19970000	0.0247921	-0.215034	-0.240496	-1.91013	0.569586	0.028049						1.66963	0.162096	1.66963	0.932928	0.904104	0.864965		False	False	True	False
1	19970001	19980000	0.015163	-0.0317981	-0.819558	-0.851178	0.789971	0.196027						0.0316203	0.471422	0.0316203	0.932928	0.904104	0.864965		False	False	False	False
1	19980001	19990000	0.0229683	0.066016	-0.350175	-0.285896	0.614375	0.38695						-0.0642793	0.493584	-0.0642793	0.932928	0.904104	0.864965		False	False	False	False
1	19990001	20000000	0.0442243	0.102951	0.928091	-0.0724418	0.171361	0.471304						1.00053	0.26673	1.00053	0.932928	0.904104	0.864965		False	False	False	False
1	20000001	20010000	0.0851164	0.462351	3.38721	2.00458	0.00226837	0.977017						1.38263	0.202941	1.38263	0.223313	1	0.864965		True	True	False	False
1	20010001	20020000	0.0376601	0.0753039	0.533345	-0.23222	0.278252	0.40785						0.765565	0.311229	0.765565	0.932928	0.904104	0.864965		False	False	False	False
1	20020001	20030000	0.0129183	-0.0177684	-0.954547	-0.770098	0.831744	0.21936						-0.184449	0.521926	-0.184449	0.932928	0.904104	0.864965		False	False	False	False
1	20030001	20040000	0.00671445	-0.177089	-1.32762	-1.69084	0.920559	0.0450985						0.363213	0.396122	0.363213	0.942373	0.904104	0.864965		False	False	True	False
1	20040001	20050000	0.0131963	0.0252803	-0.937826	-0.521313	0.826816	0.300176						-0.416512	0.577206	-0.416512	0.932928	0.904104	0.864965		False	False	False	False
1	20050001	20060000	0.0096893	-0.120305	-1.14873	-1.36267	0.883127	0.0855928						0.213947	0.429474	0.213947	0.933485	0.904104	0.864965		False	False	False	False
1	20060001	20070000	0.015813	0.0211278	-0.780466	-0.545312	0.77697	0.291782						-0.235154	0.53404	-0.235154	0.932928	0.904104	0.864965		False	False	False	False
1	20070001	20080000	0.0139726	-0.0787272	-0.891146	-1.12239	0.812796	0.129688						0.231243	0.425599	0.231243	0.932928	0.904104	0.864965		False	False	False	False
1	20080001	20090000	0.0190703	-0.0341892	-0.584584	-0.864996	0.706674	0.192213						0.280413	0.414574	0.280413	0.932928	0.904104	0.864965		False	False	False	False
1	20090001	20100000	0.0142287	0.021738	-0.875745	-0.541785	0.807973	0.29297						-0.33396	0.557642	-0.33396	0.932928	0.904104	0.864965		False	False	False	False
1	20100001	20110000	0.0139524	0.00304436	-0.89236	-0.649818	0.813169	0.256692						-0.242542	0.535798	-0.242542	0.932928	0.904104	0.864965		False	False	False	False
1	20110001	20120000	0.0257454	-0.0901514	-0.183165	-1.18841	0.546085	0.116091						1.00525	0.265896	1.00525	0.932928	0.904104	0.864965		False	False	False	False
1	20120001	20130000	0.00901848	0.0219143	-1.18907	-0.540766	0.89249	0.293303						-0.648302	0.631238	-0.648302	0.934656	0.904104	0.864965		False	False	False	False
1	20130001	20140000	0.0144688	0.00206221	-0.861305	-0.655494	0.803365	0.254875						-0.20581	0.527085	-0.20581	0.932928	0.904104	0.864965		False	False	False	False
1	20140001	20150000	0.0310753	-0.106411	0.137358	-1.28238	0.417949	0.0987898						1.41974	0.197228	1.41974	0.932928	0.904104	0.864965		False	False	False	False
1	20150001	20160000	0.0277385	-0.0651708	-0.0633083	-1.04404	0.497409	0.147029						0.980736	0.270336	0.980736	0.932928	0.904104	0.864965		False	False	False	False
1	20160001	20170000	0.0330425	0.0650897	0.255659	-0.291249	0.373325	0.384854						0.546908	0.356249	0.546908	0.932928	0.904104	0.864965		False	False	False	False
1	20170001	20180000	0.0321792	0.0595158	0.203742	-0.323462	0.392554	0.372419						0.527204	0.360418	0.527204	0.932928	0.904104	0.864965		False	False	False	False
1	20180001	20190000	0.0290123	0.112078	0.0132911	-0.0196976	0.466431	0.492639						0.0329886	0.471118	0.0329886	0.932928	0.904104	0.864965		False	False	False	False
1	20190001	20200000	0.044196	0.0261064	0.926392	-0.516539	0.171754	0.301777						1.44293	0.193828	1.44293	0.932928	0.904104	0.864965		False	False	False	False
1	20200001	20210000	0.0339898	0.00415828	0.312622	-0.643381	0.352665	0.258815						0.956003	0.274808	0.956003	0.932928	0.904104	0.864965		False	False	False	False
1	20210001	20220000	0.0414442	-0.064506	0.760905	-1.0402	0.212405	0.147903						1.80111	0.14568	1.80111	0.932928	0.904104	0.864965		False	False	False	False
1	20220001	20230000	0.0287973	0.0162283	0.000366213	-0.573626	0.471703	0.282041						0.573992	0.350512	0.573992	0.932928	0.904104	0.864965		False	False	False	False
1	20230001	20240000	0.0256311	-0.0399655	-0.190043	-0.898379	0.548846	0.18309						0.708336	0.322809	0.708336	0.932928	0.904104	0.864965		False	False	False	False
1	20240001	20250000	0.0405258	0.0214752	0.705674	-0.543303	0.227248	0.292472						1.24898	0.223958	1.24898	0.932928	0.904104	0.864965		False	False	False	False
1	20250001	20260000	0.0257381	0.132443	-0.183607	0.0979931	0.546261	0.540177						-0.2816	0.545141	-0.2816	0.932928	0.904104	0.864965		False	False	False	False
1	20260001	20270000	0.0273104	-0.0280109	-0.0890552	-0.829291	0.507774	0.202227						0.740236	0.316327	0.740236	0.932928	0.904104	0.864965		False	False	False	False
1	20270001	20280000	0.0258663	0.0297434	-0.175896	-0.49552	0.543132	0.309219						0.319624	0.405905	0.319624	0.932928	0.904104	0.864965		False	False	False	False
1	20280001	20290000	0.0309681	0.0672956	0.13091	-0.278501	0.420471	0.389806						0.409411	0.385982	0.409411	0.932928	0.904104	0.864965		False	False	False	False
1	20290001	20300000	0.0277755	0.135673	-0.0610858	0.11666	0.496505	0.547738						-0.177745	0.520362	-0.177745	0.932928	0.904104	0.864965		False	False	False	False
1	20300001	20310000	0.0161933	0.114771	-0.757596	-0.00413425	0.769056	0.498832						-0.753462	0.655157	-0.753462	0.932928	0.904104	0.864965		False	False	False	False
1	20310001	20320000	0.0285928	0.31122	-0.0119324	1.13118	0.476662	0.871909						-1.14311	0.739886	-1.14311	0.932928	0.956478	0.864965		False	False	False	False
1	20320001	20330000	0.0465393	0.110116	1.06731	-0.0310333	0.142008	0.488043						1.09834	0.249462	1.09834	0.932928	0.904104	0.864965		False	False	False	False
1	20330001	20340000	0.0378881	0.207076	0.547056	0.52931	0.273901	0.703531						0.0177467	0.474652	0.0177467	0.932928	0.906246	0.864965		False	False	False	False
1	20340001	20350000	0.0491084	0.0404917	1.22181	-0.433405	0.114075	0.331484						1.65521	0.163974	1.65521	0.932928	0.904104	0.864965		False	False	False	False
1	20350001	20360000	0.0302672	0.179527	0.0887606	0.370102	0.43681	0.646212						-0.281341	0.545078	-0.281341	0.932928	0.904104	0.864965		False	False	False	False
1	20360001	20370000	0.00793755	0.111181	-1.25407	-0.0248808	0.906388	0.490544						-1.22919	0.757065	-1.22919	0.937729	0.904104	0.865014		False	False	False	False
1	20370001	20380000	0.00977823	0.0398672	-1.14338	-0.437014	0.881845	0.330152						-0.706365	0.644518	-0.706365	0.933261	0.904104	0.864965		False	False	False	False
1	20380001	20390000	0.0165158	0.173363	-0.738203	0.334481	0.762427	0.632708						-1.07268	0.725328	-1.07268	0.932928	0.904104	0.864965		False	False	False	False
1	20390001	20400000	0.0279694	0.155222	-0.0494215	0.22964	0.491771	0.592204						-0.279062	0.544534	-0.279062	0.932928	0.904104	0.864965		False	False	False	False
1	20400001	20410000	0.0273828	-0.0123599	-0.084702	-0.738842	0.506	0.228776						0.65414	0.333823	0.65414	0.932928	0.904104	0.864965		False	False	False	False
1	20410001	20420000	0.0241228	0.0186779	-0.280744	-0.55947	0.586128	0.286903						0.278726	0.414933	0.278726	0.932928	0.904104	0.864965		False	False	False	False
1	20420001	20430000	0.0276143	0.0976986	-0.0707767	-0.102798	0.50038	0.459192						0.0320209	0.471338	0.0320209	0.932928	0.904104	0.864965		False	False	False	False
1	20430001	20440000	0.0438215	0.211853	0.903869	0.556917	0.176979	0.713018						0.346952	0.399719	0.346952	0.932928	0.90689	0.864965		False	False	False	False
1	20440001	20450000	0.0265683	-0.0933975	-0.133678	-1.20717	0.525922	0.112493						1.07349	0.253807	1.07349	0.932928	0.904104	0.864965		False	False	False	False
1	20450001	20460000	0.0371533	0.128712	0.502864	0.076434	0.287952	0.531507						0.42643	0.382158	0.42643	0.932928	0.904104	0.864965		False	False	False	False
1	20460001	20470000	0.0319234	0.113355	0.188358	-0.0123165	0.398281	0.495577						0.200675	0.432511	0.200675	0.932928	0.904104	0.864965		False	False	False	False
1	20470001	20480000	0.0341641	-0.0283009	0.323103	-0.830967	0.348857	0.201753						1.15407	0.239812	1.15407	0.932928	0.904104	0.864965		False	False	False	False
1	20480001	20490000	0.0292309	0.104419	0.0264413	-0.0639616	0.461207	0.474658						0.0904029	0.457736	0.0904029	0.932928	0.904104	0.864965		False	False	False	False
1	20490001	20500000	0.0375509	0.0984019	0.526774	-0.0987327	0.280342	0.460796						0.625506	0.339736	0.625506	0.932928	0.904104	0.864965		False	False	False	False
1	20500001	20510000	0.037597	0.102537	0.52955	-0.0748341	0.279467	0.470326						0.604384	0.344116	0.604384	0.932928	0.904104	0.864965		False	False	False	False
1	20510001	20520000	0.0440201	0.0968939	0.915813	-0.107448	0.174152	0.45741						1.02326	0.262694	1.02326	0.932928	0.904104	0.864965		False	False	False	False
1	20520001	20530000	0.0372277	0.0326804	0.50734	-0.478547	0.286576	0.315264						0.985887	0.269369	0.985887	0.932928	0.904104	0.864965		False	False	False	False
1	20530001	20540000	0.0253394	0.00976475	-0.207581	-0.61098	0.55604	0.269379						0.4034	0.387269	0.4034	0.932928	0.904104	0.864965		False	False	False	False
1	20540001	20550000	0.0349514	0.149116	0.37045	0.194349	0.332268	0.578409						0.176101	0.438018	0.176101	0.932928	0.904104	0.864965		False	False	False	False
1	20550001	20560000	0.0364513	0.0988013	0.46065	-0.0964247	0.301743	0.461731						0.557075	0.354094	0.557075	0.932928	0.904104	0.864965		False	False	False	False
1	20560001	20570000	0.0261046	0.229511	-0.161564	0.658965	0.537277	0.746936						-0.820529	0.670554	-0.820529	0.932928	0.913348	0.864965		False	False	False	False
1	20570001	20580000	0.0199443	0.213433	-0.532028	0.566048	0.686629	0.716114						-1.09808	0.730638	-1.09808	0.932928	0.907794	0.864965		False	False	False	False
1	20580001	20590000	0.0206755	0.075737	-0.488054	-0.229717	0.669349	0.408859						-0.258337	0.539574	-0.258337	0.932928	0.904104	0.864965		False	False	False	False
1	20590001	20600000	0.0271151	0.0121488	-0.100798	-0.597203	0.512486	0.273939						0.496405	0.367006	0.496405	0.932928	0.904104	0.864965		False	False	False	False
1	20600001	20610000	0.0219093	0.219841	-0.413858	0.603082	0.640006	0.728614						-1.01694	0.713469	-1.01694	0.932928	0.910227	0.864965		False	False	False	False
1	20610001	20620000	0.0187986	0.179844	-0.600925	0.371933	0.712786	0.646924						-0.972859	0.703916	-0.972859	0.932928	0.904104	0.864965		False	False	False	False
1	20620001	20630000	0.0344423	0.0443127	0.339835	-0.411322	0.342988	0.339601						0.751157	0.314138	0.751157	0.932928	0.904104	0.864965		False	False	False	False
1	20630001	20640000	0.0260805	0.0753613	-0.163016	-0.231888	0.537875	0.407994						0.0688713	0.462709	0.0688713	0.932928	0.904104	0.864965		False	False	False	False
1	20640001	20650000	0.0270461	0.0678866	-0.104949	-0.275085	0.514189	0.391129						0.170136	0.439347	0.170136	0.932928	0.904104	0.864965		False	False	False	False
1	20650001	20660000	0.0609822	0.196349	1.93586	0.467316	0.0367986	0.681744						1.46854	0.189946	1.46854	0.815198	0.904692	0.864965		True	False	False	False
1	20660001	20670000	0.0417019	0.371443	0.776405	1.47921	0.208275	0.93091						-0.702808	0.643718	-0.702808	0.932928	0.985473	0.864965		False	False	False	False
1	20670001	20680000	0.0392084	0.0209704	0.626454	-0.546221	0.249856	0.291458						1.17267	0.236587	1.17267	0.932928	0.904104	0.864965		False	False	False	False
1	20680001	20690000	0.0255388	0.0346763	-0.195593	-0.467013	0.551147	0.319414						0.271419	0.41656	0.271419	0.932928	0.904104	0.864965		False	False	False	False
1	20690001	20700000	0.0202803	0.254612	-0.511822	0.804029	0.678811	0.790994						-1.31585	0.77406	-1.31585	0.932928	0.925268	0.865778		False	False	False	False
1	20700001	20710000	0.0159764	0.261252	-0.77064	0.842401	0.773604	0.801666						-1.61304	0.827384	-1.61304	0.932928	0.929003	0.880244		False	False	False	False
1	20710001	20720000	0.0113108	0.138712	-1.05122	0.134224	0.858785	0.554738						-1.18544	0.748407	-1.18544	0.932928	0.904104	0.864965		False	False	False	False
1	20720001	20730000	0.0157655	-0.00642259	-0.783324	-0.704529	0.777912	0.239364						-0.0787947	0.496925	-0.0787947	0.932928	0.904104	0.864965		False	False	False	False
1	20730001	20740000	0.0291854	0.307749	0.0237004	1.11112	0.462286	0.867732						-1.08742	0.728409	-1.08742	0.932928	0.95445	0.864965		False	False	False	False
1	20740001	20750000	0.0343148	0.251482	0.332166	0.785937	0.345653	0.785678						-0.453771	0.585913	-0.453771	0.932928	0.923658	0.864965		False	False	False	False
1	20750001	20760000	0.0229213	0.0804817	-0.353001	-0.202296	0.615537	0.419559						-0.150705	0.513856	-0.150705	0.932928	0.904104	0.864965		False	False	False	False
1	20760001	20770000	0.0139269	0.171341	-0.893893	0.322791	0.813657	0.628289						-1.21668	0.754641	-1.21668	0.932928	0.904104	0.864965		False	False	False	False
1	20770001	20780000	0.0208057	0.210086	-0.480223	0.546706	0.666181	0.709547						-1.02693	0.715621	-1.02693	0.932928	0.906286	0.864965		False	False	False	False
1	20780001	20790000	0.0287794	0.112791	-0.000713647	-0.0155765	0.472108	0.494286						0.0148629	0.475328	0.0148629	0.932928	0.904104	0.864965		False	False	False	False
1	20790001	20800000	0.0228133	0.285019	-0.359493	0.979752	0.618164	0.837483						-1.33925	0.778507	-1.33925	0.932928	0.94195	0.86664		False	False	False	False
1	20800001	20810000	0.0251683	0.0420509	-0.217875	-0.424394	0.560337	0.334758						0.206519	0.431189	0.206519	0.932928	0.904104	0.864965		False	False	False	False
1	20810001	20820000	0.0299582	0.101848	0.0701754	-0.0788182	0.444059	0.468777						0.148994	0.444247	0.148994	0.932928	0.904104	0.864965		False	False	False	False
1	20820001	20830000	0.0285139	-0.0218075	-0.0166795	-0.793441	0.478564	0.212518						0.776761	0.309029	0.776761	0.932928	0.904104	0.864965		False	False	False	False
1	20830001	20840000	0.0234814	0.0675248	-0.319319	-0.277176	0.601749	0.390294						-0.0421427	0.488403	-0.0421427	0.932928	0.904104	0.864965		False	False	False	False
1	20840001	20850000	0.0283656	-0.0145803	-0.0255956	-0.751674	0.482224	0.22492						0.726078	0.319224	0.726078	0.932928	0.904104	0.864965		False	False	False	False
1	20850001	20860000	0.0188463	0.228816	-0.598055	0.654948	0.711725	0.74566						-1.253	0.76186	-1.253	0.932928	0.913222	0.865129		False	False	False	False
1	20860001	20870000	0.0140701	0.129117	-0.885279	0.0787749	0.810954	0.532411						-0.964054	0.701996	-0.964054	0.932928	0.904104	0.864965		False	False	False	False
1	20870001	20880000	0.016523	0.0495701	-0.737774	-0.380939	0.762269	0.350759						-0.356835	0.563054	-0.356835	0.932928	0.904104	0.864965		False	False	False	False
1	20880001	20890000	0.0199675	0.0591626	-0.530633	-0.325503	0.686088	0.371675						-0.20513	0.526919	-0.20513	0.932928	0.904104	0.864965		False	False	False	False
1	20890001	20900000	0.0264967	0.152385	-0.137986	0.213243	0.527649	0.585812						-0.351229	0.561747	-0.351229	0.932928	0.904104	0.864965		False	False	False	False
1	20900001	20910000	0.0318792	0.0428202	0.185697	-0.419948	0.399279	0.336401						0.605645	0.343844	0.605645	0.932928	0.904104	0.864965		False	False	False	False
1	20910001	20920000	0.0156195	0.0990516	-0.792104	-0.094978	0.780922	0.462294						-0.697126	0.642423	-0.697126	0.932928	0.904104	0.864965		False	False	False	False
1	20920001	20930000	0.0291835	-0.0665261	0.0235905	-1.05188	0.462337	0.145292						1.07547	0.253434	1.07547	0.932928	0.904104	0.864965		False	False	False	False
1	20930001	20940000	0.0350165	0.171989	0.374364	0.326536	0.330946	0.629726						0.0478285	0.467673	0.0478285	0.932928	0.904104	0.864965		False	False	False	False
1	20940001	20950000	0.0328227	0.296772	0.242436	1.04768	0.378253	0.85363						-0.805241	0.667036	-0.805241	0.932928	0.948599	0.864965		False	False	False	False
1	20950001	20960000	0.0159898	0.223148	-0.769836	0.622194	0.773329	0.734916						-1.39203	0.788505	-1.39203	0.932928	0.911005	0.868291		False	False	False	False
1	20960001	20970000	0.0133407	0.127111	-0.929144	0.0671824	0.824198	0.527793						-0.996327	0.709079	-0.996327	0.932928	0.904104	0.864965		False	False	False	False
1	20970001	20980000	0.00972846	0.051873	-1.14637	-0.36763	0.882569	0.355682						-0.778742	0.661038	-0.778742	0.933362	0.904104	0.864965		False	False	False	False
[truncated: 91,040 more rows]
