# Supplementary material for: Large‐Scale Genomics Reveals Three‐Source Ancestry and Layered Adaptation to High Altitude in Tibetan Chickens
Source: Adv Sci (Weinh). 2026 May 12;13(42):e22994. doi: 10.1002/advs.202522994 (PMC13335608; doi:10.1002/advs.202522994)
Supplement: Supplementary file 2 — Supporting File 2: advs75536‐sup‐0002‐Tables.zip. [file ADVS-13-e22994-s001.zip › Supplemental_tables/Table_S13_fastsimcoal2_CI.xlsx]

## Sheet: Table_S13_fastsimcoal2_CI
Supplementary Table S13. Fastsimcoal2 demographic model comparison and best-fit parameter estimates.
Panel A: Model comparison
model	k	ln_L	AIC	delta_AIC	Akaike_weight
Pulse	14	best-fit (run_069)	—	0	>0.999
Continuous Migration	15	—	—	7212	<0.001
Panel B: Best-fit Pulse model parameters (run_069)
parameter	ML_estimate	unit	description
N_NWC	128633	diploid individuals	NWC effective population size
N_SHF	1047498	diploid individuals	SHF effective population size
N_SYA	481596	diploid individuals	SYA effective population size
N_TIB	162465	diploid individuals	TIB effective population size
P_SYA	0.447	proportion	SYA pulse admixture proportion
P_SHF	0.153	proportion	SHF pulse admixture proportion (conditional on post-SYA residual)
T_ADM_SYA	1552	generations (~2328 yr)	SYA admixture time
T_ADM_SHF	3126	generations (~4689 yr)	SHF admixture time
T_FOUND	3312	generations (~4968 yr)	TIB founding time (NWC base)
T_DIV1	29119	generations (~43679 yr)	NWC-SHF divergence time
T_DIV2	29477	generations (~44216 yr)	SYA-(NWC+SHF) divergence time
RANC_NWC	—	scaling factor	Ancestral NWC population size scalar
RANC_1	—	scaling factor	Ancestral intermediate population size scalar
RANC_0	—	scaling factor	Root ancestral population size scalar
Notes:
Generation time = 1.5 years/generation. Years BP computed as generations x 1.5.
Model topology: (SYA, (SHF, NWC)) from qpGraph (Section 4.4.4).
AIC = 2k - 2 ln(L). delta_AIC = AIC_continuous - AIC_pulse.
100 independent optimizations per model; 200,000 coalescent simulations per likelihood evaluation; 40 ECM cycles.
SFS-based timing estimates carry an upward bias (4-5x) relative to tract-length dates due to linked selection reducing realized N_e (see Methods Section 4.7.5).
RANC parameters are scaling factors for ancestral population sizes; exact values are model-internal and not independently interpretable.
