# Supplementary material for: Large‐Scale Genomics Reveals Three‐Source Ancestry and Layered Adaptation to High Altitude in Tibetan Chickens
Source: Adv Sci (Weinh). 2026 May 12;13(42):e22994. doi: 10.1002/advs.202522994 (PMC13335608; doi:10.1002/advs.202522994)
Supplement: Supplementary file 2 — Supporting File 2: advs75536‐sup‐0002‐Tables.zip. [file ADVS-13-e22994-s001.zip › Supplemental_tables/Table_S5_qpWave_independence.xlsx]

## Sheet: Table_S5_qpWave_independence
Supplementary Table S5. qpWave Source Independence Tests
Left populations: {SYA, SHF, NWC_pure}. '3 safe' = GreenJF + GreyJF + CeylonJF. With 3 safe outgroups alone, rank = 1 test has only 1 dof (insufficient power). Adding any single legacy outgroup (VN, T, or MRJ) resolves this limitation.
Outgroup set	n_outgroups	Rank tested	dof	chi2	p-value	Conclusion
3 safe	3	0	4	181.30	3.9e-38	REJECT rank = 0
3 safe	3	1	1	0.91	0.339	Accept rank = 1 (dof = 1, insufficient)
3safe+VN	4	0	6	316.15	2.8e-65	REJECT rank = 0
3safe+VN	4	1	2	142.73	1.0e-31	REJECT rank = 1: 3 independent streams
3safe+T	4	0	6	227.40	2.7e-46	REJECT rank = 0
3safe+T	4	1	2	12.27	2.2e-03	REJECT rank = 1: 3 independent streams
3safe+MRJ	4	0	6	3173.77	0	REJECT rank = 0
3safe+MRJ	4	1	2	26.38	1.9e-06	REJECT rank = 1: 3 independent streams
3safe+VN+T	5	1	3	159.36	2.5e-34	REJECT rank = 1
3safe+VN+MRJ	5	1	3	152.84	6.4e-33	REJECT rank = 1
3safe+T+MRJ	5	1	3	54.67	8.1e-12	REJECT rank = 1
All 6	6	1	4	159.31	2.1e-33	REJECT rank = 1: 3 independent streams
