# Supplementary material for: Large‐Scale Genomics Reveals Three‐Source Ancestry and Layered Adaptation to High Altitude in Tibetan Chickens
Source: Adv Sci (Weinh). 2026 May 12;13(42):e22994. doi: 10.1002/advs.202522994 (PMC13335608; doi:10.1002/advs.202522994)
Supplement: Supplementary file 2 — Supporting File 2: advs75536‐sup‐0002‐Tables.zip. [file ADVS-13-e22994-s001.zip › Supplemental_tables/Table_S19_complementarity_test.xlsx]

## Sheet: Table_S19_complementarity_test
Supplementary Table S19. Joint functional complementarity permutation test.
Note: 3x3 OR matrix (3 ancestry routes x 3 functional categories). Route labels permuted 10000 times. Observed diagonal product OR = 29.19 vs null 99th percentile = 7.07 (p = 5.0e-4).
test	observed	null_mean	null_sd	null_p95	null_p99	p_value	n_perm
product_OR	29.192823509005407	1.3880402689865756	2.129675385760241	3.8056818721390058	7.072325659223484	0.0004999500049995	10000
sum_log_OR	3.3739229088282405	-0.14192603374791288	1.0819800901919827	1.3364951375776892	1.9561893683469602	0.0004999500049995	10000
