# Supplementary material for: Large‐Scale Genomics Reveals Three‐Source Ancestry and Layered Adaptation to High Altitude in Tibetan Chickens
Source: Adv Sci (Weinh). 2026 May 12;13(42):e22994. doi: 10.1002/advs.202522994 (PMC13335608; doi:10.1002/advs.202522994)
Supplement: Supplementary file 2 — Supporting File 2: advs75536‐sup‐0002‐Tables.zip. [file ADVS-13-e22994-s001.zip › Supplemental_tables/Table_S4_qpAdm_models.xlsx]

## Sheet: Table_S4_qpAdm_models
Supplementary Table S4. qpAdm Model Results
Note: '3 safe' = GreenJF + GreyJF + CeylonJF; 'All 6' = 3safe + VN + T + MRJ; 'NWC->OG' = NWC moved from source to outgroup set. WL = White Leghorn. Negative weights indicate the linear qpAdm framework cannot represent the admixture graph topology (see Discussion 4.X.2). All three-source models produce negative NWC weights (-0.15 to -1.32), consistent with NWC's admixed origin between SHF and SYA…
Model	Outgroup set	n_OG	dof	p-value	Weights (± SE)	Feasible
SYA+SHF	3 safe	3	1	0.798	SYA = 0.635 ± 0.027; SHF = 0.365 ± 0.027	Yes
SYA+NWC	3 safe	3	1	0.257	SYA = 0.082 ± 0.089; NWC = 0.918 ± 0.089	Yes
SHF+NWC	3 safe	3	1	0.257	SHF = -0.053 ± 0.063; NWC = 1.053 ± 0.063	No
SYA+SHF+NWC	3 safe	3	0	NA	SYA = 0.721 ± 0.405; SHF = 0.425 ± 0.276; NWC = -0.147 ± 0.679	No
SYA+SHF+WL	3 safe	3	0	NA	SYA = 0.700 ± 0.258; SHF = 0.251 ± 0.453; WL = 0.049 ± 0.195	No
SYA+SHF+NWC	3safe+VN	4	1	0.466	SYA = 1.379 ± 0.097; SHF = 0.868 ± 0.076; NWC = -1.247 ± 0.117	No
SYA+NWC	3safe+VN	4	2	4.5e-20	SYA = 2.640 ± 0.228; NWC = -1.640 ± 0.228	No
SHF+NWC	3safe+VN	4	2	4.9e-30	SHF = 2.159 ± 0.204; NWC = -1.159 ± 0.204	No
SYA+SHF	3safe+VN	4	2	5.9e-40	SYA = -3.646 ± 2.054; SHF = 4.646 ± 2.054	No
SYA+SHF+WL	3safe+VN	4	1	0.446	SYA = 1.596 ± 0.175; SHF = -1.319 ± 0.248; WL = 0.722 ± 0.094	No
SYA+SHF	All 6	6	4	5.9e-204	SYA = 0.815 ± 0.012; SHF = 0.185 ± 0.012	No
SYA+SHF+NWC	All 6	6	3	1.5e-08	SYA = 1.868 ± 0.118; SHF = 0.454 ± 0.026; NWC = -1.322 ± 0.137	No
SYA+SHF+WL	All 6	6	3	8.7e-25	SYA = 0.813 ± 0.025; SHF = -0.538 ± 0.095; WL = 0.725 ± 0.083	No
SYA+SHF+NWC+WL	All 6	6	2	1.9e-06	SYA = 1.611 ± 0.102; SHF = 0.232 ± 0.053; NWC = -1.006 ± 0.118; WL = 0.162 ± 0.040	No
SYA+SHF (NWC->OG)	All 6+NWC	7	5	2.9e-51	SYA = 4.702 ± 1.472; SHF = -3.702 ± 1.472	No
SYA+SHF+WL (NWC->OG)	All 6+NWC	7	4	8.0e-113	SYA = 0.765 ± 0.008; SHF = 0.080 ± 0.009; WL = 0.156 ± 0.008	No
SYA+SHF (NWC->OG)	3safe+NWC	5	3	2.9e-51	SYA = 4.702 ± 1.472; SHF = -3.702 ± 1.472	No
SYA+SHF+WL (NWC->OG)	3safe+NWC	5	2	3.2e-39	SYA = -1.323 ± 0.530; SHF = 1.974 ± 0.480; WL = 0.349 ± 0.061	No
