# Supplementary material for: Large‐Scale Genomics Reveals Three‐Source Ancestry and Layered Adaptation to High Altitude in Tibetan Chickens
Source: Adv Sci (Weinh). 2026 May 12;13(42):e22994. doi: 10.1002/advs.202522994 (PMC13335608; doi:10.1002/advs.202522994)
Supplement: Supplementary file 2 — Supporting File 2: advs75536‐sup‐0002‐Tables.zip. [file ADVS-13-e22994-s001.zip › Supplemental_tables/Table_S1_Population_metadata.xlsx]

## Sheet: Table S1
No.	Population name	FID	Species	n	Geo. block	Country	Province / State	Sampling locality	Ancestry block
Tibetan chickens (Target; n = 322)
1	Chentang Black Chicken	CTC	G. g. domesticus	56	TIB	China	Tibet A.R.	Chentang Town, Dingri County, Shigatse	TIB
2	Gongbu Tibet Chicken	GB; GH	G. g. domesticus	26	TIB	China	Tibet A.R.	Gongbo'gyamda County, Nyingchi	TIB
3	Linzhi Tibet Chicken	LZ	G. g. domesticus	9	TIB	China	Tibet A.R.	Bayi District, Nyingchi	TIB
4	Longzi County Black Chicken	lzhc	G. g. domesticus	56	TIB	China	Tibet A.R.	Longzi County, Shannan	TIB
5	LuoBa Chicken	LBC	G. g. domesticus	25	TIB	China	Tibet A.R.	Milin City, Nyingchi	TIB
6	Mangkang Chicken	MKC	G. g. domesticus	50	TIB	China	Tibet A.R.	Mangkang County, Chamdo	TIB
7	Shigatse Tibetan Chicken	RTC	G. g. domesticus	20	TIB	China	Tibet A.R.	Shigatse City	TIB
8	Shannan Tibet Chicken	ZHJ	G. g. domesticus	17	TIB	China	Tibet A.R.	Shannan	TIB
9	Zuogong Tibet Chicken	ZGC	G. g. domesticus	50	TIB	China	Tibet A.R.	Zuogong County, Chamdo	TIB
10	Nixi Chicken	NC	G. g. domesticus	11	YN	China	Yunnan	Shangri-La, Diqing Tibetan A.P.	TIB
Sichuan–Yunnan Adjacent lineage (SYA; Source)
11	Banna Gamecock	DC	G. g. domesticus	10	YN	China	Yunnan	Xishuangbanna	SYA
12	Daweishan Chicken	DWS	G. g. domesticus	6	YN	China	Yunnan	Daweishan, Honghe	SYA
13	Diqing Chicken	DQ; DN	G. g. domesticus	11	YN	China	Yunnan	Diqing Tibetan A.P.; Xishuangbanna	SYA
14	Dulong Chicken	DL	G. g. domesticus	6	YN	China	Yunnan	Dulongjiang, Nujiang	SYA
15	Lijiang Chicken	LJ	G. g. domesticus	21	YN	China	Yunnan	Lijiang City	SYA
16	Lijia Silkie Chicken	SJ	G. g. domesticus	30	YN	China	Yunnan	Weixi County, Diqing Tibetan A.P.	SYA
17	White-feathered Camellia Chicken	WC	G. g. domesticus	8	YN	China	Yunnan	Xishuangbanna	SYA
18	Wuliang Mountain Chicken	WLS	G. g. domesticus	24	YN	China	Yunnan	Wuliang Mountain, Pu'er	SYA
19	Xishuangbanna Chicken	XSBN	G. g. domesticus	4	YN	China	Yunnan	Xishuangbanna	SYA
20	Yimen Chicken	YM	G. g. domesticus	10	YN	China	Yunnan	Yimen County, Yuxi	SYA
21	Yulong Snow Mountain Silkie Chicken	XS	G. g. domesticus	29	YN	China	Yunnan	Lijiang City	SYA
22	Zhaotong Chicken	ZT	G. g. domesticus	10	YN	China	Yunnan	Zhaotong City	SYA
23	Zhenyuan Chicken	ZY	G. g. domesticus	26	YN	China	Yunnan	Zhenyuan County, Pu'er	SYA
24	Aba Chicken	ABA–ABD	G. g. domesticus	27	SC	China	Sichuan	Aba Tibetan and Qiang A.P.	SYA
25	Luning Chicken	LN	G. g. domesticus	28	SC	China	Sichuan	Liangshan Yi A.P.	SYA
26	Miyi Chicken	MIC	G. g. domesticus	13	SC	China	Sichuan	Panzhihua City	SYA
27	Shimian Caoke Chicken	CK; CKH; CKW	G. g. domesticus	30	SC	China	Sichuan	Shimian County, Ya'an	SYA
28	Xiangcheng Chicken	STC	G. g. domesticus	20	SC	China	Sichuan	Xiangcheng County, Garze Tibetan A.P.	SYA
28	Dwarf White Chicken	DW	G. g. domesticus	10	SC	China	Guizhou	Xingyi City	SYA
Southern Himalayan Foothills lineage (SHF; Source)
29	Bangladesh Chicken	MJL	G. g. domesticus	8	MI	Bangladesh	—	Southern and northern Bangladesh	SHF
30	India Chicken (set 1)	INDIA2	G. g. domesticus	19	PI	India	Multiple states	Bihar, Punjab, Gujarat, Assam, Kashmir, etc.	SHF
31	India Chicken (set 2)	INDIA; INDIA2	G. g. domesticus	26	PI	India	Multiple states	India (multiple localities)	SHF
32	Pakistan Chicken	BJST	G. g. domesticus	29	PI	Pakistan	—	Pakistan	SHF
Northwestern Chinese lineage (NWC; Source)
33	Bian Chicken	bc	G. g. domesticus	10	GS	China	Shanxi	Youyu County, Shuozhou	NWC
34	Jingyuan Chicken	JYC	G. g. domesticus	19	GS	China	Gansu	Jingning County, Pingliang	NWC
35	Taiping Chicken	TPM; TPF	G. g. domesticus	27	GS	China	Gansu	Kang County, Longnan	NWC
36	Haidong Chicken	HD	G. g. domesticus	6	QH	China	Qinghai	Haidong City	NWC
37	Baicheng Oil Chicken	BYC	G. g. domesticus	20	XJ	China	Xinjiang	Baicheng County, Aksu Prefecture	NWC
38	Hetian Chicken	HTC; HTCA–N–ypt	G. g. domesticus	42	XJ	China	Xinjiang	Hotan City	NWC
39	Turpan Chicken	TD	G. g. domesticus	8	XJ	China	Xinjiang	Turpan City	NWC
Other domestic reference
40	Afghanistan Chicken	AFH	G. g. domesticus	4	ME	Afghanistan	—	Afghanistan
41	Iran Chicken	YL	G. g. domesticus	44	ME	Iran / Pakistan	—	Zabol, Zahedan; NW Pakistan; Afghanistan
Outgroups (wild / distant reference)
42	Red Junglefowl	T; thailand; SRJ; MRJ; magnshi; JRJ; jiexiang; indonesia1	G. g. murghi	133	YN;SE;PI	Multiple	Multiple	Thailand; Yunnan; India (multiple); Guangxi; Indonesia
43	Green Junglefowl	GJF; GJ	Gallus varius	10	PI	Indonesia	Central Java; Bali	Kendal Regency; West Bali National Park
44	Ceylon Junglefowl	LCJ	Gallus lafayettii	1	PI	Sri Lanka	—	Sri Lanka
45	Vietnamese Chicken	VN	G. g. domesticus	5	SE	Vietnam	—	Nguyen Dang Chung
Total	46 population groups (from 66 FID codes)			1054
Table S1. Population metadata for 1,054 chicken genomes analyzed in this study.
FID: Family ID code(s) used in PLINK .fam files. Semicolons separate multiple FID codes that were merged into one population group.
Species: Gallus gallus domesticus (domestic chicken); Gallus gallus (Red Junglefowl, wild); Gallus varius (Green Junglefowl); Gallus lafayettii (Ceylon Junglefowl).
Geo. block: Geographic macro-region used for spatial analyses and Figure S1. TIB = Tibet; YN = Yunnan; SC = Sichuan; GS = Gansu–Shaanxi; QH = Qinghai;
XJ = Xinjiang; MI = Bangladesh; PI = India–Pakistan; ME = Central Asia; SE = Southeast (Guizhou); OG = Outgroup (multiple countries).
Ancestry block: Tier-2 analytical grouping for frequency-based analyses (see Section 4.2 and Table S_pop).
TIB = Tibetan (target); SYA = Sichuan–Yunnan Adjacent (source); SHF = Southern Himalayan Foothills (source); NWC = Northwestern Chinese (source);
Outgroup = wild species or distant domestic reference used for rooting/outgroup tests; Ref = other domestic reference not assigned to any ancestry block.
n = number of individuals after quality control. NC (Nixi Chicken) is geographically in Yunnan (Diqing) but is assigned to the TIB block based on PCA/ADMIXTURE clustering (Figures 1B–E).
The Red Junglefowl entry aggregates samples from multiple sub-populations (T, thailand, SRJ, MRJ, magnshi, JRJ, jiexiang, indonesia1); see Methods Section 4.1 for details.
GB and GH represent two sub-populations of Gongbu Tibet Chicken sampled at the same locality; they are listed as a single entry here but treated as separate FID groups in Tier-1 analyses.
