# Supplementary material for: Large‐Scale Genomics Reveals Three‐Source Ancestry and Layered Adaptation to High Altitude in Tibetan Chickens
Source: Adv Sci (Weinh). 2026 May 12;13(42):e22994. doi: 10.1002/advs.202522994 (PMC13335608; doi:10.1002/advs.202522994)
Supplement: Supplementary file 2 — Supporting File 2: advs75536‐sup‐0002‐Tables.zip. [file ADVS-13-e22994-s001.zip › Supplemental_tables/Table_S7a_treeness_violations.xlsx]

## Sheet: Table_S7a_treeness_violations
Supplementary Table S7A. Outgroup Treeness Violation Tests: f4(GreenJF, Source; Legacy OG, TIB_sub) - mean |Z| across 10 TIB subpopulations
Note: MRJ produces the strongest treeness violations (mean |Z| = 12.2-38.6), indicating substantial gene flow with source populations. VN and T show moderate violations. All legacy outgroups violate treeness assumptions with at least one source population.
Source	Legacy OG	Mean Z	Mean |Z|	Max |Z|	n_significant/10
SYA	MRJ	35.50	38.57	51.98	10/10
SYA	T	15.63	15.59	39.40	9/10
SYA	VN	5.53	15.23	36.95	9/10
NWC	MRJ	34.94	34.94	43.77	10/10
NWC	T	11.60	11.60	23.70	10/10
NWC	VN	3.10	6.47	17.51	9/10
SHF	MRJ	12.17	12.17	21.89	10/10
SHF	T	4.43	8.02	17.89	9/10
SHF	VN	3.72	9.14	19.97	10/10
