# Supplementary material for: Large‐Scale Genomics Reveals Three‐Source Ancestry and Layered Adaptation to High Altitude in Tibetan Chickens
Source: Adv Sci (Weinh). 2026 May 12;13(42):e22994. doi: 10.1002/advs.202522994 (PMC13335608; doi:10.1002/advs.202522994)
Supplement: Supplementary file 2 — Supporting File 2: advs75536‐sup‐0002‐Tables.zip. [file ADVS-13-e22994-s001.zip › Supplemental_tables/Table_S17_three_layer_summary.xlsx]

## Sheet: Table_S17_three_layer_summary
Supplementary Table S17. Three-layer integration summary: candidate counts per contrast.
Note: Layer 1 = any single statistic BH-FDR q < 0.05; Layer 2 = gene in enriched pathway; Layer 3 = ROH island with selection signal. Strong candidates require Layer 1+2 (outside ROH) or Layer 1+3 (inside ROH).
contrast	total_windows	layer1_pass	layer2_pass	layer12_pass	in_roh	layer3_pass	strong_candidates
TIB_vs_NWC	93037	536	730	9	3967	967	169
TIB_vs_SHF	93037	437	730	5	3967	967	17
TIB_vs_SYA	93037	255	730	1	3967	967	37
